# Supplementary material for: Molecular Dynamics Simulation Reveal the Structure–Activity Relationships of Kainoid Synthases
Source: Mar Drugs. 2024 Jul 22;22(7):326. doi: 10.3390/md22070326 (PMC11277886; doi:10.3390/md22070326)
Supplement: Supplementary file 1 [file marinedrugs-22-00326-s001.zip]

Archive with 4 entries (4 files):
- Supplementary Material-Full simulation process of DsKabC-PKA (extracting one frame every 5 ns).pdb
- Supplementary Material-Full simulation process of GfKabC-PKA (extracting one frame every 5 ns).pdb
- Supplementary Material-Full simulation process of PnDabC-cNGG (extracting one frame every 5 ns).pdb
- Supplementary Material-TableS1-residues contribution of kainoid synthases.xlsx
