# Supplementary material for: Molecular Dynamics Simulation Reveal the Structure–Activity Relationships of Kainoid Synthases
Source: Mar Drugs. 2024 Jul 22;22(7):326. doi: 10.3390/md22070326 (PMC11277886; doi:10.3390/md22070326)
Supplement: Supplementary file 1 [file marinedrugs-22-00326-s001.zip › Supplementary Material-Full simulation process of DsKabC-PKA (extracting one frame every 5 ns).pdb]

REMARK    GENERATED BY TRJCONV
TITLE     Protein in water t=   0.00000 step= 0
REMARK    THIS IS A SIMULATION BOX
CRYST1   88.069   88.069   88.070  60.00  60.00  90.00 P 1           1
MODEL        1
ATOM      1  N   VAL A   9      85.780  61.270  47.530  1.00  0.00           N
ATOM      2  H1  VAL A   9      86.600  61.850  47.660  1.00  0.00           H
ATOM      3  H2  VAL A   9      85.100  61.840  47.040  1.00  0.00           H
ATOM      4  H3  VAL A   9      85.370  61.060  48.430  1.00  0.00           H
ATOM      5  CA  VAL A   9      86.130  60.130  46.680  1.00  0.00           C
ATOM      6  HA  VAL A   9      85.170  59.710  46.370  1.00  0.00           H
ATOM      7  CB  VAL A   9      86.790  60.470  45.340  1.00  0.00           C
ATOM      8  HB  VAL A   9      86.300  61.340  44.920  1.00  0.00           H
ATOM      9  CG1 VAL A   9      88.260  60.880  45.240  1.00  0.00           C
ATOM     10 HG11 VAL A   9      88.490  61.050  44.190  1.00  0.00           H
ATOM     11 HG12 VAL A   9      88.510  61.830  45.710  1.00  0.00           H
ATOM     12 HG13 VAL A   9      88.940  60.160  45.710  1.00  0.00           H
ATOM     13  CG2 VAL A   9      86.620  59.230  44.470  1.00  0.00           C
ATOM     14 HG21 VAL A   9      85.590  59.190  44.120  1.00  0.00           H
ATOM     15 HG22 VAL A   9      87.220  59.380  43.570  1.00  0.00           H
ATOM     16 HG23 VAL A   9      86.870  58.280  44.950  1.00  0.00           H
ATOM     17  C   VAL A   9      86.900  59.120  47.520  1.00  0.00           C
ATOM     18  O   VAL A   9      87.940  59.480  48.080  1.00  0.00           O
ATOM     19  N   ALA A  10      86.420  57.880  47.580  1.00  0.00           N
ATOM     20  H   ALA A  10      85.550  57.640  47.120  1.00  0.00           H
ATOM     21  CA  ALA A  10      86.890  56.920  48.560  1.00  0.00           C
ATOM     22  HA  ALA A  10      86.740  57.380  49.530  1.00  0.00           H
ATOM     23  CB  ALA A  10      85.960  55.710  48.620  1.00  0.00           C
ATOM     24  HB1 ALA A  10      86.230  54.990  49.400  1.00  0.00           H
ATOM     25  HB2 ALA A  10      84.950  56.100  48.640  1.00  0.00           H
ATOM     26  HB3 ALA A  10      86.020  55.150  47.690  1.00  0.00           H
ATOM     27  C   ALA A  10      88.340  56.460  48.570  1.00  0.00           C
ATOM     28  O   ALA A  10      88.810  56.070  49.640  1.00  0.00           O
ATOM     29  N   SER A  11      89.050  56.650  47.460  1.00  0.00           N
ATOM     30  H   SER A  11      88.610  57.020  46.620  1.00  0.00           H
ATOM     31  CA  SER A  11      90.480  56.490  47.260  1.00  0.00           C
ATOM     32  HA  SER A  11      90.810  55.510  47.610  1.00  0.00           H
ATOM     33  CB  SER A  11      90.670  56.330  45.760  1.00  0.00           C
ATOM     34  HB1 SER A  11      90.080  55.460  45.450  1.00  0.00           H
ATOM     35  HB2 SER A  11      91.730  56.120  45.600  1.00  0.00           H
ATOM     36  OG  SER A  11      90.280  57.460  45.020  1.00  0.00           O
ATOM     37  HG  SER A  11      90.660  57.380  44.140  1.00  0.00           H
ATOM     38  C   SER A  11      91.350  57.620  47.800  1.00  0.00           C
ATOM     39  O   SER A  11      92.560  57.460  47.910  1.00  0.00           O
ATOM     40  N   THR A  12      90.710  58.720  48.180  1.00  0.00           N
ATOM     41  H   THR A  12      89.710  58.760  48.060  1.00  0.00           H
ATOM     42  CA  THR A  12      91.370  59.930  48.640  1.00  0.00           C
ATOM     43  HA  THR A  12      90.510  60.600  48.710  1.00  0.00           H
ATOM     44  CB  THR A  12      91.900  59.930  50.070  1.00  0.00           C
ATOM     45  HB  THR A  12      92.920  59.550  50.110  1.00  0.00           H
ATOM     46  CG2 THR A  12      91.940  61.330  50.690  1.00  0.00           C
ATOM     47 HG21 THR A  12      92.510  61.400  51.620  1.00  0.00           H
ATOM     48 HG22 THR A  12      92.480  62.020  50.040  1.00  0.00           H
ATOM     49 HG23 THR A  12      90.890  61.610  50.790  1.00  0.00           H
ATOM     50  OG1 THR A  12      91.130  59.140  50.950  1.00  0.00           O
ATOM     51  HG1 THR A  12      90.260  59.560  50.970  1.00  0.00           H
ATOM     52  C   THR A  12      92.380  60.530  47.680  1.00  0.00           C
ATOM     53  O   THR A  12      93.340  61.210  48.050  1.00  0.00           O
ATOM     54  N   PHE A  13      92.220  60.250  46.390  1.00  0.00           N
ATOM     55  H   PHE A  13      91.460  59.670  46.060  1.00  0.00           H
ATOM     56  CA  PHE A  13      93.010  60.890  45.350  1.00  0.00           C
ATOM     57  HA  PHE A  13      94.060  60.900  45.640  1.00  0.00           H
ATOM     58  CB  PHE A  13      92.850  60.150  44.020  1.00  0.00           C
ATOM     59  HB1 PHE A  13      93.570  60.580  43.320  1.00  0.00           H
ATOM     60  HB2 PHE A  13      91.840  60.200  43.600  1.00  0.00           H
ATOM     61  CG  PHE A  13      93.190  58.680  44.060  1.00  0.00           C
ATOM     62  CD1 PHE A  13      94.070  58.040  44.930  1.00  0.00           C
ATOM     63  HD1 PHE A  13      94.480  58.580  45.770  1.00  0.00           H
ATOM     64  CE1 PHE A  13      94.470  56.710  44.700  1.00  0.00           C
ATOM     65  HE1 PHE A  13      95.020  56.220  45.480  1.00  0.00           H
ATOM     66  CZ  PHE A  13      93.850  55.990  43.680  1.00  0.00           C
ATOM     67  HZ  PHE A  13      94.230  54.990  43.560  1.00  0.00           H
ATOM     68  CE2 PHE A  13      93.130  56.650  42.670  1.00  0.00           C
ATOM     69  HE2 PHE A  13      92.820  56.120  41.780  1.00  0.00           H
ATOM     70  CD2 PHE A  13      92.810  57.990  42.900  1.00  0.00           C
ATOM     71  HD2 PHE A  13      92.240  58.430  42.090  1.00  0.00           H
ATOM     72  C   PHE A  13      92.590  62.330  45.140  1.00  0.00           C
ATOM     73  O   PHE A  13      91.400  62.620  45.210  1.00  0.00           O
ATOM     74  N   ASN A  14      93.570  63.170  44.800  1.00  0.00           N
ATOM     75  H   ASN A  14      94.420  62.730  44.490  1.00  0.00           H
ATOM     76  CA  ASN A  14      93.370  64.570  44.470  1.00  0.00           C
ATOM     77  HA  ASN A  14      92.410  64.840  44.900  1.00  0.00           H
ATOM     78  CB  ASN A  14      94.450  65.330  45.240  1.00  0.00           C
ATOM     79  HB1 ASN A  14      94.320  66.410  45.100  1.00  0.00           H
ATOM     80  HB2 ASN A  14      95.440  65.230  44.790  1.00  0.00           H
ATOM     81  CG  ASN A  14      94.430  65.060  46.740  1.00  0.00           C
ATOM     82  OD1 ASN A  14      95.220  64.320  47.310  1.00  0.00           O
ATOM     83  ND2 ASN A  14      93.340  65.590  47.310  1.00  0.00           N
ATOM     84 HD21 ASN A  14      92.770  66.220  46.760  1.00  0.00           H
ATOM     85 HD22 ASN A  14      93.100  65.440  48.280  1.00  0.00           H
ATOM     86  C   ASN A  14      93.430  64.930  42.990  1.00  0.00           C
ATOM     87  O   ASN A  14      94.120  65.870  42.620  1.00  0.00           O
ATOM     88  N   GLY A  15      92.860  64.060  42.150  1.00  0.00           N
ATOM     89  H   GLY A  15      92.290  63.290  42.480  1.00  0.00           H
ATOM     90  CA  GLY A  15      92.980  64.030  40.710  1.00  0.00           C
ATOM     91  HA1 GLY A  15      94.040  63.940  40.450  1.00  0.00           H
ATOM     92  HA2 GLY A  15      92.600  64.990  40.350  1.00  0.00           H
ATOM     93  C   GLY A  15      92.140  62.990  39.990  1.00  0.00           C
ATOM     94  O   GLY A  15      91.370  62.280  40.630  1.00  0.00           O
ATOM     95  N   VAL A  16      92.190  62.970  38.650  1.00  0.00           N
ATOM     96  H   VAL A  16      92.910  63.510  38.180  1.00  0.00           H
ATOM     97  CA  VAL A  16      91.230  62.310  37.800  1.00  0.00           C
ATOM     98  HA  VAL A  16      90.990  61.330  38.220  1.00  0.00           H
ATOM     99  CB  VAL A  16      89.960  63.160  37.790  1.00  0.00           C
ATOM    100  HB  VAL A  16      89.700  63.470  38.800  1.00  0.00           H
ATOM    101  CG1 VAL A  16      89.970  64.450  36.970  1.00  0.00           C
ATOM    102 HG11 VAL A  16      89.120  65.070  37.230  1.00  0.00           H
ATOM    103 HG12 VAL A  16      90.750  65.080  37.410  1.00  0.00           H
ATOM    104 HG13 VAL A  16      90.070  64.270  35.900  1.00  0.00           H
ATOM    105  CG2 VAL A  16      88.790  62.270  37.410  1.00  0.00           C
ATOM    106 HG21 VAL A  16      87.820  62.730  37.610  1.00  0.00           H
ATOM    107 HG22 VAL A  16      88.770  62.080  36.330  1.00  0.00           H
ATOM    108 HG23 VAL A  16      88.820  61.290  37.890  1.00  0.00           H
ATOM    109  C   VAL A  16      91.730  62.180  36.370  1.00  0.00           C
ATOM    110  O   VAL A  16      92.370  63.080  35.830  1.00  0.00           O
ATOM    111  N   ALA A  17      91.360  61.100  35.680  1.00  0.00           N
ATOM    112  H   ALA A  17      91.040  60.300  36.200  1.00  0.00           H
ATOM    113  CA  ALA A  17      91.330  60.870  34.240  1.00  0.00           C
ATOM    114  HA  ALA A  17      92.370  60.960  33.930  1.00  0.00           H
ATOM    115  CB  ALA A  17      90.720  59.500  33.980  1.00  0.00           C
ATOM    116  HB1 ALA A  17      91.380  58.740  34.400  1.00  0.00           H
ATOM    117  HB2 ALA A  17      89.730  59.410  34.430  1.00  0.00           H
ATOM    118  HB3 ALA A  17      90.630  59.280  32.920  1.00  0.00           H
ATOM    119  C   ALA A  17      90.630  61.970  33.450  1.00  0.00           C
ATOM    120  O   ALA A  17      89.410  62.040  33.450  1.00  0.00           O
ATOM    121  N   ARG A  18      91.440  62.820  32.810  1.00  0.00           N
ATOM    122  H   ARG A  18      92.410  62.740  33.060  1.00  0.00           H
ATOM    123  CA  ARG A  18      91.070  64.050  32.130  1.00  0.00           C
ATOM    124  HA  ARG A  18      90.130  64.410  32.540  1.00  0.00           H
ATOM    125  CB  ARG A  18      92.170  65.100  32.230  1.00  0.00           C
ATOM    126  HB1 ARG A  18      92.110  65.800  31.400  1.00  0.00           H
ATOM    127  HB2 ARG A  18      93.140  64.620  32.140  1.00  0.00           H
ATOM    128  CG  ARG A  18      92.250  65.910  33.520  1.00  0.00           C
ATOM    129  HG1 ARG A  18      92.270  65.260  34.390  1.00  0.00           H
ATOM    130  HG2 ARG A  18      91.460  66.630  33.720  1.00  0.00           H
ATOM    131  CD  ARG A  18      93.540  66.720  33.540  1.00  0.00           C
ATOM    132  HD1 ARG A  18      93.800  67.050  32.540  1.00  0.00           H
ATOM    133  HD2 ARG A  18      94.350  66.060  33.840  1.00  0.00           H
ATOM    134  NE  ARG A  18      93.380  67.930  34.360  1.00  0.00           N
ATOM    135  HE  ARG A  18      92.620  67.990  35.010  1.00  0.00           H
ATOM    136  CZ  ARG A  18      94.200  68.990  34.360  1.00  0.00           C
ATOM    137  NH1 ARG A  18      95.330  69.110  33.640  1.00  0.00           N
ATOM    138 HH11 ARG A  18      95.780  68.330  33.170  1.00  0.00           H
ATOM    139 HH12 ARG A  18      95.960  69.790  34.040  1.00  0.00           H
ATOM    140  NH2 ARG A  18      93.820  70.030  35.100  1.00  0.00           N
ATOM    141 HH21 ARG A  18      92.930  70.030  35.570  1.00  0.00           H
ATOM    142 HH22 ARG A  18      94.340  70.890  34.960  1.00  0.00           H
ATOM    143  C   ARG A  18      90.550  63.780  30.720  1.00  0.00           C
ATOM    144  O   ARG A  18      90.930  64.480  29.780  1.00  0.00           O
ATOM    145  N   ARG A  19      89.690  62.780  30.490  1.00  0.00           N
ATOM    146  H   ARG A  19      89.380  62.320  31.330  1.00  0.00           H
ATOM    147  CA  ARG A  19      89.140  62.400  29.210  1.00  0.00           C
ATOM    148  HA  ARG A  19      90.000  62.350  28.540  1.00  0.00           H
ATOM    149  CB  ARG A  19      88.790  60.930  29.360  1.00  0.00           C
ATOM    150  HB1 ARG A  19      88.030  60.770  30.120  1.00  0.00           H
ATOM    151  HB2 ARG A  19      89.710  60.440  29.680  1.00  0.00           H
ATOM    152  CG  ARG A  19      88.300  60.350  28.030  1.00  0.00           C
ATOM    153  HG1 ARG A  19      87.400  60.920  27.760  1.00  0.00           H
ATOM    154  HG2 ARG A  19      87.880  59.380  28.280  1.00  0.00           H
ATOM    155  CD  ARG A  19      89.170  60.360  26.780  1.00  0.00           C
ATOM    156  HD1 ARG A  19      89.940  59.590  26.850  1.00  0.00           H
ATOM    157  HD2 ARG A  19      89.640  61.340  26.730  1.00  0.00           H
ATOM    158  NE  ARG A  19      88.380  60.060  25.580  1.00  0.00           N
ATOM    159  HE  ARG A  19      87.860  59.190  25.650  1.00  0.00           H
ATOM    160  CZ  ARG A  19      88.560  60.790  24.470  1.00  0.00           C
ATOM    161  NH1 ARG A  19      89.380  61.830  24.310  1.00  0.00           N
ATOM    162 HH11 ARG A  19      89.980  62.140  25.060  1.00  0.00           H
ATOM    163 HH12 ARG A  19      89.290  62.450  23.520  1.00  0.00           H
ATOM    164  NH2 ARG A  19      87.970  60.360  23.340  1.00  0.00           N
ATOM    165 HH21 ARG A  19      87.480  59.480  23.430  1.00  0.00           H
ATOM    166 HH22 ARG A  19      87.940  60.970  22.540  1.00  0.00           H
ATOM    167  C   ARG A  19      88.100  63.330  28.600  1.00  0.00           C
ATOM    168  O   ARG A  19      87.910  63.430  27.390  1.00  0.00           O
ATOM    169  N   PHE A  20      87.200  63.830  29.450  1.00  0.00           N
ATOM    170  H   PHE A  20      87.460  63.630  30.410  1.00  0.00           H
ATOM    171  CA  PHE A  20      86.190  64.840  29.190  1.00  0.00           C
ATOM    172  HA  PHE A  20      85.560  64.610  28.330  1.00  0.00           H
ATOM    173  CB  PHE A  20      85.110  64.890  30.260  1.00  0.00           C
ATOM    174  HB1 PHE A  20      84.430  65.730  30.090  1.00  0.00           H
ATOM    175  HB2 PHE A  20      85.460  65.260  31.220  1.00  0.00           H
ATOM    176  CG  PHE A  20      84.300  63.640  30.550  1.00  0.00           C
ATOM    177  CD1 PHE A  20      82.900  63.670  30.480  1.00  0.00           C
ATOM    178  HD1 PHE A  20      82.360  64.540  30.150  1.00  0.00           H
ATOM    179  CE1 PHE A  20      82.160  62.630  31.050  1.00  0.00           C
ATOM    180  HE1 PHE A  20      81.100  62.730  30.880  1.00  0.00           H
ATOM    181  CZ  PHE A  20      82.790  61.580  31.730  1.00  0.00           C
ATOM    182  HZ  PHE A  20      82.130  60.800  32.100  1.00  0.00           H
ATOM    183  CE2 PHE A  20      84.180  61.520  31.770  1.00  0.00           C
ATOM    184  HE2 PHE A  20      84.660  60.700  32.290  1.00  0.00           H
ATOM    185  CD2 PHE A  20      84.920  62.540  31.150  1.00  0.00           C
ATOM    186  HD2 PHE A  20      85.990  62.580  31.250  1.00  0.00           H
ATOM    187  C   PHE A  20      86.790  66.220  28.990  1.00  0.00           C
ATOM    188  O   PHE A  20      87.720  66.600  29.710  1.00  0.00           O
ATOM    189  N   ASP A  21      86.220  67.020  28.090  1.00  0.00           N
ATOM    190  H   ASP A  21      85.420  66.630  27.610  1.00  0.00           H
ATOM    191  CA  ASP A  21      86.400  68.450  28.010  1.00  0.00           C
ATOM    192  HA  ASP A  21      86.800  68.700  29.000  1.00  0.00           H
ATOM    193  CB  ASP A  21      87.410  68.750  26.910  1.00  0.00           C
ATOM    194  HB1 ASP A  21      87.380  69.830  26.730  1.00  0.00           H
ATOM    195  HB2 ASP A  21      87.000  68.510  25.930  1.00  0.00           H
ATOM    196  CG  ASP A  21      88.860  68.350  27.150  1.00  0.00           C
ATOM    197  OD1 ASP A  21      89.330  67.430  26.450  1.00  0.00           O
ATOM    198  OD2 ASP A  21      89.490  69.060  27.970  1.00  0.00           O
ATOM    199  C   ASP A  21      85.160  69.280  27.690  1.00  0.00           C
ATOM    200  O   ASP A  21      84.360  68.760  26.920  1.00  0.00           O
ATOM    201  N   PHE A  22      85.070  70.500  28.220  1.00  0.00           N
ATOM    202  H   PHE A  22      85.830  70.940  28.720  1.00  0.00           H
ATOM    203  CA  PHE A  22      83.850  71.250  28.000  1.00  0.00           C
ATOM    204  HA  PHE A  22      83.250  70.760  27.240  1.00  0.00           H
ATOM    205  CB  PHE A  22      83.050  71.320  29.290  1.00  0.00           C
ATOM    206  HB1 PHE A  22      82.160  71.890  29.010  1.00  0.00           H
ATOM    207  HB2 PHE A  22      83.450  71.920  30.110  1.00  0.00           H
ATOM    208  CG  PHE A  22      82.620  69.970  29.820  1.00  0.00           C
ATOM    209  CD1 PHE A  22      83.350  69.360  30.840  1.00  0.00           C
ATOM    210  HD1 PHE A  22      84.310  69.730  31.190  1.00  0.00           H
ATOM    211  CE1 PHE A  22      82.940  68.120  31.340  1.00  0.00           C
ATOM    212  HE1 PHE A  22      83.500  67.610  32.120  1.00  0.00           H
ATOM    213  CZ  PHE A  22      81.840  67.440  30.800  1.00  0.00           C
ATOM    214  HZ  PHE A  22      81.530  66.470  31.160  1.00  0.00           H
ATOM    215  CE2 PHE A  22      81.150  68.090  29.770  1.00  0.00           C
ATOM    216  HE2 PHE A  22      80.250  67.670  29.340  1.00  0.00           H
ATOM    217  CD2 PHE A  22      81.490  69.350  29.270  1.00  0.00           C
ATOM    218  HD2 PHE A  22      80.790  69.770  28.560  1.00  0.00           H
ATOM    219  C   PHE A  22      84.140  72.610  27.370  1.00  0.00           C
ATOM    220  O   PHE A  22      85.240  73.110  27.600  1.00  0.00           O
ATOM    221  N   ALA A  23      83.310  73.190  26.500  1.00  0.00           N
ATOM    222  H   ALA A  23      82.380  72.790  26.440  1.00  0.00           H
ATOM    223  CA  ALA A  23      83.610  74.320  25.640  1.00  0.00           C
ATOM    224  HA  ALA A  23      84.440  74.080  24.970  1.00  0.00           H
ATOM    225  CB  ALA A  23      82.390  74.650  24.780  1.00  0.00           C
ATOM    226  HB1 ALA A  23      82.140  73.810  24.140  1.00  0.00           H
ATOM    227  HB2 ALA A  23      81.490  75.010  25.260  1.00  0.00           H
ATOM    228  HB3 ALA A  23      82.750  75.300  23.970  1.00  0.00           H
ATOM    229  C   ALA A  23      84.010  75.510  26.490  1.00  0.00           C
ATOM    230  O   ALA A  23      83.290  75.890  27.410  1.00  0.00           O
ATOM    231  N   PRO A  24      85.120  76.210  26.270  1.00  0.00           N
ATOM    232  CD  PRO A  24      86.140  75.930  25.270  1.00  0.00           C
ATOM    233  HD1 PRO A  24      85.520  75.680  24.420  1.00  0.00           H
ATOM    234  HD2 PRO A  24      86.910  75.200  25.510  1.00  0.00           H
ATOM    235  CG  PRO A  24      86.880  77.250  25.020  1.00  0.00           C
ATOM    236  HG1 PRO A  24      86.540  77.770  24.130  1.00  0.00           H
ATOM    237  HG2 PRO A  24      87.930  77.010  24.860  1.00  0.00           H
ATOM    238  CB  PRO A  24      86.670  78.070  26.290  1.00  0.00           C
ATOM    239  HB1 PRO A  24      86.520  79.110  26.040  1.00  0.00           H
ATOM    240  HB2 PRO A  24      87.540  78.050  26.960  1.00  0.00           H
ATOM    241  CA  PRO A  24      85.510  77.390  27.010  1.00  0.00           C
ATOM    242  HA  PRO A  24      85.810  77.070  28.000  1.00  0.00           H
ATOM    243  C   PRO A  24      84.370  78.390  27.180  1.00  0.00           C
ATOM    244  O   PRO A  24      84.180  78.990  28.240  1.00  0.00           O
ATOM    245  N   LEU A  25      83.580  78.530  26.110  1.00  0.00           N
ATOM    246  H   LEU A  25      83.550  77.830  25.380  1.00  0.00           H
ATOM    247  CA  LEU A  25      82.550  79.540  26.030  1.00  0.00           C
ATOM    248  HA  LEU A  25      83.080  80.500  26.100  1.00  0.00           H
ATOM    249  CB  LEU A  25      81.970  79.540  24.620  1.00  0.00           C
ATOM    250  HB1 LEU A  25      81.100  80.190  24.600  1.00  0.00           H
ATOM    251  HB2 LEU A  25      81.670  78.500  24.490  1.00  0.00           H
ATOM    252  CG  LEU A  25      83.030  79.840  23.560  1.00  0.00           C
ATOM    253  HG  LEU A  25      83.730  79.000  23.530  1.00  0.00           H
ATOM    254  CD1 LEU A  25      82.480  80.020  22.150  1.00  0.00           C
ATOM    255 HD11 LEU A  25      83.230  80.150  21.370  1.00  0.00           H
ATOM    256 HD12 LEU A  25      81.830  79.160  21.950  1.00  0.00           H
ATOM    257 HD13 LEU A  25      81.920  80.950  22.080  1.00  0.00           H
ATOM    258  CD2 LEU A  25      83.930  81.030  23.890  1.00  0.00           C
ATOM    259 HD21 LEU A  25      83.240  81.860  24.030  1.00  0.00           H
ATOM    260 HD22 LEU A  25      84.590  80.870  24.750  1.00  0.00           H
ATOM    261 HD23 LEU A  25      84.520  81.380  23.040  1.00  0.00           H
ATOM    262  C   LEU A  25      81.490  79.620  27.110  1.00  0.00           C
ATOM    263  O   LEU A  25      80.890  80.650  27.420  1.00  0.00           O
ATOM    264  N   GLU A  26      81.330  78.510  27.830  1.00  0.00           N
ATOM    265  H   GLU A  26      81.820  77.670  27.540  1.00  0.00           H
ATOM    266  CA  GLU A  26      80.560  78.370  29.050  1.00  0.00           C
ATOM    267  HA  GLU A  26      80.260  79.390  29.320  1.00  0.00           H
ATOM    268  CB  GLU A  26      79.320  77.520  28.810  1.00  0.00           C
ATOM    269  HB1 GLU A  26      79.700  76.500  28.890  1.00  0.00           H
ATOM    270  HB2 GLU A  26      79.010  77.610  27.770  1.00  0.00           H
ATOM    271  CG  GLU A  26      78.280  77.890  29.860  1.00  0.00           C
ATOM    272  HG1 GLU A  26      78.580  77.920  30.910  1.00  0.00           H
ATOM    273  HG2 GLU A  26      77.430  77.200  29.880  1.00  0.00           H
ATOM    274  CD  GLU A  26      77.640  79.240  29.600  1.00  0.00           C
ATOM    275  OE1 GLU A  26      77.870  80.270  30.280  1.00  0.00           O
ATOM    276  OE2 GLU A  26      76.800  79.330  28.670  1.00  0.00           O
ATOM    277  C   GLU A  26      81.400  77.850  30.200  1.00  0.00           C
ATOM    278  O   GLU A  26      81.210  78.400  31.280  1.00  0.00           O
ATOM    279  N   ALA A  27      82.330  76.920  29.950  1.00  0.00           N
ATOM    280  H   ALA A  27      82.480  76.510  29.040  1.00  0.00           H
ATOM    281  CA  ALA A  27      83.110  76.320  31.010  1.00  0.00           C
ATOM    282  HA  ALA A  27      82.470  75.970  31.820  1.00  0.00           H
ATOM    283  CB  ALA A  27      83.750  75.070  30.420  1.00  0.00           C
ATOM    284  HB1 ALA A  27      84.590  75.340  29.780  1.00  0.00           H
ATOM    285  HB2 ALA A  27      84.180  74.420  31.180  1.00  0.00           H
ATOM    286  HB3 ALA A  27      83.000  74.540  29.820  1.00  0.00           H
ATOM    287  C   ALA A  27      84.070  77.300  31.680  1.00  0.00           C
ATOM    288  O   ALA A  27      84.550  76.920  32.750  1.00  0.00           O
ATOM    289  N   ASP A  28      84.270  78.490  31.100  1.00  0.00           N
ATOM    290  H   ASP A  28      83.980  78.660  30.150  1.00  0.00           H
ATOM    291  CA  ASP A  28      85.020  79.590  31.670  1.00  0.00           C
ATOM    292  HA  ASP A  28      85.800  79.150  32.280  1.00  0.00           H
ATOM    293  CB  ASP A  28      85.710  80.470  30.640  1.00  0.00           C
ATOM    294  HB1 ASP A  28      85.920  81.460  31.040  1.00  0.00           H
ATOM    295  HB2 ASP A  28      84.980  80.620  29.840  1.00  0.00           H
ATOM    296  CG  ASP A  28      87.000  79.920  30.060  1.00  0.00           C
ATOM    297  OD1 ASP A  28      87.740  79.350  30.890  1.00  0.00           O
ATOM    298  OD2 ASP A  28      87.260  80.190  28.870  1.00  0.00           O
ATOM    299  C   ASP A  28      84.240  80.470  32.640  1.00  0.00           C
ATOM    300  O   ASP A  28      84.790  81.180  33.480  1.00  0.00           O
ATOM    301  N   LYS A  29      82.900  80.450  32.570  1.00  0.00           N
ATOM    302  H   LYS A  29      82.510  79.930  31.810  1.00  0.00           H
ATOM    303  CA  LYS A  29      82.040  81.070  33.560  1.00  0.00           C
ATOM    304  HA  LYS A  29      82.570  81.810  34.170  1.00  0.00           H
ATOM    305  CB  LYS A  29      80.860  81.750  32.880  1.00  0.00           C
ATOM    306  HB1 LYS A  29      80.290  82.070  33.760  1.00  0.00           H
ATOM    307  HB2 LYS A  29      80.320  81.110  32.180  1.00  0.00           H
ATOM    308  CG  LYS A  29      81.230  83.030  32.140  1.00  0.00           C
ATOM    309  HG1 LYS A  29      82.030  82.900  31.420  1.00  0.00           H
ATOM    310  HG2 LYS A  29      81.580  83.780  32.850  1.00  0.00           H
ATOM    311  CD  LYS A  29      79.940  83.430  31.430  1.00  0.00           C
ATOM    312  HD1 LYS A  29      79.180  83.770  32.130  1.00  0.00           H
ATOM    313  HD2 LYS A  29      79.590  82.560  30.860  1.00  0.00           H
ATOM    314  CE  LYS A  29      80.330  84.530  30.450  1.00  0.00           C
ATOM    315  HE1 LYS A  29      81.210  84.260  29.850  1.00  0.00           H
ATOM    316  HE2 LYS A  29      80.630  85.360  31.090  1.00  0.00           H
ATOM    317  NZ  LYS A  29      79.220  85.020  29.620  1.00  0.00           N
ATOM    318  HZ1 LYS A  29      78.720  84.270  29.170  1.00  0.00           H
ATOM    319  HZ2 LYS A  29      78.530  85.440  30.220  1.00  0.00           H
ATOM    320  HZ3 LYS A  29      79.390  85.660  28.860  1.00  0.00           H
ATOM    321  C   LYS A  29      81.640  80.150  34.700  1.00  0.00           C
ATOM    322  O   LYS A  29      81.240  80.680  35.730  1.00  0.00           O
ATOM    323  N   LEU A  30      81.790  78.840  34.500  1.00  0.00           N
ATOM    324  H   LEU A  30      82.080  78.540  33.570  1.00  0.00           H
ATOM    325  CA  LEU A  30      81.760  77.790  35.500  1.00  0.00           C
ATOM    326  HA  LEU A  30      80.720  77.820  35.850  1.00  0.00           H
ATOM    327  CB  LEU A  30      81.880  76.400  34.870  1.00  0.00           C
ATOM    328  HB1 LEU A  30      82.880  76.210  34.480  1.00  0.00           H
ATOM    329  HB2 LEU A  30      81.240  76.340  33.990  1.00  0.00           H
ATOM    330  CG  LEU A  30      81.600  75.220  35.800  1.00  0.00           C
ATOM    331  HG  LEU A  30      82.010  75.390  36.790  1.00  0.00           H
ATOM    332  CD1 LEU A  30      80.100  75.080  36.020  1.00  0.00           C
ATOM    333 HD11 LEU A  30      79.580  75.950  36.440  1.00  0.00           H
ATOM    334 HD12 LEU A  30      79.630  74.720  35.110  1.00  0.00           H
ATOM    335 HD13 LEU A  30      79.940  74.250  36.710  1.00  0.00           H
ATOM    336  CD2 LEU A  30      82.160  73.870  35.360  1.00  0.00           C
ATOM    337 HD21 LEU A  30      81.480  73.500  34.590  1.00  0.00           H
ATOM    338 HD22 LEU A  30      83.090  74.020  34.810  1.00  0.00           H
ATOM    339 HD23 LEU A  30      82.250  73.140  36.160  1.00  0.00           H
ATOM    340  C   LEU A  30      82.690  78.130  36.650  1.00  0.00           C
ATOM    341  O   LEU A  30      83.830  78.530  36.390  1.00  0.00           O
ATOM    342  N   ASN A  31      82.450  77.860  37.930  1.00  0.00           N
ATOM    343  H   ASN A  31      83.130  78.220  38.590  1.00  0.00           H
ATOM    344  CA  ASN A  31      81.260  77.450  38.640  1.00  0.00           C
ATOM    345  HA  ASN A  31      80.910  76.590  38.070  1.00  0.00           H
ATOM    346  CB  ASN A  31      81.630  76.840  39.990  1.00  0.00           C
ATOM    347  HB1 ASN A  31      82.600  76.350  39.900  1.00  0.00           H
ATOM    348  HB2 ASN A  31      80.940  76.040  40.250  1.00  0.00           H
ATOM    349  CG  ASN A  31      81.700  77.810  41.160  1.00  0.00           C
ATOM    350  OD1 ASN A  31      81.110  77.660  42.230  1.00  0.00           O
ATOM    351  ND2 ASN A  31      82.510  78.860  40.990  1.00  0.00           N
ATOM    352 HD21 ASN A  31      83.170  78.840  40.220  1.00  0.00           H
ATOM    353 HD22 ASN A  31      82.660  79.490  41.770  1.00  0.00           H
ATOM    354  C   ASN A  31      80.110  78.440  38.820  1.00  0.00           C
ATOM    355  O   ASN A  31      80.280  79.650  38.790  1.00  0.00           O
ATOM    356  N   TRP A  32      78.940  77.850  39.070  1.00  0.00           N
ATOM    357  H   TRP A  32      78.840  76.850  39.050  1.00  0.00           H
ATOM    358  CA  TRP A  32      77.790  78.590  39.550  1.00  0.00           C
ATOM    359  HA  TRP A  32      77.970  79.620  39.230  1.00  0.00           H
ATOM    360  CB  TRP A  32      76.560  77.990  38.880  1.00  0.00           C
ATOM    361  HB1 TRP A  32      75.880  78.840  38.800  1.00  0.00           H
ATOM    362  HB2 TRP A  32      76.150  77.190  39.500  1.00  0.00           H
ATOM    363  CG  TRP A  32      76.750  77.580  37.460  1.00  0.00           C
ATOM    364  CD1 TRP A  32      76.480  76.300  37.090  1.00  0.00           C
ATOM    365  HD1 TRP A  32      76.190  75.570  37.840  1.00  0.00           H
ATOM    366  NE1 TRP A  32      76.730  76.100  35.750  1.00  0.00           N
ATOM    367  HE1 TRP A  32      76.470  75.190  35.410  1.00  0.00           H
ATOM    368  CE2 TRP A  32      77.190  77.290  35.220  1.00  0.00           C
ATOM    369  CZ2 TRP A  32      77.820  77.590  34.000  1.00  0.00           C
ATOM    370  HZ2 TRP A  32      77.770  76.830  33.240  1.00  0.00           H
ATOM    371  CH2 TRP A  32      78.260  78.890  33.740  1.00  0.00           C
ATOM    372  HH2 TRP A  32      78.620  79.050  32.730  1.00  0.00           H
ATOM    373  CZ3 TRP A  32      78.290  79.860  34.760  1.00  0.00           C
ATOM    374  HZ3 TRP A  32      78.740  80.820  34.610  1.00  0.00           H
ATOM    375  CE3 TRP A  32      77.740  79.520  36.000  1.00  0.00           C
ATOM    376  HE3 TRP A  32      77.940  80.140  36.870  1.00  0.00           H
ATOM    377  CD2 TRP A  32      77.160  78.270  36.240  1.00  0.00           C
ATOM    378  C   TRP A  32      77.800  78.670  41.070  1.00  0.00           C
ATOM    379  O   TRP A  32      77.710  77.600  41.670  1.00  0.00           O
ATOM    380  N   TYR A  33      78.100  79.770  41.770  1.00  0.00           N
ATOM    381  H   TYR A  33      78.150  80.660  41.280  1.00  0.00           H
ATOM    382  CA  TYR A  33      78.190  79.890  43.210  1.00  0.00           C
ATOM    383  HA  TYR A  33      78.930  79.140  43.480  1.00  0.00           H
ATOM    384  CB  TYR A  33      78.750  81.240  43.680  1.00  0.00           C
ATOM    385  HB1 TYR A  33      78.690  81.220  44.770  1.00  0.00           H
ATOM    386  HB2 TYR A  33      78.170  82.070  43.260  1.00  0.00           H
ATOM    387  CG  TYR A  33      80.220  81.510  43.510  1.00  0.00           C
ATOM    388  CD1 TYR A  33      81.200  80.780  44.200  1.00  0.00           C
ATOM    389  HD1 TYR A  33      80.980  80.050  44.960  1.00  0.00           H
ATOM    390  CE1 TYR A  33      82.560  80.980  43.950  1.00  0.00           C
ATOM    391  HE1 TYR A  33      83.240  80.350  44.500  1.00  0.00           H
ATOM    392  CZ  TYR A  33      82.970  82.000  43.070  1.00  0.00           C
ATOM    393  OH  TYR A  33      84.260  82.180  42.660  1.00  0.00           O
ATOM    394  HH  TYR A  33      84.790  81.540  43.150  1.00  0.00           H
ATOM    395  CE2 TYR A  33      81.970  82.750  42.400  1.00  0.00           C
ATOM    396  HE2 TYR A  33      82.260  83.400  41.580  1.00  0.00           H
ATOM    397  CD2 TYR A  33      80.610  82.520  42.630  1.00  0.00           C
ATOM    398  HD2 TYR A  33      79.850  83.110  42.130  1.00  0.00           H
ATOM    399  C   TYR A  33      76.830  79.760  43.870  1.00  0.00           C
ATOM    400  O   TYR A  33      75.910  80.240  43.200  1.00  0.00           O
ATOM    401  N   PRO A  34      76.730  79.240  45.100  1.00  0.00           N
ATOM    402  CD  PRO A  34      77.840  78.680  45.840  1.00  0.00           C
ATOM    403  HD1 PRO A  34      78.360  79.500  46.350  1.00  0.00           H
ATOM    404  HD2 PRO A  34      78.450  78.110  45.140  1.00  0.00           H
ATOM    405  CG  PRO A  34      77.300  77.790  46.950  1.00  0.00           C
ATOM    406  HG1 PRO A  34      77.850  77.830  47.890  1.00  0.00           H
ATOM    407  HG2 PRO A  34      77.220  76.790  46.510  1.00  0.00           H
ATOM    408  CB  PRO A  34      75.880  78.330  47.110  1.00  0.00           C
ATOM    409  HB1 PRO A  34      75.970  79.140  47.840  1.00  0.00           H
ATOM    410  HB2 PRO A  34      75.160  77.550  47.340  1.00  0.00           H
ATOM    411  CA  PRO A  34      75.490  79.010  45.800  1.00  0.00           C
ATOM    412  HA  PRO A  34      75.030  78.220  45.200  1.00  0.00           H
ATOM    413  C   PRO A  34      74.470  80.120  46.010  1.00  0.00           C
ATOM    414  O   PRO A  34      73.350  79.800  46.410  1.00  0.00           O
ATOM    415  N   ARG A  35      74.820  81.370  45.710  1.00  0.00           N
ATOM    416  H   ARG A  35      75.770  81.450  45.360  1.00  0.00           H
ATOM    417  CA  ARG A  35      74.060  82.580  45.940  1.00  0.00           C
ATOM    418  HA  ARG A  35      72.990  82.370  45.940  1.00  0.00           H
ATOM    419  CB  ARG A  35      74.440  83.180  47.290  1.00  0.00           C
ATOM    420  HB1 ARG A  35      74.020  84.190  47.360  1.00  0.00           H
ATOM    421  HB2 ARG A  35      75.520  83.280  47.320  1.00  0.00           H
ATOM    422  CG  ARG A  35      73.980  82.360  48.500  1.00  0.00           C
ATOM    423  HG1 ARG A  35      74.540  81.430  48.460  1.00  0.00           H
ATOM    424  HG2 ARG A  35      72.910  82.140  48.530  1.00  0.00           H
ATOM    425  CD  ARG A  35      74.320  83.200  49.720  1.00  0.00           C
ATOM    426  HD1 ARG A  35      73.940  84.220  49.780  1.00  0.00           H
ATOM    427  HD2 ARG A  35      75.410  83.290  49.790  1.00  0.00           H
ATOM    428  NE  ARG A  35      73.880  82.520  50.940  1.00  0.00           N
ATOM    429  HE  ARG A  35      74.320  81.650  51.220  1.00  0.00           H
ATOM    430  CZ  ARG A  35      72.790  82.770  51.680  1.00  0.00           C
ATOM    431  NH1 ARG A  35      71.960  83.810  51.470  1.00  0.00           N
ATOM    432 HH11 ARG A  35      71.750  83.990  50.500  1.00  0.00           H
ATOM    433 HH12 ARG A  35      71.310  84.080  52.190  1.00  0.00           H
ATOM    434  NH2 ARG A  35      72.630  82.070  52.810  1.00  0.00           N
ATOM    435 HH21 ARG A  35      73.440  81.640  53.230  1.00  0.00           H
ATOM    436 HH22 ARG A  35      71.780  82.240  53.330  1.00  0.00           H
ATOM    437  C   ARG A  35      74.090  83.690  44.900  1.00  0.00           C
ATOM    438  O   ARG A  35      75.050  83.860  44.150  1.00  0.00           O
ATOM    439  N   SER A  36      73.010  84.480  44.840  1.00  0.00           N
ATOM    440  H   SER A  36      72.170  84.240  45.350  1.00  0.00           H
ATOM    441  CA  SER A  36      73.130  85.780  44.210  1.00  0.00           C
ATOM    442  HA  SER A  36      74.150  86.120  44.380  1.00  0.00           H
ATOM    443  CB  SER A  36      72.970  85.430  42.740  1.00  0.00           C
ATOM    444  HB1 SER A  36      71.930  85.120  42.630  1.00  0.00           H
ATOM    445  HB2 SER A  36      73.630  84.620  42.470  1.00  0.00           H
ATOM    446  OG  SER A  36      73.170  86.600  41.970  1.00  0.00           O
ATOM    447  HG  SER A  36      73.980  86.980  42.320  1.00  0.00           H
ATOM    448  C   SER A  36      72.110  86.780  44.750  1.00  0.00           C
ATOM    449  O   SER A  36      71.150  86.400  45.400  1.00  0.00           O
ATOM    450  N   ALA A  37      72.270  88.060  44.420  1.00  0.00           N
ATOM    451  H   ALA A  37      73.020  88.310  43.790  1.00  0.00           H
ATOM    452  CA  ALA A  37      71.320  89.070  44.850  1.00  0.00           C
ATOM    453  HA  ALA A  37      70.970  88.740  45.830  1.00  0.00           H
ATOM    454  CB  ALA A  37      72.120  90.360  45.020  1.00  0.00           C
ATOM    455  HB1 ALA A  37      72.860  90.370  45.820  1.00  0.00           H
ATOM    456  HB2 ALA A  37      72.570  90.480  44.040  1.00  0.00           H
ATOM    457  HB3 ALA A  37      71.340  91.110  45.170  1.00  0.00           H
ATOM    458  C   ALA A  37      70.140  89.160  43.890  1.00  0.00           C
ATOM    459  O   ALA A  37      68.980  89.170  44.290  1.00  0.00           O
ATOM    460  N   LEU A  38      70.410  89.010  42.590  1.00  0.00           N
ATOM    461  H   LEU A  38      71.380  89.030  42.300  1.00  0.00           H
ATOM    462  CA  LEU A  38      69.460  89.170  41.510  1.00  0.00           C
ATOM    463  HA  LEU A  38      68.500  88.710  41.770  1.00  0.00           H
ATOM    464  CB  LEU A  38      69.370  90.680  41.250  1.00  0.00           C
ATOM    465  HB1 LEU A  38      69.100  90.880  40.220  1.00  0.00           H
ATOM    466  HB2 LEU A  38      70.370  91.090  41.170  1.00  0.00           H
ATOM    467  CG  LEU A  38      68.490  91.670  42.020  1.00  0.00           C
ATOM    468  HG  LEU A  38      68.860  91.650  43.040  1.00  0.00           H
ATOM    469  CD1 LEU A  38      68.780  93.090  41.540  1.00  0.00           C
ATOM    470 HD11 LEU A  38      68.100  93.760  42.060  1.00  0.00           H
ATOM    471 HD12 LEU A  38      69.800  93.350  41.820  1.00  0.00           H
ATOM    472 HD13 LEU A  38      68.610  93.280  40.480  1.00  0.00           H
ATOM    473  CD2 LEU A  38      67.000  91.370  42.000  1.00  0.00           C
ATOM    474 HD21 LEU A  38      66.780  90.340  42.270  1.00  0.00           H
ATOM    475 HD22 LEU A  38      66.530  92.030  42.740  1.00  0.00           H
ATOM    476 HD23 LEU A  38      66.690  91.650  40.990  1.00  0.00           H
ATOM    477  C   LEU A  38      69.910  88.450  40.250  1.00  0.00           C
ATOM    478  O   LEU A  38      71.110  88.250  40.090  1.00  0.00           O
ATOM    479  N   PRO A  39      69.050  88.000  39.340  1.00  0.00           N
ATOM    480  CD  PRO A  39      69.530  87.440  38.090  1.00  0.00           C
ATOM    481  HD1 PRO A  39      70.030  86.500  38.330  1.00  0.00           H
ATOM    482  HD2 PRO A  39      70.320  88.020  37.610  1.00  0.00           H
ATOM    483  CG  PRO A  39      68.330  87.170  37.190  1.00  0.00           C
ATOM    484  HG1 PRO A  39      68.420  86.310  36.530  1.00  0.00           H
ATOM    485  HG2 PRO A  39      68.130  88.060  36.600  1.00  0.00           H
ATOM    486  CB  PRO A  39      67.170  87.020  38.170  1.00  0.00           C
ATOM    487  HB1 PRO A  39      67.180  85.950  38.380  1.00  0.00           H
ATOM    488  HB2 PRO A  39      66.250  87.440  37.770  1.00  0.00           H
ATOM    489  CA  PRO A  39      67.600  87.920  39.320  1.00  0.00           C
ATOM    490  HA  PRO A  39      67.300  88.960  39.220  1.00  0.00           H
ATOM    491  C   PRO A  39      66.930  87.180  40.470  1.00  0.00           C
ATOM    492  O   PRO A  39      67.640  86.410  41.120  1.00  0.00           O
ATOM    493  N   PRO A  40      65.710  87.560  40.860  1.00  0.00           N
ATOM    494  CD  PRO A  40      64.910  88.520  40.120  1.00  0.00           C
ATOM    495  HD1 PRO A  40      64.790  88.270  39.070  1.00  0.00           H
ATOM    496  HD2 PRO A  40      65.370  89.500  40.200  1.00  0.00           H
ATOM    497  CG  PRO A  40      63.520  88.480  40.760  1.00  0.00           C
ATOM    498  HG1 PRO A  40      62.800  88.070  40.050  1.00  0.00           H
ATOM    499  HG2 PRO A  40      63.270  89.500  41.060  1.00  0.00           H
ATOM    500  CB  PRO A  40      63.550  87.570  41.990  1.00  0.00           C
ATOM    501  HB1 PRO A  40      62.710  86.890  42.100  1.00  0.00           H
ATOM    502  HB2 PRO A  40      63.720  88.210  42.850  1.00  0.00           H
ATOM    503  CA  PRO A  40      64.920  86.910  41.870  1.00  0.00           C
ATOM    504  HA  PRO A  40      65.540  86.820  42.760  1.00  0.00           H
ATOM    505  C   PRO A  40      64.750  85.470  41.420  1.00  0.00           C
ATOM    506  O   PRO A  40      64.240  85.240  40.320  1.00  0.00           O
ATOM    507  N   GLU A  41      65.070  84.550  42.330  1.00  0.00           N
ATOM    508  H   GLU A  41      65.460  84.880  43.200  1.00  0.00           H
ATOM    509  CA  GLU A  41      65.100  83.130  42.050  1.00  0.00           C
ATOM    510  HA  GLU A  41      65.910  83.070  41.320  1.00  0.00           H
ATOM    511  CB  GLU A  41      65.680  82.370  43.240  1.00  0.00           C
ATOM    512  HB1 GLU A  41      66.490  82.990  43.640  1.00  0.00           H
ATOM    513  HB2 GLU A  41      66.100  81.390  43.040  1.00  0.00           H
ATOM    514  CG  GLU A  41      64.660  82.060  44.340  1.00  0.00           C
ATOM    515  HG1 GLU A  41      65.190  81.400  45.040  1.00  0.00           H
ATOM    516  HG2 GLU A  41      63.910  81.340  44.030  1.00  0.00           H
ATOM    517  CD  GLU A  41      64.070  83.310  44.970  1.00  0.00           C
ATOM    518  OE1 GLU A  41      62.870  83.280  45.320  1.00  0.00           O
ATOM    519  OE2 GLU A  41      64.800  84.320  45.080  1.00  0.00           O
ATOM    520  C   GLU A  41      63.840  82.480  41.510  1.00  0.00           C
ATOM    521  O   GLU A  41      62.720  82.990  41.550  1.00  0.00           O
ATOM    522  N   ILE A  42      64.050  81.190  41.250  1.00  0.00           N
ATOM    523  H   ILE A  42      65.010  80.880  41.220  1.00  0.00           H
ATOM    524  CA  ILE A  42      63.040  80.190  40.940  1.00  0.00           C
ATOM    525  HA  ILE A  42      62.780  80.380  39.910  1.00  0.00           H
ATOM    526  CB  ILE A  42      63.640  78.790  40.980  1.00  0.00           C
ATOM    527  HB  ILE A  42      64.510  78.810  40.320  1.00  0.00           H
ATOM    528  CG2 ILE A  42      64.150  78.230  42.310  1.00  0.00           C
ATOM    529 HG21 ILE A  42      63.410  78.090  43.100  1.00  0.00           H
ATOM    530 HG22 ILE A  42      64.680  77.290  42.150  1.00  0.00           H
ATOM    531 HG23 ILE A  42      64.840  78.970  42.710  1.00  0.00           H
ATOM    532  CG1 ILE A  42      62.620  77.840  40.370  1.00  0.00           C
ATOM    533 HG11 ILE A  42      62.070  78.300  39.550  1.00  0.00           H
ATOM    534 HG12 ILE A  42      61.890  77.570  41.130  1.00  0.00           H
ATOM    535  CD  ILE A  42      63.290  76.620  39.740  1.00  0.00           C
ATOM    536  HD1 ILE A  42      63.780  75.990  40.490  1.00  0.00           H
ATOM    537  HD2 ILE A  42      62.530  76.070  39.190  1.00  0.00           H
ATOM    538  HD3 ILE A  42      64.010  77.090  39.070  1.00  0.00           H
ATOM    539  C   ILE A  42      61.850  80.330  41.880  1.00  0.00           C
ATOM    540  O   ILE A  42      61.900  80.090  43.080  1.00  0.00           O
ATOM    541  N   PRO A  43      60.680  80.550  41.280  1.00  0.00           N
ATOM    542  CD  PRO A  43      60.330  80.800  39.890  1.00  0.00           C
ATOM    543  HD1 PRO A  43      60.680  80.000  39.240  1.00  0.00           H
ATOM    544  HD2 PRO A  43      60.830  81.710  39.580  1.00  0.00           H
ATOM    545  CG  PRO A  43      58.800  80.810  39.780  1.00  0.00           C
ATOM    546  HG1 PRO A  43      58.400  79.800  39.750  1.00  0.00           H
ATOM    547  HG2 PRO A  43      58.370  81.420  39.000  1.00  0.00           H
ATOM    548  CB  PRO A  43      58.410  81.370  41.140  1.00  0.00           C
ATOM    549  HB1 PRO A  43      57.410  81.110  41.500  1.00  0.00           H
ATOM    550  HB2 PRO A  43      58.490  82.460  41.170  1.00  0.00           H
ATOM    551  CA  PRO A  43      59.460  80.720  42.040  1.00  0.00           C
ATOM    552  HA  PRO A  43      59.730  81.330  42.910  1.00  0.00           H
ATOM    553  C   PRO A  43      58.950  79.420  42.640  1.00  0.00           C
ATOM    554  O   PRO A  43      59.100  78.380  42.010  1.00  0.00           O
ATOM    555  N   ALA A  44      58.270  79.520  43.790  1.00  0.00           N
ATOM    556  H   ALA A  44      58.230  80.450  44.180  1.00  0.00           H
ATOM    557  CA  ALA A  44      57.350  78.520  44.300  1.00  0.00           C
ATOM    558  HA  ALA A  44      57.640  77.580  43.820  1.00  0.00           H
ATOM    559  CB  ALA A  44      57.480  78.480  45.820  1.00  0.00           C
ATOM    560  HB1 ALA A  44      58.490  78.130  46.020  1.00  0.00           H
ATOM    561  HB2 ALA A  44      57.460  79.530  46.120  1.00  0.00           H
ATOM    562  HB3 ALA A  44      56.710  77.900  46.330  1.00  0.00           H
ATOM    563  C   ALA A  44      55.910  78.880  43.960  1.00  0.00           C
ATOM    564  O   ALA A  44      55.460  79.960  44.330  1.00  0.00           O
ATOM    565  N   ILE A  45      55.240  78.000  43.220  1.00  0.00           N
ATOM    566  H   ILE A  45      55.710  77.170  42.890  1.00  0.00           H
ATOM    567  CA  ILE A  45      53.840  78.120  42.840  1.00  0.00           C
ATOM    568  HA  ILE A  45      53.600  79.180  42.840  1.00  0.00           H
ATOM    569  CB  ILE A  45      53.550  77.620  41.420  1.00  0.00           C
ATOM    570  HB  ILE A  45      53.690  76.540  41.430  1.00  0.00           H
ATOM    571  CG2 ILE A  45      52.130  78.020  41.040  1.00  0.00           C
ATOM    572 HG21 ILE A  45      51.350  77.550  41.640  1.00  0.00           H
ATOM    573 HG22 ILE A  45      52.110  79.110  41.030  1.00  0.00           H
ATOM    574 HG23 ILE A  45      51.980  77.670  40.020  1.00  0.00           H
ATOM    575  CG1 ILE A  45      54.630  78.240  40.540  1.00  0.00           C
ATOM    576 HG11 ILE A  45      54.390  77.900  39.530  1.00  0.00           H
ATOM    577 HG12 ILE A  45      55.630  77.840  40.720  1.00  0.00           H
ATOM    578  CD  ILE A  45      54.800  79.760  40.480  1.00  0.00           C
ATOM    579  HD1 ILE A  45      55.620  80.000  39.800  1.00  0.00           H
ATOM    580  HD2 ILE A  45      53.860  80.140  40.100  1.00  0.00           H
ATOM    581  HD3 ILE A  45      55.060  80.240  41.420  1.00  0.00           H
ATOM    582  C   ILE A  45      52.940  77.360  43.800  1.00  0.00           C
ATOM    583  O   ILE A  45      52.990  76.140  43.910  1.00  0.00           O
ATOM    584  N   ASP A  46      52.130  78.130  44.540  1.00  0.00           N
ATOM    585  H   ASP A  46      52.100  79.120  44.360  1.00  0.00           H
ATOM    586  CA  ASP A  46      51.150  77.570  45.440  1.00  0.00           C
ATOM    587  HA  ASP A  46      51.560  76.690  45.940  1.00  0.00           H
ATOM    588  CB  ASP A  46      50.920  78.510  46.620  1.00  0.00           C
ATOM    589  HB1 ASP A  46      51.820  78.630  47.220  1.00  0.00           H
ATOM    590  HB2 ASP A  46      50.140  78.070  47.240  1.00  0.00           H
ATOM    591  CG  ASP A  46      50.510  79.940  46.320  1.00  0.00           C
ATOM    592  OD1 ASP A  46      50.660  80.580  45.250  1.00  0.00           O
ATOM    593  OD2 ASP A  46      49.970  80.590  47.240  1.00  0.00           O
ATOM    594  C   ASP A  46      49.880  77.080  44.760  1.00  0.00           C
ATOM    595  O   ASP A  46      49.060  77.860  44.280  1.00  0.00           O
ATOM    596  N   LEU A  47      49.590  75.790  44.970  1.00  0.00           N
ATOM    597  H   LEU A  47      50.310  75.190  45.340  1.00  0.00           H
ATOM    598  CA  LEU A  47      48.230  75.340  44.790  1.00  0.00           C
ATOM    599  HA  LEU A  47      47.710  76.020  44.110  1.00  0.00           H
ATOM    600  CB  LEU A  47      48.280  74.030  44.010  1.00  0.00           C
ATOM    601  HB1 LEU A  47      47.280  73.630  43.810  1.00  0.00           H
ATOM    602  HB2 LEU A  47      48.840  73.340  44.640  1.00  0.00           H
ATOM    603  CG  LEU A  47      49.070  74.070  42.700  1.00  0.00           C
ATOM    604  HG  LEU A  47      50.130  74.310  42.820  1.00  0.00           H
ATOM    605  CD1 LEU A  47      48.900  72.690  42.070  1.00  0.00           C
ATOM    606 HD11 LEU A  47      47.850  72.420  42.230  1.00  0.00           H
ATOM    607 HD12 LEU A  47      49.150  72.620  41.020  1.00  0.00           H
ATOM    608 HD13 LEU A  47      49.570  72.000  42.590  1.00  0.00           H
ATOM    609  CD2 LEU A  47      48.690  75.140  41.680  1.00  0.00           C
ATOM    610 HD21 LEU A  47      49.280  75.000  40.780  1.00  0.00           H
ATOM    611 HD22 LEU A  47      47.650  75.020  41.410  1.00  0.00           H
ATOM    612 HD23 LEU A  47      48.820  76.160  42.040  1.00  0.00           H
ATOM    613  C   LEU A  47      47.350  75.210  46.020  1.00  0.00           C
ATOM    614  O   LEU A  47      46.470  74.360  46.140  1.00  0.00           O
ATOM    615  N   ASN A  48      47.540  76.090  47.000  1.00  0.00           N
ATOM    616  H   ASN A  48      48.140  76.880  46.800  1.00  0.00           H
ATOM    617  CA  ASN A  48      46.920  76.190  48.310  1.00  0.00           C
ATOM    618  HA  ASN A  48      47.060  75.200  48.750  1.00  0.00           H
ATOM    619  CB  ASN A  48      47.530  77.370  49.050  1.00  0.00           C
ATOM    620  HB1 ASN A  48      47.380  78.280  48.480  1.00  0.00           H
ATOM    621  HB2 ASN A  48      48.600  77.180  49.140  1.00  0.00           H
ATOM    622  CG  ASN A  48      47.030  77.470  50.490  1.00  0.00           C
ATOM    623  OD1 ASN A  48      46.760  76.470  51.140  1.00  0.00           O
ATOM    624  ND2 ASN A  48      46.900  78.700  51.000  1.00  0.00           N
ATOM    625 HD21 ASN A  48      47.270  79.500  50.500  1.00  0.00           H
ATOM    626 HD22 ASN A  48      46.850  78.770  52.010  1.00  0.00           H
ATOM    627  C   ASN A  48      45.410  76.320  48.150  1.00  0.00           C
ATOM    628  O   ASN A  48      44.640  75.810  48.950  1.00  0.00           O
ATOM    629  N   LYS A  49      44.970  76.920  47.040  1.00  0.00           N
ATOM    630  H   LYS A  49      45.670  77.300  46.410  1.00  0.00           H
ATOM    631  CA  LYS A  49      43.590  77.290  46.820  1.00  0.00           C
ATOM    632  HA  LYS A  49      42.970  76.730  47.520  1.00  0.00           H
ATOM    633  CB  LYS A  49      43.510  78.790  47.080  1.00  0.00           C
ATOM    634  HB1 LYS A  49      42.570  79.200  46.700  1.00  0.00           H
ATOM    635  HB2 LYS A  49      44.330  79.220  46.520  1.00  0.00           H
ATOM    636  CG  LYS A  49      43.610  79.080  48.580  1.00  0.00           C
ATOM    637  HG1 LYS A  49      44.490  78.600  49.010  1.00  0.00           H
ATOM    638  HG2 LYS A  49      42.730  78.720  49.100  1.00  0.00           H
ATOM    639  CD  LYS A  49      43.740  80.590  48.720  1.00  0.00           C
ATOM    640  HD1 LYS A  49      42.900  81.010  48.160  1.00  0.00           H
ATOM    641  HD2 LYS A  49      44.640  80.960  48.240  1.00  0.00           H
ATOM    642  CE  LYS A  49      43.670  80.960  50.200  1.00  0.00           C
ATOM    643  HE1 LYS A  49      44.310  80.260  50.730  1.00  0.00           H
ATOM    644  HE2 LYS A  49      42.660  80.730  50.540  1.00  0.00           H
ATOM    645  NZ  LYS A  49      43.900  82.410  50.370  1.00  0.00           N
ATOM    646  HZ1 LYS A  49      44.010  82.630  51.350  1.00  0.00           H
ATOM    647  HZ2 LYS A  49      44.690  82.740  49.830  1.00  0.00           H
ATOM    648  HZ3 LYS A  49      43.090  82.950  50.100  1.00  0.00           H
ATOM    649  C   LYS A  49      43.100  76.950  45.410  1.00  0.00           C
ATOM    650  O   LYS A  49      42.430  77.700  44.710  1.00  0.00           O
ATOM    651  N   VAL A  50      43.580  75.810  44.890  1.00  0.00           N
ATOM    652  H   VAL A  50      44.150  75.250  45.500  1.00  0.00           H
ATOM    653  CA  VAL A  50      43.420  75.500  43.480  1.00  0.00           C
ATOM    654  HA  VAL A  50      43.590  76.440  42.970  1.00  0.00           H
ATOM    655  CB  VAL A  50      44.510  74.510  43.070  1.00  0.00           C
ATOM    656  HB  VAL A  50      45.480  74.840  43.440  1.00  0.00           H
ATOM    657  CG1 VAL A  50      44.200  73.170  43.730  1.00  0.00           C
ATOM    658 HG11 VAL A  50      45.120  72.580  43.630  1.00  0.00           H
ATOM    659 HG12 VAL A  50      44.080  73.410  44.790  1.00  0.00           H
ATOM    660 HG13 VAL A  50      43.250  72.750  43.410  1.00  0.00           H
ATOM    661  CG2 VAL A  50      44.650  74.320  41.560  1.00  0.00           C
ATOM    662 HG21 VAL A  50      43.650  74.000  41.300  1.00  0.00           H
ATOM    663 HG22 VAL A  50      44.910  75.250  41.060  1.00  0.00           H
ATOM    664 HG23 VAL A  50      45.370  73.580  41.210  1.00  0.00           H
ATOM    665  C   VAL A  50      42.000  75.100  43.130  1.00  0.00           C
ATOM    666  O   VAL A  50      41.520  75.550  42.090  1.00  0.00           O
ATOM    667  N   ASN A  51      41.270  74.380  43.980  1.00  0.00           N
ATOM    668  H   ASN A  51      41.700  74.290  44.900  1.00  0.00           H
ATOM    669  CA  ASN A  51      39.890  73.990  43.810  1.00  0.00           C
ATOM    670  HA  ASN A  51      39.910  73.490  42.840  1.00  0.00           H
ATOM    671  CB  ASN A  51      39.440  73.160  45.000  1.00  0.00           C
ATOM    672  HB1 ASN A  51      39.570  73.760  45.900  1.00  0.00           H
ATOM    673  HB2 ASN A  51      40.110  72.300  45.010  1.00  0.00           H
ATOM    674  CG  ASN A  51      38.010  72.650  44.850  1.00  0.00           C
ATOM    675  OD1 ASN A  51      37.590  72.140  43.820  1.00  0.00           O
ATOM    676  ND2 ASN A  51      37.190  72.810  45.890  1.00  0.00           N
ATOM    677 HD21 ASN A  51      37.520  73.310  46.710  1.00  0.00           H
ATOM    678 HD22 ASN A  51      36.190  72.740  45.810  1.00  0.00           H
ATOM    679  C   ASN A  51      39.050  75.250  43.630  1.00  0.00           C
ATOM    680  O   ASN A  51      38.170  75.280  42.770  1.00  0.00           O
ATOM    681  N   THR A  52      39.210  76.310  44.430  1.00  0.00           N
ATOM    682  H   THR A  52      39.760  76.250  45.280  1.00  0.00           H
ATOM    683  CA  THR A  52      38.530  77.570  44.240  1.00  0.00           C
ATOM    684  HA  THR A  52      37.540  77.360  43.820  1.00  0.00           H
ATOM    685  CB  THR A  52      38.410  78.420  45.500  1.00  0.00           C
ATOM    686  HB  THR A  52      38.210  79.450  45.210  1.00  0.00           H
ATOM    687  CG2 THR A  52      37.410  78.120  46.620  1.00  0.00           C
ATOM    688 HG21 THR A  52      36.380  78.260  46.300  1.00  0.00           H
ATOM    689 HG22 THR A  52      37.720  77.250  47.200  1.00  0.00           H
ATOM    690 HG23 THR A  52      37.530  78.910  47.370  1.00  0.00           H
ATOM    691  OG1 THR A  52      39.680  78.600  46.090  1.00  0.00           O
ATOM    692  HG1 THR A  52      40.020  77.790  46.470  1.00  0.00           H
ATOM    693  C   THR A  52      39.040  78.440  43.100  1.00  0.00           C
ATOM    694  O   THR A  52      38.430  79.390  42.620  1.00  0.00           O
ATOM    695  N   GLU A  53      40.300  78.200  42.750  1.00  0.00           N
ATOM    696  H   GLU A  53      40.840  77.510  43.260  1.00  0.00           H
ATOM    697  CA  GLU A  53      41.070  78.970  41.790  1.00  0.00           C
ATOM    698  HA  GLU A  53      42.060  78.520  41.720  1.00  0.00           H
ATOM    699  CB  GLU A  53      40.490  78.880  40.380  1.00  0.00           C
ATOM    700  HB1 GLU A  53      41.190  79.320  39.670  1.00  0.00           H
ATOM    701  HB2 GLU A  53      39.600  79.500  40.460  1.00  0.00           H
ATOM    702  CG  GLU A  53      40.060  77.490  39.900  1.00  0.00           C
ATOM    703  HG1 GLU A  53      39.490  77.090  40.740  1.00  0.00           H
ATOM    704  HG2 GLU A  53      40.920  76.860  39.700  1.00  0.00           H
ATOM    705  CD  GLU A  53      39.090  77.660  38.740  1.00  0.00           C
ATOM    706  OE1 GLU A  53      37.880  77.450  38.960  1.00  0.00           O
ATOM    707  OE2 GLU A  53      39.550  77.940  37.610  1.00  0.00           O
ATOM    708  C   GLU A  53      41.380  80.430  42.080  1.00  0.00           C
ATOM    709  O   GLU A  53      41.930  81.210  41.310  1.00  0.00           O
ATOM    710  N   GLU A  54      41.320  80.750  43.380  1.00  0.00           N
ATOM    711  H   GLU A  54      41.200  80.060  44.110  1.00  0.00           H
ATOM    712  CA  GLU A  54      41.570  82.090  43.870  1.00  0.00           C
ATOM    713  HA  GLU A  54      40.990  82.880  43.390  1.00  0.00           H
ATOM    714  CB  GLU A  54      41.170  82.150  45.340  1.00  0.00           C
ATOM    715  HB1 GLU A  54      41.790  81.550  46.000  1.00  0.00           H
ATOM    716  HB2 GLU A  54      40.170  81.710  45.380  1.00  0.00           H
ATOM    717  CG  GLU A  54      41.210  83.500  46.050  1.00  0.00           C
ATOM    718  HG1 GLU A  54      40.390  84.080  45.640  1.00  0.00           H
ATOM    719  HG2 GLU A  54      42.140  83.900  45.650  1.00  0.00           H
ATOM    720  CD  GLU A  54      41.330  83.430  47.570  1.00  0.00           C
ATOM    721  OE1 GLU A  54      42.300  84.020  48.080  1.00  0.00           O
ATOM    722  OE2 GLU A  54      40.430  82.810  48.180  1.00  0.00           O
ATOM    723  C   GLU A  54      43.060  82.350  43.660  1.00  0.00           C
ATOM    724  O   GLU A  54      43.900  81.500  43.930  1.00  0.00           O
ATOM    725  N   GLU A  55      43.270  83.490  42.990  1.00  0.00           N
ATOM    726  H   GLU A  55      42.540  84.160  42.810  1.00  0.00           H
ATOM    727  CA  GLU A  55      44.560  84.030  42.600  1.00  0.00           C
ATOM    728  HA  GLU A  55      44.240  84.860  41.970  1.00  0.00           H
ATOM    729  CB  GLU A  55      45.340  84.500  43.820  1.00  0.00           C
ATOM    730  HB1 GLU A  55      46.330  84.860  43.560  1.00  0.00           H
ATOM    731  HB2 GLU A  55      45.600  83.710  44.530  1.00  0.00           H
ATOM    732  CG  GLU A  55      44.670  85.690  44.490  1.00  0.00           C
ATOM    733  HG1 GLU A  55      43.650  85.380  44.740  1.00  0.00           H
ATOM    734  HG2 GLU A  55      44.590  86.510  43.780  1.00  0.00           H
ATOM    735  CD  GLU A  55      45.520  86.150  45.670  1.00  0.00           C
ATOM    736  OE1 GLU A  55      46.500  85.470  46.050  1.00  0.00           O
ATOM    737  OE2 GLU A  55      45.260  87.260  46.190  1.00  0.00           O
ATOM    738  C   GLU A  55      45.390  83.240  41.600  1.00  0.00           C
ATOM    739  O   GLU A  55      46.420  83.750  41.170  1.00  0.00           O
ATOM    740  N   LEU A  56      44.970  82.070  41.110  1.00  0.00           N
ATOM    741  H   LEU A  56      44.130  81.600  41.420  1.00  0.00           H
ATOM    742  CA  LEU A  56      45.470  81.470  39.890  1.00  0.00           C
ATOM    743  HA  LEU A  56      46.450  81.080  40.170  1.00  0.00           H
ATOM    744  CB  LEU A  56      44.690  80.220  39.480  1.00  0.00           C
ATOM    745  HB1 LEU A  56      45.180  79.770  38.620  1.00  0.00           H
ATOM    746  HB2 LEU A  56      43.670  80.470  39.180  1.00  0.00           H
ATOM    747  CG  LEU A  56      44.640  79.010  40.400  1.00  0.00           C
ATOM    748  HG  LEU A  56      43.990  79.270  41.240  1.00  0.00           H
ATOM    749  CD1 LEU A  56      44.010  77.840  39.650  1.00  0.00           C
ATOM    750 HD11 LEU A  56      43.800  77.050  40.370  1.00  0.00           H
ATOM    751 HD12 LEU A  56      43.050  78.200  39.280  1.00  0.00           H
ATOM    752 HD13 LEU A  56      44.760  77.510  38.940  1.00  0.00           H
ATOM    753  CD2 LEU A  56      45.990  78.520  40.900  1.00  0.00           C
ATOM    754 HD21 LEU A  56      45.870  77.530  41.340  1.00  0.00           H
ATOM    755 HD22 LEU A  56      46.780  78.470  40.150  1.00  0.00           H
ATOM    756 HD23 LEU A  56      46.420  79.140  41.690  1.00  0.00           H
ATOM    757  C   LEU A  56      45.720  82.390  38.700  1.00  0.00           C
ATOM    758  O   LEU A  56      46.540  82.140  37.820  1.00  0.00           O
ATOM    759  N   ALA A  57      44.970  83.490  38.610  1.00  0.00           N
ATOM    760  H   ALA A  57      44.240  83.580  39.300  1.00  0.00           H
ATOM    761  CA  ALA A  57      45.110  84.430  37.520  1.00  0.00           C
ATOM    762  HA  ALA A  57      44.850  84.000  36.550  1.00  0.00           H
ATOM    763  CB  ALA A  57      44.040  85.490  37.730  1.00  0.00           C
ATOM    764  HB1 ALA A  57      43.970  85.800  38.770  1.00  0.00           H
ATOM    765  HB2 ALA A  57      44.110  86.440  37.200  1.00  0.00           H
ATOM    766  HB3 ALA A  57      43.070  85.040  37.530  1.00  0.00           H
ATOM    767  C   ALA A  57      46.460  85.130  37.400  1.00  0.00           C
ATOM    768  O   ALA A  57      46.870  85.540  36.310  1.00  0.00           O
ATOM    769  N   GLN A  58      47.220  85.150  38.490  1.00  0.00           N
ATOM    770  H   GLN A  58      46.840  84.630  39.270  1.00  0.00           H
ATOM    771  CA  GLN A  58      48.630  85.480  38.570  1.00  0.00           C
ATOM    772  HA  GLN A  58      48.740  86.530  38.270  1.00  0.00           H
ATOM    773  CB  GLN A  58      49.050  85.440  40.030  1.00  0.00           C
ATOM    774  HB1 GLN A  58      50.130  85.550  39.920  1.00  0.00           H
ATOM    775  HB2 GLN A  58      48.790  84.440  40.390  1.00  0.00           H
ATOM    776  CG  GLN A  58      48.380  86.550  40.830  1.00  0.00           C
ATOM    777  HG1 GLN A  58      47.310  86.440  40.990  1.00  0.00           H
ATOM    778  HG2 GLN A  58      48.470  87.520  40.330  1.00  0.00           H
ATOM    779  CD  GLN A  58      48.950  86.880  42.210  1.00  0.00           C
ATOM    780  OE1 GLN A  58      49.890  86.270  42.710  1.00  0.00           O
ATOM    781  NE2 GLN A  58      48.440  87.840  42.980  1.00  0.00           N
ATOM    782 HE21 GLN A  58      47.580  88.320  42.760  1.00  0.00           H
ATOM    783 HE22 GLN A  58      48.910  87.950  43.860  1.00  0.00           H
ATOM    784  C   GLN A  58      49.620  84.610  37.810  1.00  0.00           C
ATOM    785  O   GLN A  58      50.760  84.940  37.500  1.00  0.00           O
ATOM    786  N   PHE A  59      49.170  83.390  37.510  1.00  0.00           N
ATOM    787  H   PHE A  59      48.280  83.050  37.840  1.00  0.00           H
ATOM    788  CA  PHE A  59      50.040  82.370  36.950  1.00  0.00           C
ATOM    789  HA  PHE A  59      51.030  82.330  37.410  1.00  0.00           H
ATOM    790  CB  PHE A  59      49.530  81.000  37.380  1.00  0.00           C
ATOM    791  HB1 PHE A  59      48.640  80.890  36.760  1.00  0.00           H
ATOM    792  HB2 PHE A  59      49.340  81.090  38.450  1.00  0.00           H
ATOM    793  CG  PHE A  59      50.520  79.940  36.970  1.00  0.00           C
ATOM    794  CD1 PHE A  59      50.270  79.130  35.860  1.00  0.00           C
ATOM    795  HD1 PHE A  59      49.420  79.170  35.190  1.00  0.00           H
ATOM    796  CE1 PHE A  59      51.150  78.090  35.550  1.00  0.00           C
ATOM    797  HE1 PHE A  59      50.770  77.450  34.760  1.00  0.00           H
ATOM    798  CZ  PHE A  59      52.250  77.850  36.380  1.00  0.00           C
ATOM    799  HZ  PHE A  59      52.840  76.980  36.140  1.00  0.00           H
ATOM    800  CE2 PHE A  59      52.600  78.770  37.380  1.00  0.00           C
ATOM    801  HE2 PHE A  59      53.550  78.680  37.890  1.00  0.00           H
ATOM    802  CD2 PHE A  59      51.660  79.730  37.760  1.00  0.00           C
ATOM    803  HD2 PHE A  59      51.950  80.450  38.510  1.00  0.00           H
ATOM    804  C   PHE A  59      50.320  82.520  35.460  1.00  0.00           C
ATOM    805  O   PHE A  59      49.600  81.970  34.630  1.00  0.00           O
ATOM    806  N   VAL A  60      51.320  83.340  35.120  1.00  0.00           N
ATOM    807  H   VAL A  60      51.990  83.630  35.820  1.00  0.00           H
ATOM    808  CA  VAL A  60      51.520  83.930  33.810  1.00  0.00           C
ATOM    809  HA  VAL A  60      51.210  83.220  33.050  1.00  0.00           H
ATOM    810  CB  VAL A  60      50.640  85.160  33.580  1.00  0.00           C
ATOM    811  HB  VAL A  60      50.810  85.380  32.530  1.00  0.00           H
ATOM    812  CG1 VAL A  60      49.130  85.020  33.760  1.00  0.00           C
ATOM    813 HG11 VAL A  60      48.890  85.050  34.830  1.00  0.00           H
ATOM    814 HG12 VAL A  60      48.540  85.790  33.270  1.00  0.00           H
ATOM    815 HG13 VAL A  60      48.840  84.040  33.380  1.00  0.00           H
ATOM    816  CG2 VAL A  60      51.180  86.390  34.320  1.00  0.00           C
ATOM    817 HG21 VAL A  60      50.540  87.260  34.200  1.00  0.00           H
ATOM    818 HG22 VAL A  60      51.330  86.130  35.360  1.00  0.00           H
ATOM    819 HG23 VAL A  60      52.180  86.640  33.960  1.00  0.00           H
ATOM    820  C   VAL A  60      52.980  84.220  33.490  1.00  0.00           C
ATOM    821  O   VAL A  60      53.460  83.760  32.450  1.00  0.00           O
ATOM    822  N   ASP A  61      53.850  84.790  34.330  1.00  0.00           N
ATOM    823  H   ASP A  61      53.620  84.940  35.300  1.00  0.00           H
ATOM    824  CA  ASP A  61      55.250  84.970  33.990  1.00  0.00           C
ATOM    825  HA  ASP A  61      55.290  85.450  33.020  1.00  0.00           H
ATOM    826  CB  ASP A  61      55.900  85.900  35.020  1.00  0.00           C
ATOM    827  HB1 ASP A  61      55.300  86.790  34.820  1.00  0.00           H
ATOM    828  HB2 ASP A  61      56.970  86.030  34.840  1.00  0.00           H
ATOM    829  CG  ASP A  61      55.850  85.420  36.460  1.00  0.00           C
ATOM    830  OD1 ASP A  61      55.740  86.320  37.320  1.00  0.00           O
ATOM    831  OD2 ASP A  61      55.850  84.210  36.790  1.00  0.00           O
ATOM    832  C   ASP A  61      56.040  83.710  33.680  1.00  0.00           C
ATOM    833  O   ASP A  61      57.140  83.800  33.140  1.00  0.00           O
ATOM    834  N   ILE A  62      55.520  82.540  34.070  1.00  0.00           N
ATOM    835  H   ILE A  62      54.580  82.590  34.430  1.00  0.00           H
ATOM    836  CA  ILE A  62      56.000  81.240  33.670  1.00  0.00           C
ATOM    837  HA  ILE A  62      57.020  81.050  34.020  1.00  0.00           H
ATOM    838  CB  ILE A  62      55.180  80.120  34.310  1.00  0.00           C
ATOM    839  HB  ILE A  62      55.640  79.260  33.820  1.00  0.00           H
ATOM    840  CG2 ILE A  62      55.450  80.050  35.810  1.00  0.00           C
ATOM    841 HG21 ILE A  62      56.500  80.270  35.980  1.00  0.00           H
ATOM    842 HG22 ILE A  62      54.810  80.700  36.400  1.00  0.00           H
ATOM    843 HG23 ILE A  62      55.480  79.010  36.130  1.00  0.00           H
ATOM    844  CG1 ILE A  62      53.700  80.090  33.940  1.00  0.00           C
ATOM    845 HG11 ILE A  62      53.360  81.070  33.620  1.00  0.00           H
ATOM    846 HG12 ILE A  62      53.160  79.920  34.870  1.00  0.00           H
ATOM    847  CD  ILE A  62      53.310  79.020  32.910  1.00  0.00           C
ATOM    848  HD1 ILE A  62      52.230  78.950  33.000  1.00  0.00           H
ATOM    849  HD2 ILE A  62      53.640  79.150  31.880  1.00  0.00           H
ATOM    850  HD3 ILE A  62      53.730  78.030  33.100  1.00  0.00           H
ATOM    851  C   ILE A  62      56.170  81.000  32.180  1.00  0.00           C
ATOM    852  O   ILE A  62      57.080  80.300  31.720  1.00  0.00           O
ATOM    853  N   ARG A  63      55.570  81.830  31.330  1.00  0.00           N
ATOM    854  H   ARG A  63      54.760  82.230  31.780  1.00  0.00           H
ATOM    855  CA  ARG A  63      55.760  81.980  29.900  1.00  0.00           C
ATOM    856  HA  ARG A  63      55.760  80.990  29.450  1.00  0.00           H
ATOM    857  CB  ARG A  63      54.660  82.840  29.290  1.00  0.00           C
ATOM    858  HB1 ARG A  63      53.790  82.410  29.790  1.00  0.00           H
ATOM    859  HB2 ARG A  63      54.590  82.630  28.230  1.00  0.00           H
ATOM    860  CG  ARG A  63      54.870  84.340  29.450  1.00  0.00           C
ATOM    861  HG1 ARG A  63      55.690  84.650  28.800  1.00  0.00           H
ATOM    862  HG2 ARG A  63      55.240  84.640  30.440  1.00  0.00           H
ATOM    863  CD  ARG A  63      53.640  85.110  28.960  1.00  0.00           C
ATOM    864  HD1 ARG A  63      52.820  84.930  29.660  1.00  0.00           H
ATOM    865  HD2 ARG A  63      53.270  84.690  28.030  1.00  0.00           H
ATOM    866  NE  ARG A  63      53.900  86.540  28.820  1.00  0.00           N
ATOM    867  HE  ARG A  63      53.820  87.070  29.680  1.00  0.00           H
ATOM    868  CZ  ARG A  63      54.380  87.140  27.720  1.00  0.00           C
ATOM    869  NH1 ARG A  63      54.830  86.580  26.590  1.00  0.00           N
ATOM    870 HH11 ARG A  63      54.630  85.600  26.460  1.00  0.00           H
ATOM    871 HH12 ARG A  63      55.110  87.190  25.830  1.00  0.00           H
ATOM    872  NH2 ARG A  63      54.650  88.450  27.710  1.00  0.00           N
ATOM    873 HH21 ARG A  63      54.450  89.020  28.520  1.00  0.00           H
ATOM    874 HH22 ARG A  63      54.910  88.910  26.850  1.00  0.00           H
ATOM    875  C   ARG A  63      57.110  82.550  29.510  1.00  0.00           C
ATOM    876  O   ARG A  63      57.400  82.530  28.310  1.00  0.00           O
ATOM    877  N   LYS A  64      57.870  83.130  30.440  1.00  0.00           N
ATOM    878  H   LYS A  64      57.510  83.180  31.390  1.00  0.00           H
ATOM    879  CA  LYS A  64      59.270  83.430  30.240  1.00  0.00           C
ATOM    880  HA  LYS A  64      59.330  83.540  29.150  1.00  0.00           H
ATOM    881  CB  LYS A  64      59.640  84.790  30.830  1.00  0.00           C
ATOM    882  HB1 LYS A  64      59.460  84.870  31.910  1.00  0.00           H
ATOM    883  HB2 LYS A  64      58.940  85.580  30.540  1.00  0.00           H
ATOM    884  CG  LYS A  64      61.020  85.220  30.350  1.00  0.00           C
ATOM    885  HG1 LYS A  64      61.040  85.430  29.280  1.00  0.00           H
ATOM    886  HG2 LYS A  64      61.780  84.480  30.590  1.00  0.00           H
ATOM    887  CD  LYS A  64      61.550  86.450  31.080  1.00  0.00           C
ATOM    888  HD1 LYS A  64      61.260  86.410  32.130  1.00  0.00           H
ATOM    889  HD2 LYS A  64      60.920  87.210  30.600  1.00  0.00           H
ATOM    890  CE  LYS A  64      63.020  86.840  30.950  1.00  0.00           C
ATOM    891  HE1 LYS A  64      63.320  86.890  29.910  1.00  0.00           H
ATOM    892  HE2 LYS A  64      63.660  86.050  31.360  1.00  0.00           H
ATOM    893  NZ  LYS A  64      63.400  88.100  31.600  1.00  0.00           N
ATOM    894  HZ1 LYS A  64      64.380  88.290  31.440  1.00  0.00           H
ATOM    895  HZ2 LYS A  64      62.880  88.860  31.190  1.00  0.00           H
ATOM    896  HZ3 LYS A  64      63.260  88.060  32.600  1.00  0.00           H
ATOM    897  C   LYS A  64      60.180  82.250  30.560  1.00  0.00           C
ATOM    898  O   LYS A  64      61.120  82.040  29.800  1.00  0.00           O
ATOM    899  N   SER A  65      59.860  81.550  31.640  1.00  0.00           N
ATOM    900  H   SER A  65      59.000  81.680  32.160  1.00  0.00           H
ATOM    901  CA  SER A  65      60.800  80.810  32.460  1.00  0.00           C
ATOM    902  HA  SER A  65      61.740  81.120  31.990  1.00  0.00           H
ATOM    903  CB  SER A  65      60.760  81.360  33.890  1.00  0.00           C
ATOM    904  HB1 SER A  65      61.110  82.380  34.010  1.00  0.00           H
ATOM    905  HB2 SER A  65      61.480  80.770  34.470  1.00  0.00           H
ATOM    906  OG  SER A  65      59.480  81.130  34.430  1.00  0.00           O
ATOM    907  HG  SER A  65      59.330  81.750  35.150  1.00  0.00           H
ATOM    908  C   SER A  65      60.660  79.300  32.450  1.00  0.00           C
ATOM    909  O   SER A  65      61.600  78.520  32.620  1.00  0.00           O
ATOM    910  N   GLY A  66      59.460  78.740  32.280  1.00  0.00           N
ATOM    911  H   GLY A  66      58.730  79.420  32.150  1.00  0.00           H
ATOM    912  CA  GLY A  66      59.190  77.330  32.100  1.00  0.00           C
ATOM    913  HA1 GLY A  66      59.550  76.930  31.150  1.00  0.00           H
ATOM    914  HA2 GLY A  66      58.120  77.230  32.280  1.00  0.00           H
ATOM    915  C   GLY A  66      59.810  76.290  33.030  1.00  0.00           C
ATOM    916  O   GLY A  66      59.820  75.150  32.570  1.00  0.00           O
ATOM    917  N   LEU A  67      60.240  76.660  34.240  1.00  0.00           N
ATOM    918  H   LEU A  67      60.290  77.630  34.510  1.00  0.00           H
ATOM    919  CA  LEU A  67      60.800  75.720  35.190  1.00  0.00           C
ATOM    920  HA  LEU A  67      60.210  74.800  35.140  1.00  0.00           H
ATOM    921  CB  LEU A  67      62.270  75.570  34.830  1.00  0.00           C
ATOM    922  HB1 LEU A  67      62.720  76.560  34.730  1.00  0.00           H
ATOM    923  HB2 LEU A  67      62.190  75.020  33.890  1.00  0.00           H
ATOM    924  CG  LEU A  67      63.150  74.790  35.800  1.00  0.00           C
ATOM    925  HG  LEU A  67      63.380  75.390  36.690  1.00  0.00           H
ATOM    926  CD1 LEU A  67      62.460  73.520  36.290  1.00  0.00           C
ATOM    927 HD11 LEU A  67      63.190  72.780  36.610  1.00  0.00           H
ATOM    928 HD12 LEU A  67      61.730  73.730  37.070  1.00  0.00           H
ATOM    929 HD13 LEU A  67      62.050  72.890  35.500  1.00  0.00           H
ATOM    930  CD2 LEU A  67      64.380  74.370  34.990  1.00  0.00           C
ATOM    931 HD21 LEU A  67      64.940  75.250  34.670  1.00  0.00           H
ATOM    932 HD22 LEU A  67      65.120  73.740  35.470  1.00  0.00           H
ATOM    933 HD23 LEU A  67      64.070  73.850  34.090  1.00  0.00           H
ATOM    934  C   LEU A  67      60.490  76.280  36.570  1.00  0.00           C
ATOM    935  O   LEU A  67      60.830  77.440  36.830  1.00  0.00           O
ATOM    936  N   PHE A  68      59.920  75.630  37.590  1.00  0.00           N
ATOM    937  H   PHE A  68      59.530  74.720  37.430  1.00  0.00           H
ATOM    938  CA  PHE A  68      59.560  76.260  38.840  1.00  0.00           C
ATOM    939  HA  PHE A  68      60.380  76.860  39.220  1.00  0.00           H
ATOM    940  CB  PHE A  68      58.410  77.240  38.660  1.00  0.00           C
ATOM    941  HB1 PHE A  68      58.850  78.150  38.250  1.00  0.00           H
ATOM    942  HB2 PHE A  68      58.040  77.590  39.620  1.00  0.00           H
ATOM    943  CG  PHE A  68      57.340  76.710  37.720  1.00  0.00           C
ATOM    944  CD1 PHE A  68      57.390  76.940  36.340  1.00  0.00           C
ATOM    945  HD1 PHE A  68      58.090  77.700  36.010  1.00  0.00           H
ATOM    946  CE1 PHE A  68      56.520  76.280  35.470  1.00  0.00           C
ATOM    947  HE1 PHE A  68      56.420  76.370  34.400  1.00  0.00           H
ATOM    948  CZ  PHE A  68      55.550  75.440  36.030  1.00  0.00           C
ATOM    949  HZ  PHE A  68      54.840  74.960  35.370  1.00  0.00           H
ATOM    950  CE2 PHE A  68      55.460  75.240  37.420  1.00  0.00           C
ATOM    951  HE2 PHE A  68      54.560  74.790  37.810  1.00  0.00           H
ATOM    952  CD2 PHE A  68      56.400  75.830  38.270  1.00  0.00           C
ATOM    953  HD2 PHE A  68      56.150  75.750  39.320  1.00  0.00           H
ATOM    954  C   PHE A  68      59.270  75.160  39.860  1.00  0.00           C
ATOM    955  O   PHE A  68      58.950  74.020  39.530  1.00  0.00           O
ATOM    956  N   TYR A  69      59.400  75.510  41.140  1.00  0.00           N
ATOM    957  H   TYR A  69      59.550  76.480  41.390  1.00  0.00           H
ATOM    958  CA  TYR A  69      58.910  74.700  42.240  1.00  0.00           C
ATOM    959  HA  TYR A  69      59.200  73.690  41.960  1.00  0.00           H
ATOM    960  CB  TYR A  69      59.490  75.060  43.600  1.00  0.00           C
ATOM    961  HB1 TYR A  69      58.890  74.600  44.380  1.00  0.00           H
ATOM    962  HB2 TYR A  69      59.360  76.130  43.770  1.00  0.00           H
ATOM    963  CG  TYR A  69      60.920  74.670  43.920  1.00  0.00           C
ATOM    964  CD1 TYR A  69      61.300  73.320  43.860  1.00  0.00           C
ATOM    965  HD1 TYR A  69      60.610  72.550  43.540  1.00  0.00           H
ATOM    966  CE1 TYR A  69      62.600  72.950  44.190  1.00  0.00           C
ATOM    967  HE1 TYR A  69      63.010  71.960  44.300  1.00  0.00           H
ATOM    968  CZ  TYR A  69      63.500  73.920  44.690  1.00  0.00           C
ATOM    969  OH  TYR A  69      64.700  73.460  45.170  1.00  0.00           O
ATOM    970  HH  TYR A  69      65.080  73.950  45.900  1.00  0.00           H
ATOM    971  CE2 TYR A  69      63.050  75.240  44.820  1.00  0.00           C
ATOM    972  HE2 TYR A  69      63.670  75.990  45.290  1.00  0.00           H
ATOM    973  CD2 TYR A  69      61.820  75.670  44.310  1.00  0.00           C
ATOM    974  HD2 TYR A  69      61.560  76.710  44.370  1.00  0.00           H
ATOM    975  C   TYR A  69      57.400  74.750  42.380  1.00  0.00           C
ATOM    976  O   TYR A  69      56.840  75.800  42.090  1.00  0.00           O
ATOM    977  N   ILE A  70      56.670  73.740  42.860  1.00  0.00           N
ATOM    978  H   ILE A  70      57.050  72.830  43.070  1.00  0.00           H
ATOM    979  CA  ILE A  70      55.230  73.740  43.090  1.00  0.00           C
ATOM    980  HA  ILE A  70      54.890  74.770  43.030  1.00  0.00           H
ATOM    981  CB  ILE A  70      54.530  73.130  41.880  1.00  0.00           C
ATOM    982  HB  ILE A  70      54.970  73.610  41.010  1.00  0.00           H
ATOM    983  CG2 ILE A  70      54.810  71.630  42.040  1.00  0.00           C
ATOM    984 HG21 ILE A  70      54.440  71.190  41.120  1.00  0.00           H
ATOM    985 HG22 ILE A  70      55.890  71.470  42.010  1.00  0.00           H
ATOM    986 HG23 ILE A  70      54.200  71.150  42.800  1.00  0.00           H
ATOM    987  CG1 ILE A  70      53.030  73.380  41.920  1.00  0.00           C
ATOM    988 HG11 ILE A  70      52.770  74.380  42.250  1.00  0.00           H
ATOM    989 HG12 ILE A  70      52.570  72.680  42.630  1.00  0.00           H
ATOM    990  CD  ILE A  70      52.410  73.170  40.540  1.00  0.00           C
ATOM    991  HD1 ILE A  70      51.360  72.900  40.610  1.00  0.00           H
ATOM    992  HD2 ILE A  70      52.660  74.010  39.900  1.00  0.00           H
ATOM    993  HD3 ILE A  70      52.870  72.360  39.980  1.00  0.00           H
ATOM    994  C   ILE A  70      54.970  73.270  44.510  1.00  0.00           C
ATOM    995  O   ILE A  70      55.630  72.340  44.970  1.00  0.00           O
ATOM    996  N   VAL A  71      54.140  73.980  45.280  1.00  0.00           N
ATOM    997  H   VAL A  71      53.700  74.780  44.840  1.00  0.00           H
ATOM    998  CA  VAL A  71      53.970  73.910  46.720  1.00  0.00           C
ATOM    999  HA  VAL A  71      54.400  72.950  47.010  1.00  0.00           H
ATOM   1000  CB  VAL A  71      54.660  75.090  47.400  1.00  0.00           C
ATOM   1001  HB  VAL A  71      54.420  74.960  48.460  1.00  0.00           H
ATOM   1002  CG1 VAL A  71      56.170  74.940  47.320  1.00  0.00           C
ATOM   1003 HG11 VAL A  71      56.470  73.890  47.310  1.00  0.00           H
ATOM   1004 HG12 VAL A  71      56.480  75.310  46.340  1.00  0.00           H
ATOM   1005 HG13 VAL A  71      56.620  75.470  48.160  1.00  0.00           H
ATOM   1006  CG2 VAL A  71      54.360  76.520  46.960  1.00  0.00           C
ATOM   1007 HG21 VAL A  71      54.540  76.680  45.900  1.00  0.00           H
ATOM   1008 HG22 VAL A  71      53.290  76.660  47.070  1.00  0.00           H
ATOM   1009 HG23 VAL A  71      54.950  77.210  47.580  1.00  0.00           H
ATOM   1010  C   VAL A  71      52.500  74.010  47.090  1.00  0.00           C
ATOM   1011  O   VAL A  71      51.570  74.290  46.340  1.00  0.00           O
ATOM   1012  N   ASP A  72      52.230  73.660  48.360  1.00  0.00           N
ATOM   1013  H   ASP A  72      53.010  73.600  48.990  1.00  0.00           H
ATOM   1014  CA  ASP A  72      50.980  73.740  49.090  1.00  0.00           C
ATOM   1015  HA  ASP A  72      51.320  73.520  50.110  1.00  0.00           H
ATOM   1016  CB  ASP A  72      50.410  75.140  49.230  1.00  0.00           C
ATOM   1017  HB1 ASP A  72      49.640  75.160  50.000  1.00  0.00           H
ATOM   1018  HB2 ASP A  72      50.000  75.480  48.280  1.00  0.00           H
ATOM   1019  CG  ASP A  72      51.300  76.220  49.850  1.00  0.00           C
ATOM   1020  OD1 ASP A  72      52.340  75.780  50.380  1.00  0.00           O
ATOM   1021  OD2 ASP A  72      51.000  77.420  49.680  1.00  0.00           O
ATOM   1022  C   ASP A  72      49.910  72.720  48.740  1.00  0.00           C
ATOM   1023  O   ASP A  72      48.810  72.770  49.280  1.00  0.00           O
ATOM   1024  N   HIS A  73      50.190  71.860  47.750  1.00  0.00           N
ATOM   1025  H   HIS A  73      51.120  71.840  47.360  1.00  0.00           H
ATOM   1026  CA  HIS A  73      49.350  70.840  47.150  1.00  0.00           C
ATOM   1027  HA  HIS A  73      48.420  71.360  46.930  1.00  0.00           H
ATOM   1028  CB  HIS A  73      49.910  70.400  45.810  1.00  0.00           C
ATOM   1029  HB1 HIS A  73      49.710  71.100  44.990  1.00  0.00           H
ATOM   1030  HB2 HIS A  73      49.340  69.530  45.480  1.00  0.00           H
ATOM   1031  CG  HIS A  73      51.380  70.070  45.810  1.00  0.00           C
ATOM   1032  ND1 HIS A  73      51.960  69.100  46.630  1.00  0.00           N
ATOM   1033  CE1 HIS A  73      53.260  69.220  46.340  1.00  0.00           C
ATOM   1034  HE1 HIS A  73      54.000  68.700  46.930  1.00  0.00           H
ATOM   1035  NE2 HIS A  73      53.510  70.190  45.450  1.00  0.00           N
ATOM   1036  HE2 HIS A  73      54.420  70.490  45.130  1.00  0.00           H
ATOM   1037  CD2 HIS A  73      52.300  70.710  45.020  1.00  0.00           C
ATOM   1038  HD2 HIS A  73      52.000  71.470  44.310  1.00  0.00           H
ATOM   1039  C   HIS A  73      48.990  69.670  48.040  1.00  0.00           C
ATOM   1040  O   HIS A  73      48.030  68.930  47.830  1.00  0.00           O
ATOM   1041  N   GLY A  74      49.900  69.360  48.970  1.00  0.00           N
ATOM   1042  H   GLY A  74      50.710  69.950  48.920  1.00  0.00           H
ATOM   1043  CA  GLY A  74      49.750  68.250  49.890  1.00  0.00           C
ATOM   1044  HA1 GLY A  74      48.750  68.190  50.330  1.00  0.00           H
ATOM   1045  HA2 GLY A  74      50.430  68.470  50.720  1.00  0.00           H
ATOM   1046  C   GLY A  74      50.010  66.870  49.310  1.00  0.00           C
ATOM   1047  O   GLY A  74      49.430  65.870  49.740  1.00  0.00           O
ATOM   1048  N   ILE A  75      50.710  66.750  48.180  1.00  0.00           N
ATOM   1049  H   ILE A  75      50.950  67.620  47.720  1.00  0.00           H
ATOM   1050  CA  ILE A  75      51.240  65.540  47.590  1.00  0.00           C
ATOM   1051  HA  ILE A  75      50.420  64.810  47.540  1.00  0.00           H
ATOM   1052  CB  ILE A  75      51.690  65.830  46.160  1.00  0.00           C
ATOM   1053  HB  ILE A  75      52.530  66.520  46.180  1.00  0.00           H
ATOM   1054  CG2 ILE A  75      52.250  64.590  45.470  1.00  0.00           C
ATOM   1055 HG21 ILE A  75      51.560  63.760  45.300  1.00  0.00           H
ATOM   1056 HG22 ILE A  75      52.700  64.790  44.500  1.00  0.00           H
ATOM   1057 HG23 ILE A  75      53.020  64.270  46.170  1.00  0.00           H
ATOM   1058  CG1 ILE A  75      50.570  66.400  45.300  1.00  0.00           C
ATOM   1059 HG11 ILE A  75      50.910  66.570  44.280  1.00  0.00           H
ATOM   1060 HG12 ILE A  75      50.140  67.350  45.610  1.00  0.00           H
ATOM   1061  CD  ILE A  75      49.350  65.530  45.010  1.00  0.00           C
ATOM   1062  HD1 ILE A  75      48.760  65.220  45.870  1.00  0.00           H
ATOM   1063  HD2 ILE A  75      48.680  66.140  44.410  1.00  0.00           H
ATOM   1064  HD3 ILE A  75      49.580  64.670  44.380  1.00  0.00           H
ATOM   1065  C   ILE A  75      52.330  64.940  48.470  1.00  0.00           C
ATOM   1066  O   ILE A  75      53.280  65.700  48.650  1.00  0.00           O
ATOM   1067  N   PRO A  76      52.150  63.740  49.020  1.00  0.00           N
ATOM   1068  CD  PRO A  76      51.240  62.750  48.480  1.00  0.00           C
ATOM   1069  HD1 PRO A  76      51.160  62.770  47.390  1.00  0.00           H
ATOM   1070  HD2 PRO A  76      50.290  62.870  48.990  1.00  0.00           H
ATOM   1071  CG  PRO A  76      51.750  61.400  48.970  1.00  0.00           C
ATOM   1072  HG1 PRO A  76      52.460  60.970  48.250  1.00  0.00           H
ATOM   1073  HG2 PRO A  76      50.880  60.750  49.110  1.00  0.00           H
ATOM   1074  CB  PRO A  76      52.450  61.790  50.270  1.00  0.00           C
ATOM   1075  HB1 PRO A  76      53.250  61.140  50.620  1.00  0.00           H
ATOM   1076  HB2 PRO A  76      51.670  61.950  51.020  1.00  0.00           H
ATOM   1077  CA  PRO A  76      53.030  63.180  50.030  1.00  0.00           C
ATOM   1078  HA  PRO A  76      52.950  63.850  50.880  1.00  0.00           H
ATOM   1079  C   PRO A  76      54.500  63.110  49.640  1.00  0.00           C
ATOM   1080  O   PRO A  76      54.930  62.710  48.560  1.00  0.00           O
ATOM   1081  N   GLU A  77      55.300  63.550  50.610  1.00  0.00           N
ATOM   1082  H   GLU A  77      54.850  63.750  51.490  1.00  0.00           H
ATOM   1083  CA  GLU A  77      56.750  63.630  50.590  1.00  0.00           C
ATOM   1084  HA  GLU A  77      57.020  64.020  49.620  1.00  0.00           H
ATOM   1085  CB  GLU A  77      57.260  64.600  51.660  1.00  0.00           C
ATOM   1086  HB1 GLU A  77      58.330  64.680  51.450  1.00  0.00           H
ATOM   1087  HB2 GLU A  77      57.060  64.320  52.690  1.00  0.00           H
ATOM   1088  CG  GLU A  77      56.580  65.960  51.550  1.00  0.00           C
ATOM   1089  HG1 GLU A  77      56.420  66.190  50.500  1.00  0.00           H
ATOM   1090  HG2 GLU A  77      57.270  66.740  51.890  1.00  0.00           H
ATOM   1091  CD  GLU A  77      55.250  66.120  52.270  1.00  0.00           C
ATOM   1092  OE1 GLU A  77      54.810  65.200  52.990  1.00  0.00           O
ATOM   1093  OE2 GLU A  77      54.600  67.170  52.090  1.00  0.00           O
ATOM   1094  C   GLU A  77      57.410  62.290  50.840  1.00  0.00           C
ATOM   1095  O   GLU A  77      58.290  61.850  50.100  1.00  0.00           O
ATOM   1096  N   GLU A  78      56.960  61.520  51.840  1.00  0.00           N
ATOM   1097  H   GLU A  78      56.220  61.820  52.450  1.00  0.00           H
ATOM   1098  CA  GLU A  78      57.430  60.220  52.260  1.00  0.00           C
ATOM   1099  HA  GLU A  78      58.470  60.380  52.570  1.00  0.00           H
ATOM   1100  CB  GLU A  78      56.690  59.770  53.520  1.00  0.00           C
ATOM   1101  HB1 GLU A  78      56.830  58.700  53.690  1.00  0.00           H
ATOM   1102  HB2 GLU A  78      55.630  59.800  53.260  1.00  0.00           H
ATOM   1103  CG  GLU A  78      57.090  60.570  54.760  1.00  0.00           C
ATOM   1104  HG1 GLU A  78      56.250  60.700  55.450  1.00  0.00           H
ATOM   1105  HG2 GLU A  78      57.530  61.520  54.440  1.00  0.00           H
ATOM   1106  CD  GLU A  78      58.230  59.810  55.410  1.00  0.00           C
ATOM   1107  OE1 GLU A  78      58.350  59.650  56.650  1.00  0.00           O
ATOM   1108  OE2 GLU A  78      59.090  59.260  54.690  1.00  0.00           O
ATOM   1109  C   GLU A  78      57.510  59.180  51.150  1.00  0.00           C
ATOM   1110  O   GLU A  78      58.260  58.220  51.100  1.00  0.00           O
ATOM   1111  N   ILE A  79      56.770  59.410  50.060  1.00  0.00           N
ATOM   1112  H   ILE A  79      56.210  60.250  49.990  1.00  0.00           H
ATOM   1113  CA  ILE A  79      56.680  58.530  48.920  1.00  0.00           C
ATOM   1114  HA  ILE A  79      56.660  57.490  49.260  1.00  0.00           H
ATOM   1115  CB  ILE A  79      55.400  58.750  48.120  1.00  0.00           C
ATOM   1116  HB  ILE A  79      55.310  59.830  47.960  1.00  0.00           H
ATOM   1117  CG2 ILE A  79      55.250  58.170  46.720  1.00  0.00           C
ATOM   1118 HG21 ILE A  79      54.210  58.360  46.430  1.00  0.00           H
ATOM   1119 HG22 ILE A  79      55.960  58.670  46.060  1.00  0.00           H
ATOM   1120 HG23 ILE A  79      55.380  57.100  46.560  1.00  0.00           H
ATOM   1121  CG1 ILE A  79      54.150  58.440  48.940  1.00  0.00           C
ATOM   1122 HG11 ILE A  79      53.300  58.830  48.390  1.00  0.00           H
ATOM   1123 HG12 ILE A  79      54.090  58.950  49.910  1.00  0.00           H
ATOM   1124  CD  ILE A  79      53.920  56.980  49.330  1.00  0.00           C
ATOM   1125  HD1 ILE A  79      53.020  57.030  49.950  1.00  0.00           H
ATOM   1126  HD2 ILE A  79      53.740  56.390  48.440  1.00  0.00           H
ATOM   1127  HD3 ILE A  79      54.700  56.560  49.950  1.00  0.00           H
ATOM   1128  C   ILE A  79      57.880  58.640  47.990  1.00  0.00           C
ATOM   1129  O   ILE A  79      58.600  57.670  47.790  1.00  0.00           O
ATOM   1130  N   SER A  80      58.320  59.840  47.580  1.00  0.00           N
ATOM   1131  H   SER A  80      57.780  60.660  47.800  1.00  0.00           H
ATOM   1132  CA  SER A  80      59.560  60.060  46.860  1.00  0.00           C
ATOM   1133  HA  SER A  80      59.720  59.200  46.220  1.00  0.00           H
ATOM   1134  CB  SER A  80      59.470  61.420  46.180  1.00  0.00           C
ATOM   1135  HB1 SER A  80      58.640  61.330  45.470  1.00  0.00           H
ATOM   1136  HB2 SER A  80      60.390  61.740  45.680  1.00  0.00           H
ATOM   1137  OG  SER A  80      59.040  62.460  47.030  1.00  0.00           O
ATOM   1138  HG  SER A  80      58.190  62.720  46.680  1.00  0.00           H
ATOM   1139  C   SER A  80      60.700  59.960  47.870  1.00  0.00           C
ATOM   1140  O   SER A  80      61.730  59.590  47.320  1.00  0.00           O
ATOM   1141  N   ILE A  81      60.620  60.180  49.180  1.00  0.00           N
ATOM   1142  H   ILE A  81      59.730  60.570  49.470  1.00  0.00           H
ATOM   1143  CA  ILE A  81      61.670  59.800  50.100  1.00  0.00           C
ATOM   1144  HA  ILE A  81      62.640  60.100  49.700  1.00  0.00           H
ATOM   1145  CB  ILE A  81      61.400  60.480  51.440  1.00  0.00           C
ATOM   1146  HB  ILE A  81      60.430  60.330  51.920  1.00  0.00           H
ATOM   1147  CG2 ILE A  81      62.400  59.840  52.410  1.00  0.00           C
ATOM   1148 HG21 ILE A  81      62.270  58.830  52.780  1.00  0.00           H
ATOM   1149 HG22 ILE A  81      63.380  59.890  51.940  1.00  0.00           H
ATOM   1150 HG23 ILE A  81      62.490  60.570  53.210  1.00  0.00           H
ATOM   1151  CG1 ILE A  81      61.670  61.980  51.360  1.00  0.00           C
ATOM   1152 HG11 ILE A  81      61.160  62.330  50.470  1.00  0.00           H
ATOM   1153 HG12 ILE A  81      62.740  62.140  51.270  1.00  0.00           H
ATOM   1154  CD  ILE A  81      61.140  62.790  52.540  1.00  0.00           C
ATOM   1155  HD1 ILE A  81      60.160  62.460  52.870  1.00  0.00           H
ATOM   1156  HD2 ILE A  81      61.770  62.640  53.420  1.00  0.00           H
ATOM   1157  HD3 ILE A  81      61.130  63.860  52.320  1.00  0.00           H
ATOM   1158  C   ILE A  81      61.800  58.290  50.150  1.00  0.00           C
ATOM   1159  O   ILE A  81      62.900  57.740  50.240  1.00  0.00           O
ATOM   1160  N   GLY A  82      60.710  57.540  49.950  1.00  0.00           N
ATOM   1161  H   GLY A  82      59.830  58.040  49.890  1.00  0.00           H
ATOM   1162  CA  GLY A  82      60.760  56.100  49.810  1.00  0.00           C
ATOM   1163  HA1 GLY A  82      59.740  55.720  49.860  1.00  0.00           H
ATOM   1164  HA2 GLY A  82      61.330  55.740  50.670  1.00  0.00           H
ATOM   1165  C   GLY A  82      61.430  55.650  48.530  1.00  0.00           C
ATOM   1166  O   GLY A  82      62.320  54.800  48.550  1.00  0.00           O
ATOM   1167  N   CYS A  83      61.110  56.290  47.400  1.00  0.00           N
ATOM   1168  H   CYS A  83      60.380  56.970  47.540  1.00  0.00           H
ATOM   1169  CA  CYS A  83      61.770  56.090  46.130  1.00  0.00           C
ATOM   1170  HA  CYS A  83      61.710  55.010  46.010  1.00  0.00           H
ATOM   1171  CB  CYS A  83      61.060  56.830  44.990  1.00  0.00           C
ATOM   1172  HB1 CYS A  83      61.560  56.600  44.050  1.00  0.00           H
ATOM   1173  HB2 CYS A  83      61.270  57.890  45.110  1.00  0.00           H
ATOM   1174  SG  CYS A  83      59.280  56.560  44.860  1.00  0.00           S
ATOM   1175  HG  CYS A  83      58.650  57.070  45.920  1.00  0.00           H
ATOM   1176  C   CYS A  83      63.250  56.450  46.220  1.00  0.00           C
ATOM   1177  O   CYS A  83      63.950  55.530  45.820  1.00  0.00           O
ATOM   1178  N   TYR A  84      63.690  57.590  46.750  1.00  0.00           N
ATOM   1179  H   TYR A  84      62.990  58.200  47.140  1.00  0.00           H
ATOM   1180  CA  TYR A  84      65.090  57.900  46.990  1.00  0.00           C
ATOM   1181  HA  TYR A  84      65.590  57.980  46.030  1.00  0.00           H
ATOM   1182  CB  TYR A  84      65.190  59.280  47.630  1.00  0.00           C
ATOM   1183  HB1 TYR A  84      64.680  59.260  48.590  1.00  0.00           H
ATOM   1184  HB2 TYR A  84      64.680  60.000  46.980  1.00  0.00           H
ATOM   1185  CG  TYR A  84      66.570  59.760  47.990  1.00  0.00           C
ATOM   1186  CD1 TYR A  84      67.400  60.370  47.030  1.00  0.00           C
ATOM   1187  HD1 TYR A  84      67.060  60.630  46.050  1.00  0.00           H
ATOM   1188  CE1 TYR A  84      68.720  60.720  47.360  1.00  0.00           C
ATOM   1189  HE1 TYR A  84      69.330  61.260  46.650  1.00  0.00           H
ATOM   1190  CZ  TYR A  84      69.190  60.560  48.680  1.00  0.00           C
ATOM   1191  OH  TYR A  84      70.470  60.890  49.010  1.00  0.00           O
ATOM   1192  HH  TYR A  84      70.450  61.090  49.950  1.00  0.00           H
ATOM   1193  CE2 TYR A  84      68.330  59.990  49.640  1.00  0.00           C
ATOM   1194  HE2 TYR A  84      68.640  59.810  50.660  1.00  0.00           H
ATOM   1195  CD2 TYR A  84      67.030  59.600  49.300  1.00  0.00           C
ATOM   1196  HD2 TYR A  84      66.460  59.130  50.090  1.00  0.00           H
ATOM   1197  C   TYR A  84      65.800  56.830  47.810  1.00  0.00           C
ATOM   1198  O   TYR A  84      66.940  56.480  47.510  1.00  0.00           O
ATOM   1199  N   ASN A  85      65.190  56.210  48.830  1.00  0.00           N
ATOM   1200  H   ASN A  85      64.230  56.440  49.040  1.00  0.00           H
ATOM   1201  CA  ASN A  85      65.760  55.140  49.620  1.00  0.00           C
ATOM   1202  HA  ASN A  85      66.700  55.380  50.120  1.00  0.00           H
ATOM   1203  CB  ASN A  85      64.800  54.930  50.790  1.00  0.00           C
ATOM   1204  HB1 ASN A  85      64.870  53.890  51.110  1.00  0.00           H
ATOM   1205  HB2 ASN A  85      63.820  55.050  50.340  1.00  0.00           H
ATOM   1206  CG  ASN A  85      65.130  55.780  52.000  1.00  0.00           C
ATOM   1207  OD1 ASN A  85      66.210  55.640  52.570  1.00  0.00           O
ATOM   1208  ND2 ASN A  85      64.250  56.690  52.420  1.00  0.00           N
ATOM   1209 HD21 ASN A  85      63.470  56.870  51.790  1.00  0.00           H
ATOM   1210 HD22 ASN A  85      64.460  57.240  53.240  1.00  0.00           H
ATOM   1211  C   ASN A  85      66.020  53.870  48.830  1.00  0.00           C
ATOM   1212  O   ASN A  85      67.010  53.180  49.080  1.00  0.00           O
ATOM   1213  N   ALA A  86      65.280  53.470  47.790  1.00  0.00           N
ATOM   1214  H   ALA A  86      64.530  54.090  47.530  1.00  0.00           H
ATOM   1215  CA  ALA A  86      65.800  52.540  46.810  1.00  0.00           C
ATOM   1216  HA  ALA A  86      66.080  51.640  47.350  1.00  0.00           H
ATOM   1217  CB  ALA A  86      64.690  52.190  45.830  1.00  0.00           C
ATOM   1218  HB1 ALA A  86      63.730  52.140  46.340  1.00  0.00           H
ATOM   1219  HB2 ALA A  86      64.500  52.960  45.080  1.00  0.00           H
ATOM   1220  HB3 ALA A  86      64.920  51.280  45.280  1.00  0.00           H
ATOM   1221  C   ALA A  86      67.040  53.080  46.110  1.00  0.00           C
ATOM   1222  O   ALA A  86      68.080  52.440  46.010  1.00  0.00           O
ATOM   1223  N   PHE A  87      66.980  54.300  45.570  1.00  0.00           N
ATOM   1224  H   PHE A  87      66.140  54.850  45.660  1.00  0.00           H
ATOM   1225  CA  PHE A  87      67.990  54.750  44.630  1.00  0.00           C
ATOM   1226  HA  PHE A  87      68.190  53.930  43.940  1.00  0.00           H
ATOM   1227  CB  PHE A  87      67.530  55.990  43.870  1.00  0.00           C
ATOM   1228  HB1 PHE A  87      68.330  56.140  43.140  1.00  0.00           H
ATOM   1229  HB2 PHE A  87      67.500  56.950  44.390  1.00  0.00           H
ATOM   1230  CG  PHE A  87      66.220  55.880  43.120  1.00  0.00           C
ATOM   1231  CD1 PHE A  87      65.990  54.840  42.210  1.00  0.00           C
ATOM   1232  HD1 PHE A  87      66.810  54.220  41.880  1.00  0.00           H
ATOM   1233  CE1 PHE A  87      64.770  54.910  41.530  1.00  0.00           C
ATOM   1234  HE1 PHE A  87      64.510  54.120  40.830  1.00  0.00           H
ATOM   1235  CZ  PHE A  87      63.840  55.940  41.690  1.00  0.00           C
ATOM   1236  HZ  PHE A  87      62.850  55.880  41.250  1.00  0.00           H
ATOM   1237  CE2 PHE A  87      64.130  56.890  42.680  1.00  0.00           C
ATOM   1238  HE2 PHE A  87      63.390  57.630  42.950  1.00  0.00           H
ATOM   1239  CD2 PHE A  87      65.350  56.950  43.360  1.00  0.00           C
ATOM   1240  HD2 PHE A  87      65.550  57.770  44.030  1.00  0.00           H
ATOM   1241  C   PHE A  87      69.350  55.080  45.220  1.00  0.00           C
ATOM   1242  O   PHE A  87      70.320  54.850  44.500  1.00  0.00           O
ATOM   1243  N   ARG A  88      69.460  55.630  46.430  1.00  0.00           N
ATOM   1244  H   ARG A  88      68.590  55.890  46.860  1.00  0.00           H
ATOM   1245  CA  ARG A  88      70.650  55.790  47.250  1.00  0.00           C
ATOM   1246  HA  ARG A  88      71.410  56.370  46.720  1.00  0.00           H
ATOM   1247  CB  ARG A  88      70.240  56.520  48.530  1.00  0.00           C
ATOM   1248  HB1 ARG A  88      69.540  55.950  49.130  1.00  0.00           H
ATOM   1249  HB2 ARG A  88      69.770  57.480  48.310  1.00  0.00           H
ATOM   1250  CG  ARG A  88      71.350  56.770  49.550  1.00  0.00           C
ATOM   1251  HG1 ARG A  88      71.640  55.840  50.030  1.00  0.00           H
ATOM   1252  HG2 ARG A  88      71.050  57.550  50.250  1.00  0.00           H
ATOM   1253  CD  ARG A  88      72.640  57.340  48.960  1.00  0.00           C
ATOM   1254  HD1 ARG A  88      73.030  56.660  48.200  1.00  0.00           H
ATOM   1255  HD2 ARG A  88      73.450  57.420  49.670  1.00  0.00           H
ATOM   1256  NE  ARG A  88      72.460  58.670  48.380  1.00  0.00           N
ATOM   1257  HE  ARG A  88      71.650  59.230  48.590  1.00  0.00           H
ATOM   1258  CZ  ARG A  88      73.350  59.320  47.610  1.00  0.00           C
ATOM   1259  NH1 ARG A  88      74.530  58.820  47.220  1.00  0.00           N
ATOM   1260 HH11 ARG A  88      74.800  57.850  47.340  1.00  0.00           H
ATOM   1261 HH12 ARG A  88      75.070  59.390  46.590  1.00  0.00           H
ATOM   1262  NH2 ARG A  88      73.040  60.510  47.060  1.00  0.00           N
ATOM   1263 HH21 ARG A  88      72.220  61.040  47.330  1.00  0.00           H
ATOM   1264 HH22 ARG A  88      73.660  60.990  46.420  1.00  0.00           H
ATOM   1265  C   ARG A  88      71.350  54.480  47.580  1.00  0.00           C
ATOM   1266  O   ARG A  88      72.560  54.360  47.420  1.00  0.00           O
ATOM   1267  N   GLU A  89      70.600  53.410  47.840  1.00  0.00           N
ATOM   1268  H   GLU A  89      69.590  53.450  47.770  1.00  0.00           H
ATOM   1269  CA  GLU A  89      71.150  52.080  48.020  1.00  0.00           C
ATOM   1270  HA  GLU A  89      71.970  52.070  48.740  1.00  0.00           H
ATOM   1271  CB  GLU A  89      70.040  51.170  48.540  1.00  0.00           C
ATOM   1272  HB1 GLU A  89      69.240  50.970  47.830  1.00  0.00           H
ATOM   1273  HB2 GLU A  89      69.650  51.550  49.490  1.00  0.00           H
ATOM   1274  CG  GLU A  89      70.710  49.840  48.870  1.00  0.00           C
ATOM   1275  HG1 GLU A  89      71.690  49.990  49.320  1.00  0.00           H
ATOM   1276  HG2 GLU A  89      70.810  49.340  47.910  1.00  0.00           H
ATOM   1277  CD  GLU A  89      69.840  48.930  49.730  1.00  0.00           C
ATOM   1278  OE1 GLU A  89      68.660  49.200  50.050  1.00  0.00           O
ATOM   1279  OE2 GLU A  89      70.280  47.790  50.010  1.00  0.00           O
ATOM   1280  C   GLU A  89      71.760  51.600  46.720  1.00  0.00           C
ATOM   1281  O   GLU A  89      72.820  50.960  46.710  1.00  0.00           O
ATOM   1282  N   PHE A  90      71.170  51.850  45.550  1.00  0.00           N
ATOM   1283  H   PHE A  90      70.200  52.130  45.550  1.00  0.00           H
ATOM   1284  CA  PHE A  90      71.750  51.560  44.250  1.00  0.00           C
ATOM   1285  HA  PHE A  90      72.090  50.530  44.260  1.00  0.00           H
ATOM   1286  CB  PHE A  90      70.670  51.740  43.190  1.00  0.00           C
ATOM   1287  HB1 PHE A  90      70.380  52.790  43.150  1.00  0.00           H
ATOM   1288  HB2 PHE A  90      69.760  51.180  43.410  1.00  0.00           H
ATOM   1289  CG  PHE A  90      71.110  51.320  41.810  1.00  0.00           C
ATOM   1290  CD1 PHE A  90      70.880  50.020  41.340  1.00  0.00           C
ATOM   1291  HD1 PHE A  90      70.350  49.310  41.960  1.00  0.00           H
ATOM   1292  CE1 PHE A  90      71.190  49.690  40.020  1.00  0.00           C
ATOM   1293  HE1 PHE A  90      71.020  48.660  39.750  1.00  0.00           H
ATOM   1294  CZ  PHE A  90      71.860  50.600  39.200  1.00  0.00           C
ATOM   1295  HZ  PHE A  90      72.190  50.460  38.170  1.00  0.00           H
ATOM   1296  CE2 PHE A  90      72.030  51.910  39.650  1.00  0.00           C
ATOM   1297  HE2 PHE A  90      72.620  52.580  39.040  1.00  0.00           H
ATOM   1298  CD2 PHE A  90      71.640  52.280  40.940  1.00  0.00           C
ATOM   1299  HD2 PHE A  90      71.960  53.260  41.260  1.00  0.00           H
ATOM   1300  C   PHE A  90      72.980  52.420  43.970  1.00  0.00           C
ATOM   1301  O   PHE A  90      73.990  52.000  43.400  1.00  0.00           O
ATOM   1302  N   CYS A  91      73.020  53.640  44.500  1.00  0.00           N
ATOM   1303  H   CYS A  91      72.210  53.980  44.990  1.00  0.00           H
ATOM   1304  CA  CYS A  91      74.190  54.500  44.490  1.00  0.00           C
ATOM   1305  HA  CYS A  91      74.520  54.660  43.460  1.00  0.00           H
ATOM   1306  CB  CYS A  91      73.850  55.930  44.900  1.00  0.00           C
ATOM   1307  HB1 CYS A  91      73.840  55.930  45.990  1.00  0.00           H
ATOM   1308  HB2 CYS A  91      72.880  56.100  44.430  1.00  0.00           H
ATOM   1309  SG  CYS A  91      75.040  57.140  44.280  1.00  0.00           S
ATOM   1310  HG  CYS A  91      76.120  56.420  44.600  1.00  0.00           H
ATOM   1311  C   CYS A  91      75.350  53.930  45.300  1.00  0.00           C
ATOM   1312  O   CYS A  91      76.500  54.010  44.860  1.00  0.00           O
ATOM   1313  N   ASN A  92      75.120  53.320  46.460  1.00  0.00           N
ATOM   1314  H   ASN A  92      74.130  53.260  46.680  1.00  0.00           H
ATOM   1315  CA  ASN A  92      76.030  52.560  47.290  1.00  0.00           C
ATOM   1316  HA  ASN A  92      76.960  53.090  47.480  1.00  0.00           H
ATOM   1317  CB  ASN A  92      75.350  52.300  48.630  1.00  0.00           C
ATOM   1318  HB1 ASN A  92      76.110  51.960  49.330  1.00  0.00           H
ATOM   1319  HB2 ASN A  92      74.730  51.410  48.470  1.00  0.00           H
ATOM   1320  CG  ASN A  92      74.560  53.400  49.310  1.00  0.00           C
ATOM   1321  OD1 ASN A  92      74.780  54.590  49.100  1.00  0.00           O
ATOM   1322  ND2 ASN A  92      73.750  53.150  50.350  1.00  0.00           N
ATOM   1323 HD21 ASN A  92      73.450  52.230  50.610  1.00  0.00           H
ATOM   1324 HD22 ASN A  92      73.340  53.950  50.810  1.00  0.00           H
ATOM   1325  C   ASN A  92      76.570  51.300  46.620  1.00  0.00           C
ATOM   1326  O   ASN A  92      77.680  50.940  47.000  1.00  0.00           O
ATOM   1327  N   LEU A  93      75.930  50.740  45.590  1.00  0.00           N
ATOM   1328  H   LEU A  93      75.120  51.220  45.210  1.00  0.00           H
ATOM   1329  CA  LEU A  93      76.470  49.620  44.850  1.00  0.00           C
ATOM   1330  HA  LEU A  93      76.690  48.770  45.500  1.00  0.00           H
ATOM   1331  CB  LEU A  93      75.480  49.220  43.760  1.00  0.00           C
ATOM   1332  HB1 LEU A  93      76.020  48.470  43.180  1.00  0.00           H
ATOM   1333  HB2 LEU A  93      75.230  50.020  43.070  1.00  0.00           H
ATOM   1334  CG  LEU A  93      74.220  48.460  44.150  1.00  0.00           C
ATOM   1335  HG  LEU A  93      73.730  49.120  44.870  1.00  0.00           H
ATOM   1336  CD1 LEU A  93      73.290  48.260  42.950  1.00  0.00           C
ATOM   1337 HD11 LEU A  93      73.180  49.200  42.420  1.00  0.00           H
ATOM   1338 HD12 LEU A  93      73.790  47.590  42.260  1.00  0.00           H
ATOM   1339 HD13 LEU A  93      72.370  47.780  43.290  1.00  0.00           H
ATOM   1340  CD2 LEU A  93      74.520  47.080  44.720  1.00  0.00           C
ATOM   1341 HD21 LEU A  93      75.000  47.190  45.690  1.00  0.00           H
ATOM   1342 HD22 LEU A  93      73.550  46.580  44.810  1.00  0.00           H
ATOM   1343 HD23 LEU A  93      75.120  46.470  44.040  1.00  0.00           H
ATOM   1344  C   LEU A  93      77.810  49.900  44.190  1.00  0.00           C
ATOM   1345  O   LEU A  93      77.980  51.030  43.730  1.00  0.00           O
ATOM   1346  N   PRO A  94      78.670  48.890  44.010  1.00  0.00           N
ATOM   1347  CD  PRO A  94      78.690  47.710  44.850  1.00  0.00           C
ATOM   1348  HD1 PRO A  94      77.910  47.030  44.520  1.00  0.00           H
ATOM   1349  HD2 PRO A  94      78.520  47.960  45.900  1.00  0.00           H
ATOM   1350  CG  PRO A  94      80.110  47.150  44.780  1.00  0.00           C
ATOM   1351  HG1 PRO A  94      80.150  46.060  44.720  1.00  0.00           H
ATOM   1352  HG2 PRO A  94      80.700  47.560  45.600  1.00  0.00           H
ATOM   1353  CB  PRO A  94      80.550  47.590  43.380  1.00  0.00           C
ATOM   1354  HB1 PRO A  94      80.260  46.820  42.670  1.00  0.00           H
ATOM   1355  HB2 PRO A  94      81.640  47.600  43.350  1.00  0.00           H
ATOM   1356  CA  PRO A  94      79.850  48.930  43.170  1.00  0.00           C
ATOM   1357  HA  PRO A  94      80.570  49.610  43.620  1.00  0.00           H
ATOM   1358  C   PRO A  94      79.680  49.220  41.690  1.00  0.00           C
ATOM   1359  O   PRO A  94      78.640  48.870  41.150  1.00  0.00           O
ATOM   1360  N   GLU A  95      80.710  49.680  40.970  1.00  0.00           N
ATOM   1361  H   GLU A  95      81.540  49.830  41.530  1.00  0.00           H
ATOM   1362  CA  GLU A  95      80.810  49.950  39.550  1.00  0.00           C
ATOM   1363  HA  GLU A  95      80.090  50.730  39.300  1.00  0.00           H
ATOM   1364  CB  GLU A  95      82.170  50.550  39.210  1.00  0.00           C
ATOM   1365  HB1 GLU A  95      82.250  50.720  38.140  1.00  0.00           H
ATOM   1366  HB2 GLU A  95      82.920  49.790  39.420  1.00  0.00           H
ATOM   1367  CG  GLU A  95      82.600  51.880  39.810  1.00  0.00           C
ATOM   1368  HG1 GLU A  95      83.440  52.210  39.190  1.00  0.00           H
ATOM   1369  HG2 GLU A  95      82.770  51.720  40.880  1.00  0.00           H
ATOM   1370  CD  GLU A  95      81.500  52.920  39.700  1.00  0.00           C
ATOM   1371  OE1 GLU A  95      81.380  53.540  38.620  1.00  0.00           O
ATOM   1372  OE2 GLU A  95      80.800  53.270  40.680  1.00  0.00           O
ATOM   1373  C   GLU A  95      80.690  48.740  38.630  1.00  0.00           C
ATOM   1374  O   GLU A  95      80.230  48.900  37.500  1.00  0.00           O
ATOM   1375  N   GLU A  96      80.950  47.550  39.180  1.00  0.00           N
ATOM   1376  H   GLU A  96      81.470  47.420  40.030  1.00  0.00           H
ATOM   1377  CA  GLU A  96      80.720  46.270  38.540  1.00  0.00           C
ATOM   1378  HA  GLU A  96      80.770  46.370  37.460  1.00  0.00           H
ATOM   1379  CB  GLU A  96      81.900  45.430  39.020  1.00  0.00           C
ATOM   1380  HB1 GLU A  96      81.950  45.490  40.110  1.00  0.00           H
ATOM   1381  HB2 GLU A  96      82.840  45.860  38.670  1.00  0.00           H
ATOM   1382  CG  GLU A  96      82.000  44.000  38.510  1.00  0.00           C
ATOM   1383  HG1 GLU A  96      83.060  43.740  38.440  1.00  0.00           H
ATOM   1384  HG2 GLU A  96      81.630  44.020  37.480  1.00  0.00           H
ATOM   1385  CD  GLU A  96      81.270  42.900  39.270  1.00  0.00           C
ATOM   1386  OE1 GLU A  96      81.120  41.810  38.680  1.00  0.00           O
ATOM   1387  OE2 GLU A  96      80.860  43.090  40.440  1.00  0.00           O
ATOM   1388  C   GLU A  96      79.340  45.670  38.790  1.00  0.00           C
ATOM   1389  O   GLU A  96      78.760  45.050  37.900  1.00  0.00           O
ATOM   1390  N   ALA A  97      78.710  45.870  39.950  1.00  0.00           N
ATOM   1391  H   ALA A  97      79.230  46.320  40.680  1.00  0.00           H
ATOM   1392  CA  ALA A  97      77.400  45.360  40.320  1.00  0.00           C
ATOM   1393  HA  ALA A  97      77.340  44.280  40.190  1.00  0.00           H
ATOM   1394  CB  ALA A  97      77.150  45.640  41.800  1.00  0.00           C
ATOM   1395  HB1 ALA A  97      76.210  45.150  42.030  1.00  0.00           H
ATOM   1396  HB2 ALA A  97      77.960  45.420  42.500  1.00  0.00           H
ATOM   1397  HB3 ALA A  97      76.990  46.710  41.960  1.00  0.00           H
ATOM   1398  C   ALA A  97      76.190  45.910  39.580  1.00  0.00           C
ATOM   1399  O   ALA A  97      75.160  45.240  39.570  1.00  0.00           O
ATOM   1400  N   ARG A  98      76.270  47.150  39.100  1.00  0.00           N
ATOM   1401  H   ARG A  98      77.170  47.610  39.220  1.00  0.00           H
ATOM   1402  CA  ARG A  98      75.250  47.880  38.380  1.00  0.00           C
ATOM   1403  HA  ARG A  98      74.340  47.840  38.970  1.00  0.00           H
ATOM   1404  CB  ARG A  98      75.740  49.300  38.080  1.00  0.00           C
ATOM   1405  HB1 ARG A  98      75.230  49.800  37.260  1.00  0.00           H
ATOM   1406  HB2 ARG A  98      76.740  49.230  37.670  1.00  0.00           H
ATOM   1407  CG  ARG A  98      75.860  50.150  39.340  1.00  0.00           C
ATOM   1408  HG1 ARG A  98      76.810  49.990  39.860  1.00  0.00           H
ATOM   1409  HG2 ARG A  98      75.040  49.890  40.010  1.00  0.00           H
ATOM   1410  CD  ARG A  98      75.730  51.610  38.920  1.00  0.00           C
ATOM   1411  HD1 ARG A  98      75.590  52.250  39.790  1.00  0.00           H
ATOM   1412  HD2 ARG A  98      74.750  51.780  38.480  1.00  0.00           H
ATOM   1413  NE  ARG A  98      76.820  52.080  38.070  1.00  0.00           N
ATOM   1414  HE  ARG A  98      76.820  51.830  37.100  1.00  0.00           H
ATOM   1415  CZ  ARG A  98      77.920  52.710  38.530  1.00  0.00           C
ATOM   1416  NH1 ARG A  98      78.110  52.970  39.830  1.00  0.00           N
ATOM   1417 HH11 ARG A  98      77.360  52.920  40.510  1.00  0.00           H
ATOM   1418 HH12 ARG A  98      79.010  53.260  40.170  1.00  0.00           H
ATOM   1419  NH2 ARG A  98      78.880  52.930  37.630  1.00  0.00           N
ATOM   1420 HH21 ARG A  98      78.830  52.540  36.700  1.00  0.00           H
ATOM   1421 HH22 ARG A  98      79.810  53.190  37.930  1.00  0.00           H
ATOM   1422  C   ARG A  98      74.850  47.250  37.050  1.00  0.00           C
ATOM   1423  O   ARG A  98      73.730  47.320  36.560  1.00  0.00           O
ATOM   1424  N   GLU A  99      75.780  46.520  36.420  1.00  0.00           N
ATOM   1425  H   GLU A  99      76.710  46.740  36.750  1.00  0.00           H
ATOM   1426  CA  GLU A  99      75.680  45.890  35.120  1.00  0.00           C
ATOM   1427  HA  GLU A  99      75.220  46.560  34.400  1.00  0.00           H
ATOM   1428  CB  GLU A  99      77.100  45.590  34.630  1.00  0.00           C
ATOM   1429  HB1 GLU A  99      76.920  45.190  33.640  1.00  0.00           H
ATOM   1430  HB2 GLU A  99      77.500  44.800  35.260  1.00  0.00           H
ATOM   1431  CG  GLU A  99      78.210  46.640  34.650  1.00  0.00           C
ATOM   1432  HG1 GLU A  99      79.110  46.150  34.270  1.00  0.00           H
ATOM   1433  HG2 GLU A  99      78.330  47.080  35.640  1.00  0.00           H
ATOM   1434  CD  GLU A  99      77.730  47.770  33.750  1.00  0.00           C
ATOM   1435  OE1 GLU A  99      78.170  48.930  33.950  1.00  0.00           O
ATOM   1436  OE2 GLU A  99      76.930  47.610  32.810  1.00  0.00           O
ATOM   1437  C   GLU A  99      74.880  44.600  35.010  1.00  0.00           C
ATOM   1438  O   GLU A  99      74.350  44.320  33.940  1.00  0.00           O
ATOM   1439  N   LYS A 100      74.560  43.940  36.140  1.00  0.00           N
ATOM   1440  H   LYS A 100      74.870  44.340  37.020  1.00  0.00           H
ATOM   1441  CA  LYS A 100      73.540  42.930  36.220  1.00  0.00           C
ATOM   1442  HA  LYS A 100      73.720  42.080  35.560  1.00  0.00           H
ATOM   1443  CB  LYS A 100      73.550  42.370  37.640  1.00  0.00           C
ATOM   1444  HB1 LYS A 100      72.920  41.470  37.560  1.00  0.00           H
ATOM   1445  HB2 LYS A 100      72.980  43.000  38.320  1.00  0.00           H
ATOM   1446  CG  LYS A 100      74.790  41.910  38.380  1.00  0.00           C
ATOM   1447  HG1 LYS A 100      75.590  42.650  38.340  1.00  0.00           H
ATOM   1448  HG2 LYS A 100      75.080  41.070  37.740  1.00  0.00           H
ATOM   1449  CD  LYS A 100      74.450  41.690  39.860  1.00  0.00           C
ATOM   1450  HD1 LYS A 100      73.700  40.900  39.870  1.00  0.00           H
ATOM   1451  HD2 LYS A 100      74.030  42.620  40.250  1.00  0.00           H
ATOM   1452  CE  LYS A 100      75.730  41.290  40.590  1.00  0.00           C
ATOM   1453  HE1 LYS A 100      76.330  42.190  40.530  1.00  0.00           H
ATOM   1454  HE2 LYS A 100      76.250  40.430  40.170  1.00  0.00           H
ATOM   1455  NZ  LYS A 100      75.410  40.990  41.990  1.00  0.00           N
ATOM   1456  HZ1 LYS A 100      75.180  40.010  41.970  1.00  0.00           H
ATOM   1457  HZ2 LYS A 100      76.200  41.160  42.590  1.00  0.00           H
ATOM   1458  HZ3 LYS A 100      74.660  41.560  42.380  1.00  0.00           H
ATOM   1459  C   LYS A 100      72.160  43.530  35.970  1.00  0.00           C
ATOM   1460  O   LYS A 100      71.370  43.010  35.190  1.00  0.00           O
ATOM   1461  N   TYR A 101      72.000  44.810  36.310  1.00  0.00           N
ATOM   1462  H   TYR A 101      72.740  45.100  36.930  1.00  0.00           H
ATOM   1463  CA  TYR A 101      70.820  45.620  36.080  1.00  0.00           C
ATOM   1464  HA  TYR A 101      70.040  44.860  35.980  1.00  0.00           H
ATOM   1465  CB  TYR A 101      70.470  46.430  37.330  1.00  0.00           C
ATOM   1466  HB1 TYR A 101      69.460  46.800  37.170  1.00  0.00           H
ATOM   1467  HB2 TYR A 101      71.060  47.340  37.380  1.00  0.00           H
ATOM   1468  CG  TYR A 101      70.600  45.600  38.580  1.00  0.00           C
ATOM   1469  CD1 TYR A 101      71.690  45.750  39.440  1.00  0.00           C
ATOM   1470  HD1 TYR A 101      72.510  46.430  39.290  1.00  0.00           H
ATOM   1471  CE1 TYR A 101      71.890  44.830  40.480  1.00  0.00           C
ATOM   1472  HE1 TYR A 101      72.790  44.980  41.060  1.00  0.00           H
ATOM   1473  CZ  TYR A 101      70.910  43.880  40.810  1.00  0.00           C
ATOM   1474  OH  TYR A 101      71.090  43.100  41.910  1.00  0.00           O
ATOM   1475  HH  TYR A 101      71.980  43.230  42.260  1.00  0.00           H
ATOM   1476  CE2 TYR A 101      69.750  43.770  40.030  1.00  0.00           C
ATOM   1477  HE2 TYR A 101      68.920  43.120  40.290  1.00  0.00           H
ATOM   1478  CD2 TYR A 101      69.630  44.650  38.950  1.00  0.00           C
ATOM   1479  HD2 TYR A 101      68.730  44.560  38.360  1.00  0.00           H
ATOM   1480  C   TYR A 101      70.870  46.380  34.760  1.00  0.00           C
ATOM   1481  O   TYR A 101      69.920  47.110  34.480  1.00  0.00           O
ATOM   1482  N   ASN A 102      71.830  46.150  33.860  1.00  0.00           N
ATOM   1483  H   ASN A 102      72.450  45.390  34.090  1.00  0.00           H
ATOM   1484  CA  ASN A 102      71.830  46.770  32.550  1.00  0.00           C
ATOM   1485  HA  ASN A 102      71.840  47.850  32.630  1.00  0.00           H
ATOM   1486  CB  ASN A 102      73.090  46.200  31.890  1.00  0.00           C
ATOM   1487  HB1 ASN A 102      72.940  45.140  31.690  1.00  0.00           H
ATOM   1488  HB2 ASN A 102      73.960  46.320  32.540  1.00  0.00           H
ATOM   1489  CG  ASN A 102      73.430  46.800  30.540  1.00  0.00           C
ATOM   1490  OD1 ASN A 102      72.910  47.880  30.260  1.00  0.00           O
ATOM   1491  ND2 ASN A 102      74.450  46.240  29.880  1.00  0.00           N
ATOM   1492 HD21 ASN A 102      74.790  45.370  30.280  1.00  0.00           H
ATOM   1493 HD22 ASN A 102      75.020  46.730  29.210  1.00  0.00           H
ATOM   1494  C   ASN A 102      70.630  46.430  31.670  1.00  0.00           C
ATOM   1495  O   ASN A 102      70.290  45.270  31.430  1.00  0.00           O
ATOM   1496  N   THR A 103      70.010  47.480  31.130  1.00  0.00           N
ATOM   1497  H   THR A 103      70.400  48.400  31.300  1.00  0.00           H
ATOM   1498  CA  THR A 103      68.860  47.340  30.260  1.00  0.00           C
ATOM   1499  HA  THR A 103      68.100  46.990  30.970  1.00  0.00           H
ATOM   1500  CB  THR A 103      68.380  48.710  29.820  1.00  0.00           C
ATOM   1501  HB  THR A 103      68.270  49.340  30.710  1.00  0.00           H
ATOM   1502  CG2 THR A 103      69.460  49.410  29.000  1.00  0.00           C
ATOM   1503 HG21 THR A 103      70.460  49.360  29.420  1.00  0.00           H
ATOM   1504 HG22 THR A 103      69.570  48.890  28.050  1.00  0.00           H
ATOM   1505 HG23 THR A 103      69.150  50.440  28.790  1.00  0.00           H
ATOM   1506  OG1 THR A 103      67.210  48.810  29.040  1.00  0.00           O
ATOM   1507  HG1 THR A 103      67.370  48.480  28.160  1.00  0.00           H
ATOM   1508  C   THR A 103      69.100  46.490  29.020  1.00  0.00           C
ATOM   1509  O   THR A 103      70.260  46.370  28.610  1.00  0.00           O
ATOM   1510  N   ASP A 104      68.080  46.030  28.300  1.00  0.00           N
ATOM   1511  H   ASP A 104      67.130  46.210  28.580  1.00  0.00           H
ATOM   1512  CA  ASP A 104      68.230  45.080  27.210  1.00  0.00           C
ATOM   1513  HA  ASP A 104      69.290  44.830  27.200  1.00  0.00           H
ATOM   1514  CB  ASP A 104      67.470  43.780  27.400  1.00  0.00           C
ATOM   1515  HB1 ASP A 104      66.390  43.910  27.280  1.00  0.00           H
ATOM   1516  HB2 ASP A 104      67.720  43.390  28.390  1.00  0.00           H
ATOM   1517  CG  ASP A 104      67.880  42.690  26.420  1.00  0.00           C
ATOM   1518  OD1 ASP A 104      67.030  41.860  26.030  1.00  0.00           O
ATOM   1519  OD2 ASP A 104      69.060  42.660  26.000  1.00  0.00           O
ATOM   1520  C   ASP A 104      67.920  45.840  25.930  1.00  0.00           C
ATOM   1521  O   ASP A 104      67.050  45.550  25.120  1.00  0.00           O
ATOM   1522  N   GLU A 105      68.650  46.940  25.750  1.00  0.00           N
ATOM   1523  H   GLU A 105      69.200  47.370  26.480  1.00  0.00           H
ATOM   1524  CA  GLU A 105      68.580  47.660  24.490  1.00  0.00           C
ATOM   1525  HA  GLU A 105      67.570  48.000  24.270  1.00  0.00           H
ATOM   1526  CB  GLU A 105      69.550  48.830  24.630  1.00  0.00           C
ATOM   1527  HB1 GLU A 105      69.850  49.080  23.610  1.00  0.00           H
ATOM   1528  HB2 GLU A 105      70.430  48.580  25.220  1.00  0.00           H
ATOM   1529  CG  GLU A 105      68.990  50.060  25.330  1.00  0.00           C
ATOM   1530  HG1 GLU A 105      69.820  50.730  25.550  1.00  0.00           H
ATOM   1531  HG2 GLU A 105      68.700  49.810  26.350  1.00  0.00           H
ATOM   1532  CD  GLU A 105      67.830  50.760  24.630  1.00  0.00           C
ATOM   1533  OE1 GLU A 105      67.350  50.350  23.560  1.00  0.00           O
ATOM   1534  OE2 GLU A 105      67.240  51.660  25.270  1.00  0.00           O
ATOM   1535  C   GLU A 105      69.070  46.840  23.310  1.00  0.00           C
ATOM   1536  O   GLU A 105      70.040  46.100  23.470  1.00  0.00           O
ATOM   1537  N   SER A 106      68.770  47.090  22.030  1.00  0.00           N
ATOM   1538  H   SER A 106      69.370  46.560  21.420  1.00  0.00           H
ATOM   1539  CA  SER A 106      68.000  48.120  21.350  1.00  0.00           C
ATOM   1540  HA  SER A 106      68.220  49.020  21.920  1.00  0.00           H
ATOM   1541  CB  SER A 106      68.470  48.230  19.910  1.00  0.00           C
ATOM   1542  HB1 SER A 106      69.550  48.360  19.960  1.00  0.00           H
ATOM   1543  HB2 SER A 106      68.120  49.160  19.460  1.00  0.00           H
ATOM   1544  OG  SER A 106      68.250  47.110  19.090  1.00  0.00           O
ATOM   1545  HG  SER A 106      68.800  46.380  19.390  1.00  0.00           H
ATOM   1546  C   SER A 106      66.490  47.960  21.520  1.00  0.00           C
ATOM   1547  O   SER A 106      65.790  48.910  21.190  1.00  0.00           O
ATOM   1548  N   PHE A 107      66.060  46.770  21.960  1.00  0.00           N
ATOM   1549  H   PHE A 107      66.770  46.100  22.190  1.00  0.00           H
ATOM   1550  CA  PHE A 107      64.690  46.300  21.950  1.00  0.00           C
ATOM   1551  HA  PHE A 107      64.180  46.860  21.170  1.00  0.00           H
ATOM   1552  CB  PHE A 107      64.470  44.870  21.460  1.00  0.00           C
ATOM   1553  HB1 PHE A 107      63.450  44.610  21.750  1.00  0.00           H
ATOM   1554  HB2 PHE A 107      65.140  44.200  22.000  1.00  0.00           H
ATOM   1555  CG  PHE A 107      64.710  44.760  19.970  1.00  0.00           C
ATOM   1556  CD1 PHE A 107      63.620  44.460  19.150  1.00  0.00           C
ATOM   1557  HD1 PHE A 107      62.590  44.600  19.460  1.00  0.00           H
ATOM   1558  CE1 PHE A 107      63.840  44.060  17.830  1.00  0.00           C
ATOM   1559  HE1 PHE A 107      62.940  44.050  17.230  1.00  0.00           H
ATOM   1560  CZ  PHE A 107      65.140  44.000  17.320  1.00  0.00           C
ATOM   1561  HZ  PHE A 107      65.300  43.790  16.270  1.00  0.00           H
ATOM   1562  CE2 PHE A 107      66.210  44.360  18.140  1.00  0.00           C
ATOM   1563  HE2 PHE A 107      67.200  44.410  17.700  1.00  0.00           H
ATOM   1564  CD2 PHE A 107      66.020  44.700  19.480  1.00  0.00           C
ATOM   1565  HD2 PHE A 107      66.850  44.920  20.140  1.00  0.00           H
ATOM   1566  C   PHE A 107      63.850  46.560  23.190  1.00  0.00           C
ATOM   1567  O   PHE A 107      62.620  46.630  23.100  1.00  0.00           O
ATOM   1568  N   LYS A 108      64.510  46.860  24.320  1.00  0.00           N
ATOM   1569  H   LYS A 108      65.510  46.910  24.300  1.00  0.00           H
ATOM   1570  CA  LYS A 108      63.860  47.330  25.520  1.00  0.00           C
ATOM   1571  HA  LYS A 108      62.880  47.760  25.320  1.00  0.00           H
ATOM   1572  CB  LYS A 108      63.660  46.110  26.420  1.00  0.00           C
ATOM   1573  HB1 LYS A 108      63.320  46.320  27.430  1.00  0.00           H
ATOM   1574  HB2 LYS A 108      64.580  45.520  26.470  1.00  0.00           H
ATOM   1575  CG  LYS A 108      62.650  45.110  25.870  1.00  0.00           C
ATOM   1576  HG1 LYS A 108      63.150  44.670  25.010  1.00  0.00           H
ATOM   1577  HG2 LYS A 108      61.740  45.590  25.500  1.00  0.00           H
ATOM   1578  CD  LYS A 108      62.280  43.980  26.830  1.00  0.00           C
ATOM   1579  HD1 LYS A 108      62.000  44.420  27.790  1.00  0.00           H
ATOM   1580  HD2 LYS A 108      63.170  43.410  27.100  1.00  0.00           H
ATOM   1581  CE  LYS A 108      61.180  43.050  26.340  1.00  0.00           C
ATOM   1582  HE1 LYS A 108      60.380  43.610  25.830  1.00  0.00           H
ATOM   1583  HE2 LYS A 108      60.810  42.650  27.280  1.00  0.00           H
ATOM   1584  NZ  LYS A 108      61.750  41.990  25.490  1.00  0.00           N
ATOM   1585  HZ1 LYS A 108      62.140  42.300  24.610  1.00  0.00           H
ATOM   1586  HZ2 LYS A 108      62.470  41.490  26.000  1.00  0.00           H
ATOM   1587  HZ3 LYS A 108      61.010  41.340  25.290  1.00  0.00           H
ATOM   1588  C   LYS A 108      64.690  48.400  26.230  1.00  0.00           C
ATOM   1589  O   LYS A 108      65.910  48.470  26.100  1.00  0.00           O
ATOM   1590  N   SER A 109      64.040  49.140  27.130  1.00  0.00           N
ATOM   1591  H   SER A 109      63.060  48.930  27.280  1.00  0.00           H
ATOM   1592  CA  SER A 109      64.670  50.300  27.740  1.00  0.00           C
ATOM   1593  HA  SER A 109      65.740  50.240  27.880  1.00  0.00           H
ATOM   1594  CB  SER A 109      64.390  51.600  27.000  1.00  0.00           C
ATOM   1595  HB1 SER A 109      64.870  52.470  27.450  1.00  0.00           H
ATOM   1596  HB2 SER A 109      63.340  51.850  27.140  1.00  0.00           H
ATOM   1597  OG  SER A 109      64.660  51.490  25.620  1.00  0.00           O
ATOM   1598  HG  SER A 109      65.610  51.590  25.570  1.00  0.00           H
ATOM   1599  C   SER A 109      64.120  50.300  29.160  1.00  0.00           C
ATOM   1600  O   SER A 109      63.280  51.160  29.420  1.00  0.00           O
ATOM   1601  N   GLY A 110      64.450  49.320  30.000  1.00  0.00           N
ATOM   1602  H   GLY A 110      65.160  48.660  29.700  1.00  0.00           H
ATOM   1603  CA  GLY A 110      64.180  49.250  31.420  1.00  0.00           C
ATOM   1604  HA1 GLY A 110      63.300  48.620  31.530  1.00  0.00           H
ATOM   1605  HA2 GLY A 110      63.860  50.190  31.870  1.00  0.00           H
ATOM   1606  C   GLY A 110      65.330  48.650  32.210  1.00  0.00           C
ATOM   1607  O   GLY A 110      65.780  47.580  31.800  1.00  0.00           O
ATOM   1608  N   GLY A 111      65.850  49.380  33.200  1.00  0.00           N
ATOM   1609  H   GLY A 111      65.600  50.340  33.360  1.00  0.00           H
ATOM   1610  CA  GLY A 111      67.170  49.050  33.710  1.00  0.00           C
ATOM   1611  HA1 GLY A 111      67.610  48.320  33.030  1.00  0.00           H
ATOM   1612  HA2 GLY A 111      66.960  48.510  34.640  1.00  0.00           H
ATOM   1613  C   GLY A 111      68.120  50.230  33.800  1.00  0.00           C
ATOM   1614  O   GLY A 111      67.820  51.350  33.410  1.00  0.00           O
ATOM   1615  N   TYR A 112      69.300  49.860  34.320  1.00  0.00           N
ATOM   1616  H   TYR A 112      69.470  48.920  34.650  1.00  0.00           H
ATOM   1617  CA  TYR A 112      70.470  50.710  34.240  1.00  0.00           C
ATOM   1618  HA  TYR A 112      70.310  51.710  34.650  1.00  0.00           H
ATOM   1619  CB  TYR A 112      71.590  50.010  35.000  1.00  0.00           C
ATOM   1620  HB1 TYR A 112      71.760  48.980  34.670  1.00  0.00           H
ATOM   1621  HB2 TYR A 112      71.270  49.910  36.040  1.00  0.00           H
ATOM   1622  CG  TYR A 112      72.920  50.710  35.070  1.00  0.00           C
ATOM   1623  CD1 TYR A 112      73.100  51.980  35.630  1.00  0.00           C
ATOM   1624  HD1 TYR A 112      72.280  52.460  36.140  1.00  0.00           H
ATOM   1625  CE1 TYR A 112      74.310  52.690  35.660  1.00  0.00           C
ATOM   1626  HE1 TYR A 112      74.250  53.640  36.170  1.00  0.00           H
ATOM   1627  CZ  TYR A 112      75.420  52.100  35.030  1.00  0.00           C
ATOM   1628  OH  TYR A 112      76.630  52.720  34.970  1.00  0.00           O
ATOM   1629  HH  TYR A 112      77.240  52.280  34.380  1.00  0.00           H
ATOM   1630  CE2 TYR A 112      75.210  50.850  34.410  1.00  0.00           C
ATOM   1631  HE2 TYR A 112      76.140  50.460  34.020  1.00  0.00           H
ATOM   1632  CD2 TYR A 112      74.040  50.090  34.480  1.00  0.00           C
ATOM   1633  HD2 TYR A 112      74.200  49.130  34.020  1.00  0.00           H
ATOM   1634  C   TYR A 112      70.930  50.890  32.800  1.00  0.00           C
ATOM   1635  O   TYR A 112      70.740  49.970  32.010  1.00  0.00           O
ATOM   1636  N   VAL A 113      71.570  52.010  32.470  1.00  0.00           N
ATOM   1637  H   VAL A 113      71.790  52.650  33.220  1.00  0.00           H
ATOM   1638  CA  VAL A 113      72.260  52.250  31.210  1.00  0.00           C
ATOM   1639  HA  VAL A 113      72.730  51.290  30.990  1.00  0.00           H
ATOM   1640  CB  VAL A 113      71.180  52.490  30.150  1.00  0.00           C
ATOM   1641  HB  VAL A 113      70.510  51.630  30.200  1.00  0.00           H
ATOM   1642  CG1 VAL A 113      70.290  53.720  30.270  1.00  0.00           C
ATOM   1643 HG11 VAL A 113      69.840  53.700  31.260  1.00  0.00           H
ATOM   1644 HG12 VAL A 113      71.030  54.520  30.210  1.00  0.00           H
ATOM   1645 HG13 VAL A 113      69.490  53.780  29.540  1.00  0.00           H
ATOM   1646  CG2 VAL A 113      71.850  52.480  28.780  1.00  0.00           C
ATOM   1647 HG21 VAL A 113      72.270  51.480  28.640  1.00  0.00           H
ATOM   1648 HG22 VAL A 113      71.150  52.670  27.960  1.00  0.00           H
ATOM   1649 HG23 VAL A 113      72.670  53.180  28.660  1.00  0.00           H
ATOM   1650  C   VAL A 113      73.190  53.440  31.390  1.00  0.00           C
ATOM   1651  O   VAL A 113      72.700  54.420  31.930  1.00  0.00           O
ATOM   1652  N   PRO A 114      74.430  53.460  30.890  1.00  0.00           N
ATOM   1653  CD  PRO A 114      75.160  52.250  30.550  1.00  0.00           C
ATOM   1654  HD1 PRO A 114      74.780  51.570  29.790  1.00  0.00           H
ATOM   1655  HD2 PRO A 114      75.290  51.720  31.490  1.00  0.00           H
ATOM   1656  CG  PRO A 114      76.540  52.680  30.050  1.00  0.00           C
ATOM   1657  HG1 PRO A 114      76.440  52.720  28.970  1.00  0.00           H
ATOM   1658  HG2 PRO A 114      77.400  52.070  30.310  1.00  0.00           H
ATOM   1659  CB  PRO A 114      76.750  54.040  30.710  1.00  0.00           C
ATOM   1660  HB1 PRO A 114      77.420  54.620  30.080  1.00  0.00           H
ATOM   1661  HB2 PRO A 114      77.290  53.870  31.650  1.00  0.00           H
ATOM   1662  CA  PRO A 114      75.340  54.590  30.870  1.00  0.00           C
ATOM   1663  HA  PRO A 114      75.340  55.140  31.820  1.00  0.00           H
ATOM   1664  C   PRO A 114      74.950  55.670  29.880  1.00  0.00           C
ATOM   1665  O   PRO A 114      74.090  55.430  29.030  1.00  0.00           O
ATOM   1666  N   PHE A 115      75.510  56.880  29.960  1.00  0.00           N
ATOM   1667  H   PHE A 115      76.380  56.990  30.470  1.00  0.00           H
ATOM   1668  CA  PHE A 115      75.140  58.030  29.160  1.00  0.00           C
ATOM   1669  HA  PHE A 115      74.050  58.120  29.170  1.00  0.00           H
ATOM   1670  CB  PHE A 115      75.690  59.330  29.750  1.00  0.00           C
ATOM   1671  HB1 PHE A 115      76.780  59.280  29.780  1.00  0.00           H
ATOM   1672  HB2 PHE A 115      75.270  59.340  30.750  1.00  0.00           H
ATOM   1673  CG  PHE A 115      75.200  60.590  29.080  1.00  0.00           C
ATOM   1674  CD1 PHE A 115      75.870  61.050  27.940  1.00  0.00           C
ATOM   1675  HD1 PHE A 115      76.810  60.620  27.620  1.00  0.00           H
ATOM   1676  CE1 PHE A 115      75.430  62.190  27.270  1.00  0.00           C
ATOM   1677  HE1 PHE A 115      76.000  62.680  26.490  1.00  0.00           H
ATOM   1678  CZ  PHE A 115      74.360  62.880  27.860  1.00  0.00           C
ATOM   1679  HZ  PHE A 115      74.010  63.800  27.410  1.00  0.00           H
ATOM   1680  CE2 PHE A 115      73.630  62.440  28.960  1.00  0.00           C
ATOM   1681  HE2 PHE A 115      72.900  63.030  29.490  1.00  0.00           H
ATOM   1682  CD2 PHE A 115      74.030  61.230  29.530  1.00  0.00           C
ATOM   1683  HD2 PHE A 115      73.410  60.830  30.320  1.00  0.00           H
ATOM   1684  C   PHE A 115      75.570  57.880  27.710  1.00  0.00           C
ATOM   1685  O   PHE A 115      76.760  57.930  27.410  1.00  0.00           O
ATOM   1686  N   LYS A 116      74.620  57.670  26.790  1.00  0.00           N
ATOM   1687  H   LYS A 116      73.670  57.580  27.120  1.00  0.00           H
ATOM   1688  CA  LYS A 116      74.910  57.500  25.380  1.00  0.00           C
ATOM   1689  HA  LYS A 116      75.900  57.060  25.210  1.00  0.00           H
ATOM   1690  CB  LYS A 116      73.930  56.500  24.780  1.00  0.00           C
ATOM   1691  HB1 LYS A 116      74.120  56.440  23.700  1.00  0.00           H
ATOM   1692  HB2 LYS A 116      72.920  56.910  24.840  1.00  0.00           H
ATOM   1693  CG  LYS A 116      74.000  55.140  25.460  1.00  0.00           C
ATOM   1694  HG1 LYS A 116      73.480  55.130  26.420  1.00  0.00           H
ATOM   1695  HG2 LYS A 116      75.040  54.840  25.600  1.00  0.00           H
ATOM   1696  CD  LYS A 116      73.490  54.080  24.480  1.00  0.00           C
ATOM   1697  HD1 LYS A 116      74.070  54.160  23.560  1.00  0.00           H
ATOM   1698  HD2 LYS A 116      72.500  54.420  24.160  1.00  0.00           H
ATOM   1699  CE  LYS A 116      73.450  52.740  25.200  1.00  0.00           C
ATOM   1700  HE1 LYS A 116      72.900  52.790  26.140  1.00  0.00           H
ATOM   1701  HE2 LYS A 116      74.470  52.450  25.420  1.00  0.00           H
ATOM   1702  NZ  LYS A 116      72.890  51.680  24.350  1.00  0.00           N
ATOM   1703  HZ1 LYS A 116      73.480  51.520  23.540  1.00  0.00           H
ATOM   1704  HZ2 LYS A 116      72.850  50.820  24.870  1.00  0.00           H
ATOM   1705  HZ3 LYS A 116      72.010  51.920  23.900  1.00  0.00           H
ATOM   1706  C   LYS A 116      74.850  58.870  24.740  1.00  0.00           C
ATOM   1707  O   LYS A 116      73.960  59.700  24.930  1.00  0.00           O
ATOM   1708  N   GLY A 117      75.930  59.190  24.020  1.00  0.00           N
ATOM   1709  H   GLY A 117      76.550  58.400  23.910  1.00  0.00           H
ATOM   1710  CA  GLY A 117      76.160  60.450  23.340  1.00  0.00           C
ATOM   1711  HA1 GLY A 117      77.150  60.490  22.880  1.00  0.00           H
ATOM   1712  HA2 GLY A 117      76.260  61.270  24.050  1.00  0.00           H
ATOM   1713  C   GLY A 117      75.180  60.800  22.230  1.00  0.00           C
ATOM   1714  O   GLY A 117      74.920  60.050  21.290  1.00  0.00           O
ATOM   1715  N   THR A 118      74.470  61.920  22.350  1.00  0.00           N
ATOM   1716  H   THR A 118      74.750  62.530  23.100  1.00  0.00           H
ATOM   1717  CA  THR A 118      73.560  62.420  21.340  1.00  0.00           C
ATOM   1718  HA  THR A 118      73.290  61.620  20.640  1.00  0.00           H
ATOM   1719  CB  THR A 118      72.260  62.970  21.910  1.00  0.00           C
ATOM   1720  HB  THR A 118      71.650  63.230  21.040  1.00  0.00           H
ATOM   1721  CG2 THR A 118      71.580  61.920  22.780  1.00  0.00           C
ATOM   1722 HG21 THR A 118      70.550  62.270  22.900  1.00  0.00           H
ATOM   1723 HG22 THR A 118      71.540  60.950  22.290  1.00  0.00           H
ATOM   1724 HG23 THR A 118      72.060  61.760  23.740  1.00  0.00           H
ATOM   1725  OG1 THR A 118      72.570  64.010  22.810  1.00  0.00           O
ATOM   1726  HG1 THR A 118      72.670  64.780  22.250  1.00  0.00           H
ATOM   1727  C   THR A 118      74.190  63.450  20.410  1.00  0.00           C
ATOM   1728  O   THR A 118      73.800  63.420  19.250  1.00  0.00           O
ATOM   1729  N   ILE A 119      75.210  64.200  20.840  1.00  0.00           N
ATOM   1730  H   ILE A 119      75.260  64.310  21.840  1.00  0.00           H
ATOM   1731  CA  ILE A 119      75.920  65.120  19.970  1.00  0.00           C
ATOM   1732  HA  ILE A 119      75.140  65.420  19.270  1.00  0.00           H
ATOM   1733  CB  ILE A 119      76.270  66.340  20.820  1.00  0.00           C
ATOM   1734  HB  ILE A 119      75.460  66.650  21.480  1.00  0.00           H
ATOM   1735  CG2 ILE A 119      77.480  66.050  21.690  1.00  0.00           C
ATOM   1736 HG21 ILE A 119      77.370  65.080  22.170  1.00  0.00           H
ATOM   1737 HG22 ILE A 119      78.450  66.070  21.200  1.00  0.00           H
ATOM   1738 HG23 ILE A 119      77.440  66.800  22.480  1.00  0.00           H
ATOM   1739  CG1 ILE A 119      76.610  67.610  20.040  1.00  0.00           C
ATOM   1740 HG11 ILE A 119      77.480  67.560  19.390  1.00  0.00           H
ATOM   1741 HG12 ILE A 119      76.930  68.390  20.720  1.00  0.00           H
ATOM   1742  CD  ILE A 119      75.400  68.200  19.320  1.00  0.00           C
ATOM   1743  HD1 ILE A 119      75.670  68.990  18.620  1.00  0.00           H
ATOM   1744  HD2 ILE A 119      74.980  67.430  18.670  1.00  0.00           H
ATOM   1745  HD3 ILE A 119      74.610  68.510  20.000  1.00  0.00           H
ATOM   1746  C   ILE A 119      77.000  64.430  19.160  1.00  0.00           C
ATOM   1747  O   ILE A 119      77.350  63.260  19.320  1.00  0.00           O
ATOM   1748  N   GLY A 120      77.360  65.020  18.020  1.00  0.00           N
ATOM   1749  H   GLY A 120      76.980  65.940  17.820  1.00  0.00           H
ATOM   1750  CA  GLY A 120      78.390  64.530  17.130  1.00  0.00           C
ATOM   1751  HA1 GLY A 120      78.210  64.930  16.130  1.00  0.00           H
ATOM   1752  HA2 GLY A 120      78.340  63.440  17.080  1.00  0.00           H
ATOM   1753  C   GLY A 120      79.760  64.950  17.640  1.00  0.00           C
ATOM   1754  O   GLY A 120      79.900  65.730  18.580  1.00  0.00           O
ATOM   1755  N   GLY A 121      80.850  64.470  17.050  1.00  0.00           N
ATOM   1756  H   GLY A 121      80.780  63.910  16.200  1.00  0.00           H
ATOM   1757  CA  GLY A 121      82.180  64.780  17.540  1.00  0.00           C
ATOM   1758  HA1 GLY A 121      82.660  63.820  17.720  1.00  0.00           H
ATOM   1759  HA2 GLY A 121      82.230  65.220  18.540  1.00  0.00           H
ATOM   1760  C   GLY A 121      82.990  65.480  16.460  1.00  0.00           C
ATOM   1761  O   GLY A 121      82.630  66.470  15.830  1.00  0.00           O
ATOM   1762  N   GLY A 122      84.240  65.080  16.220  1.00  0.00           N
ATOM   1763  H   GLY A 122      84.550  64.330  16.820  1.00  0.00           H
ATOM   1764  CA  GLY A 122      85.140  65.700  15.270  1.00  0.00           C
ATOM   1765  HA1 GLY A 122      85.500  66.620  15.730  1.00  0.00           H
ATOM   1766  HA2 GLY A 122      84.570  65.940  14.380  1.00  0.00           H
ATOM   1767  C   GLY A 122      86.400  64.920  14.940  1.00  0.00           C
ATOM   1768  O   GLY A 122      86.620  63.750  15.270  1.00  0.00           O
ATOM   1769  N   ASN A 123      87.310  65.620  14.260  1.00  0.00           N
ATOM   1770  H   ASN A 123      87.140  66.610  14.110  1.00  0.00           H
ATOM   1771  CA  ASN A 123      88.610  65.100  13.880  1.00  0.00           C
ATOM   1772  HA  ASN A 123      88.440  64.260  13.210  1.00  0.00           H
ATOM   1773  CB  ASN A 123      89.340  66.190  13.090  1.00  0.00           C
ATOM   1774  HB1 ASN A 123      90.200  65.860  12.520  1.00  0.00           H
ATOM   1775  HB2 ASN A 123      89.710  66.950  13.780  1.00  0.00           H
ATOM   1776  CG  ASN A 123      88.480  66.670  11.930  1.00  0.00           C
ATOM   1777  OD1 ASN A 123      87.940  65.960  11.090  1.00  0.00           O
ATOM   1778  ND2 ASN A 123      88.280  67.990  11.880  1.00  0.00           N
ATOM   1779 HD21 ASN A 123      88.940  68.550  12.410  1.00  0.00           H
ATOM   1780 HD22 ASN A 123      87.930  68.280  10.980  1.00  0.00           H
ATOM   1781  C   ASN A 123      89.400  64.540  15.040  1.00  0.00           C
ATOM   1782  O   ASN A 123      90.010  63.480  14.890  1.00  0.00           O
ATOM   1783  N   LEU A 124      89.480  65.200  16.200  1.00  0.00           N
ATOM   1784  H   LEU A 124      89.070  66.120  16.250  1.00  0.00           H
ATOM   1785  CA  LEU A 124      90.090  64.710  17.420  1.00  0.00           C
ATOM   1786  HA  LEU A 124      90.680  63.820  17.230  1.00  0.00           H
ATOM   1787  CB  LEU A 124      91.110  65.740  17.880  1.00  0.00           C
ATOM   1788  HB1 LEU A 124      91.310  65.490  18.920  1.00  0.00           H
ATOM   1789  HB2 LEU A 124      90.690  66.750  17.820  1.00  0.00           H
ATOM   1790  CG  LEU A 124      92.470  65.680  17.180  1.00  0.00           C
ATOM   1791  HG  LEU A 124      92.900  64.700  17.400  1.00  0.00           H
ATOM   1792  CD1 LEU A 124      92.490  65.900  15.670  1.00  0.00           C
ATOM   1793 HD11 LEU A 124      93.510  66.110  15.340  1.00  0.00           H
ATOM   1794 HD12 LEU A 124      92.020  65.040  15.210  1.00  0.00           H
ATOM   1795 HD13 LEU A 124      91.940  66.840  15.590  1.00  0.00           H
ATOM   1796  CD2 LEU A 124      93.400  66.730  17.780  1.00  0.00           C
ATOM   1797 HD21 LEU A 124      93.170  67.720  17.400  1.00  0.00           H
ATOM   1798 HD22 LEU A 124      93.200  67.040  18.810  1.00  0.00           H
ATOM   1799 HD23 LEU A 124      94.430  66.440  17.570  1.00  0.00           H
ATOM   1800  C   LEU A 124      89.020  64.470  18.480  1.00  0.00           C
ATOM   1801  O   LEU A 124      89.260  63.630  19.350  1.00  0.00           O
ATOM   1802  N   PHE A 125      87.880  65.160  18.460  1.00  0.00           N
ATOM   1803  H   PHE A 125      87.730  65.850  17.740  1.00  0.00           H
ATOM   1804  CA  PHE A 125      86.930  65.110  19.550  1.00  0.00           C
ATOM   1805  HA  PHE A 125      87.490  65.130  20.480  1.00  0.00           H
ATOM   1806  CB  PHE A 125      86.150  66.420  19.540  1.00  0.00           C
ATOM   1807  HB1 PHE A 125      85.470  66.410  18.690  1.00  0.00           H
ATOM   1808  HB2 PHE A 125      86.770  67.310  19.460  1.00  0.00           H
ATOM   1809  CG  PHE A 125      85.390  66.760  20.800  1.00  0.00           C
ATOM   1810  CD1 PHE A 125      86.070  66.760  22.020  1.00  0.00           C
ATOM   1811  HD1 PHE A 125      87.130  66.530  22.000  1.00  0.00           H
ATOM   1812  CE1 PHE A 125      85.400  67.140  23.190  1.00  0.00           C
ATOM   1813  HE1 PHE A 125      85.990  67.200  24.090  1.00  0.00           H
ATOM   1814  CZ  PHE A 125      84.060  67.560  23.140  1.00  0.00           C
ATOM   1815  HZ  PHE A 125      83.580  67.970  24.010  1.00  0.00           H
ATOM   1816  CE2 PHE A 125      83.360  67.470  21.930  1.00  0.00           C
ATOM   1817  HE2 PHE A 125      82.290  67.580  21.880  1.00  0.00           H
ATOM   1818  CD2 PHE A 125      84.020  67.030  20.780  1.00  0.00           C
ATOM   1819  HD2 PHE A 125      83.500  67.100  19.830  1.00  0.00           H
ATOM   1820  C   PHE A 125      85.920  63.980  19.420  1.00  0.00           C
ATOM   1821  O   PHE A 125      85.510  63.700  18.290  1.00  0.00           O
ATOM   1822  N   GLU A 126      85.480  63.340  20.500  1.00  0.00           N
ATOM   1823  H   GLU A 126      85.820  63.660  21.400  1.00  0.00           H
ATOM   1824  CA  GLU A 126      84.480  62.290  20.420  1.00  0.00           C
ATOM   1825  HA  GLU A 126      84.480  61.830  19.430  1.00  0.00           H
ATOM   1826  CB  GLU A 126      84.750  61.230  21.480  1.00  0.00           C
ATOM   1827  HB1 GLU A 126      84.900  61.800  22.400  1.00  0.00           H
ATOM   1828  HB2 GLU A 126      85.680  60.780  21.160  1.00  0.00           H
ATOM   1829  CG  GLU A 126      83.760  60.180  21.970  1.00  0.00           C
ATOM   1830  HG1 GLU A 126      82.920  60.630  22.510  1.00  0.00           H
ATOM   1831  HG2 GLU A 126      84.170  59.570  22.780  1.00  0.00           H
ATOM   1832  CD  GLU A 126      83.230  59.210  20.930  1.00  0.00           C
ATOM   1833  OE1 GLU A 126      82.090  58.710  20.860  1.00  0.00           O
ATOM   1834  OE2 GLU A 126      84.030  58.970  19.990  1.00  0.00           O
ATOM   1835  C   GLU A 126      83.070  62.850  20.630  1.00  0.00           C
ATOM   1836  O   GLU A 126      82.900  64.010  21.000  1.00  0.00           O
ATOM   1837  N   ARG A 127      82.050  62.090  20.240  1.00  0.00           N
ATOM   1838  H   ARG A 127      82.200  61.200  19.780  1.00  0.00           H
ATOM   1839  CA  ARG A 127      80.630  62.300  20.440  1.00  0.00           C
ATOM   1840  HA  ARG A 127      80.360  63.250  19.990  1.00  0.00           H
ATOM   1841  CB  ARG A 127      79.760  61.200  19.830  1.00  0.00           C
ATOM   1842  HB1 ARG A 127      78.790  61.540  20.170  1.00  0.00           H
ATOM   1843  HB2 ARG A 127      79.830  60.210  20.300  1.00  0.00           H
ATOM   1844  CG  ARG A 127      79.700  61.040  18.320  1.00  0.00           C
ATOM   1845  HG1 ARG A 127      80.330  61.760  17.780  1.00  0.00           H
ATOM   1846  HG2 ARG A 127      78.670  61.130  17.970  1.00  0.00           H
ATOM   1847  CD  ARG A 127      80.390  59.790  17.780  1.00  0.00           C
ATOM   1848  HD1 ARG A 127      80.240  59.640  16.710  1.00  0.00           H
ATOM   1849  HD2 ARG A 127      79.980  58.920  18.300  1.00  0.00           H
ATOM   1850  NE  ARG A 127      81.830  59.760  18.010  1.00  0.00           N
ATOM   1851  HE  ARG A 127      82.210  59.200  18.760  1.00  0.00           H
ATOM   1852  CZ  ARG A 127      82.720  60.330  17.180  1.00  0.00           C
ATOM   1853  NH1 ARG A 127      82.420  60.880  15.990  1.00  0.00           N
ATOM   1854 HH11 ARG A 127      81.450  60.760  15.750  1.00  0.00           H
ATOM   1855 HH12 ARG A 127      83.120  61.250  15.360  1.00  0.00           H
ATOM   1856  NH2 ARG A 127      84.020  60.170  17.470  1.00  0.00           N
ATOM   1857 HH21 ARG A 127      84.210  59.710  18.350  1.00  0.00           H
ATOM   1858 HH22 ARG A 127      84.800  60.470  16.920  1.00  0.00           H
ATOM   1859  C   ARG A 127      80.300  62.410  21.920  1.00  0.00           C
ATOM   1860  O   ARG A 127      80.230  61.420  22.650  1.00  0.00           O
ATOM   1861  N   GLN A 128      80.370  63.640  22.440  1.00  0.00           N
ATOM   1862  H   GLN A 128      80.500  64.380  21.770  1.00  0.00           H
ATOM   1863  CA  GLN A 128      80.610  64.070  23.800  1.00  0.00           C
ATOM   1864  HA  GLN A 128      81.570  63.680  24.130  1.00  0.00           H
ATOM   1865  CB  GLN A 128      80.620  65.600  23.810  1.00  0.00           C
ATOM   1866  HB1 GLN A 128      79.670  65.870  23.350  1.00  0.00           H
ATOM   1867  HB2 GLN A 128      81.360  65.930  23.070  1.00  0.00           H
ATOM   1868  CG  GLN A 128      80.840  66.290  25.150  1.00  0.00           C
ATOM   1869  HG1 GLN A 128      81.580  67.090  25.040  1.00  0.00           H
ATOM   1870  HG2 GLN A 128      81.260  65.510  25.770  1.00  0.00           H
ATOM   1871  CD  GLN A 128      79.530  66.800  25.750  1.00  0.00           C
ATOM   1872  OE1 GLN A 128      78.770  67.530  25.130  1.00  0.00           O
ATOM   1873  NE2 GLN A 128      79.230  66.450  27.000  1.00  0.00           N
ATOM   1874 HE21 GLN A 128      79.830  65.820  27.510  1.00  0.00           H
ATOM   1875 HE22 GLN A 128      78.280  66.510  27.350  1.00  0.00           H
ATOM   1876  C   GLN A 128      79.480  63.500  24.640  1.00  0.00           C
ATOM   1877  O   GLN A 128      78.310  63.380  24.310  1.00  0.00           O
ATOM   1878  N   LYS A 129      79.910  62.990  25.800  1.00  0.00           N
ATOM   1879  H   LYS A 129      80.880  63.130  26.060  1.00  0.00           H
ATOM   1880  CA  LYS A 129      79.210  62.390  26.910  1.00  0.00           C
ATOM   1881  HA  LYS A 129      78.180  62.170  26.610  1.00  0.00           H
ATOM   1882  CB  LYS A 129      79.940  61.110  27.330  1.00  0.00           C
ATOM   1883  HB1 LYS A 129      79.610  60.740  28.300  1.00  0.00           H
ATOM   1884  HB2 LYS A 129      81.000  61.260  27.500  1.00  0.00           H
ATOM   1885  CG  LYS A 129      79.580  60.020  26.320  1.00  0.00           C
ATOM   1886  HG1 LYS A 129      79.900  60.320  25.330  1.00  0.00           H
ATOM   1887  HG2 LYS A 129      78.520  59.790  26.340  1.00  0.00           H
ATOM   1888  CD  LYS A 129      80.350  58.730  26.620  1.00  0.00           C
ATOM   1889  HD1 LYS A 129      80.170  58.440  27.660  1.00  0.00           H
ATOM   1890  HD2 LYS A 129      81.400  59.010  26.510  1.00  0.00           H
ATOM   1891  CE  LYS A 129      80.040  57.520  25.740  1.00  0.00           C
ATOM   1892  HE1 LYS A 129      80.040  57.860  24.710  1.00  0.00           H
ATOM   1893  HE2 LYS A 129      79.000  57.210  25.900  1.00  0.00           H
ATOM   1894  NZ  LYS A 129      80.950  56.400  26.050  1.00  0.00           N
ATOM   1895  HZ1 LYS A 129      81.930  56.650  26.060  1.00  0.00           H
ATOM   1896  HZ2 LYS A 129      80.690  55.990  26.930  1.00  0.00           H
ATOM   1897  HZ3 LYS A 129      80.870  55.660  25.370  1.00  0.00           H
ATOM   1898  C   LYS A 129      79.220  63.420  28.020  1.00  0.00           C
ATOM   1899  O   LYS A 129      80.270  64.050  28.180  1.00  0.00           O
ATOM   1900  N   ASP A 130      78.110  63.610  28.740  1.00  0.00           N
ATOM   1901  H   ASP A 130      77.400  62.920  28.540  1.00  0.00           H
ATOM   1902  CA  ASP A 130      78.010  64.220  30.040  1.00  0.00           C
ATOM   1903  HA  ASP A 130      78.650  65.110  30.050  1.00  0.00           H
ATOM   1904  CB  ASP A 130      76.650  64.810  30.380  1.00  0.00           C
ATOM   1905  HB1 ASP A 130      76.640  65.230  31.380  1.00  0.00           H
ATOM   1906  HB2 ASP A 130      75.970  63.960  30.340  1.00  0.00           H
ATOM   1907  CG  ASP A 130      76.250  65.890  29.370  1.00  0.00           C
ATOM   1908  OD1 ASP A 130      76.920  66.240  28.380  1.00  0.00           O
ATOM   1909  OD2 ASP A 130      75.140  66.390  29.640  1.00  0.00           O
ATOM   1910  C   ASP A 130      78.540  63.290  31.130  1.00  0.00           C
ATOM   1911  O   ASP A 130      78.690  62.090  30.900  1.00  0.00           O
ATOM   1912  N   PHE A 131      78.960  63.760  32.300  1.00  0.00           N
ATOM   1913  H   PHE A 131      78.940  64.760  32.480  1.00  0.00           H
ATOM   1914  CA  PHE A 131      79.480  62.960  33.390  1.00  0.00           C
ATOM   1915  HA  PHE A 131      80.070  62.110  33.030  1.00  0.00           H
ATOM   1916  CB  PHE A 131      80.480  63.720  34.260  1.00  0.00           C
ATOM   1917  HB1 PHE A 131      79.920  64.580  34.630  1.00  0.00           H
ATOM   1918  HB2 PHE A 131      81.200  64.090  33.530  1.00  0.00           H
ATOM   1919  CG  PHE A 131      81.170  63.050  35.430  1.00  0.00           C
ATOM   1920  CD1 PHE A 131      80.790  63.270  36.750  1.00  0.00           C
ATOM   1921  HD1 PHE A 131      79.850  63.780  36.930  1.00  0.00           H
ATOM   1922  CE1 PHE A 131      81.510  62.750  37.840  1.00  0.00           C
ATOM   1923  HE1 PHE A 131      81.170  62.880  38.850  1.00  0.00           H
ATOM   1924  CZ  PHE A 131      82.710  62.060  37.640  1.00  0.00           C
ATOM   1925  HZ  PHE A 131      83.240  61.560  38.440  1.00  0.00           H
ATOM   1926  CE2 PHE A 131      83.100  61.830  36.320  1.00  0.00           C
ATOM   1927  HE2 PHE A 131      83.890  61.160  36.020  1.00  0.00           H
ATOM   1928  CD2 PHE A 131      82.360  62.330  35.240  1.00  0.00           C
ATOM   1929  HD2 PHE A 131      82.720  62.140  34.240  1.00  0.00           H
ATOM   1930  C   PHE A 131      78.370  62.460  34.300  1.00  0.00           C
ATOM   1931  O   PHE A 131      78.030  63.070  35.310  1.00  0.00           O
ATOM   1932  N   VAL A 132      77.780  61.340  33.900  1.00  0.00           N
ATOM   1933  H   VAL A 132      78.160  60.910  33.070  1.00  0.00           H
ATOM   1934  CA  VAL A 132      76.520  60.870  34.450  1.00  0.00           C
ATOM   1935  HA  VAL A 132      76.740  60.710  35.500  1.00  0.00           H
ATOM   1936  CB  VAL A 132      75.340  61.810  34.270  1.00  0.00           C
ATOM   1937  HB  VAL A 132      75.470  62.740  34.820  1.00  0.00           H
ATOM   1938  CG1 VAL A 132      75.070  62.210  32.820  1.00  0.00           C
ATOM   1939 HG11 VAL A 132      75.090  61.340  32.160  1.00  0.00           H
ATOM   1940 HG12 VAL A 132      74.170  62.790  32.650  1.00  0.00           H
ATOM   1941 HG13 VAL A 132      75.860  62.890  32.520  1.00  0.00           H
ATOM   1942  CG2 VAL A 132      74.020  61.210  34.770  1.00  0.00           C
ATOM   1943 HG21 VAL A 132      73.310  62.020  34.930  1.00  0.00           H
ATOM   1944 HG22 VAL A 132      73.660  60.460  34.070  1.00  0.00           H
ATOM   1945 HG23 VAL A 132      74.090  60.720  35.740  1.00  0.00           H
ATOM   1946  C   VAL A 132      76.220  59.470  33.920  1.00  0.00           C
ATOM   1947  O   VAL A 132      76.450  59.090  32.780  1.00  0.00           O
ATOM   1948  N   VAL A 133      75.650  58.590  34.750  1.00  0.00           N
ATOM   1949  H   VAL A 133      75.500  58.870  35.710  1.00  0.00           H
ATOM   1950  CA  VAL A 133      75.020  57.320  34.440  1.00  0.00           C
ATOM   1951  HA  VAL A 133      74.970  57.220  33.360  1.00  0.00           H
ATOM   1952  CB  VAL A 133      75.800  56.080  34.890  1.00  0.00           C
ATOM   1953  HB  VAL A 133      75.220  55.270  34.460  1.00  0.00           H
ATOM   1954  CG1 VAL A 133      77.220  56.090  34.330  1.00  0.00           C
ATOM   1955 HG11 VAL A 133      77.750  55.220  34.720  1.00  0.00           H
ATOM   1956 HG12 VAL A 133      77.180  56.030  33.240  1.00  0.00           H
ATOM   1957 HG13 VAL A 133      77.690  57.010  34.690  1.00  0.00           H
ATOM   1958  CG2 VAL A 133      75.770  55.840  36.390  1.00  0.00           C
ATOM   1959 HG21 VAL A 133      76.200  54.850  36.540  1.00  0.00           H
ATOM   1960 HG22 VAL A 133      76.290  56.630  36.950  1.00  0.00           H
ATOM   1961 HG23 VAL A 133      74.750  55.720  36.760  1.00  0.00           H
ATOM   1962  C   VAL A 133      73.550  57.370  34.830  1.00  0.00           C
ATOM   1963  O   VAL A 133      73.200  58.150  35.710  1.00  0.00           O
ATOM   1964  N   LYS A 134      72.700  56.500  34.270  1.00  0.00           N
ATOM   1965  H   LYS A 134      72.990  55.790  33.620  1.00  0.00           H
ATOM   1966  CA  LYS A 134      71.280  56.540  34.550  1.00  0.00           C
ATOM   1967  HA  LYS A 134      71.070  57.060  35.490  1.00  0.00           H
ATOM   1968  CB  LYS A 134      70.550  57.480  33.600  1.00  0.00           C
ATOM   1969  HB1 LYS A 134      70.840  58.530  33.620  1.00  0.00           H
ATOM   1970  HB2 LYS A 134      69.500  57.570  33.890  1.00  0.00           H
ATOM   1971  CG  LYS A 134      70.560  56.960  32.170  1.00  0.00           C
ATOM   1972  HG1 LYS A 134      70.430  55.880  32.230  1.00  0.00           H
ATOM   1973  HG2 LYS A 134      71.530  57.130  31.700  1.00  0.00           H
ATOM   1974  CD  LYS A 134      69.540  57.680  31.290  1.00  0.00           C
ATOM   1975  HD1 LYS A 134      70.000  58.600  30.960  1.00  0.00           H
ATOM   1976  HD2 LYS A 134      68.710  57.910  31.950  1.00  0.00           H
ATOM   1977  CE  LYS A 134      69.070  56.880  30.080  1.00  0.00           C
ATOM   1978  HE1 LYS A 134      68.560  55.970  30.410  1.00  0.00           H
ATOM   1979  HE2 LYS A 134      69.980  56.530  29.580  1.00  0.00           H
ATOM   1980  NZ  LYS A 134      68.200  57.720  29.250  1.00  0.00           N
ATOM   1981  HZ1 LYS A 134      68.650  58.550  28.890  1.00  0.00           H
ATOM   1982  HZ2 LYS A 134      67.770  57.220  28.480  1.00  0.00           H
ATOM   1983  HZ3 LYS A 134      67.460  58.150  29.790  1.00  0.00           H
ATOM   1984  C   LYS A 134      70.640  55.160  34.720  1.00  0.00           C
ATOM   1985  O   LYS A 134      71.240  54.140  34.400  1.00  0.00           O
ATOM   1986  N   PHE A 135      69.470  55.170  35.370  1.00  0.00           N
ATOM   1987  H   PHE A 135      69.080  56.050  35.670  1.00  0.00           H
ATOM   1988  CA  PHE A 135      68.490  54.110  35.450  1.00  0.00           C
ATOM   1989  HA  PHE A 135      68.740  53.290  34.780  1.00  0.00           H
ATOM   1990  CB  PHE A 135      68.280  53.640  36.880  1.00  0.00           C
ATOM   1991  HB1 PHE A 135      68.000  54.370  37.650  1.00  0.00           H
ATOM   1992  HB2 PHE A 135      69.290  53.580  37.290  1.00  0.00           H
ATOM   1993  CG  PHE A 135      67.490  52.370  37.070  1.00  0.00           C
ATOM   1994  CD1 PHE A 135      68.050  51.090  37.190  1.00  0.00           C
ATOM   1995  HD1 PHE A 135      69.120  50.930  37.140  1.00  0.00           H
ATOM   1996  CE1 PHE A 135      67.240  49.950  37.300  1.00  0.00           C
ATOM   1997  HE1 PHE A 135      67.610  48.940  37.350  1.00  0.00           H
ATOM   1998  CZ  PHE A 135      65.860  50.100  37.110  1.00  0.00           C
ATOM   1999  HZ  PHE A 135      65.260  49.230  36.890  1.00  0.00           H
ATOM   2000  CE2 PHE A 135      65.280  51.370  37.180  1.00  0.00           C
ATOM   2001  HE2 PHE A 135      64.210  51.430  37.060  1.00  0.00           H
ATOM   2002  CD2 PHE A 135      66.100  52.500  37.120  1.00  0.00           C
ATOM   2003  HD2 PHE A 135      65.680  53.500  37.140  1.00  0.00           H
ATOM   2004  C   PHE A 135      67.180  54.590  34.830  1.00  0.00           C
ATOM   2005  O   PHE A 135      66.540  55.500  35.360  1.00  0.00           O
ATOM   2006  N   PHE A 136      66.830  54.040  33.660  1.00  0.00           N
ATOM   2007  H   PHE A 136      67.290  53.220  33.310  1.00  0.00           H
ATOM   2008  CA  PHE A 136      65.710  54.430  32.820  1.00  0.00           C
ATOM   2009  HA  PHE A 136      65.060  55.120  33.350  1.00  0.00           H
ATOM   2010  CB  PHE A 136      66.120  55.110  31.520  1.00  0.00           C
ATOM   2011  HB1 PHE A 136      66.970  54.590  31.080  1.00  0.00           H
ATOM   2012  HB2 PHE A 136      66.480  56.070  31.900  1.00  0.00           H
ATOM   2013  CG  PHE A 136      64.980  55.350  30.570  1.00  0.00           C
ATOM   2014  CD1 PHE A 136      64.170  56.480  30.760  1.00  0.00           C
ATOM   2015  HD1 PHE A 136      64.500  57.270  31.420  1.00  0.00           H
ATOM   2016  CE1 PHE A 136      63.060  56.630  29.920  1.00  0.00           C
ATOM   2017  HE1 PHE A 136      62.470  57.520  30.100  1.00  0.00           H
ATOM   2018  CZ  PHE A 136      62.550  55.610  29.110  1.00  0.00           C
ATOM   2019  HZ  PHE A 136      61.570  55.700  28.660  1.00  0.00           H
ATOM   2020  CE2 PHE A 136      63.310  54.440  29.030  1.00  0.00           C
ATOM   2021  HE2 PHE A 136      62.910  53.590  28.500  1.00  0.00           H
ATOM   2022  CD2 PHE A 136      64.520  54.330  29.730  1.00  0.00           C
ATOM   2023  HD2 PHE A 136      65.080  53.410  29.720  1.00  0.00           H
ATOM   2024  C   PHE A 136      64.710  53.300  32.650  1.00  0.00           C
ATOM   2025  O   PHE A 136      65.150  52.180  32.400  1.00  0.00           O
ATOM   2026  N   TRP A 137      63.400  53.590  32.680  1.00  0.00           N
ATOM   2027  H   TRP A 137      63.210  54.530  32.990  1.00  0.00           H
ATOM   2028  CA  TRP A 137      62.330  52.630  32.520  1.00  0.00           C
ATOM   2029  HA  TRP A 137      62.580  51.960  31.700  1.00  0.00           H
ATOM   2030  CB  TRP A 137      62.070  51.770  33.760  1.00  0.00           C
ATOM   2031  HB1 TRP A 137      63.010  51.300  34.040  1.00  0.00           H
ATOM   2032  HB2 TRP A 137      61.460  50.930  33.420  1.00  0.00           H
ATOM   2033  CG  TRP A 137      61.420  52.350  34.970  1.00  0.00           C
ATOM   2034  CD1 TRP A 137      60.190  52.070  35.470  1.00  0.00           C
ATOM   2035  HD1 TRP A 137      59.480  51.500  34.890  1.00  0.00           H
ATOM   2036  NE1 TRP A 137      60.040  52.730  36.670  1.00  0.00           N
ATOM   2037  HE1 TRP A 137      59.180  52.690  37.200  1.00  0.00           H
ATOM   2038  CE2 TRP A 137      61.150  53.480  37.020  1.00  0.00           C
ATOM   2039  CZ2 TRP A 137      61.440  54.340  38.090  1.00  0.00           C
ATOM   2040  HZ2 TRP A 137      60.720  54.540  38.870  1.00  0.00           H
ATOM   2041  CH2 TRP A 137      62.660  55.030  38.030  1.00  0.00           C
ATOM   2042  HH2 TRP A 137      62.930  55.740  38.790  1.00  0.00           H
ATOM   2043  CZ3 TRP A 137      63.550  54.880  36.960  1.00  0.00           C
ATOM   2044  HZ3 TRP A 137      64.460  55.460  36.930  1.00  0.00           H
ATOM   2045  CE3 TRP A 137      63.190  54.060  35.880  1.00  0.00           C
ATOM   2046  HE3 TRP A 137      63.820  54.030  35.000  1.00  0.00           H
ATOM   2047  CD2 TRP A 137      62.000  53.310  35.900  1.00  0.00           C
ATOM   2048  C   TRP A 137      61.060  53.320  32.030  1.00  0.00           C
ATOM   2049  O   TRP A 137      60.710  54.400  32.500  1.00  0.00           O
ATOM   2050  N   ARG A 138      60.290  52.640  31.170  1.00  0.00           N
ATOM   2051  H   ARG A 138      60.600  51.740  30.840  1.00  0.00           H
ATOM   2052  CA  ARG A 138      59.070  53.130  30.570  1.00  0.00           C
ATOM   2053  HA  ARG A 138      59.070  54.180  30.290  1.00  0.00           H
ATOM   2054  CB  ARG A 138      58.670  52.190  29.430  1.00  0.00           C
ATOM   2055  HB1 ARG A 138      57.790  52.580  28.930  1.00  0.00           H
ATOM   2056  HB2 ARG A 138      58.430  51.160  29.680  1.00  0.00           H
ATOM   2057  CG  ARG A 138      59.710  52.180  28.320  1.00  0.00           C
ATOM   2058  HG1 ARG A 138      60.440  51.430  28.630  1.00  0.00           H
ATOM   2059  HG2 ARG A 138      60.220  53.140  28.290  1.00  0.00           H
ATOM   2060  CD  ARG A 138      59.050  51.570  27.080  1.00  0.00           C
ATOM   2061  HD1 ARG A 138      58.220  52.260  26.930  1.00  0.00           H
ATOM   2062  HD2 ARG A 138      58.730  50.530  27.190  1.00  0.00           H
ATOM   2063  NE  ARG A 138      59.930  51.660  25.920  1.00  0.00           N
ATOM   2064  HE  ARG A 138      60.610  50.920  25.850  1.00  0.00           H
ATOM   2065  CZ  ARG A 138      59.800  52.490  24.870  1.00  0.00           C
ATOM   2066  NH1 ARG A 138      58.990  53.560  24.800  1.00  0.00           N
ATOM   2067 HH11 ARG A 138      58.070  53.510  25.200  1.00  0.00           H
ATOM   2068 HH12 ARG A 138      59.040  54.170  24.000  1.00  0.00           H
ATOM   2069  NH2 ARG A 138      60.630  52.330  23.830  1.00  0.00           N
ATOM   2070 HH21 ARG A 138      61.270  51.550  23.780  1.00  0.00           H
ATOM   2071 HH22 ARG A 138      60.490  52.990  23.080  1.00  0.00           H
ATOM   2072  C   ARG A 138      57.880  53.080  31.520  1.00  0.00           C
ATOM   2073  O   ARG A 138      56.740  53.260  31.090  1.00  0.00           O
ATOM   2074  N   GLY A 139      58.140  52.750  32.790  1.00  0.00           N
ATOM   2075  H   GLY A 139      59.120  52.550  32.970  1.00  0.00           H
ATOM   2076  CA  GLY A 139      57.080  52.470  33.720  1.00  0.00           C
ATOM   2077  HA1 GLY A 139      56.280  53.130  33.390  1.00  0.00           H
ATOM   2078  HA2 GLY A 139      57.240  52.920  34.710  1.00  0.00           H
ATOM   2079  C   GLY A 139      56.800  50.980  33.800  1.00  0.00           C
ATOM   2080  O   GLY A 139      57.700  50.150  33.630  1.00  0.00           O
ATOM   2081  N   PRO A 140      55.600  50.610  34.250  1.00  0.00           N
ATOM   2082  CD  PRO A 140      54.470  51.510  34.330  1.00  0.00           C
ATOM   2083  HD1 PRO A 140      54.420  52.130  33.440  1.00  0.00           H
ATOM   2084  HD2 PRO A 140      54.540  52.080  35.260  1.00  0.00           H
ATOM   2085  CG  PRO A 140      53.250  50.600  34.450  1.00  0.00           C
ATOM   2086  HG1 PRO A 140      52.990  50.440  33.400  1.00  0.00           H
ATOM   2087  HG2 PRO A 140      52.350  51.010  34.920  1.00  0.00           H
ATOM   2088  CB  PRO A 140      53.810  49.370  35.160  1.00  0.00           C
ATOM   2089  HB1 PRO A 140      53.170  48.520  34.900  1.00  0.00           H
ATOM   2090  HB2 PRO A 140      53.740  49.540  36.240  1.00  0.00           H
ATOM   2091  CA  PRO A 140      55.240  49.260  34.650  1.00  0.00           C
ATOM   2092  HA  PRO A 140      55.920  48.990  35.460  1.00  0.00           H
ATOM   2093  C   PRO A 140      55.400  48.160  33.620  1.00  0.00           C
ATOM   2094  O   PRO A 140      55.400  47.010  34.050  1.00  0.00           O
ATOM   2095  N   SER A 141      55.720  48.480  32.370  1.00  0.00           N
ATOM   2096  H   SER A 141      55.670  49.440  32.070  1.00  0.00           H
ATOM   2097  CA  SER A 141      56.010  47.500  31.340  1.00  0.00           C
ATOM   2098  HA  SER A 141      55.250  46.730  31.510  1.00  0.00           H
ATOM   2099  CB  SER A 141      55.930  48.170  29.980  1.00  0.00           C
ATOM   2100  HB1 SER A 141      54.880  48.270  29.700  1.00  0.00           H
ATOM   2101  HB2 SER A 141      56.510  47.510  29.330  1.00  0.00           H
ATOM   2102  OG  SER A 141      56.670  49.370  29.870  1.00  0.00           O
ATOM   2103  HG  SER A 141      56.230  49.780  29.120  1.00  0.00           H
ATOM   2104  C   SER A 141      57.400  46.930  31.590  1.00  0.00           C
ATOM   2105  O   SER A 141      57.630  45.780  31.210  1.00  0.00           O
ATOM   2106  N   VAL A 142      58.390  47.660  32.110  1.00  0.00           N
ATOM   2107  H   VAL A 142      58.270  48.650  32.210  1.00  0.00           H
ATOM   2108  CA  VAL A 142      59.800  47.310  32.120  1.00  0.00           C
ATOM   2109  HA  VAL A 142      59.900  46.220  32.110  1.00  0.00           H
ATOM   2110  CB  VAL A 142      60.500  47.830  30.870  1.00  0.00           C
ATOM   2111  HB  VAL A 142      61.550  47.560  30.930  1.00  0.00           H
ATOM   2112  CG1 VAL A 142      60.040  47.220  29.540  1.00  0.00           C
ATOM   2113 HG11 VAL A 142      59.150  47.720  29.170  1.00  0.00           H
ATOM   2114 HG12 VAL A 142      60.810  47.300  28.780  1.00  0.00           H
ATOM   2115 HG13 VAL A 142      59.880  46.160  29.730  1.00  0.00           H
ATOM   2116  CG2 VAL A 142      60.580  49.340  30.720  1.00  0.00           C
ATOM   2117 HG21 VAL A 142      60.980  49.720  31.660  1.00  0.00           H
ATOM   2118 HG22 VAL A 142      61.110  49.710  29.840  1.00  0.00           H
ATOM   2119 HG23 VAL A 142      59.580  49.780  30.650  1.00  0.00           H
ATOM   2120  C   VAL A 142      60.480  47.740  33.410  1.00  0.00           C
ATOM   2121  O   VAL A 142      61.700  47.660  33.550  1.00  0.00           O
ATOM   2122  N   VAL A 143      59.670  48.000  34.450  1.00  0.00           N
ATOM   2123  H   VAL A 143      58.690  47.980  34.220  1.00  0.00           H
ATOM   2124  CA  VAL A 143      60.080  48.130  35.830  1.00  0.00           C
ATOM   2125  HA  VAL A 143      60.790  48.960  35.950  1.00  0.00           H
ATOM   2126  CB  VAL A 143      58.870  48.560  36.660  1.00  0.00           C
ATOM   2127  HB  VAL A 143      58.370  49.300  36.040  1.00  0.00           H
ATOM   2128  CG1 VAL A 143      57.870  47.420  36.860  1.00  0.00           C
ATOM   2129 HG11 VAL A 143      56.830  47.750  36.910  1.00  0.00           H
ATOM   2130 HG12 VAL A 143      57.820  46.800  35.970  1.00  0.00           H
ATOM   2131 HG13 VAL A 143      58.190  46.900  37.770  1.00  0.00           H
ATOM   2132  CG2 VAL A 143      59.130  49.260  37.990  1.00  0.00           C
ATOM   2133 HG21 VAL A 143      59.640  48.680  38.760  1.00  0.00           H
ATOM   2134 HG22 VAL A 143      59.640  50.220  37.900  1.00  0.00           H
ATOM   2135 HG23 VAL A 143      58.140  49.360  38.430  1.00  0.00           H
ATOM   2136  C   VAL A 143      60.690  46.860  36.400  1.00  0.00           C
ATOM   2137  O   VAL A 143      61.300  46.840  37.470  1.00  0.00           O
ATOM   2138  N   ASN A 144      60.660  45.760  35.660  1.00  0.00           N
ATOM   2139  H   ASN A 144      60.100  45.760  34.820  1.00  0.00           H
ATOM   2140  CA  ASN A 144      61.090  44.470  36.170  1.00  0.00           C
ATOM   2141  HA  ASN A 144      60.610  44.310  37.130  1.00  0.00           H
ATOM   2142  CB  ASN A 144      60.560  43.480  35.140  1.00  0.00           C
ATOM   2143  HB1 ASN A 144      61.040  42.510  35.230  1.00  0.00           H
ATOM   2144  HB2 ASN A 144      60.850  43.890  34.170  1.00  0.00           H
ATOM   2145  CG  ASN A 144      59.070  43.280  35.400  1.00  0.00           C
ATOM   2146  OD1 ASN A 144      58.250  43.870  34.700  1.00  0.00           O
ATOM   2147  ND2 ASN A 144      58.560  42.640  36.450  1.00  0.00           N
ATOM   2148 HD21 ASN A 144      59.140  42.030  37.010  1.00  0.00           H
ATOM   2149 HD22 ASN A 144      57.570  42.460  36.410  1.00  0.00           H
ATOM   2150  C   ASN A 144      62.580  44.320  36.420  1.00  0.00           C
ATOM   2151  O   ASN A 144      63.000  43.430  37.150  1.00  0.00           O
ATOM   2152  N   ARG A 145      63.420  45.100  35.720  1.00  0.00           N
ATOM   2153  H   ARG A 145      62.990  45.790  35.120  1.00  0.00           H
ATOM   2154  CA  ARG A 145      64.860  45.110  35.850  1.00  0.00           C
ATOM   2155  HA  ARG A 145      65.150  44.060  35.880  1.00  0.00           H
ATOM   2156  CB  ARG A 145      65.570  45.700  34.640  1.00  0.00           C
ATOM   2157  HB1 ARG A 145      66.650  45.710  34.800  1.00  0.00           H
ATOM   2158  HB2 ARG A 145      65.210  46.720  34.540  1.00  0.00           H
ATOM   2159  CG  ARG A 145      65.460  44.850  33.370  1.00  0.00           C
ATOM   2160  HG1 ARG A 145      64.690  45.370  32.800  1.00  0.00           H
ATOM   2161  HG2 ARG A 145      65.000  43.930  33.710  1.00  0.00           H
ATOM   2162  CD  ARG A 145      66.670  44.410  32.560  1.00  0.00           C
ATOM   2163  HD1 ARG A 145      67.500  45.110  32.660  1.00  0.00           H
ATOM   2164  HD2 ARG A 145      66.330  44.330  31.530  1.00  0.00           H
ATOM   2165  NE  ARG A 145      67.050  43.110  33.110  1.00  0.00           N
ATOM   2166  HE  ARG A 145      66.300  42.510  33.410  1.00  0.00           H
ATOM   2167  CZ  ARG A 145      68.270  42.660  33.450  1.00  0.00           C
ATOM   2168  NH1 ARG A 145      69.430  43.310  33.290  1.00  0.00           N
ATOM   2169 HH11 ARG A 145      69.460  44.080  32.640  1.00  0.00           H
ATOM   2170 HH12 ARG A 145      70.250  42.990  33.790  1.00  0.00           H
ATOM   2171  NH2 ARG A 145      68.330  41.400  33.900  1.00  0.00           N
ATOM   2172 HH21 ARG A 145      67.450  40.960  34.130  1.00  0.00           H
ATOM   2173 HH22 ARG A 145      69.210  40.930  34.020  1.00  0.00           H
ATOM   2174  C   ARG A 145      65.400  45.720  37.140  1.00  0.00           C
ATOM   2175  O   ARG A 145      66.610  45.800  37.270  1.00  0.00           O
ATOM   2176  N   SER A 146      64.530  46.300  37.970  1.00  0.00           N
ATOM   2177  H   SER A 146      63.530  46.300  37.820  1.00  0.00           H
ATOM   2178  CA  SER A 146      65.000  46.870  39.220  1.00  0.00           C
ATOM   2179  HA  SER A 146      65.860  47.470  38.910  1.00  0.00           H
ATOM   2180  CB  SER A 146      63.890  47.700  39.860  1.00  0.00           C
ATOM   2181  HB1 SER A 146      63.570  48.610  39.350  1.00  0.00           H
ATOM   2182  HB2 SER A 146      64.180  48.070  40.840  1.00  0.00           H
ATOM   2183  OG  SER A 146      62.730  46.910  39.970  1.00  0.00           O
ATOM   2184  HG  SER A 146      62.270  46.730  39.140  1.00  0.00           H
ATOM   2185  C   SER A 146      65.480  45.810  40.190  1.00  0.00           C
ATOM   2186  O   SER A 146      65.030  44.660  40.120  1.00  0.00           O
ATOM   2187  N   PRO A 147      66.410  46.100  41.100  1.00  0.00           N
ATOM   2188  CD  PRO A 147      67.250  47.280  41.060  1.00  0.00           C
ATOM   2189  HD1 PRO A 147      66.680  48.200  40.940  1.00  0.00           H
ATOM   2190  HD2 PRO A 147      67.890  47.170  40.180  1.00  0.00           H
ATOM   2191  CG  PRO A 147      68.180  47.250  42.270  1.00  0.00           C
ATOM   2192  HG1 PRO A 147      67.670  47.790  43.070  1.00  0.00           H
ATOM   2193  HG2 PRO A 147      69.180  47.580  41.990  1.00  0.00           H
ATOM   2194  CB  PRO A 147      68.130  45.760  42.610  1.00  0.00           C
ATOM   2195  HB1 PRO A 147      68.170  45.590  43.680  1.00  0.00           H
ATOM   2196  HB2 PRO A 147      69.000  45.370  42.090  1.00  0.00           H
ATOM   2197  CA  PRO A 147      66.860  45.110  42.060  1.00  0.00           C
ATOM   2198  HA  PRO A 147      67.110  44.140  41.630  1.00  0.00           H
ATOM   2199  C   PRO A 147      65.780  44.950  43.120  1.00  0.00           C
ATOM   2200  O   PRO A 147      64.890  45.760  43.350  1.00  0.00           O
ATOM   2201  N   ASN A 148      65.900  43.860  43.880  1.00  0.00           N
ATOM   2202  H   ASN A 148      66.560  43.140  43.630  1.00  0.00           H
ATOM   2203  CA  ASN A 148      65.000  43.560  44.980  1.00  0.00           C
ATOM   2204  HA  ASN A 148      63.970  43.760  44.680  1.00  0.00           H
ATOM   2205  CB  ASN A 148      65.200  42.070  45.230  1.00  0.00           C
ATOM   2206  HB1 ASN A 148      66.270  41.900  45.360  1.00  0.00           H
ATOM   2207  HB2 ASN A 148      64.740  41.540  44.390  1.00  0.00           H
ATOM   2208  CG  ASN A 148      64.420  41.680  46.480  1.00  0.00           C
ATOM   2209  OD1 ASN A 148      63.250  41.340  46.340  1.00  0.00           O
ATOM   2210  ND2 ASN A 148      65.020  41.510  47.660  1.00  0.00           N
ATOM   2211 HD21 ASN A 148      66.000  41.750  47.760  1.00  0.00           H
ATOM   2212 HD22 ASN A 148      64.430  41.300  48.460  1.00  0.00           H
ATOM   2213  C   ASN A 148      65.110  44.450  46.210  1.00  0.00           C
ATOM   2214  O   ASN A 148      66.160  44.450  46.850  1.00  0.00           O
ATOM   2215  N   ASP A 149      64.030  45.140  46.600  1.00  0.00           N
ATOM   2216  H   ASP A 149      63.160  44.880  46.150  1.00  0.00           H
ATOM   2217  CA  ASP A 149      64.010  45.930  47.810  1.00  0.00           C
ATOM   2218  HA  ASP A 149      64.930  46.510  47.880  1.00  0.00           H
ATOM   2219  CB  ASP A 149      64.030  45.050  49.060  1.00  0.00           C
ATOM   2220  HB1 ASP A 149      64.770  44.250  49.020  1.00  0.00           H
ATOM   2221  HB2 ASP A 149      63.050  44.590  49.130  1.00  0.00           H
ATOM   2222  CG  ASP A 149      64.460  45.790  50.330  1.00  0.00           C
ATOM   2223  OD1 ASP A 149      64.980  46.920  50.310  1.00  0.00           O
ATOM   2224  OD2 ASP A 149      64.310  45.280  51.460  1.00  0.00           O
ATOM   2225  C   ASP A 149      62.900  46.970  47.890  1.00  0.00           C
ATOM   2226  O   ASP A 149      61.720  46.640  48.030  1.00  0.00           O
ATOM   2227  N   ARG A 150      63.210  48.260  48.010  1.00  0.00           N
ATOM   2228  H   ARG A 150      64.210  48.380  47.970  1.00  0.00           H
ATOM   2229  CA  ARG A 150      62.340  49.410  48.160  1.00  0.00           C
ATOM   2230  HA  ARG A 150      61.500  48.960  48.690  1.00  0.00           H
ATOM   2231  CB  ARG A 150      63.100  50.500  48.900  1.00  0.00           C
ATOM   2232  HB1 ARG A 150      62.570  51.420  48.630  1.00  0.00           H
ATOM   2233  HB2 ARG A 150      64.120  50.580  48.530  1.00  0.00           H
ATOM   2234  CG  ARG A 150      63.030  50.250  50.400  1.00  0.00           C
ATOM   2235  HG1 ARG A 150      63.270  49.200  50.610  1.00  0.00           H
ATOM   2236  HG2 ARG A 150      62.000  50.410  50.720  1.00  0.00           H
ATOM   2237  CD  ARG A 150      63.920  51.090  51.310  1.00  0.00           C
ATOM   2238  HD1 ARG A 150      63.740  50.770  52.340  1.00  0.00           H
ATOM   2239  HD2 ARG A 150      63.650  52.140  51.190  1.00  0.00           H
ATOM   2240  NE  ARG A 150      65.360  50.930  51.110  1.00  0.00           N
ATOM   2241  HE  ARG A 150      65.660  50.470  50.260  1.00  0.00           H
ATOM   2242  CZ  ARG A 150      66.370  51.340  51.890  1.00  0.00           C
ATOM   2243  NH1 ARG A 150      66.140  52.180  52.910  1.00  0.00           N
ATOM   2244 HH11 ARG A 150      65.190  52.160  53.230  1.00  0.00           H
ATOM   2245 HH12 ARG A 150      66.860  52.490  53.550  1.00  0.00           H
ATOM   2246  NH2 ARG A 150      67.680  51.170  51.630  1.00  0.00           N
ATOM   2247 HH21 ARG A 150      67.930  50.480  50.940  1.00  0.00           H
ATOM   2248 HH22 ARG A 150      68.330  51.440  52.360  1.00  0.00           H
ATOM   2249  C   ARG A 150      61.790  49.850  46.810  1.00  0.00           C
ATOM   2250  O   ARG A 150      60.810  50.580  46.860  1.00  0.00           O
ATOM   2251  N   PHE A 151      62.200  49.300  45.660  1.00  0.00           N
ATOM   2252  H   PHE A 151      63.040  48.740  45.710  1.00  0.00           H
ATOM   2253  CA  PHE A 151      61.410  49.290  44.440  1.00  0.00           C
ATOM   2254  HA  PHE A 151      61.180  50.340  44.250  1.00  0.00           H
ATOM   2255  CB  PHE A 151      62.270  48.730  43.310  1.00  0.00           C
ATOM   2256  HB1 PHE A 151      61.630  48.260  42.560  1.00  0.00           H
ATOM   2257  HB2 PHE A 151      62.850  47.910  43.720  1.00  0.00           H
ATOM   2258  CG  PHE A 151      63.070  49.710  42.480  1.00  0.00           C
ATOM   2259  CD1 PHE A 151      62.380  50.520  41.570  1.00  0.00           C
ATOM   2260  HD1 PHE A 151      61.300  50.400  41.550  1.00  0.00           H
ATOM   2261  CE1 PHE A 151      63.080  51.370  40.710  1.00  0.00           C
ATOM   2262  HE1 PHE A 151      62.640  52.140  40.100  1.00  0.00           H
ATOM   2263  CZ  PHE A 151      64.480  51.370  40.760  1.00  0.00           C
ATOM   2264  HZ  PHE A 151      65.030  52.060  40.140  1.00  0.00           H
ATOM   2265  CE2 PHE A 151      65.160  50.660  41.760  1.00  0.00           C
ATOM   2266  HE2 PHE A 151      66.230  50.790  41.850  1.00  0.00           H
ATOM   2267  CD2 PHE A 151      64.450  49.860  42.660  1.00  0.00           C
ATOM   2268  HD2 PHE A 151      64.920  49.320  43.470  1.00  0.00           H
ATOM   2269  C   PHE A 151      60.060  48.600  44.530  1.00  0.00           C
ATOM   2270  O   PHE A 151      59.180  48.850  43.710  1.00  0.00           O
ATOM   2271  N   ALA A 152      59.820  47.730  45.520  1.00  0.00           N
ATOM   2272  H   ALA A 152      60.550  47.500  46.180  1.00  0.00           H
ATOM   2273  CA  ALA A 152      58.500  47.170  45.690  1.00  0.00           C
ATOM   2274  HA  ALA A 152      58.170  46.670  44.770  1.00  0.00           H
ATOM   2275  CB  ALA A 152      58.590  45.990  46.660  1.00  0.00           C
ATOM   2276  HB1 ALA A 152      58.790  46.410  47.650  1.00  0.00           H
ATOM   2277  HB2 ALA A 152      57.620  45.510  46.780  1.00  0.00           H
ATOM   2278  HB3 ALA A 152      59.420  45.320  46.440  1.00  0.00           H
ATOM   2279  C   ALA A 152      57.520  48.260  46.090  1.00  0.00           C
ATOM   2280  O   ALA A 152      56.370  48.360  45.660  1.00  0.00           O
ATOM   2281  N   GLU A 153      57.990  49.130  46.990  1.00  0.00           N
ATOM   2282  H   GLU A 153      58.970  49.000  47.200  1.00  0.00           H
ATOM   2283  CA  GLU A 153      57.200  49.780  48.010  1.00  0.00           C
ATOM   2284  HA  GLU A 153      56.300  49.240  48.310  1.00  0.00           H
ATOM   2285  CB  GLU A 153      58.020  50.120  49.250  1.00  0.00           C
ATOM   2286  HB1 GLU A 153      57.290  50.580  49.920  1.00  0.00           H
ATOM   2287  HB2 GLU A 153      58.750  50.870  48.950  1.00  0.00           H
ATOM   2288  CG  GLU A 153      58.810  48.970  49.870  1.00  0.00           C
ATOM   2289  HG1 GLU A 153      59.320  49.290  50.780  1.00  0.00           H
ATOM   2290  HG2 GLU A 153      59.520  48.570  49.150  1.00  0.00           H
ATOM   2291  CD  GLU A 153      57.920  47.780  50.200  1.00  0.00           C
ATOM   2292  OE1 GLU A 153      56.750  47.940  50.600  1.00  0.00           O
ATOM   2293  OE2 GLU A 153      58.500  46.680  50.380  1.00  0.00           O
ATOM   2294  C   GLU A 153      56.740  51.160  47.560  1.00  0.00           C
ATOM   2295  O   GLU A 153      55.790  51.690  48.120  1.00  0.00           O
ATOM   2296  N   PHE A 154      57.310  51.870  46.580  1.00  0.00           N
ATOM   2297  H   PHE A 154      58.150  51.450  46.200  1.00  0.00           H
ATOM   2298  CA  PHE A 154      57.050  53.270  46.350  1.00  0.00           C
ATOM   2299  HA  PHE A 154      56.110  53.510  46.860  1.00  0.00           H
ATOM   2300  CB  PHE A 154      58.230  53.940  47.040  1.00  0.00           C
ATOM   2301  HB1 PHE A 154      58.180  55.030  46.930  1.00  0.00           H
ATOM   2302  HB2 PHE A 154      59.150  53.610  46.560  1.00  0.00           H
ATOM   2303  CG  PHE A 154      58.410  53.690  48.520  1.00  0.00           C
ATOM   2304  CD1 PHE A 154      57.450  54.070  49.460  1.00  0.00           C
ATOM   2305  HD1 PHE A 154      56.510  54.420  49.070  1.00  0.00           H
ATOM   2306  CE1 PHE A 154      57.740  54.010  50.830  1.00  0.00           C
ATOM   2307  HE1 PHE A 154      56.920  54.420  51.410  1.00  0.00           H
ATOM   2308  CZ  PHE A 154      58.970  53.540  51.300  1.00  0.00           C
ATOM   2309  HZ  PHE A 154      59.210  53.440  52.350  1.00  0.00           H
ATOM   2310  CE2 PHE A 154      59.910  53.130  50.340  1.00  0.00           C
ATOM   2311  HE2 PHE A 154      60.890  52.820  50.690  1.00  0.00           H
ATOM   2312  CD2 PHE A 154      59.650  53.210  48.970  1.00  0.00           C
ATOM   2313  HD2 PHE A 154      60.380  52.970  48.220  1.00  0.00           H
ATOM   2314  C   PHE A 154      56.670  53.770  44.960  1.00  0.00           C
ATOM   2315  O   PHE A 154      56.040  54.810  44.830  1.00  0.00           O
ATOM   2316  N   HIS A 155      57.170  53.120  43.900  1.00  0.00           N
ATOM   2317  H   HIS A 155      57.740  52.320  44.140  1.00  0.00           H
ATOM   2318  CA  HIS A 155      57.200  53.610  42.540  1.00  0.00           C
ATOM   2319  HA  HIS A 155      57.530  54.640  42.710  1.00  0.00           H
ATOM   2320  CB  HIS A 155      58.270  52.870  41.740  1.00  0.00           C
ATOM   2321  HB1 HIS A 155      58.170  53.060  40.670  1.00  0.00           H
ATOM   2322  HB2 HIS A 155      58.060  51.800  41.750  1.00  0.00           H
ATOM   2323  CG  HIS A 155      59.640  53.110  42.300  1.00  0.00           C
ATOM   2324  ND1 HIS A 155      60.130  52.590  43.500  1.00  0.00           N
ATOM   2325  CE1 HIS A 155      61.350  53.070  43.740  1.00  0.00           C
ATOM   2326  HE1 HIS A 155      62.040  52.960  44.560  1.00  0.00           H
ATOM   2327  NE2 HIS A 155      61.670  53.920  42.740  1.00  0.00           N
ATOM   2328  HE2 HIS A 155      62.560  54.390  42.760  1.00  0.00           H
ATOM   2329  CD2 HIS A 155      60.590  54.000  41.880  1.00  0.00           C
ATOM   2330  HD2 HIS A 155      60.590  54.460  40.900  1.00  0.00           H
ATOM   2331  C   HIS A 155      55.830  53.660  41.870  1.00  0.00           C
ATOM   2332  O   HIS A 155      55.520  54.550  41.090  1.00  0.00           O
ATOM   2333  N   ASP A 156      54.980  52.680  42.200  1.00  0.00           N
ATOM   2334  H   ASP A 156      55.220  52.170  43.040  1.00  0.00           H
ATOM   2335  CA  ASP A 156      53.600  52.680  41.770  1.00  0.00           C
ATOM   2336  HA  ASP A 156      53.540  52.890  40.700  1.00  0.00           H
ATOM   2337  CB  ASP A 156      52.920  51.330  41.980  1.00  0.00           C
ATOM   2338  HB1 ASP A 156      53.600  50.620  41.520  1.00  0.00           H
ATOM   2339  HB2 ASP A 156      51.980  51.390  41.430  1.00  0.00           H
ATOM   2340  CG  ASP A 156      52.810  50.880  43.430  1.00  0.00           C
ATOM   2341  OD1 ASP A 156      53.700  51.260  44.220  1.00  0.00           O
ATOM   2342  OD2 ASP A 156      51.960  50.010  43.710  1.00  0.00           O
ATOM   2343  C   ASP A 156      52.790  53.830  42.350  1.00  0.00           C
ATOM   2344  O   ASP A 156      52.140  54.600  41.650  1.00  0.00           O
ATOM   2345  N   GLU A 157      52.980  54.010  43.660  1.00  0.00           N
ATOM   2346  H   GLU A 157      53.540  53.410  44.250  1.00  0.00           H
ATOM   2347  CA  GLU A 157      52.350  55.150  44.300  1.00  0.00           C
ATOM   2348  HA  GLU A 157      51.300  55.090  44.010  1.00  0.00           H
ATOM   2349  CB  GLU A 157      52.440  55.130  45.820  1.00  0.00           C
ATOM   2350  HB1 GLU A 157      53.490  55.190  46.090  1.00  0.00           H
ATOM   2351  HB2 GLU A 157      52.020  54.180  46.140  1.00  0.00           H
ATOM   2352  CG  GLU A 157      51.690  56.200  46.630  1.00  0.00           C
ATOM   2353  HG1 GLU A 157      52.230  57.120  46.390  1.00  0.00           H
ATOM   2354  HG2 GLU A 157      51.710  56.030  47.700  1.00  0.00           H
ATOM   2355  CD  GLU A 157      50.230  56.260  46.230  1.00  0.00           C
ATOM   2356  OE1 GLU A 157      49.540  57.230  46.630  1.00  0.00           O
ATOM   2357  OE2 GLU A 157      49.700  55.250  45.710  1.00  0.00           O
ATOM   2358  C   GLU A 157      52.960  56.480  43.880  1.00  0.00           C
ATOM   2359  O   GLU A 157      52.220  57.450  43.700  1.00  0.00           O
ATOM   2360  N   HIS A 158      54.270  56.560  43.630  1.00  0.00           N
ATOM   2361  H   HIS A 158      54.820  55.750  43.840  1.00  0.00           H
ATOM   2362  CA  HIS A 158      54.910  57.700  43.000  1.00  0.00           C
ATOM   2363  HA  HIS A 158      54.630  58.570  43.600  1.00  0.00           H
ATOM   2364  CB  HIS A 158      56.420  57.510  43.010  1.00  0.00           C
ATOM   2365  HB1 HIS A 158      56.660  56.630  42.420  1.00  0.00           H
ATOM   2366  HB2 HIS A 158      56.780  57.360  44.030  1.00  0.00           H
ATOM   2367  CG  HIS A 158      57.090  58.680  42.340  1.00  0.00           C
ATOM   2368  ND1 HIS A 158      57.290  58.880  40.980  1.00  0.00           N
ATOM   2369  CE1 HIS A 158      57.780  60.120  40.840  1.00  0.00           C
ATOM   2370  HE1 HIS A 158      58.010  60.600  39.900  1.00  0.00           H
ATOM   2371  NE2 HIS A 158      57.970  60.720  42.020  1.00  0.00           N
ATOM   2372  HE2 HIS A 158      58.300  61.670  42.090  1.00  0.00           H
ATOM   2373  CD2 HIS A 158      57.410  59.860  42.950  1.00  0.00           C
ATOM   2374  HD2 HIS A 158      57.400  60.090  44.010  1.00  0.00           H
ATOM   2375  C   HIS A 158      54.420  58.050  41.600  1.00  0.00           C
ATOM   2376  O   HIS A 158      54.230  59.210  41.250  1.00  0.00           O
ATOM   2377  N   HIS A 159      54.230  57.050  40.740  1.00  0.00           N
ATOM   2378  H   HIS A 159      54.500  56.110  41.000  1.00  0.00           H
ATOM   2379  CA  HIS A 159      53.560  57.180  39.460  1.00  0.00           C
ATOM   2380  HA  HIS A 159      54.110  57.920  38.880  1.00  0.00           H
ATOM   2381  CB  HIS A 159      53.600  55.790  38.830  1.00  0.00           C
ATOM   2382  HB1 HIS A 159      53.050  55.110  39.490  1.00  0.00           H
ATOM   2383  HB2 HIS A 159      54.660  55.540  38.770  1.00  0.00           H
ATOM   2384  CG  HIS A 159      53.040  55.520  37.460  1.00  0.00           C
ATOM   2385  ND1 HIS A 159      53.720  54.780  36.500  1.00  0.00           N
ATOM   2386  CE1 HIS A 159      52.950  54.760  35.400  1.00  0.00           C
ATOM   2387  HE1 HIS A 159      53.260  54.290  34.480  1.00  0.00           H
ATOM   2388  NE2 HIS A 159      51.930  55.610  35.600  1.00  0.00           N
ATOM   2389  HE2 HIS A 159      51.240  55.910  34.930  1.00  0.00           H
ATOM   2390  CD2 HIS A 159      51.880  56.020  36.920  1.00  0.00           C
ATOM   2391  HD2 HIS A 159      51.210  56.670  37.450  1.00  0.00           H
ATOM   2392  C   HIS A 159      52.190  57.820  39.640  1.00  0.00           C
ATOM   2393  O   HIS A 159      51.920  58.900  39.120  1.00  0.00           O
ATOM   2394  N   ARG A 160      51.370  57.130  40.440  1.00  0.00           N
ATOM   2395  H   ARG A 160      51.850  56.320  40.800  1.00  0.00           H
ATOM   2396  CA  ARG A 160      50.020  57.500  40.820  1.00  0.00           C
ATOM   2397  HA  ARG A 160      49.530  57.370  39.850  1.00  0.00           H
ATOM   2398  CB  ARG A 160      49.480  56.410  41.740  1.00  0.00           C
ATOM   2399  HB1 ARG A 160      50.140  56.330  42.600  1.00  0.00           H
ATOM   2400  HB2 ARG A 160      49.620  55.430  41.280  1.00  0.00           H
ATOM   2401  CG  ARG A 160      48.010  56.660  42.080  1.00  0.00           C
ATOM   2402  HG1 ARG A 160      47.420  56.110  41.350  1.00  0.00           H
ATOM   2403  HG2 ARG A 160      47.690  57.700  42.050  1.00  0.00           H
ATOM   2404  CD  ARG A 160      47.740  56.270  43.530  1.00  0.00           C
ATOM   2405  HD1 ARG A 160      48.290  56.940  44.200  1.00  0.00           H
ATOM   2406  HD2 ARG A 160      48.020  55.240  43.740  1.00  0.00           H
ATOM   2407  NE  ARG A 160      46.350  56.460  43.950  1.00  0.00           N
ATOM   2408  HE  ARG A 160      45.640  56.400  43.240  1.00  0.00           H
ATOM   2409  CZ  ARG A 160      45.910  56.350  45.200  1.00  0.00           C
ATOM   2410  NH1 ARG A 160      46.790  56.170  46.200  1.00  0.00           N
ATOM   2411 HH11 ARG A 160      47.780  56.170  45.990  1.00  0.00           H
ATOM   2412 HH12 ARG A 160      46.510  55.970  47.150  1.00  0.00           H
ATOM   2413  NH2 ARG A 160      44.630  56.510  45.540  1.00  0.00           N
ATOM   2414 HH21 ARG A 160      43.890  56.790  44.910  1.00  0.00           H
ATOM   2415 HH22 ARG A 160      44.290  56.370  46.490  1.00  0.00           H
ATOM   2416  C   ARG A 160      49.850  58.930  41.290  1.00  0.00           C
ATOM   2417  O   ARG A 160      49.050  59.760  40.840  1.00  0.00           O
ATOM   2418  N   LYS A 161      50.590  59.380  42.300  1.00  0.00           N
ATOM   2419  H   LYS A 161      50.930  58.640  42.900  1.00  0.00           H
ATOM   2420  CA  LYS A 161      50.560  60.750  42.790  1.00  0.00           C
ATOM   2421  HA  LYS A 161      49.540  61.120  42.870  1.00  0.00           H
ATOM   2422  CB  LYS A 161      51.220  60.810  44.160  1.00  0.00           C
ATOM   2423  HB1 LYS A 161      51.590  61.820  44.380  1.00  0.00           H
ATOM   2424  HB2 LYS A 161      52.150  60.250  44.050  1.00  0.00           H
ATOM   2425  CG  LYS A 161      50.480  60.250  45.370  1.00  0.00           C
ATOM   2426  HG1 LYS A 161      51.130  60.140  46.230  1.00  0.00           H
ATOM   2427  HG2 LYS A 161      50.160  59.240  45.130  1.00  0.00           H
ATOM   2428  CD  LYS A 161      49.180  60.990  45.700  1.00  0.00           C
ATOM   2429  HD1 LYS A 161      48.510  61.210  44.870  1.00  0.00           H
ATOM   2430  HD2 LYS A 161      49.420  62.030  45.950  1.00  0.00           H
ATOM   2431  CE  LYS A 161      48.400  60.530  46.920  1.00  0.00           C
ATOM   2432  HE1 LYS A 161      47.650  61.290  47.110  1.00  0.00           H
ATOM   2433  HE2 LYS A 161      49.070  60.380  47.770  1.00  0.00           H
ATOM   2434  NZ  LYS A 161      47.690  59.260  46.720  1.00  0.00           N
ATOM   2435  HZ1 LYS A 161      48.250  58.450  46.490  1.00  0.00           H
ATOM   2436  HZ2 LYS A 161      47.080  59.050  47.500  1.00  0.00           H
ATOM   2437  HZ3 LYS A 161      47.110  59.310  45.890  1.00  0.00           H
ATOM   2438  C   LYS A 161      51.310  61.820  42.000  1.00  0.00           C
ATOM   2439  O   LYS A 161      50.980  63.000  42.030  1.00  0.00           O
ATOM   2440  N   THR A 162      52.380  61.460  41.280  1.00  0.00           N
ATOM   2441  H   THR A 162      52.640  60.500  41.400  1.00  0.00           H
ATOM   2442  CA  THR A 162      52.960  62.270  40.230  1.00  0.00           C
ATOM   2443  HA  THR A 162      53.190  63.240  40.680  1.00  0.00           H
ATOM   2444  CB  THR A 162      54.270  61.720  39.670  1.00  0.00           C
ATOM   2445  HB  THR A 162      54.180  60.730  39.240  1.00  0.00           H
ATOM   2446  CG2 THR A 162      54.900  62.830  38.830  1.00  0.00           C
ATOM   2447 HG21 THR A 162      54.700  62.710  37.760  1.00  0.00           H
ATOM   2448 HG22 THR A 162      54.560  63.820  39.110  1.00  0.00           H
ATOM   2449 HG23 THR A 162      55.980  62.890  38.930  1.00  0.00           H
ATOM   2450  OG1 THR A 162      55.120  61.530  40.780  1.00  0.00           O
ATOM   2451  HG1 THR A 162      55.080  60.600  41.020  1.00  0.00           H
ATOM   2452  C   THR A 162      51.960  62.550  39.110  1.00  0.00           C
ATOM   2453  O   THR A 162      51.970  63.640  38.550  1.00  0.00           O
ATOM   2454  N   ALA A 163      51.100  61.600  38.760  1.00  0.00           N
ATOM   2455  H   ALA A 163      51.150  60.680  39.190  1.00  0.00           H
ATOM   2456  CA  ALA A 163      50.070  61.820  37.770  1.00  0.00           C
ATOM   2457  HA  ALA A 163      50.510  62.330  36.920  1.00  0.00           H
ATOM   2458  CB  ALA A 163      49.420  60.510  37.310  1.00  0.00           C
ATOM   2459  HB1 ALA A 163      50.180  59.820  36.960  1.00  0.00           H
ATOM   2460  HB2 ALA A 163      48.880  60.050  38.140  1.00  0.00           H
ATOM   2461  HB3 ALA A 163      48.720  60.650  36.480  1.00  0.00           H
ATOM   2462  C   ALA A 163      49.000  62.780  38.280  1.00  0.00           C
ATOM   2463  O   ALA A 163      48.660  63.760  37.620  1.00  0.00           O
ATOM   2464  N   GLU A 164      48.500  62.580  39.510  1.00  0.00           N
ATOM   2465  H   GLU A 164      48.690  61.670  39.900  1.00  0.00           H
ATOM   2466  CA  GLU A 164      47.540  63.410  40.210  1.00  0.00           C
ATOM   2467  HA  GLU A 164      46.650  63.310  39.590  1.00  0.00           H
ATOM   2468  CB  GLU A 164      47.270  62.770  41.570  1.00  0.00           C
ATOM   2469  HB1 GLU A 164      48.210  62.660  42.110  1.00  0.00           H
ATOM   2470  HB2 GLU A 164      47.120  61.710  41.400  1.00  0.00           H
ATOM   2471  CG  GLU A 164      46.150  63.390  42.400  1.00  0.00           C
ATOM   2472  HG1 GLU A 164      45.690  64.280  41.970  1.00  0.00           H
ATOM   2473  HG2 GLU A 164      46.590  63.630  43.370  1.00  0.00           H
ATOM   2474  CD  GLU A 164      45.030  62.380  42.670  1.00  0.00           C
ATOM   2475  OE1 GLU A 164      44.750  62.080  43.850  1.00  0.00           O
ATOM   2476  OE2 GLU A 164      44.510  61.770  41.720  1.00  0.00           O
ATOM   2477  C   GLU A 164      47.940  64.860  40.410  1.00  0.00           C
ATOM   2478  O   GLU A 164      47.090  65.750  40.300  1.00  0.00           O
ATOM   2479  N   LEU A 165      49.200  65.220  40.630  1.00  0.00           N
ATOM   2480  H   LEU A 165      49.850  64.440  40.670  1.00  0.00           H
ATOM   2481  CA  LEU A 165      49.690  66.580  40.490  1.00  0.00           C
ATOM   2482  HA  LEU A 165      49.140  67.310  41.080  1.00  0.00           H
ATOM   2483  CB  LEU A 165      51.090  66.550  41.090  1.00  0.00           C
ATOM   2484  HB1 LEU A 165      51.670  65.750  40.640  1.00  0.00           H
ATOM   2485  HB2 LEU A 165      50.950  66.290  42.140  1.00  0.00           H
ATOM   2486  CG  LEU A 165      51.960  67.790  40.910  1.00  0.00           C
ATOM   2487  HG  LEU A 165      51.990  68.160  39.890  1.00  0.00           H
ATOM   2488  CD1 LEU A 165      51.270  68.950  41.630  1.00  0.00           C
ATOM   2489 HD11 LEU A 165      51.970  69.750  41.410  1.00  0.00           H
ATOM   2490 HD12 LEU A 165      50.340  69.120  41.080  1.00  0.00           H
ATOM   2491 HD13 LEU A 165      51.200  68.710  42.690  1.00  0.00           H
ATOM   2492  CD2 LEU A 165      53.330  67.480  41.520  1.00  0.00           C
ATOM   2493 HD21 LEU A 165      54.010  68.330  41.420  1.00  0.00           H
ATOM   2494 HD22 LEU A 165      53.320  67.280  42.590  1.00  0.00           H
ATOM   2495 HD23 LEU A 165      53.780  66.580  41.110  1.00  0.00           H
ATOM   2496  C   LEU A 165      49.710  67.060  39.050  1.00  0.00           C
ATOM   2497  O   LEU A 165      49.510  68.250  38.810  1.00  0.00           O
ATOM   2498  N   ALA A 166      49.970  66.230  38.040  1.00  0.00           N
ATOM   2499  H   ALA A 166      50.080  65.230  38.170  1.00  0.00           H
ATOM   2500  CA  ALA A 166      50.020  66.660  36.650  1.00  0.00           C
ATOM   2501  HA  ALA A 166      50.740  67.470  36.550  1.00  0.00           H
ATOM   2502  CB  ALA A 166      50.560  65.530  35.770  1.00  0.00           C
ATOM   2503  HB1 ALA A 166      50.590  65.870  34.730  1.00  0.00           H
ATOM   2504  HB2 ALA A 166      51.560  65.280  36.120  1.00  0.00           H
ATOM   2505  HB3 ALA A 166      49.960  64.630  35.720  1.00  0.00           H
ATOM   2506  C   ALA A 166      48.680  67.190  36.160  1.00  0.00           C
ATOM   2507  O   ALA A 166      48.660  68.200  35.460  1.00  0.00           O
ATOM   2508  N   GLU A 167      47.610  66.640  36.740  1.00  0.00           N
ATOM   2509  H   GLU A 167      47.790  65.850  37.350  1.00  0.00           H
ATOM   2510  CA  GLU A 167      46.230  67.060  36.610  1.00  0.00           C
ATOM   2511  HA  GLU A 167      45.880  67.050  35.580  1.00  0.00           H
ATOM   2512  CB  GLU A 167      45.320  66.070  37.330  1.00  0.00           C
ATOM   2513  HB1 GLU A 167      44.310  66.480  37.350  1.00  0.00           H
ATOM   2514  HB2 GLU A 167      45.690  65.940  38.350  1.00  0.00           H
ATOM   2515  CG  GLU A 167      45.200  64.680  36.720  1.00  0.00           C
ATOM   2516  HG1 GLU A 167      46.200  64.330  36.460  1.00  0.00           H
ATOM   2517  HG2 GLU A 167      44.610  64.850  35.820  1.00  0.00           H
ATOM   2518  CD  GLU A 167      44.420  63.640  37.520  1.00  0.00           C
ATOM   2519  OE1 GLU A 167      44.340  63.680  38.770  1.00  0.00           O
ATOM   2520  OE2 GLU A 167      43.930  62.650  36.940  1.00  0.00           O
ATOM   2521  C   GLU A 167      46.000  68.480  37.090  1.00  0.00           C
ATOM   2522  O   GLU A 167      45.440  69.320  36.390  1.00  0.00           O
ATOM   2523  N   LYS A 168      46.460  68.820  38.300  1.00  0.00           N
ATOM   2524  H   LYS A 168      46.960  68.080  38.770  1.00  0.00           H
ATOM   2525  CA  LYS A 168      46.550  70.130  38.900  1.00  0.00           C
ATOM   2526  HA  LYS A 168      45.490  70.360  39.020  1.00  0.00           H
ATOM   2527  CB  LYS A 168      47.240  70.170  40.260  1.00  0.00           C
ATOM   2528  HB1 LYS A 168      47.210  71.240  40.450  1.00  0.00           H
ATOM   2529  HB2 LYS A 168      48.260  69.790  40.220  1.00  0.00           H
ATOM   2530  CG  LYS A 168      46.610  69.390  41.410  1.00  0.00           C
ATOM   2531  HG1 LYS A 168      47.250  69.630  42.260  1.00  0.00           H
ATOM   2532  HG2 LYS A 168      46.700  68.320  41.210  1.00  0.00           H
ATOM   2533  CD  LYS A 168      45.150  69.720  41.720  1.00  0.00           C
ATOM   2534  HD1 LYS A 168      44.560  69.310  40.900  1.00  0.00           H
ATOM   2535  HD2 LYS A 168      45.140  70.800  41.800  1.00  0.00           H
ATOM   2536  CE  LYS A 168      44.640  69.280  43.100  1.00  0.00           C
ATOM   2537  HE1 LYS A 168      45.290  69.760  43.830  1.00  0.00           H
ATOM   2538  HE2 LYS A 168      44.770  68.220  43.290  1.00  0.00           H
ATOM   2539  NZ  LYS A 168      43.250  69.670  43.370  1.00  0.00           N
ATOM   2540  HZ1 LYS A 168      43.070  70.630  43.090  1.00  0.00           H
ATOM   2541  HZ2 LYS A 168      42.590  69.070  42.890  1.00  0.00           H
ATOM   2542  HZ3 LYS A 168      43.080  69.510  44.350  1.00  0.00           H
ATOM   2543  C   LYS A 168      47.250  71.130  37.980  1.00  0.00           C
ATOM   2544  O   LYS A 168      46.670  72.080  37.480  1.00  0.00           O
ATOM   2545  N   ILE A 169      48.470  70.820  37.520  1.00  0.00           N
ATOM   2546  H   ILE A 169      48.920  70.000  37.900  1.00  0.00           H
ATOM   2547  CA  ILE A 169      49.280  71.620  36.630  1.00  0.00           C
ATOM   2548  HA  ILE A 169      49.330  72.590  37.110  1.00  0.00           H
ATOM   2549  CB  ILE A 169      50.690  71.030  36.490  1.00  0.00           C
ATOM   2550  HB  ILE A 169      50.500  70.000  36.180  1.00  0.00           H
ATOM   2551  CG2 ILE A 169      51.520  71.770  35.450  1.00  0.00           C
ATOM   2552 HG21 ILE A 169      52.590  71.640  35.580  1.00  0.00           H
ATOM   2553 HG22 ILE A 169      51.180  71.340  34.510  1.00  0.00           H
ATOM   2554 HG23 ILE A 169      51.330  72.850  35.470  1.00  0.00           H
ATOM   2555  CG1 ILE A 169      51.380  71.020  37.850  1.00  0.00           C
ATOM   2556 HG11 ILE A 169      50.710  70.720  38.660  1.00  0.00           H
ATOM   2557 HG12 ILE A 169      51.690  72.000  38.210  1.00  0.00           H
ATOM   2558  CD  ILE A 169      52.580  70.080  37.810  1.00  0.00           C
ATOM   2559  HD1 ILE A 169      53.440  70.450  37.250  1.00  0.00           H
ATOM   2560  HD2 ILE A 169      52.900  69.990  38.850  1.00  0.00           H
ATOM   2561  HD3 ILE A 169      52.270  69.110  37.410  1.00  0.00           H
ATOM   2562  C   ILE A 169      48.600  71.920  35.300  1.00  0.00           C
ATOM   2563  O   ILE A 169      48.390  73.070  34.900  1.00  0.00           O
ATOM   2564  N   ILE A 170      48.150  70.880  34.600  1.00  0.00           N
ATOM   2565  H   ILE A 170      48.280  69.960  35.020  1.00  0.00           H
ATOM   2566  CA  ILE A 170      47.600  70.980  33.270  1.00  0.00           C
ATOM   2567  HA  ILE A 170      48.250  71.570  32.620  1.00  0.00           H
ATOM   2568  CB  ILE A 170      47.720  69.660  32.510  1.00  0.00           C
ATOM   2569  HB  ILE A 170      47.380  68.890  33.200  1.00  0.00           H
ATOM   2570  CG2 ILE A 170      46.810  69.540  31.290  1.00  0.00           C
ATOM   2571 HG21 ILE A 170      47.030  68.600  30.780  1.00  0.00           H
ATOM   2572 HG22 ILE A 170      45.780  69.720  31.600  1.00  0.00           H
ATOM   2573 HG23 ILE A 170      47.130  70.290  30.550  1.00  0.00           H
ATOM   2574  CG1 ILE A 170      49.140  69.220  32.180  1.00  0.00           C
ATOM   2575 HG11 ILE A 170      49.120  68.140  32.120  1.00  0.00           H
ATOM   2576 HG12 ILE A 170      49.820  69.410  33.020  1.00  0.00           H
ATOM   2577  CD  ILE A 170      49.670  69.790  30.870  1.00  0.00           C
ATOM   2578  HD1 ILE A 170      49.040  69.570  30.010  1.00  0.00           H
ATOM   2579  HD2 ILE A 170      49.780  70.880  30.860  1.00  0.00           H
ATOM   2580  HD3 ILE A 170      50.650  69.340  30.720  1.00  0.00           H
ATOM   2581  C   ILE A 170      46.240  71.650  33.230  1.00  0.00           C
ATOM   2582  O   ILE A 170      46.050  72.490  32.350  1.00  0.00           O
ATOM   2583  N   THR A 171      45.440  71.450  34.280  1.00  0.00           N
ATOM   2584  H   THR A 171      45.720  70.830  35.030  1.00  0.00           H
ATOM   2585  CA  THR A 171      44.230  72.230  34.440  1.00  0.00           C
ATOM   2586  HA  THR A 171      43.640  72.140  33.530  1.00  0.00           H
ATOM   2587  CB  THR A 171      43.360  71.810  35.620  1.00  0.00           C
ATOM   2588  HB  THR A 171      43.870  72.070  36.550  1.00  0.00           H
ATOM   2589  CG2 THR A 171      41.930  72.360  35.580  1.00  0.00           C
ATOM   2590 HG21 THR A 171      41.450  71.980  34.680  1.00  0.00           H
ATOM   2591 HG22 THR A 171      41.400  71.920  36.430  1.00  0.00           H
ATOM   2592 HG23 THR A 171      41.920  73.440  35.680  1.00  0.00           H
ATOM   2593  OG1 THR A 171      43.170  70.420  35.560  1.00  0.00           O
ATOM   2594  HG1 THR A 171      44.050  70.130  35.790  1.00  0.00           H
ATOM   2595  C   THR A 171      44.520  73.710  34.620  1.00  0.00           C
ATOM   2596  O   THR A 171      43.930  74.600  34.010  1.00  0.00           O
ATOM   2597  N   THR A 172      45.610  74.010  35.330  1.00  0.00           N
ATOM   2598  H   THR A 172      46.130  73.200  35.630  1.00  0.00           H
ATOM   2599  CA  THR A 172      46.040  75.350  35.680  1.00  0.00           C
ATOM   2600  HA  THR A 172      45.110  75.800  36.050  1.00  0.00           H
ATOM   2601  CB  THR A 172      47.100  75.430  36.770  1.00  0.00           C
ATOM   2602  HB  THR A 172      47.990  74.860  36.490  1.00  0.00           H
ATOM   2603  CG2 THR A 172      47.450  76.830  37.260  1.00  0.00           C
ATOM   2604 HG21 THR A 172      47.900  76.780  38.250  1.00  0.00           H
ATOM   2605 HG22 THR A 172      48.080  77.310  36.510  1.00  0.00           H
ATOM   2606 HG23 THR A 172      46.580  77.480  37.290  1.00  0.00           H
ATOM   2607  OG1 THR A 172      46.740  74.870  38.020  1.00  0.00           O
ATOM   2608  HG1 THR A 172      46.980  73.940  38.040  1.00  0.00           H
ATOM   2609  C   THR A 172      46.490  76.200  34.500  1.00  0.00           C
ATOM   2610  O   THR A 172      46.010  77.300  34.260  1.00  0.00           O
ATOM   2611  N   ILE A 173      47.330  75.630  33.630  1.00  0.00           N
ATOM   2612  H   ILE A 173      47.630  74.680  33.810  1.00  0.00           H
ATOM   2613  CA  ILE A 173      47.750  76.250  32.390  1.00  0.00           C
ATOM   2614  HA  ILE A 173      48.240  77.200  32.590  1.00  0.00           H
ATOM   2615  CB  ILE A 173      48.840  75.480  31.650  1.00  0.00           C
ATOM   2616  HB  ILE A 173      48.490  74.470  31.450  1.00  0.00           H
ATOM   2617  CG2 ILE A 173      49.360  76.140  30.380  1.00  0.00           C
ATOM   2618 HG21 ILE A 173      49.630  77.180  30.560  1.00  0.00           H
ATOM   2619 HG22 ILE A 173      50.240  75.610  30.010  1.00  0.00           H
ATOM   2620 HG23 ILE A 173      48.550  76.250  29.660  1.00  0.00           H
ATOM   2621  CG1 ILE A 173      50.080  75.290  32.510  1.00  0.00           C
ATOM   2622 HG11 ILE A 173      49.800  74.980  33.520  1.00  0.00           H
ATOM   2623 HG12 ILE A 173      50.710  76.180  32.650  1.00  0.00           H
ATOM   2624  CD  ILE A 173      51.050  74.310  31.860  1.00  0.00           C
ATOM   2625  HD1 ILE A 173      51.690  73.860  32.620  1.00  0.00           H
ATOM   2626  HD2 ILE A 173      50.560  73.560  31.240  1.00  0.00           H
ATOM   2627  HD3 ILE A 173      51.770  74.830  31.220  1.00  0.00           H
ATOM   2628  C   ILE A 173      46.540  76.540  31.500  1.00  0.00           C
ATOM   2629  O   ILE A 173      46.560  77.540  30.780  1.00  0.00           O
ATOM   2630  N   LEU A 174      45.540  75.660  31.540  1.00  0.00           N
ATOM   2631  H   LEU A 174      45.630  74.980  32.280  1.00  0.00           H
ATOM   2632  CA  LEU A 174      44.280  75.900  30.860  1.00  0.00           C
ATOM   2633  HA  LEU A 174      44.550  76.340  29.900  1.00  0.00           H
ATOM   2634  CB  LEU A 174      43.610  74.610  30.410  1.00  0.00           C
ATOM   2635  HB1 LEU A 174      42.580  74.840  30.130  1.00  0.00           H
ATOM   2636  HB2 LEU A 174      43.510  74.070  31.350  1.00  0.00           H
ATOM   2637  CG  LEU A 174      44.440  73.810  29.400  1.00  0.00           C
ATOM   2638  HG  LEU A 174      45.420  73.590  29.820  1.00  0.00           H
ATOM   2639  CD1 LEU A 174      43.630  72.530  29.190  1.00  0.00           C
ATOM   2640 HD11 LEU A 174      42.630  72.770  28.820  1.00  0.00           H
ATOM   2641 HD12 LEU A 174      44.190  71.880  28.520  1.00  0.00           H
ATOM   2642 HD13 LEU A 174      43.580  72.050  30.170  1.00  0.00           H
ATOM   2643  CD2 LEU A 174      44.660  74.570  28.100  1.00  0.00           C
ATOM   2644 HD21 LEU A 174      45.210  73.960  27.380  1.00  0.00           H
ATOM   2645 HD22 LEU A 174      43.740  74.780  27.560  1.00  0.00           H
ATOM   2646 HD23 LEU A 174      45.190  75.510  28.220  1.00  0.00           H
ATOM   2647  C   LEU A 174      43.440  77.050  31.380  1.00  0.00           C
ATOM   2648  O   LEU A 174      42.770  77.790  30.650  1.00  0.00           O
ATOM   2649  N   LYS A 175      43.450  77.370  32.680  1.00  0.00           N
ATOM   2650  H   LYS A 175      43.700  76.710  33.400  1.00  0.00           H
ATOM   2651  CA  LYS A 175      42.960  78.600  33.260  1.00  0.00           C
ATOM   2652  HA  LYS A 175      41.910  78.700  33.000  1.00  0.00           H
ATOM   2653  CB  LYS A 175      43.020  78.480  34.780  1.00  0.00           C
ATOM   2654  HB1 LYS A 175      44.050  78.510  35.130  1.00  0.00           H
ATOM   2655  HB2 LYS A 175      42.560  77.520  35.000  1.00  0.00           H
ATOM   2656  CG  LYS A 175      42.280  79.560  35.560  1.00  0.00           C
ATOM   2657  HG1 LYS A 175      42.090  79.080  36.520  1.00  0.00           H
ATOM   2658  HG2 LYS A 175      41.340  79.840  35.080  1.00  0.00           H
ATOM   2659  CD  LYS A 175      43.160  80.770  35.870  1.00  0.00           C
ATOM   2660  HD1 LYS A 175      43.470  81.320  34.980  1.00  0.00           H
ATOM   2661  HD2 LYS A 175      44.130  80.550  36.310  1.00  0.00           H
ATOM   2662  CE  LYS A 175      42.410  81.790  36.710  1.00  0.00           C
ATOM   2663  HE1 LYS A 175      43.020  82.650  36.980  1.00  0.00           H
ATOM   2664  HE2 LYS A 175      42.090  81.400  37.680  1.00  0.00           H
ATOM   2665  NZ  LYS A 175      41.270  82.370  35.980  1.00  0.00           N
ATOM   2666  HZ1 LYS A 175      40.800  82.980  36.630  1.00  0.00           H
ATOM   2667  HZ2 LYS A 175      41.570  82.850  35.140  1.00  0.00           H
ATOM   2668  HZ3 LYS A 175      40.560  81.690  35.740  1.00  0.00           H
ATOM   2669  C   LYS A 175      43.820  79.780  32.830  1.00  0.00           C
ATOM   2670  O   LYS A 175      43.330  80.860  32.510  1.00  0.00           O
ATOM   2671  N   ALA A 176      45.140  79.650  32.690  1.00  0.00           N
ATOM   2672  H   ALA A 176      45.550  78.750  32.920  1.00  0.00           H
ATOM   2673  CA  ALA A 176      46.020  80.760  32.390  1.00  0.00           C
ATOM   2674  HA  ALA A 176      45.750  81.570  33.070  1.00  0.00           H
ATOM   2675  CB  ALA A 176      47.460  80.270  32.600  1.00  0.00           C
ATOM   2676  HB1 ALA A 176      47.630  79.380  31.990  1.00  0.00           H
ATOM   2677  HB2 ALA A 176      48.120  81.090  32.320  1.00  0.00           H
ATOM   2678  HB3 ALA A 176      47.640  80.270  33.670  1.00  0.00           H
ATOM   2679  C   ALA A 176      45.850  81.300  30.980  1.00  0.00           C
ATOM   2680  O   ALA A 176      45.790  82.500  30.750  1.00  0.00           O
ATOM   2681  N   LEU A 177      45.740  80.390  30.010  1.00  0.00           N
ATOM   2682  H   LEU A 177      45.830  79.410  30.240  1.00  0.00           H
ATOM   2683  CA  LEU A 177      45.340  80.630  28.640  1.00  0.00           C
ATOM   2684  HA  LEU A 177      45.710  81.610  28.330  1.00  0.00           H
ATOM   2685  CB  LEU A 177      45.970  79.530  27.780  1.00  0.00           C
ATOM   2686  HB1 LEU A 177      45.640  79.700  26.750  1.00  0.00           H
ATOM   2687  HB2 LEU A 177      45.480  78.620  28.130  1.00  0.00           H
ATOM   2688  CG  LEU A 177      47.440  79.150  27.820  1.00  0.00           C
ATOM   2689  HG  LEU A 177      47.770  79.010  28.850  1.00  0.00           H
ATOM   2690  CD1 LEU A 177      47.740  77.830  27.110  1.00  0.00           C
ATOM   2691 HD11 LEU A 177      48.830  77.740  27.150  1.00  0.00           H
ATOM   2692 HD12 LEU A 177      47.190  77.060  27.650  1.00  0.00           H
ATOM   2693 HD13 LEU A 177      47.410  77.980  26.090  1.00  0.00           H
ATOM   2694  CD2 LEU A 177      48.320  80.160  27.080  1.00  0.00           C
ATOM   2695 HD21 LEU A 177      49.380  79.900  27.080  1.00  0.00           H
ATOM   2696 HD22 LEU A 177      47.980  80.300  26.050  1.00  0.00           H
ATOM   2697 HD23 LEU A 177      48.310  81.120  27.610  1.00  0.00           H
ATOM   2698  C   LEU A 177      43.860  80.880  28.390  1.00  0.00           C
ATOM   2699  O   LEU A 177      43.480  81.330  27.310  1.00  0.00           O
ATOM   2700  N   THR A 178      43.000  80.580  29.350  1.00  0.00           N
ATOM   2701  H   THR A 178      43.430  80.310  30.230  1.00  0.00           H
ATOM   2702  CA  THR A 178      41.550  80.640  29.270  1.00  0.00           C
ATOM   2703  HA  THR A 178      41.160  80.120  30.140  1.00  0.00           H
ATOM   2704  CB  THR A 178      41.040  82.080  29.290  1.00  0.00           C
ATOM   2705  HB  THR A 178      41.390  82.530  28.370  1.00  0.00           H
ATOM   2706  CG2 THR A 178      39.510  82.030  29.370  1.00  0.00           C
ATOM   2707 HG21 THR A 178      39.210  83.060  29.180  1.00  0.00           H
ATOM   2708 HG22 THR A 178      39.080  81.320  28.670  1.00  0.00           H
ATOM   2709 HG23 THR A 178      39.250  81.720  30.380  1.00  0.00           H
ATOM   2710  OG1 THR A 178      41.510  82.880  30.350  1.00  0.00           O
ATOM   2711  HG1 THR A 178      42.440  83.090  30.200  1.00  0.00           H
ATOM   2712  C   THR A 178      41.040  79.790  28.120  1.00  0.00           C
ATOM   2713  O   THR A 178      40.610  80.230  27.060  1.00  0.00           O
ATOM   2714  N   ARG A 179      41.060  78.470  28.330  1.00  0.00           N
ATOM   2715  H   ARG A 179      41.470  78.200  29.220  1.00  0.00           H
ATOM   2716  CA  ARG A 179      40.740  77.390  27.430  1.00  0.00           C
ATOM   2717  HA  ARG A 179      40.070  77.780  26.670  1.00  0.00           H
ATOM   2718  CB  ARG A 179      42.040  76.930  26.770  1.00  0.00           C
ATOM   2719  HB1 ARG A 179      41.950  75.950  26.290  1.00  0.00           H
ATOM   2720  HB2 ARG A 179      42.750  76.850  27.590  1.00  0.00           H
ATOM   2721  CG  ARG A 179      42.610  77.860  25.710  1.00  0.00           C
ATOM   2722  HG1 ARG A 179      43.260  78.630  26.120  1.00  0.00           H
ATOM   2723  HG2 ARG A 179      41.720  78.450  25.480  1.00  0.00           H
ATOM   2724  CD  ARG A 179      43.290  77.280  24.470  1.00  0.00           C
ATOM   2725  HD1 ARG A 179      43.750  76.340  24.790  1.00  0.00           H
ATOM   2726  HD2 ARG A 179      44.060  77.960  24.110  1.00  0.00           H
ATOM   2727  NE  ARG A 179      42.390  76.990  23.360  1.00  0.00           N
ATOM   2728  HE  ARG A 179      41.620  76.370  23.570  1.00  0.00           H
ATOM   2729  CZ  ARG A 179      42.300  77.670  22.210  1.00  0.00           C
ATOM   2730  NH1 ARG A 179      43.150  78.620  21.810  1.00  0.00           N
ATOM   2731 HH11 ARG A 179      43.930  78.880  22.400  1.00  0.00           H
ATOM   2732 HH12 ARG A 179      42.950  79.080  20.930  1.00  0.00           H
ATOM   2733  NH2 ARG A 179      41.290  77.330  21.390  1.00  0.00           N
ATOM   2734 HH21 ARG A 179      40.600  76.610  21.540  1.00  0.00           H
ATOM   2735 HH22 ARG A 179      41.140  77.970  20.620  1.00  0.00           H
ATOM   2736  C   ARG A 179      40.070  76.170  28.050  1.00  0.00           C
ATOM   2737  O   ARG A 179      40.020  76.080  29.270  1.00  0.00           O
ATOM   2738  N   PHE A 180      39.330  75.410  27.240  1.00  0.00           N
ATOM   2739  H   PHE A 180      39.450  75.690  26.270  1.00  0.00           H
ATOM   2740  CA  PHE A 180      38.590  74.300  27.790  1.00  0.00           C
ATOM   2741  HA  PHE A 180      37.910  74.660  28.560  1.00  0.00           H
ATOM   2742  CB  PHE A 180      37.740  73.760  26.640  1.00  0.00           C
ATOM   2743  HB1 PHE A 180      37.220  72.840  26.910  1.00  0.00           H
ATOM   2744  HB2 PHE A 180      38.540  73.600  25.920  1.00  0.00           H
ATOM   2745  CG  PHE A 180      36.710  74.650  25.980  1.00  0.00           C
ATOM   2746  CD1 PHE A 180      35.630  75.140  26.720  1.00  0.00           C
ATOM   2747  HD1 PHE A 180      35.690  75.050  27.800  1.00  0.00           H
ATOM   2748  CE1 PHE A 180      34.710  75.990  26.100  1.00  0.00           C
ATOM   2749  HE1 PHE A 180      33.910  76.380  26.700  1.00  0.00           H
ATOM   2750  CZ  PHE A 180      34.820  76.210  24.720  1.00  0.00           C
ATOM   2751  HZ  PHE A 180      34.080  76.840  24.240  1.00  0.00           H
ATOM   2752  CE2 PHE A 180      35.810  75.580  23.960  1.00  0.00           C
ATOM   2753  HE2 PHE A 180      35.640  75.710  22.900  1.00  0.00           H
ATOM   2754  CD2 PHE A 180      36.780  74.790  24.590  1.00  0.00           C
ATOM   2755  HD2 PHE A 180      37.580  74.390  23.990  1.00  0.00           H
ATOM   2756  C   PHE A 180      39.530  73.260  28.370  1.00  0.00           C
ATOM   2757  O   PHE A 180      40.500  72.900  27.690  1.00  0.00           O
ATOM   2758  N   PRO A 181      39.330  72.700  29.560  1.00  0.00           N
ATOM   2759  CD  PRO A 181      38.220  73.080  30.410  1.00  0.00           C
ATOM   2760  HD1 PRO A 181      37.230  72.770  30.060  1.00  0.00           H
ATOM   2761  HD2 PRO A 181      38.190  74.170  30.490  1.00  0.00           H
ATOM   2762  CG  PRO A 181      38.580  72.600  31.810  1.00  0.00           C
ATOM   2763  HG1 PRO A 181      37.650  72.350  32.330  1.00  0.00           H
ATOM   2764  HG2 PRO A 181      39.130  73.350  32.380  1.00  0.00           H
ATOM   2765  CB  PRO A 181      39.420  71.360  31.530  1.00  0.00           C
ATOM   2766  HB1 PRO A 181      38.830  70.480  31.270  1.00  0.00           H
ATOM   2767  HB2 PRO A 181      40.030  71.190  32.410  1.00  0.00           H
ATOM   2768  CA  PRO A 181      40.200  71.800  30.290  1.00  0.00           C
ATOM   2769  HA  PRO A 181      41.120  72.280  30.630  1.00  0.00           H
ATOM   2770  C   PRO A 181      40.690  70.550  29.570  1.00  0.00           C
ATOM   2771  O   PRO A 181      41.830  70.150  29.800  1.00  0.00           O
ATOM   2772  N   GLU A 182      40.040  70.020  28.530  1.00  0.00           N
ATOM   2773  H   GLU A 182      39.180  70.490  28.250  1.00  0.00           H
ATOM   2774  CA  GLU A 182      40.430  68.890  27.720  1.00  0.00           C
ATOM   2775  HA  GLU A 182      40.910  68.240  28.460  1.00  0.00           H
ATOM   2776  CB  GLU A 182      39.170  68.060  27.470  1.00  0.00           C
ATOM   2777  HB1 GLU A 182      38.600  67.910  28.390  1.00  0.00           H
ATOM   2778  HB2 GLU A 182      39.520  67.090  27.120  1.00  0.00           H
ATOM   2779  CG  GLU A 182      38.210  68.570  26.400  1.00  0.00           C
ATOM   2780  HG1 GLU A 182      37.810  67.700  25.880  1.00  0.00           H
ATOM   2781  HG2 GLU A 182      38.780  69.200  25.720  1.00  0.00           H
ATOM   2782  CD  GLU A 182      37.080  69.450  26.930  1.00  0.00           C
ATOM   2783  OE1 GLU A 182      35.980  69.250  26.370  1.00  0.00           O
ATOM   2784  OE2 GLU A 182      37.280  70.200  27.910  1.00  0.00           O
ATOM   2785  C   GLU A 182      41.270  69.160  26.480  1.00  0.00           C
ATOM   2786  O   GLU A 182      41.550  68.220  25.740  1.00  0.00           O
ATOM   2787  N   PHE A 183      41.620  70.430  26.280  1.00  0.00           N
ATOM   2788  H   PHE A 183      41.200  71.130  26.870  1.00  0.00           H
ATOM   2789  CA  PHE A 183      42.270  70.950  25.090  1.00  0.00           C
ATOM   2790  HA  PHE A 183      41.680  70.640  24.230  1.00  0.00           H
ATOM   2791  CB  PHE A 183      42.300  72.480  25.070  1.00  0.00           C
ATOM   2792  HB1 PHE A 183      42.890  72.760  25.940  1.00  0.00           H
ATOM   2793  HB2 PHE A 183      41.310  72.870  25.310  1.00  0.00           H
ATOM   2794  CG  PHE A 183      42.870  73.110  23.820  1.00  0.00           C
ATOM   2795  CD1 PHE A 183      42.020  73.340  22.730  1.00  0.00           C
ATOM   2796  HD1 PHE A 183      41.060  72.880  22.600  1.00  0.00           H
ATOM   2797  CE1 PHE A 183      42.500  73.930  21.550  1.00  0.00           C
ATOM   2798  HE1 PHE A 183      41.870  73.860  20.670  1.00  0.00           H
ATOM   2799  CZ  PHE A 183      43.810  74.410  21.500  1.00  0.00           C
ATOM   2800  HZ  PHE A 183      44.120  74.960  20.620  1.00  0.00           H
ATOM   2801  CE2 PHE A 183      44.660  74.240  22.600  1.00  0.00           C
ATOM   2802  HE2 PHE A 183      45.690  74.540  22.560  1.00  0.00           H
ATOM   2803  CD2 PHE A 183      44.180  73.600  23.750  1.00  0.00           C
ATOM   2804  HD2 PHE A 183      44.830  73.440  24.600  1.00  0.00           H
ATOM   2805  C   PHE A 183      43.670  70.380  24.960  1.00  0.00           C
ATOM   2806  O   PHE A 183      44.050  69.930  23.880  1.00  0.00           O
ATOM   2807  N   HIS A 184      44.460  70.410  26.030  1.00  0.00           N
ATOM   2808  H   HIS A 184      44.050  70.900  26.810  1.00  0.00           H
ATOM   2809  CA  HIS A 184      45.770  69.790  26.130  1.00  0.00           C
ATOM   2810  HA  HIS A 184      46.230  69.880  25.140  1.00  0.00           H
ATOM   2811  CB  HIS A 184      46.740  70.490  27.070  1.00  0.00           C
ATOM   2812  HB1 HIS A 184      47.690  69.940  26.990  1.00  0.00           H
ATOM   2813  HB2 HIS A 184      46.430  70.550  28.110  1.00  0.00           H
ATOM   2814  CG  HIS A 184      47.110  71.880  26.650  1.00  0.00           C
ATOM   2815  ND1 HIS A 184      47.600  72.880  27.500  1.00  0.00           N
ATOM   2816  CE1 HIS A 184      47.870  73.930  26.720  1.00  0.00           C
ATOM   2817  HE1 HIS A 184      48.340  74.840  27.060  1.00  0.00           H
ATOM   2818  NE2 HIS A 184      47.560  73.660  25.440  1.00  0.00           N
ATOM   2819  HE2 HIS A 184      47.800  74.270  24.670  1.00  0.00           H
ATOM   2820  CD2 HIS A 184      47.120  72.350  25.360  1.00  0.00           C
ATOM   2821  HD2 HIS A 184      46.860  71.770  24.490  1.00  0.00           H
ATOM   2822  C   HIS A 184      45.630  68.310  26.430  1.00  0.00           C
ATOM   2823  O   HIS A 184      46.380  67.520  25.850  1.00  0.00           O
ATOM   2824  N   PRO A 185      44.710  67.830  27.270  1.00  0.00           N
ATOM   2825  CD  PRO A 185      44.300  68.540  28.470  1.00  0.00           C
ATOM   2826  HD1 PRO A 185      43.390  69.120  28.290  1.00  0.00           H
ATOM   2827  HD2 PRO A 185      45.150  69.130  28.820  1.00  0.00           H
ATOM   2828  CG  PRO A 185      43.960  67.530  29.560  1.00  0.00           C
ATOM   2829  HG1 PRO A 185      43.240  67.810  30.330  1.00  0.00           H
ATOM   2830  HG2 PRO A 185      44.910  67.260  30.020  1.00  0.00           H
ATOM   2831  CB  PRO A 185      43.590  66.310  28.730  1.00  0.00           C
ATOM   2832  HB1 PRO A 185      42.660  66.540  28.220  1.00  0.00           H
ATOM   2833  HB2 PRO A 185      43.680  65.420  29.360  1.00  0.00           H
ATOM   2834  CA  PRO A 185      44.530  66.420  27.530  1.00  0.00           C
ATOM   2835  HA  PRO A 185      45.480  65.990  27.860  1.00  0.00           H
ATOM   2836  C   PRO A 185      44.100  65.550  26.360  1.00  0.00           C
ATOM   2837  O   PRO A 185      44.400  64.360  26.290  1.00  0.00           O
ATOM   2838  N   ASP A 186      43.400  66.080  25.350  1.00  0.00           N
ATOM   2839  H   ASP A 186      43.070  67.030  25.500  1.00  0.00           H
ATOM   2840  CA  ASP A 186      43.330  65.480  24.040  1.00  0.00           C
ATOM   2841  HA  ASP A 186      42.890  64.500  24.220  1.00  0.00           H
ATOM   2842  CB  ASP A 186      42.400  66.220  23.090  1.00  0.00           C
ATOM   2843  HB1 ASP A 186      42.700  67.260  22.930  1.00  0.00           H
ATOM   2844  HB2 ASP A 186      41.430  66.340  23.560  1.00  0.00           H
ATOM   2845  CG  ASP A 186      42.240  65.500  21.760  1.00  0.00           C
ATOM   2846  OD1 ASP A 186      41.450  64.530  21.670  1.00  0.00           O
ATOM   2847  OD2 ASP A 186      42.880  65.910  20.760  1.00  0.00           O
ATOM   2848  C   ASP A 186      44.620  65.100  23.320  1.00  0.00           C
ATOM   2849  O   ASP A 186      44.770  64.020  22.750  1.00  0.00           O
ATOM   2850  N   GLU A 187      45.660  65.940  23.390  1.00  0.00           N
ATOM   2851  H   GLU A 187      45.570  66.680  24.070  1.00  0.00           H
ATOM   2852  CA  GLU A 187      46.980  65.860  22.800  1.00  0.00           C
ATOM   2853  HA  GLU A 187      46.850  65.390  21.830  1.00  0.00           H
ATOM   2854  CB  GLU A 187      47.660  67.210  22.620  1.00  0.00           C
ATOM   2855  HB1 GLU A 187      48.720  66.970  22.490  1.00  0.00           H
ATOM   2856  HB2 GLU A 187      47.650  67.800  23.540  1.00  0.00           H
ATOM   2857  CG  GLU A 187      47.060  68.080  21.520  1.00  0.00           C
ATOM   2858  HG1 GLU A 187      47.720  68.930  21.340  1.00  0.00           H
ATOM   2859  HG2 GLU A 187      46.060  68.390  21.820  1.00  0.00           H
ATOM   2860  CD  GLU A 187      47.030  67.380  20.170  1.00  0.00           C
ATOM   2861  OE1 GLU A 187      48.000  66.670  19.820  1.00  0.00           O
ATOM   2862  OE2 GLU A 187      46.080  67.550  19.370  1.00  0.00           O
ATOM   2863  C   GLU A 187      47.820  64.900  23.630  1.00  0.00           C
ATOM   2864  O   GLU A 187      48.610  64.160  23.060  1.00  0.00           O
ATOM   2865  N   LEU A 188      47.590  64.890  24.950  1.00  0.00           N
ATOM   2866  H   LEU A 188      46.920  65.550  25.310  1.00  0.00           H
ATOM   2867  CA  LEU A 188      48.300  63.960  25.810  1.00  0.00           C
ATOM   2868  HA  LEU A 188      49.260  63.720  25.360  1.00  0.00           H
ATOM   2869  CB  LEU A 188      48.470  64.570  27.200  1.00  0.00           C
ATOM   2870  HB1 LEU A 188      48.470  63.870  28.030  1.00  0.00           H
ATOM   2871  HB2 LEU A 188      47.500  65.040  27.390  1.00  0.00           H
ATOM   2872  CG  LEU A 188      49.640  65.520  27.420  1.00  0.00           C
ATOM   2873  HG  LEU A 188      50.540  64.990  27.090  1.00  0.00           H
ATOM   2874  CD1 LEU A 188      49.490  66.780  26.580  1.00  0.00           C
ATOM   2875 HD11 LEU A 188      49.500  66.560  25.510  1.00  0.00           H
ATOM   2876 HD12 LEU A 188      48.550  67.250  26.870  1.00  0.00           H
ATOM   2877 HD13 LEU A 188      50.330  67.430  26.820  1.00  0.00           H
ATOM   2878  CD2 LEU A 188      49.710  65.810  28.920  1.00  0.00           C
ATOM   2879 HD21 LEU A 188      50.210  66.770  29.030  1.00  0.00           H
ATOM   2880 HD22 LEU A 188      48.710  65.950  29.320  1.00  0.00           H
ATOM   2881 HD23 LEU A 188      50.240  64.970  29.380  1.00  0.00           H
ATOM   2882  C   LEU A 188      47.540  62.640  25.870  1.00  0.00           C
ATOM   2883  O   LEU A 188      47.910  61.830  26.710  1.00  0.00           O
ATOM   2884  N   LYS A 189      46.500  62.380  25.070  1.00  0.00           N
ATOM   2885  H   LYS A 189      46.310  63.190  24.490  1.00  0.00           H
ATOM   2886  CA  LYS A 189      45.670  61.220  24.830  1.00  0.00           C
ATOM   2887  HA  LYS A 189      44.860  61.530  24.170  1.00  0.00           H
ATOM   2888  CB  LYS A 189      46.590  60.120  24.310  1.00  0.00           C
ATOM   2889  HB1 LYS A 189      46.000  59.270  23.980  1.00  0.00           H
ATOM   2890  HB2 LYS A 189      47.210  59.720  25.110  1.00  0.00           H
ATOM   2891  CG  LYS A 189      47.680  60.410  23.270  1.00  0.00           C
ATOM   2892  HG1 LYS A 189      48.180  59.470  23.050  1.00  0.00           H
ATOM   2893  HG2 LYS A 189      48.400  61.060  23.760  1.00  0.00           H
ATOM   2894  CD  LYS A 189      47.280  61.070  21.960  1.00  0.00           C
ATOM   2895  HD1 LYS A 189      46.930  62.090  22.110  1.00  0.00           H
ATOM   2896  HD2 LYS A 189      46.500  60.500  21.460  1.00  0.00           H
ATOM   2897  CE  LYS A 189      48.540  61.100  21.100  1.00  0.00           C
ATOM   2898  HE1 LYS A 189      48.150  61.220  20.090  1.00  0.00           H
ATOM   2899  HE2 LYS A 189      49.070  60.140  21.100  1.00  0.00           H
ATOM   2900  NZ  LYS A 189      49.470  62.210  21.340  1.00  0.00           N
ATOM   2901  HZ1 LYS A 189      49.820  62.230  22.290  1.00  0.00           H
ATOM   2902  HZ2 LYS A 189      50.210  62.290  20.650  1.00  0.00           H
ATOM   2903  HZ3 LYS A 189      49.000  63.090  21.460  1.00  0.00           H
ATOM   2904  C   LYS A 189      44.930  60.750  26.070  1.00  0.00           C
ATOM   2905  O   LYS A 189      44.010  59.950  25.900  1.00  0.00           O
ATOM   2906  N   ASP A 190      45.150  61.370  27.230  1.00  0.00           N
ATOM   2907  H   ASP A 190      45.990  61.930  27.270  1.00  0.00           H
ATOM   2908  CA  ASP A 190      44.390  61.250  28.450  1.00  0.00           C
ATOM   2909  HA  ASP A 190      44.580  60.260  28.860  1.00  0.00           H
ATOM   2910  CB  ASP A 190      44.940  62.280  29.430  1.00  0.00           C
ATOM   2911  HB1 ASP A 190      44.760  63.320  29.140  1.00  0.00           H
ATOM   2912  HB2 ASP A 190      45.990  62.040  29.600  1.00  0.00           H
ATOM   2913  CG  ASP A 190      44.290  62.140  30.800  1.00  0.00           C
ATOM   2914  OD1 ASP A 190      44.420  63.090  31.600  1.00  0.00           O
ATOM   2915  OD2 ASP A 190      43.770  61.040  31.120  1.00  0.00           O
ATOM   2916  C   ASP A 190      42.910  61.520  28.230  1.00  0.00           C
ATOM   2917  O   ASP A 190      42.060  60.820  28.790  1.00  0.00           O
ATOM   2918  N   ASN A 191      42.500  62.430  27.340  1.00  0.00           N
ATOM   2919  H   ASN A 191      43.200  63.050  26.950  1.00  0.00           H
ATOM   2920  CA  ASN A 191      41.110  62.530  26.950  1.00  0.00           C
ATOM   2921  HA  ASN A 191      40.530  62.360  27.850  1.00  0.00           H
ATOM   2922  CB  ASN A 191      40.780  63.970  26.590  1.00  0.00           C
ATOM   2923  HB1 ASN A 191      40.960  64.110  25.520  1.00  0.00           H
ATOM   2924  HB2 ASN A 191      41.340  64.720  27.140  1.00  0.00           H
ATOM   2925  CG  ASN A 191      39.350  64.250  27.050  1.00  0.00           C
ATOM   2926  OD1 ASN A 191      39.060  64.310  28.240  1.00  0.00           O
ATOM   2927  ND2 ASN A 191      38.440  64.440  26.100  1.00  0.00           N
ATOM   2928 HD21 ASN A 191      38.640  64.630  25.120  1.00  0.00           H
ATOM   2929 HD22 ASN A 191      37.490  64.500  26.440  1.00  0.00           H
ATOM   2930  C   ASN A 191      40.520  61.460  26.030  1.00  0.00           C
ATOM   2931  O   ASN A 191      39.290  61.370  26.010  1.00  0.00           O
ATOM   2932  N   ILE A 192      41.310  60.570  25.430  1.00  0.00           N
ATOM   2933  H   ILE A 192      42.300  60.750  25.510  1.00  0.00           H
ATOM   2934  CA  ILE A 192      40.880  59.270  24.960  1.00  0.00           C
ATOM   2935  HA  ILE A 192      39.790  59.230  24.950  1.00  0.00           H
ATOM   2936  CB  ILE A 192      41.300  58.950  23.530  1.00  0.00           C
ATOM   2937  HB  ILE A 192      40.830  57.980  23.330  1.00  0.00           H
ATOM   2938  CG2 ILE A 192      40.600  59.870  22.540  1.00  0.00           C
ATOM   2939 HG21 ILE A 192      39.630  60.190  22.900  1.00  0.00           H
ATOM   2940 HG22 ILE A 192      41.270  60.630  22.140  1.00  0.00           H
ATOM   2941 HG23 ILE A 192      40.200  59.320  21.680  1.00  0.00           H
ATOM   2942  CG1 ILE A 192      42.800  58.960  23.240  1.00  0.00           C
ATOM   2943 HG11 ILE A 192      43.280  58.480  24.090  1.00  0.00           H
ATOM   2944 HG12 ILE A 192      43.110  60.010  23.320  1.00  0.00           H
ATOM   2945  CD  ILE A 192      43.280  58.390  21.920  1.00  0.00           C
ATOM   2946  HD1 ILE A 192      44.360  58.540  21.900  1.00  0.00           H
ATOM   2947  HD2 ILE A 192      43.060  57.320  21.820  1.00  0.00           H
ATOM   2948  HD3 ILE A 192      42.840  58.850  21.030  1.00  0.00           H
ATOM   2949  C   ILE A 192      41.190  58.110  25.900  1.00  0.00           C
ATOM   2950  O   ILE A 192      41.000  56.970  25.490  1.00  0.00           O
ATOM   2951  N   ASN A 193      41.660  58.320  27.130  1.00  0.00           N
ATOM   2952  H   ASN A 193      41.800  59.300  27.360  1.00  0.00           H
ATOM   2953  CA  ASN A 193      41.970  57.340  28.150  1.00  0.00           C
ATOM   2954  HA  ASN A 193      42.280  57.940  29.010  1.00  0.00           H
ATOM   2955  CB  ASN A 193      40.770  56.490  28.550  1.00  0.00           C
ATOM   2956  HB1 ASN A 193      41.080  55.640  29.160  1.00  0.00           H
ATOM   2957  HB2 ASN A 193      40.280  56.030  27.690  1.00  0.00           H
ATOM   2958  CG  ASN A 193      39.850  57.320  29.440  1.00  0.00           C
ATOM   2959  OD1 ASN A 193      40.210  57.700  30.550  1.00  0.00           O
ATOM   2960  ND2 ASN A 193      38.640  57.590  28.950  1.00  0.00           N
ATOM   2961 HD21 ASN A 193      38.340  57.170  28.080  1.00  0.00           H
ATOM   2962 HD22 ASN A 193      37.900  57.940  29.540  1.00  0.00           H
ATOM   2963  C   ASN A 193      43.200  56.500  27.840  1.00  0.00           C
ATOM   2964  O   ASN A 193      43.310  55.290  28.010  1.00  0.00           O
ATOM   2965  N   VAL A 194      44.190  57.220  27.300  1.00  0.00           N
ATOM   2966  H   VAL A 194      44.090  58.190  27.040  1.00  0.00           H
ATOM   2967  CA  VAL A 194      45.490  56.610  27.070  1.00  0.00           C
ATOM   2968  HA  VAL A 194      45.620  55.680  27.620  1.00  0.00           H
ATOM   2969  CB  VAL A 194      45.760  56.330  25.590  1.00  0.00           C
ATOM   2970  HB  VAL A 194      45.690  57.260  25.030  1.00  0.00           H
ATOM   2971  CG1 VAL A 194      47.190  55.850  25.380  1.00  0.00           C
ATOM   2972 HG11 VAL A 194      47.320  54.850  25.790  1.00  0.00           H
ATOM   2973 HG12 VAL A 194      47.430  55.730  24.320  1.00  0.00           H
ATOM   2974 HG13 VAL A 194      47.920  56.480  25.890  1.00  0.00           H
ATOM   2975  CG2 VAL A 194      44.670  55.360  25.140  1.00  0.00           C
ATOM   2976 HG21 VAL A 194      44.660  54.410  25.670  1.00  0.00           H
ATOM   2977 HG22 VAL A 194      43.680  55.800  25.130  1.00  0.00           H
ATOM   2978 HG23 VAL A 194      44.860  55.140  24.090  1.00  0.00           H
ATOM   2979  C   VAL A 194      46.540  57.510  27.690  1.00  0.00           C
ATOM   2980  O   VAL A 194      46.700  58.670  27.310  1.00  0.00           O
ATOM   2981  N   ARG A 195      47.170  57.020  28.760  1.00  0.00           N
ATOM   2982  H   ARG A 195      46.790  56.160  29.120  1.00  0.00           H
ATOM   2983  CA  ARG A 195      48.280  57.660  29.430  1.00  0.00           C
ATOM   2984  HA  ARG A 195      48.480  58.640  28.990  1.00  0.00           H
ATOM   2985  CB  ARG A 195      47.820  57.850  30.870  1.00  0.00           C
ATOM   2986  HB1 ARG A 195      48.690  58.070  31.500  1.00  0.00           H
ATOM   2987  HB2 ARG A 195      47.360  56.970  31.320  1.00  0.00           H
ATOM   2988  CG  ARG A 195      46.910  59.000  31.280  1.00  0.00           C
ATOM   2989  HG1 ARG A 195      45.930  58.840  30.820  1.00  0.00           H
ATOM   2990  HG2 ARG A 195      47.400  59.890  30.890  1.00  0.00           H
ATOM   2991  CD  ARG A 195      46.590  59.080  32.770  1.00  0.00           C
ATOM   2992  HD1 ARG A 195      47.560  59.190  33.260  1.00  0.00           H
ATOM   2993  HD2 ARG A 195      46.130  58.110  32.990  1.00  0.00           H
ATOM   2994  NE  ARG A 195      45.670  60.180  33.070  1.00  0.00           N
ATOM   2995  HE  ARG A 195      45.200  60.680  32.330  1.00  0.00           H
ATOM   2996  CZ  ARG A 195      45.360  60.730  34.250  1.00  0.00           C
ATOM   2997  NH1 ARG A 195      45.680  60.270  35.470  1.00  0.00           N
ATOM   2998 HH11 ARG A 195      46.290  59.470  35.480  1.00  0.00           H
ATOM   2999 HH12 ARG A 195      45.340  60.700  36.320  1.00  0.00           H
ATOM   3000  NH2 ARG A 195      44.480  61.730  34.400  1.00  0.00           N
ATOM   3001 HH21 ARG A 195      44.070  62.160  33.590  1.00  0.00           H
ATOM   3002 HH22 ARG A 195      44.190  61.980  35.340  1.00  0.00           H
ATOM   3003  C   ARG A 195      49.530  56.790  29.290  1.00  0.00           C
ATOM   3004  O   ARG A 195      49.450  55.570  29.240  1.00  0.00           O
ATOM   3005  N   ASN A 196      50.690  57.420  29.480  1.00  0.00           N
ATOM   3006  H   ASN A 196      50.620  58.430  29.490  1.00  0.00           H
ATOM   3007  CA  ASN A 196      51.970  56.850  29.870  1.00  0.00           C
ATOM   3008  HA  ASN A 196      51.750  56.060  30.590  1.00  0.00           H
ATOM   3009  CB  ASN A 196      52.780  56.300  28.710  1.00  0.00           C
ATOM   3010  HB1 ASN A 196      53.720  55.950  29.140  1.00  0.00           H
ATOM   3011  HB2 ASN A 196      53.150  57.140  28.130  1.00  0.00           H
ATOM   3012  CG  ASN A 196      52.230  55.300  27.690  1.00  0.00           C
ATOM   3013  OD1 ASN A 196      52.280  54.090  27.890  1.00  0.00           O
ATOM   3014  ND2 ASN A 196      51.720  55.730  26.530  1.00  0.00           N
ATOM   3015 HD21 ASN A 196      51.790  56.690  26.230  1.00  0.00           H
ATOM   3016 HD22 ASN A 196      51.540  55.010  25.840  1.00  0.00           H
ATOM   3017  C   ASN A 196      52.880  57.880  30.530  1.00  0.00           C
ATOM   3018  O   ASN A 196      52.880  59.030  30.100  1.00  0.00           O
ATOM   3019  N   MET A 197      53.820  57.440  31.380  1.00  0.00           N
ATOM   3020  H   MET A 197      53.870  56.480  31.690  1.00  0.00           H
ATOM   3021  CA  MET A 197      54.850  58.270  31.980  1.00  0.00           C
ATOM   3022  HA  MET A 197      55.160  59.090  31.340  1.00  0.00           H
ATOM   3023  CB  MET A 197      54.310  58.810  33.310  1.00  0.00           C
ATOM   3024  HB1 MET A 197      53.800  58.010  33.850  1.00  0.00           H
ATOM   3025  HB2 MET A 197      53.560  59.560  33.070  1.00  0.00           H
ATOM   3026  CG  MET A 197      55.320  59.560  34.160  1.00  0.00           C
ATOM   3027  HG1 MET A 197      55.890  60.210  33.490  1.00  0.00           H
ATOM   3028  HG2 MET A 197      56.090  58.900  34.560  1.00  0.00           H
ATOM   3029  SD  MET A 197      54.690  60.570  35.530  1.00  0.00           S
ATOM   3030  CE  MET A 197      53.740  59.390  36.530  1.00  0.00           C
ATOM   3031  HE1 MET A 197      53.210  58.690  35.890  1.00  0.00           H
ATOM   3032  HE2 MET A 197      54.430  58.860  37.190  1.00  0.00           H
ATOM   3033  HE3 MET A 197      53.020  59.860  37.200  1.00  0.00           H
ATOM   3034  C   MET A 197      56.120  57.440  32.050  1.00  0.00           C
ATOM   3035  O   MET A 197      56.120  56.300  32.530  1.00  0.00           O
ATOM   3036  N   PHE A 198      57.210  57.970  31.500  1.00  0.00           N
ATOM   3037  H   PHE A 198      57.180  58.880  31.080  1.00  0.00           H
ATOM   3038  CA  PHE A 198      58.500  57.310  31.490  1.00  0.00           C
ATOM   3039  HA  PHE A 198      58.330  56.260  31.730  1.00  0.00           H
ATOM   3040  CB  PHE A 198      59.290  57.300  30.180  1.00  0.00           C
ATOM   3041  HB1 PHE A 198      60.060  56.540  30.310  1.00  0.00           H
ATOM   3042  HB2 PHE A 198      59.830  58.250  30.210  1.00  0.00           H
ATOM   3043  CG  PHE A 198      58.530  57.070  28.900  1.00  0.00           C
ATOM   3044  CD1 PHE A 198      57.650  55.980  28.940  1.00  0.00           C
ATOM   3045  HD1 PHE A 198      57.390  55.420  29.830  1.00  0.00           H
ATOM   3046  CE1 PHE A 198      57.040  55.580  27.750  1.00  0.00           C
ATOM   3047  HE1 PHE A 198      56.360  54.740  27.710  1.00  0.00           H
ATOM   3048  CZ  PHE A 198      57.270  56.320  26.580  1.00  0.00           C
ATOM   3049  HZ  PHE A 198      56.760  55.990  25.680  1.00  0.00           H
ATOM   3050  CE2 PHE A 198      58.130  57.420  26.620  1.00  0.00           C
ATOM   3051  HE2 PHE A 198      58.320  58.020  25.740  1.00  0.00           H
ATOM   3052  CD2 PHE A 198      58.820  57.820  27.760  1.00  0.00           C
ATOM   3053  HD2 PHE A 198      59.570  58.600  27.730  1.00  0.00           H
ATOM   3054  C   PHE A 198      59.300  57.870  32.660  1.00  0.00           C
ATOM   3055  O   PHE A 198      59.100  58.970  33.160  1.00  0.00           O
ATOM   3056  N   PHE A 199      60.320  57.160  33.150  1.00  0.00           N
ATOM   3057  H   PHE A 199      60.460  56.220  32.810  1.00  0.00           H
ATOM   3058  CA  PHE A 199      61.140  57.510  34.300  1.00  0.00           C
ATOM   3059  HA  PHE A 199      60.810  58.510  34.590  1.00  0.00           H
ATOM   3060  CB  PHE A 199      60.700  56.640  35.470  1.00  0.00           C
ATOM   3061  HB1 PHE A 199      61.330  56.920  36.320  1.00  0.00           H
ATOM   3062  HB2 PHE A 199      61.000  55.630  35.200  1.00  0.00           H
ATOM   3063  CG  PHE A 199      59.250  56.740  35.880  1.00  0.00           C
ATOM   3064  CD1 PHE A 199      58.940  57.620  36.930  1.00  0.00           C
ATOM   3065  HD1 PHE A 199      59.790  58.100  37.390  1.00  0.00           H
ATOM   3066  CE1 PHE A 199      57.640  57.760  37.410  1.00  0.00           C
ATOM   3067  HE1 PHE A 199      57.390  58.420  38.230  1.00  0.00           H
ATOM   3068  CZ  PHE A 199      56.610  57.120  36.710  1.00  0.00           C
ATOM   3069  HZ  PHE A 199      55.590  57.100  37.060  1.00  0.00           H
ATOM   3070  CE2 PHE A 199      56.940  56.250  35.670  1.00  0.00           C
ATOM   3071  HE2 PHE A 199      56.170  55.750  35.100  1.00  0.00           H
ATOM   3072  CD2 PHE A 199      58.250  56.000  35.240  1.00  0.00           C
ATOM   3073  HD2 PHE A 199      58.500  55.350  34.420  1.00  0.00           H
ATOM   3074  C   PHE A 199      62.650  57.450  34.120  1.00  0.00           C
ATOM   3075  O   PHE A 199      63.160  56.700  33.290  1.00  0.00           O
ATOM   3076  N   SER A 200      63.330  58.260  34.940  1.00  0.00           N
ATOM   3077  H   SER A 200      62.880  59.000  35.460  1.00  0.00           H
ATOM   3078  CA  SER A 200      64.770  58.340  34.800  1.00  0.00           C
ATOM   3079  HA  SER A 200      65.130  57.330  34.620  1.00  0.00           H
ATOM   3080  CB  SER A 200      65.200  59.270  33.670  1.00  0.00           C
ATOM   3081  HB1 SER A 200      65.230  60.310  33.980  1.00  0.00           H
ATOM   3082  HB2 SER A 200      64.500  59.260  32.820  1.00  0.00           H
ATOM   3083  OG  SER A 200      66.480  58.830  33.260  1.00  0.00           O
ATOM   3084  HG  SER A 200      66.540  58.880  32.310  1.00  0.00           H
ATOM   3085  C   SER A 200      65.410  58.710  36.120  1.00  0.00           C
ATOM   3086  O   SER A 200      65.320  59.870  36.550  1.00  0.00           O
ATOM   3087  N   ASN A 201      66.040  57.790  36.860  1.00  0.00           N
ATOM   3088  H   ASN A 201      66.010  56.830  36.540  1.00  0.00           H
ATOM   3089  CA  ASN A 201      66.890  58.070  38.000  1.00  0.00           C
ATOM   3090  HA  ASN A 201      66.500  58.990  38.430  1.00  0.00           H
ATOM   3091  CB  ASN A 201      66.920  56.930  39.020  1.00  0.00           C
ATOM   3092  HB1 ASN A 201      66.660  55.970  38.570  1.00  0.00           H
ATOM   3093  HB2 ASN A 201      66.210  57.160  39.810  1.00  0.00           H
ATOM   3094  CG  ASN A 201      68.260  56.860  39.730  1.00  0.00           C
ATOM   3095  OD1 ASN A 201      68.880  55.810  39.600  1.00  0.00           O
ATOM   3096  ND2 ASN A 201      68.710  57.890  40.450  1.00  0.00           N
ATOM   3097 HD21 ASN A 201      68.280  58.810  40.450  1.00  0.00           H
ATOM   3098 HD22 ASN A 201      69.600  57.720  40.900  1.00  0.00           H
ATOM   3099  C   ASN A 201      68.280  58.360  37.470  1.00  0.00           C
ATOM   3100  O   ASN A 201      68.720  57.680  36.550  1.00  0.00           O
ATOM   3101  N   ARG A 202      69.030  59.310  38.030  1.00  0.00           N
ATOM   3102  H   ARG A 202      68.620  59.870  38.760  1.00  0.00           H
ATOM   3103  CA  ARG A 202      70.390  59.580  37.590  1.00  0.00           C
ATOM   3104  HA  ARG A 202      70.640  58.810  36.860  1.00  0.00           H
ATOM   3105  CB  ARG A 202      70.530  60.890  36.830  1.00  0.00           C
ATOM   3106  HB1 ARG A 202      71.580  60.980  36.550  1.00  0.00           H
ATOM   3107  HB2 ARG A 202      70.390  61.820  37.390  1.00  0.00           H
ATOM   3108  CG  ARG A 202      69.650  61.000  35.590  1.00  0.00           C
ATOM   3109  HG1 ARG A 202      68.630  61.120  35.960  1.00  0.00           H
ATOM   3110  HG2 ARG A 202      69.720  60.140  34.920  1.00  0.00           H
ATOM   3111  CD  ARG A 202      70.010  62.180  34.700  1.00  0.00           C
ATOM   3112  HD1 ARG A 202      70.640  61.720  33.940  1.00  0.00           H
ATOM   3113  HD2 ARG A 202      70.490  62.920  35.340  1.00  0.00           H
ATOM   3114  NE  ARG A 202      68.810  62.720  34.060  1.00  0.00           N
ATOM   3115  HE  ARG A 202      68.480  63.640  34.300  1.00  0.00           H
ATOM   3116  CZ  ARG A 202      67.980  62.110  33.190  1.00  0.00           C
ATOM   3117  NH1 ARG A 202      68.160  60.940  32.560  1.00  0.00           N
ATOM   3118 HH11 ARG A 202      69.040  60.470  32.720  1.00  0.00           H
ATOM   3119 HH12 ARG A 202      67.480  60.610  31.890  1.00  0.00           H
ATOM   3120  NH2 ARG A 202      66.920  62.830  32.800  1.00  0.00           N
ATOM   3121 HH21 ARG A 202      66.630  63.710  33.210  1.00  0.00           H
ATOM   3122 HH22 ARG A 202      66.370  62.210  32.230  1.00  0.00           H
ATOM   3123  C   ARG A 202      71.330  59.410  38.770  1.00  0.00           C
ATOM   3124  O   ARG A 202      70.990  59.650  39.930  1.00  0.00           O
ATOM   3125  N   ILE A 203      72.590  59.090  38.460  1.00  0.00           N
ATOM   3126  H   ILE A 203      72.910  59.030  37.500  1.00  0.00           H
ATOM   3127  CA  ILE A 203      73.710  58.870  39.350  1.00  0.00           C
ATOM   3128  HA  ILE A 203      73.490  59.270  40.340  1.00  0.00           H
ATOM   3129  CB  ILE A 203      73.980  57.370  39.500  1.00  0.00           C
ATOM   3130  HB  ILE A 203      74.360  56.990  38.550  1.00  0.00           H
ATOM   3131  CG2 ILE A 203      75.040  57.100  40.560  1.00  0.00           C
ATOM   3132 HG21 ILE A 203      75.970  57.610  40.310  1.00  0.00           H
ATOM   3133 HG22 ILE A 203      74.670  57.530  41.490  1.00  0.00           H
ATOM   3134 HG23 ILE A 203      75.070  56.040  40.820  1.00  0.00           H
ATOM   3135  CG1 ILE A 203      72.730  56.530  39.740  1.00  0.00           C
ATOM   3136 HG11 ILE A 203      71.880  57.140  40.050  1.00  0.00           H
ATOM   3137 HG12 ILE A 203      72.930  55.890  40.600  1.00  0.00           H
ATOM   3138  CD  ILE A 203      72.350  55.490  38.690  1.00  0.00           C
ATOM   3139  HD1 ILE A 203      73.270  54.930  38.520  1.00  0.00           H
ATOM   3140  HD2 ILE A 203      71.520  54.900  39.090  1.00  0.00           H
ATOM   3141  HD3 ILE A 203      72.050  56.060  37.810  1.00  0.00           H
ATOM   3142  C   ILE A 203      74.940  59.620  38.870  1.00  0.00           C
ATOM   3143  O   ILE A 203      75.210  59.710  37.680  1.00  0.00           O
ATOM   3144  N   TYR A 204      75.590  60.330  39.790  1.00  0.00           N
ATOM   3145  H   TYR A 204      75.300  60.260  40.760  1.00  0.00           H
ATOM   3146  CA  TYR A 204      76.680  61.270  39.590  1.00  0.00           C
ATOM   3147  HA  TYR A 204      77.280  61.050  38.710  1.00  0.00           H
ATOM   3148  CB  TYR A 204      76.220  62.730  39.510  1.00  0.00           C
ATOM   3149  HB1 TYR A 204      77.050  63.240  39.010  1.00  0.00           H
ATOM   3150  HB2 TYR A 204      76.070  63.080  40.530  1.00  0.00           H
ATOM   3151  CG  TYR A 204      74.920  62.920  38.760  1.00  0.00           C
ATOM   3152  CD1 TYR A 204      73.650  62.780  39.330  1.00  0.00           C
ATOM   3153  HD1 TYR A 204      73.550  62.360  40.320  1.00  0.00           H
ATOM   3154  CE1 TYR A 204      72.540  63.330  38.680  1.00  0.00           C
ATOM   3155  HE1 TYR A 204      71.600  63.170  39.190  1.00  0.00           H
ATOM   3156  CZ  TYR A 204      72.690  63.920  37.410  1.00  0.00           C
ATOM   3157  OH  TYR A 204      71.630  64.580  36.850  1.00  0.00           O
ATOM   3158  HH  TYR A 204      71.030  64.900  37.530  1.00  0.00           H
ATOM   3159  CE2 TYR A 204      73.980  64.000  36.850  1.00  0.00           C
ATOM   3160  HE2 TYR A 204      74.170  64.390  35.860  1.00  0.00           H
ATOM   3161  CD2 TYR A 204      75.110  63.470  37.490  1.00  0.00           C
ATOM   3162  HD2 TYR A 204      76.050  63.520  36.960  1.00  0.00           H
ATOM   3163  C   TYR A 204      77.640  61.280  40.770  1.00  0.00           C
ATOM   3164  O   TYR A 204      77.340  61.690  41.880  1.00  0.00           O
ATOM   3165  N   PRO A 205      78.890  60.830  40.590  1.00  0.00           N
ATOM   3166  CD  PRO A 205      79.370  60.130  39.420  1.00  0.00           C
ATOM   3167  HD1 PRO A 205      79.610  60.740  38.540  1.00  0.00           H
ATOM   3168  HD2 PRO A 205      78.680  59.350  39.110  1.00  0.00           H
ATOM   3169  CG  PRO A 205      80.670  59.430  39.820  1.00  0.00           C
ATOM   3170  HG1 PRO A 205      81.370  59.360  38.990  1.00  0.00           H
ATOM   3171  HG2 PRO A 205      80.480  58.420  40.170  1.00  0.00           H
ATOM   3172  CB  PRO A 205      81.190  60.350  40.920  1.00  0.00           C
ATOM   3173  HB1 PRO A 205      81.920  61.070  40.550  1.00  0.00           H
ATOM   3174  HB2 PRO A 205      81.630  59.740  41.700  1.00  0.00           H
ATOM   3175  CA  PRO A 205      79.940  60.930  41.580  1.00  0.00           C
ATOM   3176  HA  PRO A 205      79.660  60.390  42.480  1.00  0.00           H
ATOM   3177  C   PRO A 205      80.190  62.370  42.030  1.00  0.00           C
ATOM   3178  O   PRO A 205      79.880  63.330  41.320  1.00  0.00           O
ATOM   3179  N   GLU A 206      80.740  62.590  43.220  1.00  0.00           N
ATOM   3180  H   GLU A 206      80.880  61.780  43.810  1.00  0.00           H
ATOM   3181  CA  GLU A 206      81.350  63.820  43.670  1.00  0.00           C
ATOM   3182  HA  GLU A 206      80.670  64.660  43.510  1.00  0.00           H
ATOM   3183  CB  GLU A 206      81.500  63.890  45.190  1.00  0.00           C
ATOM   3184  HB1 GLU A 206      80.580  63.600  45.700  1.00  0.00           H
ATOM   3185  HB2 GLU A 206      81.700  64.950  45.390  1.00  0.00           H
ATOM   3186  CG  GLU A 206      82.590  63.020  45.800  1.00  0.00           C
ATOM   3187  HG1 GLU A 206      82.610  63.120  46.880  1.00  0.00           H
ATOM   3188  HG2 GLU A 206      83.530  63.430  45.430  1.00  0.00           H
ATOM   3189  CD  GLU A 206      82.490  61.540  45.450  1.00  0.00           C
ATOM   3190  OE1 GLU A 206      83.570  60.920  45.300  1.00  0.00           O
ATOM   3191  OE2 GLU A 206      81.400  60.930  45.430  1.00  0.00           O
ATOM   3192  C   GLU A 206      82.600  64.180  42.880  1.00  0.00           C
ATOM   3193  O   GLU A 206      83.160  63.410  42.110  1.00  0.00           O
ATOM   3194  N   ALA A 207      83.210  65.370  42.940  1.00  0.00           N
ATOM   3195  H   ALA A 207      82.750  66.140  43.400  1.00  0.00           H
ATOM   3196  CA  ALA A 207      84.460  65.750  42.320  1.00  0.00           C
ATOM   3197  HA  ALA A 207      84.500  65.350  41.310  1.00  0.00           H
ATOM   3198  CB  ALA A 207      84.460  67.270  42.160  1.00  0.00           C
ATOM   3199  HB1 ALA A 207      84.740  67.730  43.110  1.00  0.00           H
ATOM   3200  HB2 ALA A 207      85.190  67.630  41.440  1.00  0.00           H
ATOM   3201  HB3 ALA A 207      83.480  67.650  41.870  1.00  0.00           H
ATOM   3202  C   ALA A 207      85.690  65.180  43.020  1.00  0.00           C
ATOM   3203  O   ALA A 207      85.830  65.360  44.220  1.00  0.00           O
ATOM   3204  N   PRO A 208      86.660  64.570  42.330  1.00  0.00           N
ATOM   3205  CD  PRO A 208      86.580  63.910  41.050  1.00  0.00           C
ATOM   3206  HD1 PRO A 208      86.890  64.650  40.310  1.00  0.00           H
ATOM   3207  HD2 PRO A 208      85.630  63.500  40.710  1.00  0.00           H
ATOM   3208  CG  PRO A 208      87.620  62.790  41.050  1.00  0.00           C
ATOM   3209  HG1 PRO A 208      87.950  62.440  40.070  1.00  0.00           H
ATOM   3210  HG2 PRO A 208      87.180  61.960  41.600  1.00  0.00           H
ATOM   3211  CB  PRO A 208      88.740  63.480  41.830  1.00  0.00           C
ATOM   3212  HB1 PRO A 208      89.410  64.050  41.180  1.00  0.00           H
ATOM   3213  HB2 PRO A 208      89.230  62.710  42.430  1.00  0.00           H
ATOM   3214  CA  PRO A 208      88.010  64.370  42.830  1.00  0.00           C
ATOM   3215  HA  PRO A 208      88.000  63.820  43.770  1.00  0.00           H
ATOM   3216  C   PRO A 208      88.840  65.600  43.180  1.00  0.00           C
ATOM   3217  O   PRO A 208      89.450  65.650  44.240  1.00  0.00           O
ATOM   3218  N   PRO A 209      88.920  66.700  42.430  1.00  0.00           N
ATOM   3219  CD  PRO A 209      88.710  66.700  40.990  1.00  0.00           C
ATOM   3220  HD1 PRO A 209      87.670  66.610  40.700  1.00  0.00           H
ATOM   3221  HD2 PRO A 209      89.230  65.860  40.530  1.00  0.00           H
ATOM   3222  CG  PRO A 209      89.280  68.000  40.410  1.00  0.00           C
ATOM   3223  HG1 PRO A 209      88.440  68.600  40.080  1.00  0.00           H
ATOM   3224  HG2 PRO A 209      90.060  67.860  39.660  1.00  0.00           H
ATOM   3225  CB  PRO A 209      90.040  68.580  41.600  1.00  0.00           C
ATOM   3226  HB1 PRO A 209      89.980  69.660  41.530  1.00  0.00           H
ATOM   3227  HB2 PRO A 209      91.060  68.220  41.480  1.00  0.00           H
ATOM   3228  CA  PRO A 209      89.380  68.010  42.860  1.00  0.00           C
ATOM   3229  HA  PRO A 209      90.150  67.980  43.630  1.00  0.00           H
ATOM   3230  C   PRO A 209      88.240  68.910  43.300  1.00  0.00           C
ATOM   3231  O   PRO A 209      87.190  69.000  42.660  1.00  0.00           O
ATOM   3232  N   ASP A 210      88.590  69.800  44.230  1.00  0.00           N
ATOM   3233  H   ASP A 210      89.500  69.830  44.660  1.00  0.00           H
ATOM   3234  CA  ASP A 210      87.650  70.830  44.640  1.00  0.00           C
ATOM   3235  HA  ASP A 210      86.660  70.390  44.630  1.00  0.00           H
ATOM   3236  CB  ASP A 210      88.060  71.460  45.970  1.00  0.00           C
ATOM   3237  HB1 ASP A 210      89.040  71.890  45.760  1.00  0.00           H
ATOM   3238  HB2 ASP A 210      88.200  70.770  46.800  1.00  0.00           H
ATOM   3239  CG  ASP A 210      87.080  72.500  46.490  1.00  0.00           C
ATOM   3240  OD1 ASP A 210      86.070  72.090  47.110  1.00  0.00           O
ATOM   3241  OD2 ASP A 210      87.300  73.720  46.350  1.00  0.00           O
ATOM   3242  C   ASP A 210      87.590  71.910  43.560  1.00  0.00           C
ATOM   3243  O   ASP A 210      86.530  72.490  43.360  1.00  0.00           O
ATOM   3244  N   ASP A 211      88.610  72.100  42.720  1.00  0.00           N
ATOM   3245  H   ASP A 211      89.410  71.510  42.890  1.00  0.00           H
ATOM   3246  CA  ASP A 211      88.540  72.950  41.550  1.00  0.00           C
ATOM   3247  HA  ASP A 211      87.940  73.800  41.880  1.00  0.00           H
ATOM   3248  CB  ASP A 211      89.940  73.400  41.150  1.00  0.00           C
ATOM   3249  HB1 ASP A 211      89.980  73.680  40.090  1.00  0.00           H
ATOM   3250  HB2 ASP A 211      90.630  72.570  41.290  1.00  0.00           H
ATOM   3251  CG  ASP A 211      90.400  74.720  41.750  1.00  0.00           C
ATOM   3252  OD1 ASP A 211      91.480  75.100  41.240  1.00  0.00           O
ATOM   3253  OD2 ASP A 211      89.630  75.350  42.500  1.00  0.00           O
ATOM   3254  C   ASP A 211      87.700  72.270  40.470  1.00  0.00           C
ATOM   3255  O   ASP A 211      87.340  72.940  39.510  1.00  0.00           O
ATOM   3256  N   GLY A 212      87.320  70.990  40.580  1.00  0.00           N
ATOM   3257  H   GLY A 212      87.550  70.450  41.400  1.00  0.00           H
ATOM   3258  CA  GLY A 212      86.490  70.390  39.560  1.00  0.00           C
ATOM   3259  HA1 GLY A 212      86.340  69.340  39.790  1.00  0.00           H
ATOM   3260  HA2 GLY A 212      87.040  70.500  38.620  1.00  0.00           H
ATOM   3261  C   GLY A 212      85.090  70.980  39.400  1.00  0.00           C
ATOM   3262  O   GLY A 212      84.440  70.840  38.370  1.00  0.00           O
ATOM   3263  N   GLU A 213      84.690  71.730  40.430  1.00  0.00           N
ATOM   3264  H   GLU A 213      85.290  71.810  41.240  1.00  0.00           H
ATOM   3265  CA  GLU A 213      83.430  72.430  40.490  1.00  0.00           C
ATOM   3266  HA  GLU A 213      82.620  71.770  40.170  1.00  0.00           H
ATOM   3267  CB  GLU A 213      83.300  72.960  41.920  1.00  0.00           C
ATOM   3268  HB1 GLU A 213      84.170  73.610  42.070  1.00  0.00           H
ATOM   3269  HB2 GLU A 213      83.430  72.060  42.520  1.00  0.00           H
ATOM   3270  CG  GLU A 213      82.000  73.680  42.250  1.00  0.00           C
ATOM   3271  HG1 GLU A 213      81.140  73.210  41.790  1.00  0.00           H
ATOM   3272  HG2 GLU A 213      82.130  74.620  41.720  1.00  0.00           H
ATOM   3273  CD  GLU A 213      81.800  73.840  43.760  1.00  0.00           C
ATOM   3274  OE1 GLU A 213      82.810  73.660  44.470  1.00  0.00           O
ATOM   3275  OE2 GLU A 213      80.690  74.260  44.160  1.00  0.00           O
ATOM   3276  C   GLU A 213      83.380  73.550  39.460  1.00  0.00           C
ATOM   3277  O   GLU A 213      82.320  74.020  39.050  1.00  0.00           O
ATOM   3278  N   LYS A 214      84.560  74.010  39.030  1.00  0.00           N
ATOM   3279  H   LYS A 214      85.360  73.480  39.350  1.00  0.00           H
ATOM   3280  CA  LYS A 214      84.810  74.910  37.920  1.00  0.00           C
ATOM   3281  HA  LYS A 214      83.860  75.390  37.730  1.00  0.00           H
ATOM   3282  CB  LYS A 214      85.800  76.030  38.240  1.00  0.00           C
ATOM   3283  HB1 LYS A 214      85.810  76.780  37.450  1.00  0.00           H
ATOM   3284  HB2 LYS A 214      86.830  75.680  38.190  1.00  0.00           H
ATOM   3285  CG  LYS A 214      85.660  76.840  39.530  1.00  0.00           C
ATOM   3286  HG1 LYS A 214      84.620  76.980  39.800  1.00  0.00           H
ATOM   3287  HG2 LYS A 214      86.140  77.810  39.400  1.00  0.00           H
ATOM   3288  CD  LYS A 214      86.300  76.240  40.780  1.00  0.00           C
ATOM   3289  HD1 LYS A 214      87.210  75.700  40.500  1.00  0.00           H
ATOM   3290  HD2 LYS A 214      85.600  75.490  41.160  1.00  0.00           H
ATOM   3291  CE  LYS A 214      86.520  77.240  41.910  1.00  0.00           C
ATOM   3292  HE1 LYS A 214      85.600  77.730  42.230  1.00  0.00           H
ATOM   3293  HE2 LYS A 214      87.090  78.080  41.500  1.00  0.00           H
ATOM   3294  NZ  LYS A 214      87.120  76.600  43.080  1.00  0.00           N
ATOM   3295  HZ1 LYS A 214      88.070  76.310  42.880  1.00  0.00           H
ATOM   3296  HZ2 LYS A 214      87.160  77.210  43.890  1.00  0.00           H
ATOM   3297  HZ3 LYS A 214      86.560  75.800  43.340  1.00  0.00           H
ATOM   3298  C   LYS A 214      85.220  74.290  36.590  1.00  0.00           C
ATOM   3299  O   LYS A 214      85.500  75.030  35.650  1.00  0.00           O
ATOM   3300  N   ALA A 215      85.400  72.980  36.430  1.00  0.00           N
ATOM   3301  H   ALA A 215      85.170  72.330  37.180  1.00  0.00           H
ATOM   3302  CA  ALA A 215      85.950  72.380  35.230  1.00  0.00           C
ATOM   3303  HA  ALA A 215      86.350  73.130  34.550  1.00  0.00           H
ATOM   3304  CB  ALA A 215      87.000  71.380  35.680  1.00  0.00           C
ATOM   3305  HB1 ALA A 215      87.610  71.140  34.800  1.00  0.00           H
ATOM   3306  HB2 ALA A 215      87.640  71.810  36.450  1.00  0.00           H
ATOM   3307  HB3 ALA A 215      86.640  70.420  36.040  1.00  0.00           H
ATOM   3308  C   ALA A 215      84.880  71.620  34.460  1.00  0.00           C
ATOM   3309  O   ALA A 215      84.760  71.760  33.240  1.00  0.00           O
ATOM   3310  N   ASP A 216      84.110  70.810  35.180  1.00  0.00           N
ATOM   3311  H   ASP A 216      84.160  70.800  36.190  1.00  0.00           H
ATOM   3312  CA  ASP A 216      83.280  69.820  34.530  1.00  0.00           C
ATOM   3313  HA  ASP A 216      83.610  69.710  33.500  1.00  0.00           H
ATOM   3314  CB  ASP A 216      83.640  68.430  35.060  1.00  0.00           C
ATOM   3315  HB1 ASP A 216      83.200  67.650  34.440  1.00  0.00           H
ATOM   3316  HB2 ASP A 216      83.110  68.370  36.010  1.00  0.00           H
ATOM   3317  CG  ASP A 216      85.130  68.140  35.130  1.00  0.00           C
ATOM   3318  OD1 ASP A 216      85.670  67.930  36.240  1.00  0.00           O
ATOM   3319  OD2 ASP A 216      85.790  67.790  34.130  1.00  0.00           O
ATOM   3320  C   ASP A 216      81.770  70.060  34.540  1.00  0.00           C
ATOM   3321  O   ASP A 216      81.290  70.780  35.410  1.00  0.00           O
ATOM   3322  N   TYR A 217      80.990  69.440  33.650  1.00  0.00           N
ATOM   3323  H   TYR A 217      81.380  68.710  33.070  1.00  0.00           H
ATOM   3324  CA  TYR A 217      79.550  69.430  33.590  1.00  0.00           C
ATOM   3325  HA  TYR A 217      79.120  70.160  34.270  1.00  0.00           H
ATOM   3326  CB  TYR A 217      79.050  70.060  32.290  1.00  0.00           C
ATOM   3327  HB1 TYR A 217      78.020  69.820  32.020  1.00  0.00           H
ATOM   3328  HB2 TYR A 217      79.600  69.560  31.490  1.00  0.00           H
ATOM   3329  CG  TYR A 217      79.290  71.530  32.080  1.00  0.00           C
ATOM   3330  CD1 TYR A 217      80.600  72.020  31.900  1.00  0.00           C
ATOM   3331  HD1 TYR A 217      81.430  71.340  31.790  1.00  0.00           H
ATOM   3332  CE1 TYR A 217      80.830  73.400  31.870  1.00  0.00           C
ATOM   3333  HE1 TYR A 217      81.840  73.760  31.730  1.00  0.00           H
ATOM   3334  CZ  TYR A 217      79.730  74.280  31.900  1.00  0.00           C
ATOM   3335  OH  TYR A 217      79.910  75.630  31.850  1.00  0.00           O
ATOM   3336  HH  TYR A 217      80.830  75.920  31.930  1.00  0.00           H
ATOM   3337  CE2 TYR A 217      78.420  73.780  32.040  1.00  0.00           C
ATOM   3338  HE2 TYR A 217      77.630  74.520  32.100  1.00  0.00           H
ATOM   3339  CD2 TYR A 217      78.190  72.400  32.080  1.00  0.00           C
ATOM   3340  HD2 TYR A 217      77.210  72.010  32.300  1.00  0.00           H
ATOM   3341  C   TYR A 217      78.970  68.030  33.730  1.00  0.00           C
ATOM   3342  O   TYR A 217      79.140  67.130  32.900  1.00  0.00           O
ATOM   3343  N   ARG A 218      78.190  67.870  34.800  1.00  0.00           N
ATOM   3344  H   ARG A 218      77.920  68.620  35.410  1.00  0.00           H
ATOM   3345  CA  ARG A 218      77.480  66.640  35.090  1.00  0.00           C
ATOM   3346  HA  ARG A 218      78.140  65.780  34.950  1.00  0.00           H
ATOM   3347  CB  ARG A 218      77.050  66.720  36.550  1.00  0.00           C
ATOM   3348  HB1 ARG A 218      76.080  66.230  36.600  1.00  0.00           H
ATOM   3349  HB2 ARG A 218      76.790  67.740  36.830  1.00  0.00           H
ATOM   3350  CG  ARG A 218      77.900  66.010  37.600  1.00  0.00           C
ATOM   3351  HG1 ARG A 218      78.900  66.450  37.550  1.00  0.00           H
ATOM   3352  HG2 ARG A 218      77.750  64.950  37.390  1.00  0.00           H
ATOM   3353  CD  ARG A 218      77.150  66.230  38.910  1.00  0.00           C
ATOM   3354  HD1 ARG A 218      76.180  65.760  38.760  1.00  0.00           H
ATOM   3355  HD2 ARG A 218      77.170  67.290  39.150  1.00  0.00           H
ATOM   3356  NE  ARG A 218      77.680  65.510  40.070  1.00  0.00           N
ATOM   3357  HE  ARG A 218      78.270  64.710  39.920  1.00  0.00           H
ATOM   3358  CZ  ARG A 218      77.330  65.760  41.340  1.00  0.00           C
ATOM   3359  NH1 ARG A 218      76.560  66.800  41.710  1.00  0.00           N
ATOM   3360 HH11 ARG A 218      76.320  67.550  41.090  1.00  0.00           H
ATOM   3361 HH12 ARG A 218      76.490  66.940  42.700  1.00  0.00           H
ATOM   3362  NH2 ARG A 218      77.780  65.010  42.350  1.00  0.00           N
ATOM   3363 HH21 ARG A 218      78.260  64.200  42.000  1.00  0.00           H
ATOM   3364 HH22 ARG A 218      77.820  65.420  43.270  1.00  0.00           H
ATOM   3365  C   ARG A 218      76.310  66.430  34.140  1.00  0.00           C
ATOM   3366  O   ARG A 218      75.930  65.340  33.730  1.00  0.00           O
ATOM   3367  N   LEU A 219      75.740  67.570  33.720  1.00  0.00           N
ATOM   3368  H   LEU A 219      76.040  68.420  34.180  1.00  0.00           H
ATOM   3369  CA  LEU A 219      74.760  67.740  32.680  1.00  0.00           C
ATOM   3370  HA  LEU A 219      75.000  66.950  31.970  1.00  0.00           H
ATOM   3371  CB  LEU A 219      73.320  67.590  33.170  1.00  0.00           C
ATOM   3372  HB1 LEU A 219      72.670  68.090  32.450  1.00  0.00           H
ATOM   3373  HB2 LEU A 219      73.260  68.160  34.100  1.00  0.00           H
ATOM   3374  CG  LEU A 219      72.780  66.190  33.440  1.00  0.00           C
ATOM   3375  HG  LEU A 219      73.380  65.750  34.230  1.00  0.00           H
ATOM   3376  CD1 LEU A 219      71.370  66.320  34.020  1.00  0.00           C
ATOM   3377 HD11 LEU A 219      70.900  65.340  33.910  1.00  0.00           H
ATOM   3378 HD12 LEU A 219      71.380  66.750  35.020  1.00  0.00           H
ATOM   3379 HD13 LEU A 219      70.790  67.020  33.420  1.00  0.00           H
ATOM   3380  CD2 LEU A 219      72.810  65.300  32.200  1.00  0.00           C
ATOM   3381 HD21 LEU A 219      72.510  64.280  32.410  1.00  0.00           H
ATOM   3382 HD22 LEU A 219      72.230  65.800  31.420  1.00  0.00           H
ATOM   3383 HD23 LEU A 219      73.850  65.230  31.880  1.00  0.00           H
ATOM   3384  C   LEU A 219      75.080  69.080  32.020  1.00  0.00           C
ATOM   3385  O   LEU A 219      75.260  70.070  32.730  1.00  0.00           O
ATOM   3386  N   VAL A 220      75.240  69.110  30.690  1.00  0.00           N
ATOM   3387  H   VAL A 220      75.080  68.250  30.180  1.00  0.00           H
ATOM   3388  CA  VAL A 220      75.450  70.280  29.870  1.00  0.00           C
ATOM   3389  HA  VAL A 220      75.910  71.030  30.520  1.00  0.00           H
ATOM   3390  CB  VAL A 220      76.270  70.010  28.610  1.00  0.00           C
ATOM   3391  HB  VAL A 220      76.460  70.980  28.170  1.00  0.00           H
ATOM   3392  CG1 VAL A 220      77.640  69.400  28.920  1.00  0.00           C
ATOM   3393 HG11 VAL A 220      78.250  70.220  29.310  1.00  0.00           H
ATOM   3394 HG12 VAL A 220      77.670  68.610  29.670  1.00  0.00           H
ATOM   3395 HG13 VAL A 220      78.210  69.150  28.030  1.00  0.00           H
ATOM   3396  CG2 VAL A 220      75.580  69.110  27.600  1.00  0.00           C
ATOM   3397 HG21 VAL A 220      75.980  69.280  26.600  1.00  0.00           H
ATOM   3398 HG22 VAL A 220      75.490  68.070  27.940  1.00  0.00           H
ATOM   3399 HG23 VAL A 220      74.560  69.480  27.460  1.00  0.00           H
ATOM   3400  C   VAL A 220      74.120  70.910  29.470  1.00  0.00           C
ATOM   3401  O   VAL A 220      73.170  70.140  29.410  1.00  0.00           O
ATOM   3402  N   PRO A 221      74.050  72.210  29.180  1.00  0.00           N
ATOM   3403  CD  PRO A 221      75.040  73.270  29.270  1.00  0.00           C
ATOM   3404  HD1 PRO A 221      75.740  73.170  28.440  1.00  0.00           H
ATOM   3405  HD2 PRO A 221      75.580  73.250  30.220  1.00  0.00           H
ATOM   3406  CG  PRO A 221      74.310  74.610  29.320  1.00  0.00           C
ATOM   3407  HG1 PRO A 221      74.730  75.390  28.700  1.00  0.00           H
ATOM   3408  HG2 PRO A 221      74.190  74.910  30.360  1.00  0.00           H
ATOM   3409  CB  PRO A 221      72.880  74.330  28.850  1.00  0.00           C
ATOM   3410  HB1 PRO A 221      72.820  74.590  27.800  1.00  0.00           H
ATOM   3411  HB2 PRO A 221      72.150  74.910  29.410  1.00  0.00           H
ATOM   3412  CA  PRO A 221      72.740  72.820  29.040  1.00  0.00           C
ATOM   3413  HA  PRO A 221      72.210  72.590  29.960  1.00  0.00           H
ATOM   3414  C   PRO A 221      71.940  72.270  27.870  1.00  0.00           C
ATOM   3415  O   PRO A 221      72.460  72.160  26.760  1.00  0.00           O
ATOM   3416  N   HIS A 222      70.710  71.830  28.110  1.00  0.00           N
ATOM   3417  H   HIS A 222      70.410  71.920  29.070  1.00  0.00           H
ATOM   3418  CA  HIS A 222      69.790  71.080  27.280  1.00  0.00           C
ATOM   3419  HA  HIS A 222      69.870  71.500  26.280  1.00  0.00           H
ATOM   3420  CB  HIS A 222      70.060  69.580  27.330  1.00  0.00           C
ATOM   3421  HB1 HIS A 222      71.100  69.360  27.100  1.00  0.00           H
ATOM   3422  HB2 HIS A 222      69.600  69.060  26.490  1.00  0.00           H
ATOM   3423  CG  HIS A 222      69.650  69.060  28.680  1.00  0.00           C
ATOM   3424  ND1 HIS A 222      70.360  69.170  29.860  1.00  0.00           N
ATOM   3425  HD1 HIS A 222      71.110  69.810  30.080  1.00  0.00           H
ATOM   3426  CE1 HIS A 222      69.700  68.500  30.820  1.00  0.00           C
ATOM   3427  HE1 HIS A 222      69.800  68.510  31.890  1.00  0.00           H
ATOM   3428  NE2 HIS A 222      68.680  67.840  30.260  1.00  0.00           N
ATOM   3429  CD2 HIS A 222      68.660  68.130  28.900  1.00  0.00           C
ATOM   3430  HD2 HIS A 222      68.020  67.730  28.120  1.00  0.00           H
ATOM   3431  C   HIS A 222      68.320  71.360  27.570  1.00  0.00           C
ATOM   3432  O   HIS A 222      68.060  72.170  28.450  1.00  0.00           O
ATOM   3433  N   ARG A 223      67.420  70.760  26.800  1.00  0.00           N
ATOM   3434  H   ARG A 223      67.680  70.110  26.070  1.00  0.00           H
ATOM   3435  CA  ARG A 223      65.980  70.980  26.840  1.00  0.00           C
ATOM   3436  HA  ARG A 223      65.680  71.380  27.810  1.00  0.00           H
ATOM   3437  CB  ARG A 223      65.560  71.910  25.710  1.00  0.00           C
ATOM   3438  HB1 ARG A 223      64.470  71.940  25.750  1.00  0.00           H
ATOM   3439  HB2 ARG A 223      65.780  71.420  24.760  1.00  0.00           H
ATOM   3440  CG  ARG A 223      66.070  73.350  25.750  1.00  0.00           C
ATOM   3441  HG1 ARG A 223      67.090  73.330  25.370  1.00  0.00           H
ATOM   3442  HG2 ARG A 223      66.030  73.600  26.810  1.00  0.00           H
ATOM   3443  CD  ARG A 223      65.160  74.320  24.990  1.00  0.00           C
ATOM   3444  HD1 ARG A 223      64.180  74.350  25.460  1.00  0.00           H
ATOM   3445  HD2 ARG A 223      65.010  73.940  23.980  1.00  0.00           H
ATOM   3446  NE  ARG A 223      65.760  75.650  24.960  1.00  0.00           N
ATOM   3447  HE  ARG A 223      65.520  76.110  25.830  1.00  0.00           H
ATOM   3448  CZ  ARG A 223      66.650  76.200  24.120  1.00  0.00           C
ATOM   3449  NH1 ARG A 223      67.080  75.570  23.020  1.00  0.00           N
ATOM   3450 HH11 ARG A 223      66.480  74.820  22.690  1.00  0.00           H
ATOM   3451 HH12 ARG A 223      67.910  75.920  22.590  1.00  0.00           H
ATOM   3452  NH2 ARG A 223      67.250  77.360  24.410  1.00  0.00           N
ATOM   3453 HH21 ARG A 223      66.920  77.930  25.180  1.00  0.00           H
ATOM   3454 HH22 ARG A 223      68.060  77.700  23.920  1.00  0.00           H
ATOM   3455  C   ARG A 223      65.350  69.600  26.750  1.00  0.00           C
ATOM   3456  O   ARG A 223      65.780  68.750  25.970  1.00  0.00           O
ATOM   3457  N   ASP A 224      64.290  69.460  27.550  1.00  0.00           N
ATOM   3458  H   ASP A 224      64.000  70.260  28.090  1.00  0.00           H
ATOM   3459  CA  ASP A 224      63.600  68.200  27.700  1.00  0.00           C
ATOM   3460  HA  ASP A 224      64.250  67.450  27.250  1.00  0.00           H
ATOM   3461  CB  ASP A 224      63.450  67.870  29.190  1.00  0.00           C
ATOM   3462  HB1 ASP A 224      62.830  66.980  29.280  1.00  0.00           H
ATOM   3463  HB2 ASP A 224      62.920  68.730  29.610  1.00  0.00           H
ATOM   3464  CG  ASP A 224      64.760  67.490  29.860  1.00  0.00           C
ATOM   3465  OD1 ASP A 224      64.790  67.140  31.060  1.00  0.00           O
ATOM   3466  OD2 ASP A 224      65.870  67.900  29.450  1.00  0.00           O
ATOM   3467  C   ASP A 224      62.350  68.090  26.850  1.00  0.00           C
ATOM   3468  O   ASP A 224      61.510  68.990  26.790  1.00  0.00           O
ATOM   3469  N   LEU A 225      62.280  66.980  26.110  1.00  0.00           N
ATOM   3470  H   LEU A 225      62.950  66.230  26.250  1.00  0.00           H
ATOM   3471  CA  LEU A 225      61.430  66.850  24.950  1.00  0.00           C
ATOM   3472  HA  LEU A 225      61.510  67.820  24.450  1.00  0.00           H
ATOM   3473  CB  LEU A 225      61.800  65.800  23.910  1.00  0.00           C
ATOM   3474  HB1 LEU A 225      61.280  65.940  22.950  1.00  0.00           H
ATOM   3475  HB2 LEU A 225      61.460  64.840  24.280  1.00  0.00           H
ATOM   3476  CG  LEU A 225      63.280  65.750  23.580  1.00  0.00           C
ATOM   3477  HG  LEU A 225      63.810  65.460  24.480  1.00  0.00           H
ATOM   3478  CD1 LEU A 225      63.540  64.690  22.510  1.00  0.00           C
ATOM   3479 HD11 LEU A 225      63.000  64.950  21.610  1.00  0.00           H
ATOM   3480 HD12 LEU A 225      64.600  64.660  22.290  1.00  0.00           H
ATOM   3481 HD13 LEU A 225      63.260  63.680  22.820  1.00  0.00           H
ATOM   3482  CD2 LEU A 225      63.850  67.100  23.130  1.00  0.00           C
ATOM   3483 HD21 LEU A 225      63.870  67.770  23.990  1.00  0.00           H
ATOM   3484 HD22 LEU A 225      64.900  66.900  22.890  1.00  0.00           H
ATOM   3485 HD23 LEU A 225      63.270  67.540  22.330  1.00  0.00           H
ATOM   3486  C   LEU A 225      59.960  66.740  25.330  1.00  0.00           C
ATOM   3487  O   LEU A 225      59.190  66.750  24.370  1.00  0.00           O
ATOM   3488  N   SER A 226      59.590  66.490  26.590  1.00  0.00           N
ATOM   3489  H   SER A 226      60.410  66.510  27.190  1.00  0.00           H
ATOM   3490  CA  SER A 226      58.330  66.010  27.100  1.00  0.00           C
ATOM   3491  HA  SER A 226      57.990  65.120  26.580  1.00  0.00           H
ATOM   3492  CB  SER A 226      58.490  65.780  28.600  1.00  0.00           C
ATOM   3493  HB1 SER A 226      59.270  65.010  28.630  1.00  0.00           H
ATOM   3494  HB2 SER A 226      57.570  65.350  28.990  1.00  0.00           H
ATOM   3495  OG  SER A 226      58.820  66.890  29.410  1.00  0.00           O
ATOM   3496  HG  SER A 226      59.200  66.620  30.250  1.00  0.00           H
ATOM   3497  C   SER A 226      57.180  66.970  26.810  1.00  0.00           C
ATOM   3498  O   SER A 226      57.400  68.120  26.410  1.00  0.00           O
ATOM   3499  N   PHE A 227      55.930  66.680  27.150  1.00  0.00           N
ATOM   3500  H   PHE A 227      55.720  65.700  27.260  1.00  0.00           H
ATOM   3501  CA  PHE A 227      54.960  67.690  27.520  1.00  0.00           C
ATOM   3502  HA  PHE A 227      54.980  68.510  26.790  1.00  0.00           H
ATOM   3503  CB  PHE A 227      53.520  67.190  27.550  1.00  0.00           C
ATOM   3504  HB1 PHE A 227      52.870  68.060  27.640  1.00  0.00           H
ATOM   3505  HB2 PHE A 227      53.350  66.550  28.420  1.00  0.00           H
ATOM   3506  CG  PHE A 227      53.070  66.580  26.250  1.00  0.00           C
ATOM   3507  CD1 PHE A 227      52.750  67.430  25.190  1.00  0.00           C
ATOM   3508  HD1 PHE A 227      52.780  68.490  25.390  1.00  0.00           H
ATOM   3509  CE1 PHE A 227      52.370  66.930  23.940  1.00  0.00           C
ATOM   3510  HE1 PHE A 227      52.140  67.630  23.140  1.00  0.00           H
ATOM   3511  CZ  PHE A 227      52.280  65.550  23.710  1.00  0.00           C
ATOM   3512  HZ  PHE A 227      51.910  65.280  22.740  1.00  0.00           H
ATOM   3513  CE2 PHE A 227      52.520  64.720  24.810  1.00  0.00           C
ATOM   3514  HE2 PHE A 227      52.310  63.660  24.830  1.00  0.00           H
ATOM   3515  CD2 PHE A 227      52.970  65.190  26.050  1.00  0.00           C
ATOM   3516  HD2 PHE A 227      53.110  64.470  26.840  1.00  0.00           H
ATOM   3517  C   PHE A 227      55.260  68.180  28.930  1.00  0.00           C
ATOM   3518  O   PHE A 227      55.250  69.380  29.180  1.00  0.00           O
ATOM   3519  N   ILE A 228      55.540  67.360  29.940  1.00  0.00           N
ATOM   3520  H   ILE A 228      55.510  66.380  29.680  1.00  0.00           H
ATOM   3521  CA  ILE A 228      55.690  67.600  31.360  1.00  0.00           C
ATOM   3522  HA  ILE A 228      55.990  68.620  31.580  1.00  0.00           H
ATOM   3523  CB  ILE A 228      54.480  67.240  32.210  1.00  0.00           C
ATOM   3524  HB  ILE A 228      54.480  66.170  32.420  1.00  0.00           H
ATOM   3525  CG2 ILE A 228      54.700  68.010  33.510  1.00  0.00           C
ATOM   3526 HG21 ILE A 228      54.820  69.070  33.310  1.00  0.00           H
ATOM   3527 HG22 ILE A 228      53.860  68.050  34.200  1.00  0.00           H
ATOM   3528 HG23 ILE A 228      55.580  67.610  34.020  1.00  0.00           H
ATOM   3529  CG1 ILE A 228      53.120  67.580  31.610  1.00  0.00           C
ATOM   3530 HG11 ILE A 228      52.980  67.060  30.660  1.00  0.00           H
ATOM   3531 HG12 ILE A 228      52.930  68.640  31.490  1.00  0.00           H
ATOM   3532  CD  ILE A 228      51.990  66.970  32.450  1.00  0.00           C
ATOM   3533  HD1 ILE A 228      51.710  67.680  33.210  1.00  0.00           H
ATOM   3534  HD2 ILE A 228      51.100  66.740  31.870  1.00  0.00           H
ATOM   3535  HD3 ILE A 228      52.330  66.100  33.010  1.00  0.00           H
ATOM   3536  C   ILE A 228      56.870  66.740  31.820  1.00  0.00           C
ATOM   3537  O   ILE A 228      56.890  65.540  31.590  1.00  0.00           O
ATOM   3538  N   THR A 229      57.850  67.360  32.480  1.00  0.00           N
ATOM   3539  H   THR A 229      57.870  68.370  32.550  1.00  0.00           H
ATOM   3540  CA  THR A 229      58.720  66.670  33.410  1.00  0.00           C
ATOM   3541  HA  THR A 229      58.590  65.600  33.260  1.00  0.00           H
ATOM   3542  CB  THR A 229      60.200  66.970  33.160  1.00  0.00           C
ATOM   3543  HB  THR A 229      60.380  67.990  33.480  1.00  0.00           H
ATOM   3544  CG2 THR A 229      61.260  66.040  33.730  1.00  0.00           C
ATOM   3545 HG21 THR A 229      61.160  65.000  33.420  1.00  0.00           H
ATOM   3546 HG22 THR A 229      62.290  66.340  33.520  1.00  0.00           H
ATOM   3547 HG23 THR A 229      61.060  66.030  34.800  1.00  0.00           H
ATOM   3548  OG1 THR A 229      60.340  66.900  31.760  1.00  0.00           O
ATOM   3549  HG1 THR A 229      61.080  67.450  31.480  1.00  0.00           H
ATOM   3550  C   THR A 229      58.420  67.020  34.860  1.00  0.00           C
ATOM   3551  O   THR A 229      58.310  68.210  35.160  1.00  0.00           O
ATOM   3552  N   LEU A 230      58.510  65.980  35.700  1.00  0.00           N
ATOM   3553  H   LEU A 230      58.840  65.100  35.340  1.00  0.00           H
ATOM   3554  CA  LEU A 230      58.190  66.140  37.110  1.00  0.00           C
ATOM   3555  HA  LEU A 230      58.340  67.170  37.420  1.00  0.00           H
ATOM   3556  CB  LEU A 230      56.740  65.700  37.270  1.00  0.00           C
ATOM   3557  HB1 LEU A 230      56.690  65.370  38.300  1.00  0.00           H
ATOM   3558  HB2 LEU A 230      56.490  64.800  36.710  1.00  0.00           H
ATOM   3559  CG  LEU A 230      55.650  66.730  36.950  1.00  0.00           C
ATOM   3560  HG  LEU A 230      55.930  67.400  36.150  1.00  0.00           H
ATOM   3561  CD1 LEU A 230      54.360  66.000  36.570  1.00  0.00           C
ATOM   3562 HD11 LEU A 230      53.560  66.740  36.500  1.00  0.00           H
ATOM   3563 HD12 LEU A 230      54.490  65.560  35.580  1.00  0.00           H
ATOM   3564 HD13 LEU A 230      54.160  65.240  37.320  1.00  0.00           H
ATOM   3565  CD2 LEU A 230      55.490  67.610  38.190  1.00  0.00           C
ATOM   3566 HD21 LEU A 230      55.410  67.020  39.100  1.00  0.00           H
ATOM   3567 HD22 LEU A 230      56.490  68.030  38.290  1.00  0.00           H
ATOM   3568 HD23 LEU A 230      54.540  68.130  38.160  1.00  0.00           H
ATOM   3569  C   LEU A 230      59.230  65.380  37.910  1.00  0.00           C
ATOM   3570  O   LEU A 230      59.480  64.200  37.680  1.00  0.00           O
ATOM   3571  N   ALA A 231      59.910  66.090  38.820  1.00  0.00           N
ATOM   3572  H   ALA A 231      59.660  67.050  38.980  1.00  0.00           H
ATOM   3573  CA  ALA A 231      61.150  65.690  39.470  1.00  0.00           C
ATOM   3574  HA  ALA A 231      61.260  64.610  39.400  1.00  0.00           H
ATOM   3575  CB  ALA A 231      62.300  66.310  38.680  1.00  0.00           C
ATOM   3576  HB1 ALA A 231      63.140  65.760  39.100  1.00  0.00           H
ATOM   3577  HB2 ALA A 231      62.290  66.070  37.620  1.00  0.00           H
ATOM   3578  HB3 ALA A 231      62.330  67.400  38.760  1.00  0.00           H
ATOM   3579  C   ALA A 231      61.080  65.920  40.970  1.00  0.00           C
ATOM   3580  O   ALA A 231      60.450  66.880  41.400  1.00  0.00           O
ATOM   3581  N   ASN A 232      61.850  65.090  41.680  1.00  0.00           N
ATOM   3582  H   ASN A 232      62.390  64.440  41.130  1.00  0.00           H
ATOM   3583  CA  ASN A 232      61.940  65.090  43.130  1.00  0.00           C
ATOM   3584  HA  ASN A 232      61.610  66.050  43.510  1.00  0.00           H
ATOM   3585  CB  ASN A 232      61.030  64.040  43.760  1.00  0.00           C
ATOM   3586  HB1 ASN A 232      61.050  63.990  44.850  1.00  0.00           H
ATOM   3587  HB2 ASN A 232      61.360  63.030  43.510  1.00  0.00           H
ATOM   3588  CG  ASN A 232      59.540  64.210  43.510  1.00  0.00           C
ATOM   3589  OD1 ASN A 232      58.990  63.390  42.770  1.00  0.00           O
ATOM   3590  ND2 ASN A 232      58.950  65.260  44.080  1.00  0.00           N
ATOM   3591 HD21 ASN A 232      59.670  65.880  44.430  1.00  0.00           H
ATOM   3592 HD22 ASN A 232      57.980  65.480  43.910  1.00  0.00           H
ATOM   3593  C   ASN A 232      63.380  64.850  43.580  1.00  0.00           C
ATOM   3594  O   ASN A 232      64.020  63.860  43.230  1.00  0.00           O
ATOM   3595  N   GLN A 233      63.820  65.710  44.500  1.00  0.00           N
ATOM   3596  H   GLN A 233      63.290  66.510  44.810  1.00  0.00           H
ATOM   3597  CA  GLN A 233      65.120  65.660  45.140  1.00  0.00           C
ATOM   3598  HA  GLN A 233      65.470  64.630  45.180  1.00  0.00           H
ATOM   3599  CB  GLN A 233      66.090  66.580  44.390  1.00  0.00           C
ATOM   3600  HB1 GLN A 233      67.010  66.670  44.960  1.00  0.00           H
ATOM   3601  HB2 GLN A 233      65.740  67.610  44.370  1.00  0.00           H
ATOM   3602  CG  GLN A 233      66.390  66.150  42.960  1.00  0.00           C
ATOM   3603  HG1 GLN A 233      66.490  65.070  43.020  1.00  0.00           H
ATOM   3604  HG2 GLN A 233      67.350  66.620  42.720  1.00  0.00           H
ATOM   3605  CD  GLN A 233      65.400  66.640  41.910  1.00  0.00           C
ATOM   3606  OE1 GLN A 233      64.330  67.220  42.050  1.00  0.00           O
ATOM   3607  NE2 GLN A 233      65.730  66.340  40.650  1.00  0.00           N
ATOM   3608 HE21 GLN A 233      66.660  66.000  40.450  1.00  0.00           H
ATOM   3609 HE22 GLN A 233      65.110  66.610  39.900  1.00  0.00           H
ATOM   3610  C   GLN A 233      64.960  66.110  46.580  1.00  0.00           C
ATOM   3611  O   GLN A 233      64.170  66.960  46.990  1.00  0.00           O
ATOM   3612  N   VAL A 234      65.730  65.410  47.420  1.00  0.00           N
ATOM   3613  H   VAL A 234      66.380  64.730  47.050  1.00  0.00           H
ATOM   3614  CA  VAL A 234      65.780  65.420  48.870  1.00  0.00           C
ATOM   3615  HA  VAL A 234      64.760  65.680  49.140  1.00  0.00           H
ATOM   3616  CB  VAL A 234      65.980  64.030  49.450  1.00  0.00           C
ATOM   3617  HB  VAL A 234      66.950  63.610  49.160  1.00  0.00           H
ATOM   3618  CG1 VAL A 234      65.960  64.080  50.980  1.00  0.00           C
ATOM   3619 HG11 VAL A 234      66.610  64.850  51.410  1.00  0.00           H
ATOM   3620 HG12 VAL A 234      64.980  64.400  51.340  1.00  0.00           H
ATOM   3621 HG13 VAL A 234      66.130  63.090  51.400  1.00  0.00           H
ATOM   3622  CG2 VAL A 234      64.810  63.130  49.050  1.00  0.00           C
ATOM   3623 HG21 VAL A 234      64.780  63.060  47.970  1.00  0.00           H
ATOM   3624 HG22 VAL A 234      65.050  62.140  49.450  1.00  0.00           H
ATOM   3625 HG23 VAL A 234      63.920  63.640  49.410  1.00  0.00           H
ATOM   3626  C   VAL A 234      66.890  66.390  49.230  1.00  0.00           C
ATOM   3627  O   VAL A 234      68.070  66.170  48.940  1.00  0.00           O
ATOM   3628  N   PRO A 235      66.680  67.460  50.000  1.00  0.00           N
ATOM   3629  CD  PRO A 235      65.380  67.910  50.450  1.00  0.00           C
ATOM   3630  HD1 PRO A 235      64.960  67.050  50.980  1.00  0.00           H
ATOM   3631  HD2 PRO A 235      64.770  68.130  49.580  1.00  0.00           H
ATOM   3632  CG  PRO A 235      65.620  69.070  51.410  1.00  0.00           C
ATOM   3633  HG1 PRO A 235      65.370  68.700  52.400  1.00  0.00           H
ATOM   3634  HG2 PRO A 235      65.090  70.000  51.230  1.00  0.00           H
ATOM   3635  CB  PRO A 235      67.120  69.360  51.430  1.00  0.00           C
ATOM   3636  HB1 PRO A 235      67.470  69.480  52.460  1.00  0.00           H
ATOM   3637  HB2 PRO A 235      67.280  70.250  50.820  1.00  0.00           H
ATOM   3638  CA  PRO A 235      67.740  68.280  50.550  1.00  0.00           C
ATOM   3639  HA  PRO A 235      68.290  68.730  49.730  1.00  0.00           H
ATOM   3640  C   PRO A 235      68.710  67.470  51.400  1.00  0.00           C
ATOM   3641  O   PRO A 235      68.260  67.040  52.460  1.00  0.00           O
ATOM   3642  N   ALA A 236      69.960  67.270  50.970  1.00  0.00           N
ATOM   3643  H   ALA A 236      70.300  67.820  50.190  1.00  0.00           H
ATOM   3644  CA  ALA A 236      70.980  66.410  51.520  1.00  0.00           C
ATOM   3645  HA  ALA A 236      71.050  66.580  52.600  1.00  0.00           H
ATOM   3646  CB  ALA A 236      70.450  64.980  51.400  1.00  0.00           C
ATOM   3647  HB1 ALA A 236      70.240  64.690  50.370  1.00  0.00           H
ATOM   3648  HB2 ALA A 236      71.150  64.240  51.790  1.00  0.00           H
ATOM   3649  HB3 ALA A 236      69.510  64.800  51.910  1.00  0.00           H
ATOM   3650  C   ALA A 236      72.260  66.800  50.810  1.00  0.00           C
ATOM   3651  O   ALA A 236      72.310  67.860  50.180  1.00  0.00           O
ATOM   3652  N   ASN A 237      73.330  66.010  50.960  1.00  0.00           N
ATOM   3653  H   ASN A 237      73.140  65.090  51.310  1.00  0.00           H
ATOM   3654  CA  ASN A 237      74.470  66.110  50.070  1.00  0.00           C
ATOM   3655  HA  ASN A 237      74.750  67.160  50.150  1.00  0.00           H
ATOM   3656  CB  ASN A 237      75.630  65.350  50.700  1.00  0.00           C
ATOM   3657  HB1 ASN A 237      76.470  65.440  50.010  1.00  0.00           H
ATOM   3658  HB2 ASN A 237      75.380  64.290  50.700  1.00  0.00           H
ATOM   3659  CG  ASN A 237      76.040  65.780  52.110  1.00  0.00           C
ATOM   3660  OD1 ASN A 237      76.140  64.920  52.970  1.00  0.00           O
ATOM   3661  ND2 ASN A 237      76.450  67.040  52.320  1.00  0.00           N
ATOM   3662 HD21 ASN A 237      76.510  67.640  51.520  1.00  0.00           H
ATOM   3663 HD22 ASN A 237      76.820  67.280  53.230  1.00  0.00           H
ATOM   3664  C   ASN A 237      74.100  65.490  48.730  1.00  0.00           C
ATOM   3665  O   ASN A 237      73.230  64.630  48.620  1.00  0.00           O
ATOM   3666  N   GLY A 238      74.790  65.920  47.680  1.00  0.00           N
ATOM   3667  H   GLY A 238      75.630  66.460  47.800  1.00  0.00           H
ATOM   3668  CA  GLY A 238      74.400  65.800  46.290  1.00  0.00           C
ATOM   3669  HA1 GLY A 238      73.840  64.870  46.220  1.00  0.00           H
ATOM   3670  HA2 GLY A 238      75.230  65.740  45.580  1.00  0.00           H
ATOM   3671  C   GLY A 238      73.430  66.870  45.820  1.00  0.00           C
ATOM   3672  O   GLY A 238      73.050  66.800  44.660  1.00  0.00           O
ATOM   3673  N   PHE A 239      72.910  67.730  46.710  1.00  0.00           N
ATOM   3674  H   PHE A 239      73.280  67.670  47.640  1.00  0.00           H
ATOM   3675  CA  PHE A 239      71.920  68.690  46.270  1.00  0.00           C
ATOM   3676  HA  PHE A 239      71.320  68.240  45.480  1.00  0.00           H
ATOM   3677  CB  PHE A 239      71.120  69.080  47.510  1.00  0.00           C
ATOM   3678  HB1 PHE A 239      71.720  69.590  48.260  1.00  0.00           H
ATOM   3679  HB2 PHE A 239      70.900  68.230  48.160  1.00  0.00           H
ATOM   3680  CG  PHE A 239      69.810  69.760  47.180  1.00  0.00           C
ATOM   3681  CD1 PHE A 239      68.660  69.010  46.950  1.00  0.00           C
ATOM   3682  HD1 PHE A 239      68.700  67.940  47.130  1.00  0.00           H
ATOM   3683  CE1 PHE A 239      67.460  69.550  46.470  1.00  0.00           C
ATOM   3684  HE1 PHE A 239      66.570  68.940  46.330  1.00  0.00           H
ATOM   3685  CZ  PHE A 239      67.360  70.930  46.270  1.00  0.00           C
ATOM   3686  HZ  PHE A 239      66.490  71.340  45.780  1.00  0.00           H
ATOM   3687  CE2 PHE A 239      68.510  71.690  46.510  1.00  0.00           C
ATOM   3688  HE2 PHE A 239      68.460  72.750  46.290  1.00  0.00           H
ATOM   3689  CD2 PHE A 239      69.730  71.140  46.940  1.00  0.00           C
ATOM   3690  HD2 PHE A 239      70.530  71.840  47.080  1.00  0.00           H
ATOM   3691  C   PHE A 239      72.420  69.950  45.580  1.00  0.00           C
ATOM   3692  O   PHE A 239      71.840  70.370  44.580  1.00  0.00           O
ATOM   3693  N   LYS A 240      73.440  70.650  46.080  1.00  0.00           N
ATOM   3694  H   LYS A 240      73.880  70.300  46.910  1.00  0.00           H
ATOM   3695  CA  LYS A 240      74.070  71.810  45.470  1.00  0.00           C
ATOM   3696  HA  LYS A 240      73.390  72.660  45.430  1.00  0.00           H
ATOM   3697  CB  LYS A 240      75.310  72.330  46.190  1.00  0.00           C
ATOM   3698  HB1 LYS A 240      76.080  71.580  46.380  1.00  0.00           H
ATOM   3699  HB2 LYS A 240      75.070  72.670  47.200  1.00  0.00           H
ATOM   3700  CG  LYS A 240      75.760  73.650  45.580  1.00  0.00           C
ATOM   3701  HG1 LYS A 240      76.000  74.300  46.420  1.00  0.00           H
ATOM   3702  HG2 LYS A 240      74.880  74.170  45.190  1.00  0.00           H
ATOM   3703  CD  LYS A 240      76.970  73.610  44.650  1.00  0.00           C
ATOM   3704  HD1 LYS A 240      76.820  72.890  43.840  1.00  0.00           H
ATOM   3705  HD2 LYS A 240      77.760  73.210  45.280  1.00  0.00           H
ATOM   3706  CE  LYS A 240      77.280  74.980  44.060  1.00  0.00           C
ATOM   3707  HE1 LYS A 240      77.710  75.620  44.830  1.00  0.00           H
ATOM   3708  HE2 LYS A 240      76.350  75.470  43.760  1.00  0.00           H
ATOM   3709  NZ  LYS A 240      78.250  74.900  42.960  1.00  0.00           N
ATOM   3710  HZ1 LYS A 240      78.250  75.820  42.560  1.00  0.00           H
ATOM   3711  HZ2 LYS A 240      79.160  74.590  43.280  1.00  0.00           H
ATOM   3712  HZ3 LYS A 240      77.830  74.270  42.290  1.00  0.00           H
ATOM   3713  C   LYS A 240      74.440  71.380  44.060  1.00  0.00           C
ATOM   3714  O   LYS A 240      75.080  70.350  43.940  1.00  0.00           O
ATOM   3715  N   GLY A 241      74.070  72.220  43.080  1.00  0.00           N
ATOM   3716  H   GLY A 241      73.370  72.900  43.340  1.00  0.00           H
ATOM   3717  CA  GLY A 241      74.710  72.070  41.790  1.00  0.00           C
ATOM   3718  HA1 GLY A 241      75.290  71.150  41.780  1.00  0.00           H
ATOM   3719  HA2 GLY A 241      75.530  72.790  41.660  1.00  0.00           H
ATOM   3720  C   GLY A 241      73.860  72.090  40.540  1.00  0.00           C
ATOM   3721  O   GLY A 241      74.210  72.480  39.430  1.00  0.00           O
ATOM   3722  N   LEU A 242      72.600  71.650  40.690  1.00  0.00           N
ATOM   3723  H   LEU A 242      72.300  71.220  41.550  1.00  0.00           H
ATOM   3724  CA  LEU A 242      71.560  71.840  39.700  1.00  0.00           C
ATOM   3725  HA  LEU A 242      71.880  71.260  38.830  1.00  0.00           H
ATOM   3726  CB  LEU A 242      70.220  71.220  40.110  1.00  0.00           C
ATOM   3727  HB1 LEU A 242      69.920  71.440  41.130  1.00  0.00           H
ATOM   3728  HB2 LEU A 242      70.410  70.150  40.180  1.00  0.00           H
ATOM   3729  CG  LEU A 242      68.960  71.370  39.260  1.00  0.00           C
ATOM   3730  HG  LEU A 242      68.570  72.380  39.330  1.00  0.00           H
ATOM   3731  CD1 LEU A 242      69.380  70.940  37.850  1.00  0.00           C
ATOM   3732 HD11 LEU A 242      68.470  70.920  37.240  1.00  0.00           H
ATOM   3733 HD12 LEU A 242      70.000  71.720  37.400  1.00  0.00           H
ATOM   3734 HD13 LEU A 242      69.930  70.000  37.860  1.00  0.00           H
ATOM   3735  CD2 LEU A 242      67.830  70.460  39.740  1.00  0.00           C
ATOM   3736 HD21 LEU A 242      66.950  70.590  39.100  1.00  0.00           H
ATOM   3737 HD22 LEU A 242      68.130  69.420  39.650  1.00  0.00           H
ATOM   3738 HD23 LEU A 242      67.680  70.720  40.790  1.00  0.00           H
ATOM   3739  C   LEU A 242      71.450  73.320  39.370  1.00  0.00           C
ATOM   3740  O   LEU A 242      71.290  74.100  40.310  1.00  0.00           O
ATOM   3741  N   PHE A 243      71.470  73.790  38.130  1.00  0.00           N
ATOM   3742  H   PHE A 243      71.640  73.170  37.350  1.00  0.00           H
ATOM   3743  CA  PHE A 243      71.170  75.150  37.740  1.00  0.00           C
ATOM   3744  HA  PHE A 243      70.650  75.610  38.580  1.00  0.00           H
ATOM   3745  CB  PHE A 243      72.360  76.060  37.440  1.00  0.00           C
ATOM   3746  HB1 PHE A 243      73.140  75.970  38.190  1.00  0.00           H
ATOM   3747  HB2 PHE A 243      72.060  77.100  37.290  1.00  0.00           H
ATOM   3748  CG  PHE A 243      73.110  75.720  36.170  1.00  0.00           C
ATOM   3749  CD1 PHE A 243      73.890  74.560  36.230  1.00  0.00           C
ATOM   3750  HD1 PHE A 243      73.970  73.990  37.140  1.00  0.00           H
ATOM   3751  CE1 PHE A 243      74.540  74.060  35.100  1.00  0.00           C
ATOM   3752  HE1 PHE A 243      75.080  73.130  35.090  1.00  0.00           H
ATOM   3753  CZ  PHE A 243      74.490  74.830  33.930  1.00  0.00           C
ATOM   3754  HZ  PHE A 243      74.940  74.540  32.990  1.00  0.00           H
ATOM   3755  CE2 PHE A 243      73.730  76.000  33.840  1.00  0.00           C
ATOM   3756  HE2 PHE A 243      73.750  76.580  32.930  1.00  0.00           H
ATOM   3757  CD2 PHE A 243      72.980  76.410  34.960  1.00  0.00           C
ATOM   3758  HD2 PHE A 243      72.510  77.370  34.900  1.00  0.00           H
ATOM   3759  C   PHE A 243      70.220  75.310  36.550  1.00  0.00           C
ATOM   3760  O   PHE A 243      70.160  74.510  35.620  1.00  0.00           O
ATOM   3761  N   ILE A 244      69.410  76.350  36.700  1.00  0.00           N
ATOM   3762  H   ILE A 244      69.470  76.840  37.580  1.00  0.00           H
ATOM   3763  CA  ILE A 244      68.530  76.960  35.710  1.00  0.00           C
ATOM   3764  HA  ILE A 244      68.150  76.210  35.020  1.00  0.00           H
ATOM   3765  CB  ILE A 244      67.340  77.740  36.250  1.00  0.00           C
ATOM   3766  HB  ILE A 244      67.660  78.590  36.860  1.00  0.00           H
ATOM   3767  CG2 ILE A 244      66.630  78.250  35.000  1.00  0.00           C
ATOM   3768 HG21 ILE A 244      65.620  78.600  35.250  1.00  0.00           H
ATOM   3769 HG22 ILE A 244      67.100  79.200  34.760  1.00  0.00           H
ATOM   3770 HG23 ILE A 244      66.570  77.550  34.170  1.00  0.00           H
ATOM   3771  CG1 ILE A 244      66.340  76.900  37.040  1.00  0.00           C
ATOM   3772 HG11 ILE A 244      66.310  75.860  36.710  1.00  0.00           H
ATOM   3773 HG12 ILE A 244      65.390  77.420  37.000  1.00  0.00           H
ATOM   3774  CD  ILE A 244      66.850  76.780  38.480  1.00  0.00           C
ATOM   3775  HD1 ILE A 244      67.000  77.770  38.930  1.00  0.00           H
ATOM   3776  HD2 ILE A 244      66.080  76.340  39.100  1.00  0.00           H
ATOM   3777  HD3 ILE A 244      67.740  76.160  38.580  1.00  0.00           H
ATOM   3778  C   ILE A 244      69.390  77.910  34.880  1.00  0.00           C
ATOM   3779  O   ILE A 244      70.070  78.700  35.530  1.00  0.00           O
ATOM   3780  N   LEU A 245      69.440  77.860  33.550  1.00  0.00           N
ATOM   3781  H   LEU A 245      68.850  77.220  33.030  1.00  0.00           H
ATOM   3782  CA  LEU A 245      69.990  78.940  32.760  1.00  0.00           C
ATOM   3783  HA  LEU A 245      70.450  79.730  33.360  1.00  0.00           H
ATOM   3784  CB  LEU A 245      71.020  78.390  31.790  1.00  0.00           C
ATOM   3785  HB1 LEU A 245      70.800  77.350  31.540  1.00  0.00           H
ATOM   3786  HB2 LEU A 245      71.950  78.180  32.310  1.00  0.00           H
ATOM   3787  CG  LEU A 245      71.360  79.190  30.540  1.00  0.00           C
ATOM   3788  HG  LEU A 245      70.520  79.310  29.860  1.00  0.00           H
ATOM   3789  CD1 LEU A 245      71.890  80.600  30.770  1.00  0.00           C
ATOM   3790 HD11 LEU A 245      72.070  80.960  29.750  1.00  0.00           H
ATOM   3791 HD12 LEU A 245      71.190  81.300  31.230  1.00  0.00           H
ATOM   3792 HD13 LEU A 245      72.820  80.630  31.330  1.00  0.00           H
ATOM   3793  CD2 LEU A 245      72.390  78.380  29.750  1.00  0.00           C
ATOM   3794 HD21 LEU A 245      72.460  78.930  28.810  1.00  0.00           H
ATOM   3795 HD22 LEU A 245      73.350  78.220  30.230  1.00  0.00           H
ATOM   3796 HD23 LEU A 245      71.980  77.380  29.600  1.00  0.00           H
ATOM   3797  C   LEU A 245      68.910  79.730  32.040  1.00  0.00           C
ATOM   3798  O   LEU A 245      68.110  79.090  31.360  1.00  0.00           O
ATOM   3799  N   THR A 246      68.700  81.020  32.330  1.00  0.00           N
ATOM   3800  H   THR A 246      69.430  81.510  32.830  1.00  0.00           H
ATOM   3801  CA  THR A 246      67.640  81.850  31.790  1.00  0.00           C
ATOM   3802  HA  THR A 246      66.700  81.300  31.670  1.00  0.00           H
ATOM   3803  CB  THR A 246      67.350  82.990  32.760  1.00  0.00           C
ATOM   3804  HB  THR A 246      66.420  83.450  32.410  1.00  0.00           H
ATOM   3805  CG2 THR A 246      67.060  82.490  34.170  1.00  0.00           C
ATOM   3806 HG21 THR A 246      67.960  82.100  34.650  1.00  0.00           H
ATOM   3807 HG22 THR A 246      66.730  83.350  34.760  1.00  0.00           H
ATOM   3808 HG23 THR A 246      66.240  81.780  34.270  1.00  0.00           H
ATOM   3809  OG1 THR A 246      68.340  83.980  32.780  1.00  0.00           O
ATOM   3810  HG1 THR A 246      69.070  83.680  33.330  1.00  0.00           H
ATOM   3811  C   THR A 246      67.940  82.410  30.410  1.00  0.00           C
ATOM   3812  O   THR A 246      69.090  82.570  29.990  1.00  0.00           O
ATOM   3813  N   GLY A 247      66.880  82.830  29.720  1.00  0.00           N
ATOM   3814  H   GLY A 247      65.970  82.540  30.070  1.00  0.00           H
ATOM   3815  CA  GLY A 247      66.840  83.630  28.520  1.00  0.00           C
ATOM   3816  HA1 GLY A 247      65.800  83.910  28.340  1.00  0.00           H
ATOM   3817  HA2 GLY A 247      67.230  83.030  27.700  1.00  0.00           H
ATOM   3818  C   GLY A 247      67.680  84.900  28.570  1.00  0.00           C
ATOM   3819  O   GLY A 247      68.160  85.430  27.580  1.00  0.00           O
ATOM   3820  N   ASP A 248      67.940  85.390  29.790  1.00  0.00           N
ATOM   3821  H   ASP A 248      67.640  84.890  30.610  1.00  0.00           H
ATOM   3822  CA  ASP A 248      68.700  86.610  30.020  1.00  0.00           C
ATOM   3823  HA  ASP A 248      68.440  87.350  29.260  1.00  0.00           H
ATOM   3824  CB  ASP A 248      68.190  87.190  31.340  1.00  0.00           C
ATOM   3825  HB1 ASP A 248      68.670  88.150  31.550  1.00  0.00           H
ATOM   3826  HB2 ASP A 248      68.440  86.500  32.150  1.00  0.00           H
ATOM   3827  CG  ASP A 248      66.710  87.510  31.490  1.00  0.00           C
ATOM   3828  OD1 ASP A 248      66.230  88.060  30.470  1.00  0.00           O
ATOM   3829  OD2 ASP A 248      66.050  87.330  32.530  1.00  0.00           O
ATOM   3830  C   ASP A 248      70.190  86.340  30.070  1.00  0.00           C
ATOM   3831  O   ASP A 248      70.940  87.230  30.470  1.00  0.00           O
ATOM   3832  N   GLY A 249      70.650  85.090  29.900  1.00  0.00           N
ATOM   3833  H   GLY A 249      69.900  84.440  29.710  1.00  0.00           H
ATOM   3834  CA  GLY A 249      71.980  84.570  30.130  1.00  0.00           C
ATOM   3835  HA1 GLY A 249      72.730  85.150  29.600  1.00  0.00           H
ATOM   3836  HA2 GLY A 249      71.920  83.640  29.550  1.00  0.00           H
ATOM   3837  C   GLY A 249      72.470  84.310  31.550  1.00  0.00           C
ATOM   3838  O   GLY A 249      73.420  83.540  31.650  1.00  0.00           O
ATOM   3839  N   GLU A 250      71.800  84.880  32.560  1.00  0.00           N
ATOM   3840  H   GLU A 250      71.000  85.450  32.300  1.00  0.00           H
ATOM   3841  CA  GLU A 250      72.060  84.660  33.970  1.00  0.00           C
ATOM   3842  HA  GLU A 250      73.130  84.800  34.100  1.00  0.00           H
ATOM   3843  CB  GLU A 250      71.270  85.640  34.830  1.00  0.00           C
ATOM   3844  HB1 GLU A 250      71.450  85.470  35.890  1.00  0.00           H
ATOM   3845  HB2 GLU A 250      70.200  85.420  34.790  1.00  0.00           H
ATOM   3846  CG  GLU A 250      71.470  87.120  34.510  1.00  0.00           C
ATOM   3847  HG1 GLU A 250      70.710  87.640  35.100  1.00  0.00           H
ATOM   3848  HG2 GLU A 250      71.150  87.430  33.520  1.00  0.00           H
ATOM   3849  CD  GLU A 250      72.820  87.690  34.920  1.00  0.00           C
ATOM   3850  OE1 GLU A 250      73.880  87.280  34.400  1.00  0.00           O
ATOM   3851  OE2 GLU A 250      72.880  88.550  35.810  1.00  0.00           O
ATOM   3852  C   GLU A 250      71.680  83.260  34.430  1.00  0.00           C
ATOM   3853  O   GLU A 250      70.780  82.680  33.830  1.00  0.00           O
ATOM   3854  N   LYS A 251      72.280  82.780  35.520  1.00  0.00           N
ATOM   3855  H   LYS A 251      72.940  83.410  35.950  1.00  0.00           H
ATOM   3856  CA  LYS A 251      72.200  81.390  35.930  1.00  0.00           C
ATOM   3857  HA  LYS A 251      71.430  80.880  35.350  1.00  0.00           H
ATOM   3858  CB  LYS A 251      73.530  80.730  35.590  1.00  0.00           C
ATOM   3859  HB1 LYS A 251      73.420  79.730  36.000  1.00  0.00           H
ATOM   3860  HB2 LYS A 251      74.350  81.300  36.030  1.00  0.00           H
ATOM   3861  CG  LYS A 251      73.760  80.680  34.080  1.00  0.00           C
ATOM   3862  HG1 LYS A 251      73.670  81.690  33.670  1.00  0.00           H
ATOM   3863  HG2 LYS A 251      72.950  80.100  33.650  1.00  0.00           H
ATOM   3864  CD  LYS A 251      75.090  80.020  33.740  1.00  0.00           C
ATOM   3865  HD1 LYS A 251      74.980  78.990  34.070  1.00  0.00           H
ATOM   3866  HD2 LYS A 251      75.910  80.600  34.170  1.00  0.00           H
ATOM   3867  CE  LYS A 251      75.320  80.060  32.230  1.00  0.00           C
ATOM   3868  HE1 LYS A 251      74.480  79.570  31.740  1.00  0.00           H
ATOM   3869  HE2 LYS A 251      76.150  79.400  32.010  1.00  0.00           H
ATOM   3870  NZ  LYS A 251      75.590  81.430  31.760  1.00  0.00           N
ATOM   3871  HZ1 LYS A 251      75.840  81.350  30.780  1.00  0.00           H
ATOM   3872  HZ2 LYS A 251      74.790  82.040  31.690  1.00  0.00           H
ATOM   3873  HZ3 LYS A 251      76.230  81.890  32.380  1.00  0.00           H
ATOM   3874  C   LYS A 251      71.890  81.240  37.410  1.00  0.00           C
ATOM   3875  O   LYS A 251      72.680  81.710  38.230  1.00  0.00           O
ATOM   3876  N   ILE A 252      70.720  80.650  37.640  1.00  0.00           N
ATOM   3877  H   ILE A 252      70.330  80.140  36.860  1.00  0.00           H
ATOM   3878  CA  ILE A 252      70.080  80.660  38.940  1.00  0.00           C
ATOM   3879  HA  ILE A 252      70.510  81.400  39.610  1.00  0.00           H
ATOM   3880  CB  ILE A 252      68.590  80.980  38.770  1.00  0.00           C
ATOM   3881  HB  ILE A 252      68.100  80.230  38.150  1.00  0.00           H
ATOM   3882  CG2 ILE A 252      67.950  81.020  40.160  1.00  0.00           C
ATOM   3883 HG21 ILE A 252      68.370  81.890  40.660  1.00  0.00           H
ATOM   3884 HG22 ILE A 252      66.870  81.140  40.130  1.00  0.00           H
ATOM   3885 HG23 ILE A 252      68.150  80.100  40.710  1.00  0.00           H
ATOM   3886  CG1 ILE A 252      68.400  82.370  38.170  1.00  0.00           C
ATOM   3887 HG11 ILE A 252      67.340  82.620  38.260  1.00  0.00           H
ATOM   3888 HG12 ILE A 252      68.620  82.260  37.110  1.00  0.00           H
ATOM   3889  CD  ILE A 252      69.140  83.590  38.720  1.00  0.00           C
ATOM   3890  HD1 ILE A 252      69.040  83.680  39.800  1.00  0.00           H
ATOM   3891  HD2 ILE A 252      70.170  83.540  38.390  1.00  0.00           H
ATOM   3892  HD3 ILE A 252      68.750  84.520  38.320  1.00  0.00           H
ATOM   3893  C   ILE A 252      70.290  79.250  39.460  1.00  0.00           C
ATOM   3894  O   ILE A 252      69.700  78.330  38.890  1.00  0.00           O
ATOM   3895  N   PRO A 253      71.200  79.020  40.410  1.00  0.00           N
ATOM   3896  CD  PRO A 253      72.290  79.870  40.850  1.00  0.00           C
ATOM   3897  HD1 PRO A 253      71.850  80.690  41.410  1.00  0.00           H
ATOM   3898  HD2 PRO A 253      72.810  80.300  39.990  1.00  0.00           H
ATOM   3899  CG  PRO A 253      73.230  79.120  41.780  1.00  0.00           C
ATOM   3900  HG1 PRO A 253      73.200  79.620  42.750  1.00  0.00           H
ATOM   3901  HG2 PRO A 253      74.270  79.110  41.440  1.00  0.00           H
ATOM   3902  CB  PRO A 253      72.610  77.730  41.750  1.00  0.00           C
ATOM   3903  HB1 PRO A 253      72.610  77.170  42.680  1.00  0.00           H
ATOM   3904  HB2 PRO A 253      73.160  77.010  41.140  1.00  0.00           H
ATOM   3905  CA  PRO A 253      71.180  77.820  41.220  1.00  0.00           C
ATOM   3906  HA  PRO A 253      71.080  76.950  40.560  1.00  0.00           H
ATOM   3907  C   PRO A 253      70.150  77.790  42.340  1.00  0.00           C
ATOM   3908  O   PRO A 253      70.060  78.780  43.070  1.00  0.00           O
ATOM   3909  N   VAL A 254      69.360  76.720  42.460  1.00  0.00           N
ATOM   3910  H   VAL A 254      69.560  75.950  41.840  1.00  0.00           H
ATOM   3911  CA  VAL A 254      68.190  76.590  43.310  1.00  0.00           C
ATOM   3912  HA  VAL A 254      67.540  77.450  43.170  1.00  0.00           H
ATOM   3913  CB  VAL A 254      67.390  75.370  42.870  1.00  0.00           C
ATOM   3914  HB  VAL A 254      66.490  75.360  43.480  1.00  0.00           H
ATOM   3915  CG1 VAL A 254      66.880  75.360  41.440  1.00  0.00           C
ATOM   3916 HG11 VAL A 254      66.180  74.570  41.170  1.00  0.00           H
ATOM   3917 HG12 VAL A 254      66.380  76.320  41.340  1.00  0.00           H
ATOM   3918 HG13 VAL A 254      67.640  75.290  40.660  1.00  0.00           H
ATOM   3919  CG2 VAL A 254      68.100  74.040  43.140  1.00  0.00           C
ATOM   3920 HG21 VAL A 254      67.360  73.240  43.040  1.00  0.00           H
ATOM   3921 HG22 VAL A 254      68.940  73.840  42.470  1.00  0.00           H
ATOM   3922 HG23 VAL A 254      68.430  74.100  44.170  1.00  0.00           H
ATOM   3923  C   VAL A 254      68.530  76.550  44.790  1.00  0.00           C
ATOM   3924  O   VAL A 254      69.620  76.130  45.180  1.00  0.00           O
ATOM   3925  N   PRO A 255      67.640  77.040  45.660  1.00  0.00           N
ATOM   3926  CD  PRO A 255      66.490  77.820  45.260  1.00  0.00           C
ATOM   3927  HD1 PRO A 255      65.710  77.290  44.720  1.00  0.00           H
ATOM   3928  HD2 PRO A 255      66.790  78.630  44.590  1.00  0.00           H
ATOM   3929  CG  PRO A 255      65.840  78.320  46.550  1.00  0.00           C
ATOM   3930  HG1 PRO A 255      65.040  77.620  46.790  1.00  0.00           H
ATOM   3931  HG2 PRO A 255      65.470  79.340  46.430  1.00  0.00           H
ATOM   3932  CB  PRO A 255      66.940  78.140  47.590  1.00  0.00           C
ATOM   3933  HB1 PRO A 255      66.560  77.950  48.600  1.00  0.00           H
ATOM   3934  HB2 PRO A 255      67.620  78.990  47.580  1.00  0.00           H
ATOM   3935  CA  PRO A 255      67.730  76.920  47.100  1.00  0.00           C
ATOM   3936  HA  PRO A 255      68.760  77.040  47.430  1.00  0.00           H
ATOM   3937  C   PRO A 255      67.200  75.560  47.510  1.00  0.00           C
ATOM   3938  O   PRO A 255      66.350  75.020  46.800  1.00  0.00           O
ATOM   3939  N   PRO A 256      67.600  74.920  48.620  1.00  0.00           N
ATOM   3940  CD  PRO A 256      68.730  75.310  49.440  1.00  0.00           C
ATOM   3941  HD1 PRO A 256      68.530  76.250  49.950  1.00  0.00           H
ATOM   3942  HD2 PRO A 256      69.530  75.510  48.730  1.00  0.00           H
ATOM   3943  CG  PRO A 256      69.020  74.170  50.420  1.00  0.00           C
ATOM   3944  HG1 PRO A 256      68.870  74.560  51.420  1.00  0.00           H
ATOM   3945  HG2 PRO A 256      70.030  73.770  50.310  1.00  0.00           H
ATOM   3946  CB  PRO A 256      67.990  73.090  50.160  1.00  0.00           C
ATOM   3947  HB1 PRO A 256      67.500  72.710  51.050  1.00  0.00           H
ATOM   3948  HB2 PRO A 256      68.400  72.250  49.580  1.00  0.00           H
ATOM   3949  CA  PRO A 256      67.060  73.660  49.090  1.00  0.00           C
ATOM   3950  HA  PRO A 256      67.090  72.910  48.310  1.00  0.00           H
ATOM   3951  C   PRO A 256      65.630  73.800  49.620  1.00  0.00           C
ATOM   3952  O   PRO A 256      65.470  74.290  50.730  1.00  0.00           O
ATOM   3953  N   ILE A 257      64.630  73.280  48.910  1.00  0.00           N
ATOM   3954  H   ILE A 257      64.870  72.860  48.020  1.00  0.00           H
ATOM   3955  CA  ILE A 257      63.240  73.370  49.310  1.00  0.00           C
ATOM   3956  HA  ILE A 257      63.220  73.900  50.260  1.00  0.00           H
ATOM   3957  CB  ILE A 257      62.450  74.110  48.230  1.00  0.00           C
ATOM   3958  HB  ILE A 257      62.650  73.650  47.260  1.00  0.00           H
ATOM   3959  CG2 ILE A 257      60.920  74.090  48.330  1.00  0.00           C
ATOM   3960 HG21 ILE A 257      60.510  74.590  47.450  1.00  0.00           H
ATOM   3961 HG22 ILE A 257      60.560  73.070  48.430  1.00  0.00           H
ATOM   3962 HG23 ILE A 257      60.650  74.710  49.180  1.00  0.00           H
ATOM   3963  CG1 ILE A 257      62.910  75.560  48.230  1.00  0.00           C
ATOM   3964 HG11 ILE A 257      62.410  76.060  47.400  1.00  0.00           H
ATOM   3965 HG12 ILE A 257      63.960  75.740  48.010  1.00  0.00           H
ATOM   3966  CD  ILE A 257      62.650  76.380  49.480  1.00  0.00           C
ATOM   3967  HD1 ILE A 257      61.570  76.540  49.560  1.00  0.00           H
ATOM   3968  HD2 ILE A 257      63.050  75.880  50.360  1.00  0.00           H
ATOM   3969  HD3 ILE A 257      62.990  77.420  49.500  1.00  0.00           H
ATOM   3970  C   ILE A 257      62.540  72.050  49.570  1.00  0.00           C
ATOM   3971  O   ILE A 257      62.780  71.110  48.810  1.00  0.00           O
ATOM   3972  N   ARG A 258      61.710  71.920  50.620  1.00  0.00           N
ATOM   3973  H   ARG A 258      61.600  72.750  51.180  1.00  0.00           H
ATOM   3974  CA  ARG A 258      60.980  70.730  50.990  1.00  0.00           C
ATOM   3975  HA  ARG A 258      61.290  69.810  50.510  1.00  0.00           H
ATOM   3976  CB  ARG A 258      61.200  70.500  52.480  1.00  0.00           C
ATOM   3977  HB1 ARG A 258      60.700  69.560  52.730  1.00  0.00           H
ATOM   3978  HB2 ARG A 258      60.980  71.440  52.970  1.00  0.00           H
ATOM   3979  CG  ARG A 258      62.640  70.070  52.720  1.00  0.00           C
ATOM   3980  HG1 ARG A 258      63.340  70.840  52.390  1.00  0.00           H
ATOM   3981  HG2 ARG A 258      62.700  69.060  52.320  1.00  0.00           H
ATOM   3982  CD  ARG A 258      62.780  70.010  54.240  1.00  0.00           C
ATOM   3983  HD1 ARG A 258      63.690  69.460  54.470  1.00  0.00           H
ATOM   3984  HD2 ARG A 258      61.930  69.480  54.680  1.00  0.00           H
ATOM   3985  NE  ARG A 258      62.780  71.260  55.000  1.00  0.00           N
ATOM   3986  HE  ARG A 258      62.970  72.110  54.480  1.00  0.00           H
ATOM   3987  CZ  ARG A 258      62.830  71.450  56.330  1.00  0.00           C
ATOM   3988  NH1 ARG A 258      62.960  70.360  57.100  1.00  0.00           N
ATOM   3989 HH11 ARG A 258      63.180  69.500  56.610  1.00  0.00           H
ATOM   3990 HH12 ARG A 258      63.300  70.500  58.030  1.00  0.00           H
ATOM   3991  NH2 ARG A 258      62.740  72.660  56.900  1.00  0.00           N
ATOM   3992 HH21 ARG A 258      62.820  73.420  56.250  1.00  0.00           H
ATOM   3993 HH22 ARG A 258      62.870  72.830  57.890  1.00  0.00           H
ATOM   3994  C   ARG A 258      59.520  70.710  50.550  1.00  0.00           C
ATOM   3995  O   ARG A 258      58.960  71.720  50.110  1.00  0.00           O
ATOM   3996  N   ASN A 259      58.860  69.550  50.630  1.00  0.00           N
ATOM   3997  H   ASN A 259      59.400  68.770  50.980  1.00  0.00           H
ATOM   3998  CA  ASN A 259      57.440  69.410  50.390  1.00  0.00           C
ATOM   3999  HA  ASN A 259      57.110  68.370  50.380  1.00  0.00           H
ATOM   4000  CB  ASN A 259      56.680  69.920  51.620  1.00  0.00           C
ATOM   4001  HB1 ASN A 259      55.630  69.700  51.420  1.00  0.00           H
ATOM   4002  HB2 ASN A 259      56.800  71.000  51.590  1.00  0.00           H
ATOM   4003  CG  ASN A 259      57.200  69.440  52.960  1.00  0.00           C
ATOM   4004  OD1 ASN A 259      58.310  69.810  53.360  1.00  0.00           O
ATOM   4005  ND2 ASN A 259      56.390  68.710  53.740  1.00  0.00           N
ATOM   4006 HD21 ASN A 259      55.470  68.460  53.420  1.00  0.00           H
ATOM   4007 HD22 ASN A 259      56.810  68.350  54.580  1.00  0.00           H
ATOM   4008  C   ASN A 259      56.980  69.940  49.040  1.00  0.00           C
ATOM   4009  O   ASN A 259      55.940  70.570  48.850  1.00  0.00           O
ATOM   4010  N   SER A 260      57.810  69.570  48.060  1.00  0.00           N
ATOM   4011  H   SER A 260      58.500  68.840  48.120  1.00  0.00           H
ATOM   4012  CA  SER A 260      57.870  70.220  46.770  1.00  0.00           C
ATOM   4013  HA  SER A 260      56.930  70.690  46.480  1.00  0.00           H
ATOM   4014  CB  SER A 260      58.990  71.260  46.670  1.00  0.00           C
ATOM   4015  HB1 SER A 260      58.780  72.080  47.340  1.00  0.00           H
ATOM   4016  HB2 SER A 260      58.920  71.750  45.700  1.00  0.00           H
ATOM   4017  OG  SER A 260      60.180  70.610  47.040  1.00  0.00           O
ATOM   4018  HG  SER A 260      60.880  71.250  47.190  1.00  0.00           H
ATOM   4019  C   SER A 260      57.990  69.110  45.730  1.00  0.00           C
ATOM   4020  O   SER A 260      58.480  68.020  46.020  1.00  0.00           O
ATOM   4021  N   TYR A 261      57.580  69.480  44.510  1.00  0.00           N
ATOM   4022  H   TYR A 261      57.220  70.410  44.460  1.00  0.00           H
ATOM   4023  CA  TYR A 261      58.060  68.880  43.280  1.00  0.00           C
ATOM   4024  HA  TYR A 261      58.820  68.150  43.550  1.00  0.00           H
ATOM   4025  CB  TYR A 261      56.920  68.360  42.420  1.00  0.00           C
ATOM   4026  HB1 TYR A 261      57.090  68.520  41.350  1.00  0.00           H
ATOM   4027  HB2 TYR A 261      56.040  68.960  42.650  1.00  0.00           H
ATOM   4028  CG  TYR A 261      56.620  66.900  42.670  1.00  0.00           C
ATOM   4029  CD1 TYR A 261      55.830  66.540  43.780  1.00  0.00           C
ATOM   4030  HD1 TYR A 261      55.630  67.320  44.500  1.00  0.00           H
ATOM   4031  CE1 TYR A 261      55.480  65.210  44.030  1.00  0.00           C
ATOM   4032  HE1 TYR A 261      55.000  64.940  44.960  1.00  0.00           H
ATOM   4033  CZ  TYR A 261      55.660  64.300  42.980  1.00  0.00           C
ATOM   4034  OH  TYR A 261      55.360  62.980  43.160  1.00  0.00           O
ATOM   4035  HH  TYR A 261      55.300  62.450  42.360  1.00  0.00           H
ATOM   4036  CE2 TYR A 261      56.290  64.670  41.770  1.00  0.00           C
ATOM   4037  HE2 TYR A 261      56.640  63.930  41.060  1.00  0.00           H
ATOM   4038  CD2 TYR A 261      56.860  65.940  41.680  1.00  0.00           C
ATOM   4039  HD2 TYR A 261      57.430  66.180  40.800  1.00  0.00           H
ATOM   4040  C   TYR A 261      58.710  69.980  42.450  1.00  0.00           C
ATOM   4041  O   TYR A 261      58.400  71.160  42.630  1.00  0.00           O
ATOM   4042  N   LEU A 262      59.710  69.610  41.650  1.00  0.00           N
ATOM   4043  H   LEU A 262      59.880  68.610  41.560  1.00  0.00           H
ATOM   4044  CA  LEU A 262      60.150  70.450  40.560  1.00  0.00           C
ATOM   4045  HA  LEU A 262      59.970  71.490  40.830  1.00  0.00           H
ATOM   4046  CB  LEU A 262      61.630  70.280  40.230  1.00  0.00           C
ATOM   4047  HB1 LEU A 262      61.900  70.450  39.190  1.00  0.00           H
ATOM   4048  HB2 LEU A 262      61.850  69.230  40.430  1.00  0.00           H
ATOM   4049  CG  LEU A 262      62.590  71.210  40.970  1.00  0.00           C
ATOM   4050  HG  LEU A 262      62.540  71.070  42.050  1.00  0.00           H
ATOM   4051  CD1 LEU A 262      64.010  70.840  40.580  1.00  0.00           C
ATOM   4052 HD11 LEU A 262      64.210  69.790  40.810  1.00  0.00           H
ATOM   4053 HD12 LEU A 262      64.030  70.960  39.500  1.00  0.00           H
ATOM   4054 HD13 LEU A 262      64.670  71.550  41.070  1.00  0.00           H
ATOM   4055  CD2 LEU A 262      62.310  72.680  40.660  1.00  0.00           C
ATOM   4056 HD21 LEU A 262      62.880  73.350  41.310  1.00  0.00           H
ATOM   4057 HD22 LEU A 262      62.670  72.790  39.630  1.00  0.00           H
ATOM   4058 HD23 LEU A 262      61.280  73.000  40.820  1.00  0.00           H
ATOM   4059  C   LEU A 262      59.320  70.340  39.280  1.00  0.00           C
ATOM   4060  O   LEU A 262      58.970  69.180  39.080  1.00  0.00           O
ATOM   4061  N   VAL A 263      59.030  71.330  38.430  1.00  0.00           N
ATOM   4062  H   VAL A 263      59.260  72.300  38.580  1.00  0.00           H
ATOM   4063  CA  VAL A 263      58.240  71.200  37.220  1.00  0.00           C
ATOM   4064  HA  VAL A 263      57.990  70.160  37.030  1.00  0.00           H
ATOM   4065  CB  VAL A 263      56.860  71.820  37.420  1.00  0.00           C
ATOM   4066  HB  VAL A 263      57.010  72.870  37.680  1.00  0.00           H
ATOM   4067  CG1 VAL A 263      56.010  71.730  36.160  1.00  0.00           C
ATOM   4068 HG11 VAL A 263      56.340  72.510  35.470  1.00  0.00           H
ATOM   4069 HG12 VAL A 263      56.200  70.790  35.630  1.00  0.00           H
ATOM   4070 HG13 VAL A 263      54.970  71.900  36.440  1.00  0.00           H
ATOM   4071  CG2 VAL A 263      56.080  71.230  38.590  1.00  0.00           C
ATOM   4072 HG21 VAL A 263      55.120  71.720  38.700  1.00  0.00           H
ATOM   4073 HG22 VAL A 263      56.050  70.140  38.560  1.00  0.00           H
ATOM   4074 HG23 VAL A 263      56.740  71.360  39.440  1.00  0.00           H
ATOM   4075  C   VAL A 263      58.840  71.810  35.970  1.00  0.00           C
ATOM   4076  O   VAL A 263      59.190  72.990  35.940  1.00  0.00           O
ATOM   4077  N   PHE A 264      59.060  71.030  34.910  1.00  0.00           N
ATOM   4078  H   PHE A 264      58.770  70.070  35.040  1.00  0.00           H
ATOM   4079  CA  PHE A 264      59.510  71.560  33.640  1.00  0.00           C
ATOM   4080  HA  PHE A 264      59.910  72.570  33.760  1.00  0.00           H
ATOM   4081  CB  PHE A 264      60.680  70.810  33.010  1.00  0.00           C
ATOM   4082  HB1 PHE A 264      61.090  71.440  32.220  1.00  0.00           H
ATOM   4083  HB2 PHE A 264      60.340  69.900  32.510  1.00  0.00           H
ATOM   4084  CG  PHE A 264      61.940  70.500  33.780  1.00  0.00           C
ATOM   4085  CD1 PHE A 264      63.180  71.040  33.410  1.00  0.00           C
ATOM   4086  HD1 PHE A 264      63.230  71.680  32.540  1.00  0.00           H
ATOM   4087  CE1 PHE A 264      64.300  70.870  34.230  1.00  0.00           C
ATOM   4088  HE1 PHE A 264      65.250  71.210  33.840  1.00  0.00           H
ATOM   4089  CZ  PHE A 264      64.160  70.210  35.450  1.00  0.00           C
ATOM   4090  HZ  PHE A 264      65.020  70.140  36.100  1.00  0.00           H
ATOM   4091  CE2 PHE A 264      62.930  69.660  35.820  1.00  0.00           C
ATOM   4092  HE2 PHE A 264      62.810  69.170  36.780  1.00  0.00           H
ATOM   4093  CD2 PHE A 264      61.860  69.690  34.920  1.00  0.00           C
ATOM   4094  HD2 PHE A 264      60.970  69.140  35.190  1.00  0.00           H
ATOM   4095  C   PHE A 264      58.410  71.560  32.590  1.00  0.00           C
ATOM   4096  O   PHE A 264      57.740  70.550  32.410  1.00  0.00           O
ATOM   4097  N   ILE A 265      58.270  72.680  31.880  1.00  0.00           N
ATOM   4098  H   ILE A 265      58.850  73.460  32.170  1.00  0.00           H
ATOM   4099  CA  ILE A 265      57.660  72.700  30.570  1.00  0.00           C
ATOM   4100  HA  ILE A 265      56.750  72.090  30.550  1.00  0.00           H
ATOM   4101  CB  ILE A 265      57.330  74.120  30.120  1.00  0.00           C
ATOM   4102  HB  ILE A 265      58.300  74.600  30.050  1.00  0.00           H
ATOM   4103  CG2 ILE A 265      56.690  74.210  28.740  1.00  0.00           C
ATOM   4104 HG21 ILE A 265      56.330  73.230  28.440  1.00  0.00           H
ATOM   4105 HG22 ILE A 265      55.790  74.830  28.730  1.00  0.00           H
ATOM   4106 HG23 ILE A 265      57.450  74.510  28.020  1.00  0.00           H
ATOM   4107  CG1 ILE A 265      56.540  74.850  31.210  1.00  0.00           C
ATOM   4108 HG11 ILE A 265      56.310  75.800  30.730  1.00  0.00           H
ATOM   4109 HG12 ILE A 265      57.170  74.940  32.090  1.00  0.00           H
ATOM   4110  CD  ILE A 265      55.250  74.170  31.680  1.00  0.00           C
ATOM   4111  HD1 ILE A 265      54.500  73.920  30.930  1.00  0.00           H
ATOM   4112  HD2 ILE A 265      55.500  73.290  32.280  1.00  0.00           H
ATOM   4113  HD3 ILE A 265      54.690  74.810  32.350  1.00  0.00           H
ATOM   4114  C   ILE A 265      58.610  72.120  29.530  1.00  0.00           C
ATOM   4115  O   ILE A 265      59.650  72.750  29.340  1.00  0.00           O
ATOM   4116  N   GLY A 266      58.240  71.000  28.890  1.00  0.00           N
ATOM   4117  H   GLY A 266      57.420  70.490  29.160  1.00  0.00           H
ATOM   4118  CA  GLY A 266      59.090  70.370  27.900  1.00  0.00           C
ATOM   4119  HA1 GLY A 266      59.040  69.280  27.930  1.00  0.00           H
ATOM   4120  HA2 GLY A 266      60.130  70.600  28.130  1.00  0.00           H
ATOM   4121  C   GLY A 266      58.750  70.860  26.510  1.00  0.00           C
ATOM   4122  O   GLY A 266      57.680  71.440  26.310  1.00  0.00           O
ATOM   4123  N   GLN A 267      59.620  70.510  25.560  1.00  0.00           N
ATOM   4124  H   GLN A 267      60.470  70.060  25.840  1.00  0.00           H
ATOM   4125  CA  GLN A 267      59.560  71.020  24.200  1.00  0.00           C
ATOM   4126  HA  GLN A 267      59.490  72.110  24.320  1.00  0.00           H
ATOM   4127  CB  GLN A 267      60.830  70.700  23.420  1.00  0.00           C
ATOM   4128  HB1 GLN A 267      60.660  71.080  22.410  1.00  0.00           H
ATOM   4129  HB2 GLN A 267      60.870  69.610  23.310  1.00  0.00           H
ATOM   4130  CG  GLN A 267      62.050  71.380  24.030  1.00  0.00           C
ATOM   4131  HG1 GLN A 267      62.380  71.000  25.000  1.00  0.00           H
ATOM   4132  HG2 GLN A 267      61.860  72.440  24.210  1.00  0.00           H
ATOM   4133  CD  GLN A 267      63.200  71.350  23.040  1.00  0.00           C
ATOM   4134  OE1 GLN A 267      63.980  70.400  22.950  1.00  0.00           O
ATOM   4135  NE2 GLN A 267      63.380  72.400  22.230  1.00  0.00           N
ATOM   4136 HE21 GLN A 267      62.640  73.080  22.250  1.00  0.00           H
ATOM   4137 HE22 GLN A 267      64.070  72.400  21.490  1.00  0.00           H
ATOM   4138  C   GLN A 267      58.310  70.500  23.510  1.00  0.00           C
ATOM   4139  O   GLN A 267      57.790  71.170  22.620  1.00  0.00           O
ATOM   4140  N   GLY A 268      57.680  69.450  24.040  1.00  0.00           N
ATOM   4141  H   GLY A 268      58.180  68.950  24.760  1.00  0.00           H
ATOM   4142  CA  GLY A 268      56.360  69.010  23.660  1.00  0.00           C
ATOM   4143  HA1 GLY A 268      56.100  68.060  24.110  1.00  0.00           H
ATOM   4144  HA2 GLY A 268      56.370  68.970  22.570  1.00  0.00           H
ATOM   4145  C   GLY A 268      55.150  69.860  24.040  1.00  0.00           C
ATOM   4146  O   GLY A 268      54.230  69.930  23.230  1.00  0.00           O
ATOM   4147  N   LEU A 269      55.110  70.470  25.220  1.00  0.00           N
ATOM   4148  H   LEU A 269      55.950  70.500  25.780  1.00  0.00           H
ATOM   4149  CA  LEU A 269      54.160  71.530  25.490  1.00  0.00           C
ATOM   4150  HA  LEU A 269      53.210  71.180  25.090  1.00  0.00           H
ATOM   4151  CB  LEU A 269      53.890  71.710  26.990  1.00  0.00           C
ATOM   4152  HB1 LEU A 269      54.760  72.280  27.310  1.00  0.00           H
ATOM   4153  HB2 LEU A 269      53.850  70.690  27.390  1.00  0.00           H
ATOM   4154  CG  LEU A 269      52.600  72.380  27.440  1.00  0.00           C
ATOM   4155  HG  LEU A 269      51.830  72.240  26.680  1.00  0.00           H
ATOM   4156  CD1 LEU A 269      52.080  71.830  28.760  1.00  0.00           C
ATOM   4157 HD11 LEU A 269      51.080  72.270  28.790  1.00  0.00           H
ATOM   4158 HD12 LEU A 269      51.950  70.740  28.770  1.00  0.00           H
ATOM   4159 HD13 LEU A 269      52.570  72.180  29.670  1.00  0.00           H
ATOM   4160  CD2 LEU A 269      52.730  73.890  27.610  1.00  0.00           C
ATOM   4161 HD21 LEU A 269      53.320  74.050  28.510  1.00  0.00           H
ATOM   4162 HD22 LEU A 269      53.130  74.370  26.720  1.00  0.00           H
ATOM   4163 HD23 LEU A 269      51.730  74.260  27.840  1.00  0.00           H
ATOM   4164  C   LEU A 269      54.440  72.820  24.730  1.00  0.00           C
ATOM   4165  O   LEU A 269      53.500  73.520  24.370  1.00  0.00           O
ATOM   4166  N   SER A 270      55.700  73.160  24.440  1.00  0.00           N
ATOM   4167  H   SER A 270      56.440  72.770  25.000  1.00  0.00           H
ATOM   4168  CA  SER A 270      56.040  74.280  23.590  1.00  0.00           C
ATOM   4169  HA  SER A 270      55.500  75.130  24.000  1.00  0.00           H
ATOM   4170  CB  SER A 270      57.530  74.550  23.730  1.00  0.00           C
ATOM   4171  HB1 SER A 270      57.860  75.500  23.310  1.00  0.00           H
ATOM   4172  HB2 SER A 270      58.030  73.720  23.240  1.00  0.00           H
ATOM   4173  OG  SER A 270      57.910  74.550  25.090  1.00  0.00           O
ATOM   4174  HG  SER A 270      57.630  75.400  25.440  1.00  0.00           H
ATOM   4175  C   SER A 270      55.720  74.080  22.110  1.00  0.00           C
ATOM   4176  O   SER A 270      55.410  75.030  21.400  1.00  0.00           O
ATOM   4177  N   TYR A 271      55.810  72.890  21.520  1.00  0.00           N
ATOM   4178  H   TYR A 271      56.220  72.130  22.050  1.00  0.00           H
ATOM   4179  CA  TYR A 271      55.190  72.580  20.250  1.00  0.00           C
ATOM   4180  HA  TYR A 271      55.740  73.130  19.480  1.00  0.00           H
ATOM   4181  CB  TYR A 271      55.320  71.080  19.950  1.00  0.00           C
ATOM   4182  HB1 TYR A 271      54.340  70.660  19.720  1.00  0.00           H
ATOM   4183  HB2 TYR A 271      55.690  70.650  20.880  1.00  0.00           H
ATOM   4184  CG  TYR A 271      56.350  70.650  18.950  1.00  0.00           C
ATOM   4185  CD1 TYR A 271      57.710  70.630  19.280  1.00  0.00           C
ATOM   4186  HD1 TYR A 271      58.070  70.890  20.270  1.00  0.00           H
ATOM   4187  CE1 TYR A 271      58.710  70.350  18.340  1.00  0.00           C
ATOM   4188  HE1 TYR A 271      59.740  70.440  18.650  1.00  0.00           H
ATOM   4189  CZ  TYR A 271      58.330  69.990  17.030  1.00  0.00           C
ATOM   4190  OH  TYR A 271      59.260  69.660  16.100  1.00  0.00           O
ATOM   4191  HH  TYR A 271      59.000  69.600  15.170  1.00  0.00           H
ATOM   4192  CE2 TYR A 271      56.970  69.880  16.680  1.00  0.00           C
ATOM   4193  HE2 TYR A 271      56.680  69.660  15.660  1.00  0.00           H
ATOM   4194  CD2 TYR A 271      56.030  70.270  17.640  1.00  0.00           C
ATOM   4195  HD2 TYR A 271      55.000  70.080  17.360  1.00  0.00           H
ATOM   4196  C   TYR A 271      53.720  72.950  20.200  1.00  0.00           C
ATOM   4197  O   TYR A 271      53.330  73.690  19.300  1.00  0.00           O
ATOM   4198  N   LEU A 272      52.980  72.510  21.220  1.00  0.00           N
ATOM   4199  H   LEU A 272      53.390  71.810  21.810  1.00  0.00           H
ATOM   4200  CA  LEU A 272      51.590  72.840  21.440  1.00  0.00           C
ATOM   4201  HA  LEU A 272      50.970  72.740  20.550  1.00  0.00           H
ATOM   4202  CB  LEU A 272      50.940  72.030  22.560  1.00  0.00           C
ATOM   4203  HB1 LEU A 272      49.940  72.440  22.710  1.00  0.00           H
ATOM   4204  HB2 LEU A 272      51.580  72.270  23.410  1.00  0.00           H
ATOM   4205  CG  LEU A 272      50.870  70.500  22.520  1.00  0.00           C
ATOM   4206  HG  LEU A 272      51.870  70.120  22.320  1.00  0.00           H
ATOM   4207  CD1 LEU A 272      50.180  69.950  23.760  1.00  0.00           C
ATOM   4208 HD11 LEU A 272      50.120  68.860  23.760  1.00  0.00           H
ATOM   4209 HD12 LEU A 272      50.810  70.290  24.580  1.00  0.00           H
ATOM   4210 HD13 LEU A 272      49.170  70.300  24.000  1.00  0.00           H
ATOM   4211  CD2 LEU A 272      50.110  70.140  21.240  1.00  0.00           C
ATOM   4212 HD21 LEU A 272      49.130  70.600  21.360  1.00  0.00           H
ATOM   4213 HD22 LEU A 272      50.650  70.560  20.400  1.00  0.00           H
ATOM   4214 HD23 LEU A 272      50.110  69.060  21.060  1.00  0.00           H
ATOM   4215  C   LEU A 272      51.280  74.300  21.750  1.00  0.00           C
ATOM   4216  O   LEU A 272      50.210  74.740  21.350  1.00  0.00           O
ATOM   4217  N   THR A 273      52.230  75.150  22.160  1.00  0.00           N
ATOM   4218  H   THR A 273      53.040  74.680  22.540  1.00  0.00           H
ATOM   4219  CA  THR A 273      51.980  76.550  22.410  1.00  0.00           C
ATOM   4220  HA  THR A 273      50.950  76.830  22.200  1.00  0.00           H
ATOM   4221  CB  THR A 273      52.150  76.840  23.900  1.00  0.00           C
ATOM   4222  HB  THR A 273      52.280  77.910  24.100  1.00  0.00           H
ATOM   4223  CG2 THR A 273      50.950  76.460  24.760  1.00  0.00           C
ATOM   4224 HG21 THR A 273      50.160  77.210  24.640  1.00  0.00           H
ATOM   4225 HG22 THR A 273      50.590  75.450  24.610  1.00  0.00           H
ATOM   4226 HG23 THR A 273      51.400  76.590  25.750  1.00  0.00           H
ATOM   4227  OG1 THR A 273      53.330  76.300  24.440  1.00  0.00           O
ATOM   4228  HG1 THR A 273      53.200  75.350  24.420  1.00  0.00           H
ATOM   4229  C   THR A 273      52.860  77.390  21.510  1.00  0.00           C
ATOM   4230  O   THR A 273      53.230  78.490  21.920  1.00  0.00           O
ATOM   4231  N   ASN A 274      53.240  76.930  20.310  1.00  0.00           N
ATOM   4232  H   ASN A 274      52.930  76.030  19.970  1.00  0.00           H
ATOM   4233  CA  ASN A 274      54.060  77.570  19.300  1.00  0.00           C
ATOM   4234  HA  ASN A 274      54.490  76.760  18.720  1.00  0.00           H
ATOM   4235  CB  ASN A 274      53.090  78.380  18.440  1.00  0.00           C
ATOM   4236  HB1 ASN A 274      52.760  79.250  19.010  1.00  0.00           H
ATOM   4237  HB2 ASN A 274      52.230  77.750  18.240  1.00  0.00           H
ATOM   4238  CG  ASN A 274      53.680  78.860  17.120  1.00  0.00           C
ATOM   4239  OD1 ASN A 274      54.250  78.040  16.400  1.00  0.00           O
ATOM   4240  ND2 ASN A 274      53.560  80.120  16.680  1.00  0.00           N
ATOM   4241 HD21 ASN A 274      53.320  80.800  17.380  1.00  0.00           H
ATOM   4242 HD22 ASN A 274      54.140  80.520  15.950  1.00  0.00           H
ATOM   4243  C   ASN A 274      55.180  78.420  19.900  1.00  0.00           C
ATOM   4244  O   ASN A 274      55.270  79.610  19.620  1.00  0.00           O
ATOM   4245  N   LYS A 275      55.920  77.800  20.820  1.00  0.00           N
ATOM   4246  H   LYS A 275      55.750  76.820  20.950  1.00  0.00           H
ATOM   4247  CA  LYS A 275      57.060  78.380  21.510  1.00  0.00           C
ATOM   4248  HA  LYS A 275      57.470  77.590  22.140  1.00  0.00           H
ATOM   4249  CB  LYS A 275      58.170  78.600  20.490  1.00  0.00           C
ATOM   4250  HB1 LYS A 275      57.950  79.340  19.710  1.00  0.00           H
ATOM   4251  HB2 LYS A 275      58.340  77.690  19.920  1.00  0.00           H
ATOM   4252  CG  LYS A 275      59.500  78.930  21.150  1.00  0.00           C
ATOM   4253  HG1 LYS A 275      59.800  78.100  21.790  1.00  0.00           H
ATOM   4254  HG2 LYS A 275      59.470  79.890  21.670  1.00  0.00           H
ATOM   4255  CD  LYS A 275      60.630  79.140  20.140  1.00  0.00           C
ATOM   4256  HD1 LYS A 275      60.360  79.900  19.410  1.00  0.00           H
ATOM   4257  HD2 LYS A 275      60.660  78.190  19.600  1.00  0.00           H
ATOM   4258  CE  LYS A 275      62.010  79.230  20.800  1.00  0.00           C
ATOM   4259  HE1 LYS A 275      62.740  78.930  20.060  1.00  0.00           H
ATOM   4260  HE2 LYS A 275      61.940  78.500  21.600  1.00  0.00           H
ATOM   4261  NZ  LYS A 275      62.240  80.650  21.140  1.00  0.00           N
ATOM   4262  HZ1 LYS A 275      61.410  81.220  21.050  1.00  0.00           H
ATOM   4263  HZ2 LYS A 275      62.590  80.700  22.090  1.00  0.00           H
ATOM   4264  HZ3 LYS A 275      62.990  81.040  20.590  1.00  0.00           H
ATOM   4265  C   LYS A 275      56.750  79.510  22.480  1.00  0.00           C
ATOM   4266  O   LYS A 275      57.670  80.070  23.070  1.00  0.00           O
ATOM   4267  N   TYR A 276      55.480  79.860  22.650  1.00  0.00           N
ATOM   4268  H   TYR A 276      54.830  79.380  22.050  1.00  0.00           H
ATOM   4269  CA  TYR A 276      55.120  80.930  23.560  1.00  0.00           C
ATOM   4270  HA  TYR A 276      55.690  81.820  23.320  1.00  0.00           H
ATOM   4271  CB  TYR A 276      53.630  81.260  23.450  1.00  0.00           C
ATOM   4272  HB1 TYR A 276      53.520  82.120  24.110  1.00  0.00           H
ATOM   4273  HB2 TYR A 276      53.010  80.440  23.830  1.00  0.00           H
ATOM   4274  CG  TYR A 276      53.110  81.670  22.100  1.00  0.00           C
ATOM   4275  CD1 TYR A 276      53.970  82.190  21.120  1.00  0.00           C
ATOM   4276  HD1 TYR A 276      54.980  82.470  21.410  1.00  0.00           H
ATOM   4277  CE1 TYR A 276      53.550  82.430  19.810  1.00  0.00           C
ATOM   4278  HE1 TYR A 276      54.310  82.810  19.130  1.00  0.00           H
ATOM   4279  CZ  TYR A 276      52.210  82.170  19.480  1.00  0.00           C
ATOM   4280  OH  TYR A 276      51.820  82.320  18.180  1.00  0.00           O
ATOM   4281  HH  TYR A 276      50.990  81.870  18.020  1.00  0.00           H
ATOM   4282  CE2 TYR A 276      51.350  81.620  20.460  1.00  0.00           C
ATOM   4283  HE2 TYR A 276      50.360  81.280  20.190  1.00  0.00           H
ATOM   4284  CD2 TYR A 276      51.790  81.340  21.760  1.00  0.00           C
ATOM   4285  HD2 TYR A 276      51.160  80.820  22.470  1.00  0.00           H
ATOM   4286  C   TYR A 276      55.320  80.660  25.040  1.00  0.00           C
ATOM   4287  O   TYR A 276      55.500  81.510  25.910  1.00  0.00           O
ATOM   4288  N   LEU A 277      55.200  79.390  25.430  1.00  0.00           N
ATOM   4289  H   LEU A 277      54.560  78.840  24.880  1.00  0.00           H
ATOM   4290  CA  LEU A 277      55.810  78.790  26.610  1.00  0.00           C
ATOM   4291  HA  LEU A 277      56.020  79.640  27.260  1.00  0.00           H
ATOM   4292  CB  LEU A 277      54.890  77.800  27.310  1.00  0.00           C
ATOM   4293  HB1 LEU A 277      55.500  77.140  27.940  1.00  0.00           H
ATOM   4294  HB2 LEU A 277      54.530  77.150  26.510  1.00  0.00           H
ATOM   4295  CG  LEU A 277      53.770  78.430  28.130  1.00  0.00           C
ATOM   4296  HG  LEU A 277      54.180  79.310  28.630  1.00  0.00           H
ATOM   4297  CD1 LEU A 277      52.570  78.970  27.360  1.00  0.00           C
ATOM   4298 HD11 LEU A 277      52.220  78.280  26.600  1.00  0.00           H
ATOM   4299 HD12 LEU A 277      51.810  79.220  28.100  1.00  0.00           H
ATOM   4300 HD13 LEU A 277      52.800  79.910  26.850  1.00  0.00           H
ATOM   4301  CD2 LEU A 277      53.420  77.470  29.270  1.00  0.00           C
ATOM   4302 HD21 LEU A 277      52.780  77.910  30.030  1.00  0.00           H
ATOM   4303 HD22 LEU A 277      52.910  76.600  28.860  1.00  0.00           H
ATOM   4304 HD23 LEU A 277      54.340  77.160  29.750  1.00  0.00           H
ATOM   4305  C   LEU A 277      57.110  78.070  26.290  1.00  0.00           C
ATOM   4306  O   LEU A 277      57.120  76.940  25.810  1.00  0.00           O
ATOM   4307  N   PRO A 278      58.250  78.730  26.540  1.00  0.00           N
ATOM   4308  CD  PRO A 278      58.360  80.080  27.030  1.00  0.00           C
ATOM   4309  HD1 PRO A 278      58.140  80.080  28.100  1.00  0.00           H
ATOM   4310  HD2 PRO A 278      57.740  80.790  26.480  1.00  0.00           H
ATOM   4311  CG  PRO A 278      59.830  80.470  26.860  1.00  0.00           C
ATOM   4312  HG1 PRO A 278      60.340  80.200  27.780  1.00  0.00           H
ATOM   4313  HG2 PRO A 278      59.930  81.490  26.490  1.00  0.00           H
ATOM   4314  CB  PRO A 278      60.360  79.520  25.790  1.00  0.00           C
ATOM   4315  HB1 PRO A 278      61.440  79.470  25.710  1.00  0.00           H
ATOM   4316  HB2 PRO A 278      60.080  79.900  24.810  1.00  0.00           H
ATOM   4317  CA  PRO A 278      59.540  78.260  26.080  1.00  0.00           C
ATOM   4318  HA  PRO A 278      59.420  77.700  25.160  1.00  0.00           H
ATOM   4319  C   PRO A 278      60.230  77.340  27.080  1.00  0.00           C
ATOM   4320  O   PRO A 278      60.220  77.670  28.260  1.00  0.00           O
ATOM   4321  N   ALA A 279      60.810  76.220  26.630  1.00  0.00           N
ATOM   4322  H   ALA A 279      60.950  76.160  25.630  1.00  0.00           H
ATOM   4323  CA  ALA A 279      61.460  75.230  27.470  1.00  0.00           C
ATOM   4324  HA  ALA A 279      60.860  75.080  28.370  1.00  0.00           H
ATOM   4325  CB  ALA A 279      61.610  73.930  26.680  1.00  0.00           C
ATOM   4326  HB1 ALA A 279      62.460  73.450  27.150  1.00  0.00           H
ATOM   4327  HB2 ALA A 279      60.760  73.260  26.590  1.00  0.00           H
ATOM   4328  HB3 ALA A 279      62.020  74.090  25.680  1.00  0.00           H
ATOM   4329  C   ALA A 279      62.790  75.850  27.860  1.00  0.00           C
ATOM   4330  O   ALA A 279      63.550  76.430  27.100  1.00  0.00           O
ATOM   4331  N   ALA A 280      63.140  75.530  29.110  1.00  0.00           N
ATOM   4332  H   ALA A 280      62.530  74.910  29.630  1.00  0.00           H
ATOM   4333  CA  ALA A 280      64.280  76.150  29.770  1.00  0.00           C
ATOM   4334  HA  ALA A 280      64.500  77.120  29.330  1.00  0.00           H
ATOM   4335  CB  ALA A 280      63.840  76.540  31.180  1.00  0.00           C
ATOM   4336  HB1 ALA A 280      62.820  76.930  31.090  1.00  0.00           H
ATOM   4337  HB2 ALA A 280      63.820  75.690  31.860  1.00  0.00           H
ATOM   4338  HB3 ALA A 280      64.490  77.250  31.680  1.00  0.00           H
ATOM   4339  C   ALA A 280      65.540  75.290  29.770  1.00  0.00           C
ATOM   4340  O   ALA A 280      65.570  74.130  30.160  1.00  0.00           O
ATOM   4341  N   LEU A 281      66.640  76.020  29.560  1.00  0.00           N
ATOM   4342  H   LEU A 281      66.520  77.000  29.350  1.00  0.00           H
ATOM   4343  CA  LEU A 281      67.940  75.400  29.740  1.00  0.00           C
ATOM   4344  HA  LEU A 281      67.950  74.450  29.200  1.00  0.00           H
ATOM   4345  CB  LEU A 281      69.090  76.180  29.110  1.00  0.00           C
ATOM   4346  HB1 LEU A 281      70.010  75.670  29.360  1.00  0.00           H
ATOM   4347  HB2 LEU A 281      69.060  77.180  29.560  1.00  0.00           H
ATOM   4348  CG  LEU A 281      68.990  76.350  27.600  1.00  0.00           C
ATOM   4349  HG  LEU A 281      68.040  76.800  27.300  1.00  0.00           H
ATOM   4350  CD1 LEU A 281      70.090  77.240  27.030  1.00  0.00           C
ATOM   4351 HD11 LEU A 281      70.140  77.170  25.940  1.00  0.00           H
ATOM   4352 HD12 LEU A 281      69.930  78.270  27.340  1.00  0.00           H
ATOM   4353 HD13 LEU A 281      71.030  76.940  27.490  1.00  0.00           H
ATOM   4354  CD2 LEU A 281      69.180  74.950  27.040  1.00  0.00           C
ATOM   4355 HD21 LEU A 281      70.040  74.500  27.540  1.00  0.00           H
ATOM   4356 HD22 LEU A 281      68.270  74.350  27.140  1.00  0.00           H
ATOM   4357 HD23 LEU A 281      69.440  75.020  25.990  1.00  0.00           H
ATOM   4358  C   LEU A 281      68.260  75.010  31.170  1.00  0.00           C
ATOM   4359  O   LEU A 281      67.990  75.760  32.110  1.00  0.00           O
ATOM   4360  N   HIS A 282      68.850  73.820  31.310  1.00  0.00           N
ATOM   4361  H   HIS A 282      68.900  73.190  30.530  1.00  0.00           H
ATOM   4362  CA  HIS A 282      69.210  73.360  32.640  1.00  0.00           C
ATOM   4363  HA  HIS A 282      69.440  74.190  33.310  1.00  0.00           H
ATOM   4364  CB  HIS A 282      68.090  72.570  33.290  1.00  0.00           C
ATOM   4365  HB1 HIS A 282      67.310  73.270  33.580  1.00  0.00           H
ATOM   4366  HB2 HIS A 282      68.350  72.000  34.190  1.00  0.00           H
ATOM   4367  CG  HIS A 282      67.500  71.520  32.390  1.00  0.00           C
ATOM   4368  ND1 HIS A 282      66.590  71.750  31.370  1.00  0.00           N
ATOM   4369  HD1 HIS A 282      66.170  72.620  31.100  1.00  0.00           H
ATOM   4370  CE1 HIS A 282      66.330  70.530  30.880  1.00  0.00           C
ATOM   4371  HE1 HIS A 282      65.870  70.360  29.910  1.00  0.00           H
ATOM   4372  NE2 HIS A 282      66.860  69.520  31.580  1.00  0.00           N
ATOM   4373  CD2 HIS A 282      67.560  70.160  32.600  1.00  0.00           C
ATOM   4374  HD2 HIS A 282      68.160  69.650  33.330  1.00  0.00           H
ATOM   4375  C   HIS A 282      70.450  72.480  32.540  1.00  0.00           C
ATOM   4376  O   HIS A 282      70.630  71.780  31.550  1.00  0.00           O
ATOM   4377  N   GLY A 283      71.270  72.520  33.590  1.00  0.00           N
ATOM   4378  H   GLY A 283      71.010  73.020  34.430  1.00  0.00           H
ATOM   4379  CA  GLY A 283      72.450  71.670  33.670  1.00  0.00           C
ATOM   4380  HA1 GLY A 283      73.260  72.260  33.240  1.00  0.00           H
ATOM   4381  HA2 GLY A 283      72.340  70.720  33.160  1.00  0.00           H
ATOM   4382  C   GLY A 283      72.820  71.380  35.120  1.00  0.00           C
ATOM   4383  O   GLY A 283      72.070  71.790  36.000  1.00  0.00           O
ATOM   4384  N   VAL A 284      73.940  70.710  35.390  1.00  0.00           N
ATOM   4385  H   VAL A 284      74.430  70.390  34.580  1.00  0.00           H
ATOM   4386  CA  VAL A 284      74.420  70.390  36.720  1.00  0.00           C
ATOM   4387  HA  VAL A 284      73.980  71.100  37.430  1.00  0.00           H
ATOM   4388  CB  VAL A 284      73.960  68.980  37.050  1.00  0.00           C
ATOM   4389  HB  VAL A 284      74.490  68.260  36.420  1.00  0.00           H
ATOM   4390  CG1 VAL A 284      74.160  68.520  38.490  1.00  0.00           C
ATOM   4391 HG11 VAL A 284      73.810  67.500  38.660  1.00  0.00           H
ATOM   4392 HG12 VAL A 284      75.200  68.710  38.750  1.00  0.00           H
ATOM   4393 HG13 VAL A 284      73.570  69.150  39.160  1.00  0.00           H
ATOM   4394  CG2 VAL A 284      72.490  68.620  36.820  1.00  0.00           C
ATOM   4395 HG21 VAL A 284      72.410  67.540  36.890  1.00  0.00           H
ATOM   4396 HG22 VAL A 284      71.810  69.040  37.560  1.00  0.00           H
ATOM   4397 HG23 VAL A 284      72.220  68.900  35.800  1.00  0.00           H
ATOM   4398  C   VAL A 284      75.930  70.480  36.920  1.00  0.00           C
ATOM   4399  O   VAL A 284      76.750  70.150  36.070  1.00  0.00           O
ATOM   4400  N   ASP A 285      76.440  70.930  38.070  1.00  0.00           N
ATOM   4401  H   ASP A 285      75.690  71.190  38.700  1.00  0.00           H
ATOM   4402  CA  ASP A 285      77.770  71.130  38.590  1.00  0.00           C
ATOM   4403  HA  ASP A 285      78.380  70.870  37.720  1.00  0.00           H
ATOM   4404  CB  ASP A 285      78.050  72.630  38.760  1.00  0.00           C
ATOM   4405  HB1 ASP A 285      77.430  73.170  38.050  1.00  0.00           H
ATOM   4406  HB2 ASP A 285      79.120  72.780  38.650  1.00  0.00           H
ATOM   4407  CG  ASP A 285      77.710  73.280  40.100  1.00  0.00           C
ATOM   4408  OD1 ASP A 285      77.650  72.620  41.150  1.00  0.00           O
ATOM   4409  OD2 ASP A 285      77.550  74.520  40.050  1.00  0.00           O
ATOM   4410  C   ASP A 285      78.070  70.220  39.770  1.00  0.00           C
ATOM   4411  O   ASP A 285      77.180  69.510  40.210  1.00  0.00           O
ATOM   4412  N   PHE A 286      79.310  70.170  40.280  1.00  0.00           N
ATOM   4413  H   PHE A 286      80.080  70.630  39.830  1.00  0.00           H
ATOM   4414  CA  PHE A 286      79.690  69.350  41.410  1.00  0.00           C
ATOM   4415  HA  PHE A 286      78.810  69.150  42.030  1.00  0.00           H
ATOM   4416  CB  PHE A 286      79.900  67.910  40.930  1.00  0.00           C
ATOM   4417  HB1 PHE A 286      79.040  67.710  40.280  1.00  0.00           H
ATOM   4418  HB2 PHE A 286      79.910  67.220  41.770  1.00  0.00           H
ATOM   4419  CG  PHE A 286      81.090  67.550  40.080  1.00  0.00           C
ATOM   4420  CD1 PHE A 286      81.910  68.370  39.300  1.00  0.00           C
ATOM   4421  HD1 PHE A 286      81.770  69.440  39.330  1.00  0.00           H
ATOM   4422  CE1 PHE A 286      82.960  67.800  38.580  1.00  0.00           C
ATOM   4423  HE1 PHE A 286      83.590  68.390  37.930  1.00  0.00           H
ATOM   4424  CZ  PHE A 286      83.220  66.430  38.680  1.00  0.00           C
ATOM   4425  HZ  PHE A 286      84.120  66.030  38.220  1.00  0.00           H
ATOM   4426  CE2 PHE A 286      82.500  65.590  39.540  1.00  0.00           C
ATOM   4427  HE2 PHE A 286      82.730  64.540  39.660  1.00  0.00           H
ATOM   4428  CD2 PHE A 286      81.380  66.180  40.120  1.00  0.00           C
ATOM   4429  HD2 PHE A 286      80.660  65.530  40.610  1.00  0.00           H
ATOM   4430  C   PHE A 286      80.820  69.890  42.280  1.00  0.00           C
ATOM   4431  O   PHE A 286      81.880  70.240  41.760  1.00  0.00           O
ATOM   4432  N   PRO A 287      80.600  69.960  43.590  1.00  0.00           N
ATOM   4433  CD  PRO A 287      79.290  70.060  44.220  1.00  0.00           C
ATOM   4434  HD1 PRO A 287      78.720  69.140  44.060  1.00  0.00           H
ATOM   4435  HD2 PRO A 287      78.770  70.920  43.790  1.00  0.00           H
ATOM   4436  CG  PRO A 287      79.560  70.330  45.690  1.00  0.00           C
ATOM   4437  HG1 PRO A 287      79.570  69.450  46.330  1.00  0.00           H
ATOM   4438  HG2 PRO A 287      78.870  71.100  46.040  1.00  0.00           H
ATOM   4439  CB  PRO A 287      81.010  70.830  45.720  1.00  0.00           C
ATOM   4440  HB1 PRO A 287      81.430  70.700  46.720  1.00  0.00           H
ATOM   4441  HB2 PRO A 287      80.950  71.900  45.510  1.00  0.00           H
ATOM   4442  CA  PRO A 287      81.650  70.050  44.580  1.00  0.00           C
ATOM   4443  HA  PRO A 287      82.510  70.620  44.230  1.00  0.00           H
ATOM   4444  C   PRO A 287      82.180  68.650  44.900  1.00  0.00           C
ATOM   4445  O   PRO A 287      81.600  67.580  44.730  1.00  0.00           O
ATOM   4446  N   ASP A 288      83.290  68.820  45.610  1.00  0.00           N
ATOM   4447  H   ASP A 288      83.530  69.780  45.830  1.00  0.00           H
ATOM   4448  CA  ASP A 288      84.040  67.790  46.300  1.00  0.00           C
ATOM   4449  HA  ASP A 288      83.900  66.800  45.880  1.00  0.00           H
ATOM   4450  CB  ASP A 288      85.500  68.240  46.360  1.00  0.00           C
ATOM   4451  HB1 ASP A 288      85.540  69.290  46.640  1.00  0.00           H
ATOM   4452  HB2 ASP A 288      85.930  68.220  45.360  1.00  0.00           H
ATOM   4453  CG  ASP A 288      86.470  67.400  47.180  1.00  0.00           C
ATOM   4454  OD1 ASP A 288      87.580  67.940  47.360  1.00  0.00           O
ATOM   4455  OD2 ASP A 288      86.230  66.270  47.670  1.00  0.00           O
ATOM   4456  C   ASP A 288      83.450  67.520  47.680  1.00  0.00           C
ATOM   4457  O   ASP A 288      83.080  68.470  48.350  1.00  0.00           O
ATOM   4458  N   ASN A 289      83.360  66.260  48.130  1.00  0.00           N
ATOM   4459  H   ASN A 289      83.810  65.520  47.620  1.00  0.00           H
ATOM   4460  CA  ASN A 289      82.520  65.920  49.260  1.00  0.00           C
ATOM   4461  HA  ASN A 289      82.310  66.810  49.840  1.00  0.00           H
ATOM   4462  CB  ASN A 289      81.170  65.370  48.810  1.00  0.00           C
ATOM   4463  HB1 ASN A 289      80.660  64.790  49.580  1.00  0.00           H
ATOM   4464  HB2 ASN A 289      81.400  64.760  47.940  1.00  0.00           H
ATOM   4465  CG  ASN A 289      80.110  66.440  48.560  1.00  0.00           C
ATOM   4466  OD1 ASN A 289      78.930  66.080  48.530  1.00  0.00           O
ATOM   4467  ND2 ASN A 289      80.330  67.750  48.500  1.00  0.00           N
ATOM   4468 HD21 ASN A 289      81.240  68.160  48.380  1.00  0.00           H
ATOM   4469 HD22 ASN A 289      79.590  68.420  48.660  1.00  0.00           H
ATOM   4470  C   ASN A 289      83.340  64.910  50.050  1.00  0.00           C
ATOM   4471  O   ASN A 289      83.780  63.930  49.470  1.00  0.00           O
ATOM   4472  N   THR A 290      83.520  65.100  51.360  1.00  0.00           N
ATOM   4473  H   THR A 290      83.250  65.940  51.850  1.00  0.00           H
ATOM   4474  CA  THR A 290      84.110  64.060  52.190  1.00  0.00           C
ATOM   4475  HA  THR A 290      85.000  63.730  51.650  1.00  0.00           H
ATOM   4476  CB  THR A 290      84.640  64.550  53.530  1.00  0.00           C
ATOM   4477  HB  THR A 290      84.990  63.720  54.150  1.00  0.00           H
ATOM   4478  CG2 THR A 290      85.850  65.460  53.350  1.00  0.00           C
ATOM   4479 HG21 THR A 290      85.670  66.390  52.800  1.00  0.00           H
ATOM   4480 HG22 THR A 290      86.130  65.920  54.300  1.00  0.00           H
ATOM   4481 HG23 THR A 290      86.760  65.000  52.960  1.00  0.00           H
ATOM   4482  OG1 THR A 290      83.670  65.310  54.210  1.00  0.00           O
ATOM   4483  HG1 THR A 290      83.980  65.390  55.120  1.00  0.00           H
ATOM   4484  C   THR A 290      83.160  62.920  52.530  1.00  0.00           C
ATOM   4485  O   THR A 290      83.650  61.810  52.750  1.00  0.00           O
ATOM   4486  N   ASN A 291      81.830  63.070  52.560  1.00  0.00           N
ATOM   4487  H   ASN A 291      81.550  64.010  52.340  1.00  0.00           H
ATOM   4488  CA  ASN A 291      80.800  62.070  52.730  1.00  0.00           C
ATOM   4489  HA  ASN A 291      81.000  61.450  53.600  1.00  0.00           H
ATOM   4490  CB  ASN A 291      79.440  62.710  53.000  1.00  0.00           C
ATOM   4491  HB1 ASN A 291      79.340  63.500  52.260  1.00  0.00           H
ATOM   4492  HB2 ASN A 291      79.510  63.320  53.910  1.00  0.00           H
ATOM   4493  CG  ASN A 291      78.230  61.790  53.070  1.00  0.00           C
ATOM   4494  OD1 ASN A 291      78.440  60.580  53.150  1.00  0.00           O
ATOM   4495  ND2 ASN A 291      77.030  62.360  53.150  1.00  0.00           N
ATOM   4496 HD21 ASN A 291      76.900  63.340  52.960  1.00  0.00           H
ATOM   4497 HD22 ASN A 291      76.210  61.780  53.260  1.00  0.00           H
ATOM   4498  C   ASN A 291      80.880  61.030  51.620  1.00  0.00           C
ATOM   4499  O   ASN A 291      80.840  61.370  50.440  1.00  0.00           O
ATOM   4500  N   PHE A 292      80.970  59.760  52.010  1.00  0.00           N
ATOM   4501  H   PHE A 292      81.320  59.550  52.930  1.00  0.00           H
ATOM   4502  CA  PHE A 292      80.770  58.660  51.090  1.00  0.00           C
ATOM   4503  HA  PHE A 292      81.620  58.540  50.420  1.00  0.00           H
ATOM   4504  CB  PHE A 292      80.720  57.390  51.930  1.00  0.00           C
ATOM   4505  HB1 PHE A 292      80.050  57.380  52.790  1.00  0.00           H
ATOM   4506  HB2 PHE A 292      81.700  57.390  52.420  1.00  0.00           H
ATOM   4507  CG  PHE A 292      80.540  56.170  51.060  1.00  0.00           C
ATOM   4508  CD1 PHE A 292      79.260  55.650  50.830  1.00  0.00           C
ATOM   4509  HD1 PHE A 292      78.380  56.070  51.300  1.00  0.00           H
ATOM   4510  CE1 PHE A 292      79.090  54.620  49.900  1.00  0.00           C
ATOM   4511  HE1 PHE A 292      78.170  54.070  49.770  1.00  0.00           H
ATOM   4512  CZ  PHE A 292      80.190  53.940  49.360  1.00  0.00           C
ATOM   4513  HZ  PHE A 292      80.070  53.060  48.750  1.00  0.00           H
ATOM   4514  CE2 PHE A 292      81.480  54.410  49.630  1.00  0.00           C
ATOM   4515  HE2 PHE A 292      82.280  53.850  49.180  1.00  0.00           H
ATOM   4516  CD2 PHE A 292      81.630  55.520  50.480  1.00  0.00           C
ATOM   4517  HD2 PHE A 292      82.640  55.810  50.740  1.00  0.00           H
ATOM   4518  C   PHE A 292      79.550  58.780  50.180  1.00  0.00           C
ATOM   4519  O   PHE A 292      79.560  58.440  49.000  1.00  0.00           O
ATOM   4520  N   GLU A 293      78.470  59.430  50.610  1.00  0.00           N
ATOM   4521  H   GLU A 293      78.500  59.670  51.590  1.00  0.00           H
ATOM   4522  CA  GLU A 293      77.160  59.600  50.010  1.00  0.00           C
ATOM   4523  HA  GLU A 293      76.980  58.810  49.280  1.00  0.00           H
ATOM   4524  CB  GLU A 293      76.000  59.350  50.970  1.00  0.00           C
ATOM   4525  HB1 GLU A 293      75.080  59.300  50.400  1.00  0.00           H
ATOM   4526  HB2 GLU A 293      76.040  60.080  51.780  1.00  0.00           H
ATOM   4527  CG  GLU A 293      76.100  57.940  51.550  1.00  0.00           C
ATOM   4528  HG1 GLU A 293      77.040  57.910  52.090  1.00  0.00           H
ATOM   4529  HG2 GLU A 293      76.180  57.190  50.760  1.00  0.00           H
ATOM   4530  CD  GLU A 293      75.030  57.520  52.550  1.00  0.00           C
ATOM   4531  OE1 GLU A 293      75.060  56.360  53.010  1.00  0.00           O
ATOM   4532  OE2 GLU A 293      74.130  58.330  52.890  1.00  0.00           O
ATOM   4533  C   GLU A 293      77.010  60.990  49.410  1.00  0.00           C
ATOM   4534  O   GLU A 293      75.910  61.480  49.150  1.00  0.00           O
ATOM   4535  N   GLY A 294      78.120  61.650  49.060  1.00  0.00           N
ATOM   4536  H   GLY A 294      78.960  61.130  49.280  1.00  0.00           H
ATOM   4537  CA  GLY A 294      78.250  62.980  48.510  1.00  0.00           C
ATOM   4538  HA1 GLY A 294      79.220  63.400  48.750  1.00  0.00           H
ATOM   4539  HA2 GLY A 294      77.590  63.670  49.040  1.00  0.00           H
ATOM   4540  C   GLY A 294      78.070  62.990  46.990  1.00  0.00           C
ATOM   4541  O   GLY A 294      77.900  64.050  46.400  1.00  0.00           O
ATOM   4542  N   SER A 295      77.990  61.830  46.350  1.00  0.00           N
ATOM   4543  H   SER A 295      78.210  61.030  46.940  1.00  0.00           H
ATOM   4544  CA  SER A 295      77.580  61.660  44.970  1.00  0.00           C
ATOM   4545  HA  SER A 295      78.140  62.350  44.340  1.00  0.00           H
ATOM   4546  CB  SER A 295      77.960  60.260  44.490  1.00  0.00           C
ATOM   4547  HB1 SER A 295      79.030  60.060  44.520  1.00  0.00           H
ATOM   4548  HB2 SER A 295      77.530  60.140  43.500  1.00  0.00           H
ATOM   4549  OG  SER A 295      77.280  59.360  45.340  1.00  0.00           O
ATOM   4550  HG  SER A 295      77.890  58.670  45.630  1.00  0.00           H
ATOM   4551  C   SER A 295      76.070  61.890  44.960  1.00  0.00           C
ATOM   4552  O   SER A 295      75.340  61.520  45.870  1.00  0.00           O
ATOM   4553  N   ARG A 296      75.550  62.510  43.900  1.00  0.00           N
ATOM   4554  H   ARG A 296      76.230  62.770  43.200  1.00  0.00           H
ATOM   4555  CA  ARG A 296      74.140  62.780  43.710  1.00  0.00           C
ATOM   4556  HA  ARG A 296      73.660  63.090  44.640  1.00  0.00           H
ATOM   4557  CB  ARG A 296      74.040  64.000  42.800  1.00  0.00           C
ATOM   4558  HB1 ARG A 296      74.550  63.820  41.860  1.00  0.00           H
ATOM   4559  HB2 ARG A 296      74.580  64.770  43.350  1.00  0.00           H
ATOM   4560  CG  ARG A 296      72.630  64.510  42.510  1.00  0.00           C
ATOM   4561  HG1 ARG A 296      72.170  64.870  43.430  1.00  0.00           H
ATOM   4562  HG2 ARG A 296      72.040  63.710  42.060  1.00  0.00           H
ATOM   4563  CD  ARG A 296      72.780  65.640  41.500  1.00  0.00           C
ATOM   4564  HD1 ARG A 296      73.250  65.280  40.580  1.00  0.00           H
ATOM   4565  HD2 ARG A 296      73.540  66.360  41.820  1.00  0.00           H
ATOM   4566  NE  ARG A 296      71.540  66.310  41.130  1.00  0.00           N
ATOM   4567  HE  ARG A 296      70.940  66.020  40.380  1.00  0.00           H
ATOM   4568  CZ  ARG A 296      70.890  67.290  41.790  1.00  0.00           C
ATOM   4569  NH1 ARG A 296      71.450  68.090  42.710  1.00  0.00           N
ATOM   4570 HH11 ARG A 296      72.290  67.790  43.180  1.00  0.00           H
ATOM   4571 HH12 ARG A 296      70.950  68.860  43.120  1.00  0.00           H
ATOM   4572  NH2 ARG A 296      69.650  67.670  41.470  1.00  0.00           N
ATOM   4573 HH21 ARG A 296      69.130  67.130  40.800  1.00  0.00           H
ATOM   4574 HH22 ARG A 296      69.260  68.500  41.910  1.00  0.00           H
ATOM   4575  C   ARG A 296      73.390  61.530  43.280  1.00  0.00           C
ATOM   4576  O   ARG A 296      73.880  60.670  42.540  1.00  0.00           O
ATOM   4577  N   ALA A 297      72.110  61.610  43.680  1.00  0.00           N
ATOM   4578  H   ALA A 297      71.770  62.410  44.190  1.00  0.00           H
ATOM   4579  CA  ALA A 297      71.110  60.650  43.280  1.00  0.00           C
ATOM   4580  HA  ALA A 297      71.420  60.420  42.260  1.00  0.00           H
ATOM   4581  CB  ALA A 297      71.040  59.390  44.140  1.00  0.00           C
ATOM   4582  HB1 ALA A 297      72.010  59.080  44.530  1.00  0.00           H
ATOM   4583  HB2 ALA A 297      70.340  59.640  44.940  1.00  0.00           H
ATOM   4584  HB3 ALA A 297      70.540  58.550  43.660  1.00  0.00           H
ATOM   4585  C   ALA A 297      69.760  61.350  43.180  1.00  0.00           C
ATOM   4586  O   ALA A 297      69.240  61.980  44.100  1.00  0.00           O
ATOM   4587  N   SER A 298      69.130  61.210  42.020  1.00  0.00           N
ATOM   4588  H   SER A 298      69.550  60.620  41.310  1.00  0.00           H
ATOM   4589  CA  SER A 298      67.970  62.020  41.670  1.00  0.00           C
ATOM   4590  HA  SER A 298      67.550  62.330  42.620  1.00  0.00           H
ATOM   4591  CB  SER A 298      68.440  63.250  40.900  1.00  0.00           C
ATOM   4592  HB1 SER A 298      69.170  63.780  41.510  1.00  0.00           H
ATOM   4593  HB2 SER A 298      67.580  63.910  40.790  1.00  0.00           H
ATOM   4594  OG  SER A 298      68.940  62.970  39.610  1.00  0.00           O
ATOM   4595  HG  SER A 298      69.270  63.800  39.250  1.00  0.00           H
ATOM   4596  C   SER A 298      66.910  61.280  40.880  1.00  0.00           C
ATOM   4597  O   SER A 298      67.310  60.300  40.250  1.00  0.00           O
ATOM   4598  N   LEU A 299      65.640  61.700  40.860  1.00  0.00           N
ATOM   4599  H   LEU A 299      65.350  62.540  41.340  1.00  0.00           H
ATOM   4600  CA  LEU A 299      64.480  61.060  40.260  1.00  0.00           C
ATOM   4601  HA  LEU A 299      64.680  60.230  39.590  1.00  0.00           H
ATOM   4602  CB  LEU A 299      63.600  60.570  41.400  1.00  0.00           C
ATOM   4603  HB1 LEU A 299      63.440  61.370  42.130  1.00  0.00           H
ATOM   4604  HB2 LEU A 299      64.060  59.820  42.040  1.00  0.00           H
ATOM   4605  CG  LEU A 299      62.220  60.090  40.970  1.00  0.00           C
ATOM   4606  HG  LEU A 299      61.710  60.890  40.430  1.00  0.00           H
ATOM   4607  CD1 LEU A 299      62.340  58.860  40.080  1.00  0.00           C
ATOM   4608 HD11 LEU A 299      63.020  58.140  40.560  1.00  0.00           H
ATOM   4609 HD12 LEU A 299      61.380  58.350  40.040  1.00  0.00           H
ATOM   4610 HD13 LEU A 299      62.620  59.120  39.060  1.00  0.00           H
ATOM   4611  CD2 LEU A 299      61.320  59.820  42.170  1.00  0.00           C
ATOM   4612 HD21 LEU A 299      61.200  60.710  42.790  1.00  0.00           H
ATOM   4613 HD22 LEU A 299      60.290  59.640  41.880  1.00  0.00           H
ATOM   4614 HD23 LEU A 299      61.710  59.010  42.790  1.00  0.00           H
ATOM   4615  C   LEU A 299      63.700  62.090  39.460  1.00  0.00           C
ATOM   4616  O   LEU A 299      63.330  63.190  39.890  1.00  0.00           O
ATOM   4617  N   ILE A 300      63.530  61.730  38.190  1.00  0.00           N
ATOM   4618  H   ILE A 300      63.950  60.870  37.850  1.00  0.00           H
ATOM   4619  CA  ILE A 300      62.850  62.480  37.150  1.00  0.00           C
ATOM   4620  HA  ILE A 300      62.260  63.300  37.570  1.00  0.00           H
ATOM   4621  CB  ILE A 300      63.960  63.010  36.250  1.00  0.00           C
ATOM   4622  HB  ILE A 300      64.440  62.150  35.780  1.00  0.00           H
ATOM   4623  CG2 ILE A 300      63.250  63.950  35.280  1.00  0.00           C
ATOM   4624 HG21 ILE A 300      64.120  64.080  34.630  1.00  0.00           H
ATOM   4625 HG22 ILE A 300      62.510  63.470  34.640  1.00  0.00           H
ATOM   4626 HG23 ILE A 300      62.900  64.900  35.700  1.00  0.00           H
ATOM   4627  CG1 ILE A 300      64.950  63.920  36.970  1.00  0.00           C
ATOM   4628 HG11 ILE A 300      64.480  64.440  37.800  1.00  0.00           H
ATOM   4629 HG12 ILE A 300      65.250  64.720  36.300  1.00  0.00           H
ATOM   4630  CD  ILE A 300      66.260  63.270  37.400  1.00  0.00           C
ATOM   4631  HD1 ILE A 300      66.010  62.300  37.850  1.00  0.00           H
ATOM   4632  HD2 ILE A 300      66.850  63.100  36.500  1.00  0.00           H
ATOM   4633  HD3 ILE A 300      66.810  63.880  38.120  1.00  0.00           H
ATOM   4634  C   ILE A 300      61.860  61.540  36.480  1.00  0.00           C
ATOM   4635  O   ILE A 300      62.060  60.340  36.350  1.00  0.00           O
ATOM   4636  N   SER A 301      60.750  62.110  36.000  1.00  0.00           N
ATOM   4637  H   SER A 301      60.590  63.090  36.200  1.00  0.00           H
ATOM   4638  CA  SER A 301      59.670  61.460  35.290  1.00  0.00           C
ATOM   4639  HA  SER A 301      60.000  60.530  34.840  1.00  0.00           H
ATOM   4640  CB  SER A 301      58.550  61.080  36.260  1.00  0.00           C
ATOM   4641  HB1 SER A 301      58.980  60.500  37.070  1.00  0.00           H
ATOM   4642  HB2 SER A 301      57.740  60.700  35.640  1.00  0.00           H
ATOM   4643  OG  SER A 301      57.930  62.230  36.790  1.00  0.00           O
ATOM   4644  HG  SER A 301      58.580  62.800  37.190  1.00  0.00           H
ATOM   4645  C   SER A 301      59.070  62.380  34.240  1.00  0.00           C
ATOM   4646  O   SER A 301      58.920  63.590  34.380  1.00  0.00           O
ATOM   4647  N   PHE A 302      58.770  61.750  33.100  1.00  0.00           N
ATOM   4648  H   PHE A 302      59.030  60.780  33.010  1.00  0.00           H
ATOM   4649  CA  PHE A 302      58.420  62.440  31.880  1.00  0.00           C
ATOM   4650  HA  PHE A 302      58.390  63.520  32.030  1.00  0.00           H
ATOM   4651  CB  PHE A 302      59.480  62.300  30.790  1.00  0.00           C
ATOM   4652  HB1 PHE A 302      59.260  63.030  30.010  1.00  0.00           H
ATOM   4653  HB2 PHE A 302      59.490  61.280  30.410  1.00  0.00           H
ATOM   4654  CG  PHE A 302      60.890  62.670  31.170  1.00  0.00           C
ATOM   4655  CD1 PHE A 302      61.780  61.750  31.730  1.00  0.00           C
ATOM   4656  HD1 PHE A 302      61.530  60.700  31.850  1.00  0.00           H
ATOM   4657  CE1 PHE A 302      63.050  62.180  32.120  1.00  0.00           C
ATOM   4658  HE1 PHE A 302      63.720  61.470  32.600  1.00  0.00           H
ATOM   4659  CZ  PHE A 302      63.480  63.500  31.930  1.00  0.00           C
ATOM   4660  HZ  PHE A 302      64.460  63.830  32.240  1.00  0.00           H
ATOM   4661  CE2 PHE A 302      62.640  64.350  31.200  1.00  0.00           C
ATOM   4662  HE2 PHE A 302      62.960  65.360  31.010  1.00  0.00           H
ATOM   4663  CD2 PHE A 302      61.320  63.980  30.910  1.00  0.00           C
ATOM   4664  HD2 PHE A 302      60.670  64.680  30.400  1.00  0.00           H
ATOM   4665  C   PHE A 302      57.090  61.960  31.330  1.00  0.00           C
ATOM   4666  O   PHE A 302      56.930  60.760  31.140  1.00  0.00           O
ATOM   4667  N   TYR A 303      56.160  62.840  30.960  1.00  0.00           N
ATOM   4668  H   TYR A 303      56.180  63.820  31.220  1.00  0.00           H
ATOM   4669  CA  TYR A 303      55.050  62.470  30.110  1.00  0.00           C
ATOM   4670  HA  TYR A 303      54.750  61.430  30.010  1.00  0.00           H
ATOM   4671  CB  TYR A 303      53.820  63.310  30.450  1.00  0.00           C
ATOM   4672  HB1 TYR A 303      53.280  63.560  29.530  1.00  0.00           H
ATOM   4673  HB2 TYR A 303      54.250  64.260  30.770  1.00  0.00           H
ATOM   4674  CG  TYR A 303      52.880  62.680  31.450  1.00  0.00           C
ATOM   4675  CD1 TYR A 303      51.810  61.910  30.970  1.00  0.00           C
ATOM   4676  HD1 TYR A 303      51.690  61.700  29.920  1.00  0.00           H
ATOM   4677  CE1 TYR A 303      50.890  61.330  31.850  1.00  0.00           C
ATOM   4678  HE1 TYR A 303      50.090  60.750  31.420  1.00  0.00           H
ATOM   4679  CZ  TYR A 303      51.020  61.550  33.240  1.00  0.00           C
ATOM   4680  OH  TYR A 303      50.180  60.960  34.130  1.00  0.00           O
ATOM   4681  HH  TYR A 303      49.360  61.470  34.120  1.00  0.00           H
ATOM   4682  CE2 TYR A 303      52.120  62.270  33.740  1.00  0.00           C
ATOM   4683  HE2 TYR A 303      52.260  62.480  34.790  1.00  0.00           H
ATOM   4684  CD2 TYR A 303      52.990  62.880  32.830  1.00  0.00           C
ATOM   4685  HD2 TYR A 303      53.690  63.600  33.230  1.00  0.00           H
ATOM   4686  C   TYR A 303      55.450  62.900  28.700  1.00  0.00           C
ATOM   4687  O   TYR A 303      55.580  64.080  28.400  1.00  0.00           O
ATOM   4688  N   GLU A 304      55.630  61.920  27.810  1.00  0.00           N
ATOM   4689  H   GLU A 304      55.510  60.950  28.080  1.00  0.00           H
ATOM   4690  CA  GLU A 304      56.240  62.180  26.520  1.00  0.00           C
ATOM   4691  HA  GLU A 304      55.810  63.160  26.280  1.00  0.00           H
ATOM   4692  CB  GLU A 304      57.740  62.400  26.650  1.00  0.00           C
ATOM   4693  HB1 GLU A 304      57.860  63.190  27.380  1.00  0.00           H
ATOM   4694  HB2 GLU A 304      58.060  62.750  25.660  1.00  0.00           H
ATOM   4695  CG  GLU A 304      58.640  61.280  27.180  1.00  0.00           C
ATOM   4696  HG1 GLU A 304      58.510  60.460  26.470  1.00  0.00           H
ATOM   4697  HG2 GLU A 304      58.220  60.880  28.100  1.00  0.00           H
ATOM   4698  CD  GLU A 304      60.090  61.690  27.400  1.00  0.00           C
ATOM   4699  OE1 GLU A 304      60.870  60.830  27.870  1.00  0.00           O
ATOM   4700  OE2 GLU A 304      60.490  62.800  26.970  1.00  0.00           O
ATOM   4701  C   GLU A 304      55.950  61.150  25.440  1.00  0.00           C
ATOM   4702  O   GLU A 304      55.720  60.000  25.830  1.00  0.00           O
ATOM   4703  N   PRO A 305      55.750  61.430  24.150  1.00  0.00           N
ATOM   4704  CD  PRO A 305      55.750  62.740  23.530  1.00  0.00           C
ATOM   4705  HD1 PRO A 305      56.690  63.140  23.150  1.00  0.00           H
ATOM   4706  HD2 PRO A 305      55.490  63.450  24.310  1.00  0.00           H
ATOM   4707  CG  PRO A 305      54.570  62.640  22.560  1.00  0.00           C
ATOM   4708  HG1 PRO A 305      54.680  63.340  21.740  1.00  0.00           H
ATOM   4709  HG2 PRO A 305      53.630  62.760  23.110  1.00  0.00           H
ATOM   4710  CB  PRO A 305      54.690  61.230  21.990  1.00  0.00           C
ATOM   4711  HB1 PRO A 305      55.530  61.140  21.300  1.00  0.00           H
ATOM   4712  HB2 PRO A 305      53.760  60.840  21.590  1.00  0.00           H
ATOM   4713  CA  PRO A 305      55.090  60.490  23.270  1.00  0.00           C
ATOM   4714  HA  PRO A 305      54.160  60.170  23.740  1.00  0.00           H
ATOM   4715  C   PRO A 305      55.950  59.310  22.860  1.00  0.00           C
ATOM   4716  O   PRO A 305      57.180  59.330  22.900  1.00  0.00           O
ATOM   4717  N   ASN A 306      55.290  58.160  22.650  1.00  0.00           N
ATOM   4718  H   ASN A 306      54.280  58.210  22.710  1.00  0.00           H
ATOM   4719  CA  ASN A 306      55.840  56.880  22.280  1.00  0.00           C
ATOM   4720  HA  ASN A 306      56.610  56.520  22.960  1.00  0.00           H
ATOM   4721  CB  ASN A 306      54.650  55.920  22.340  1.00  0.00           C
ATOM   4722  HB1 ASN A 306      53.840  56.290  21.710  1.00  0.00           H
ATOM   4723  HB2 ASN A 306      54.270  55.770  23.360  1.00  0.00           H
ATOM   4724  CG  ASN A 306      55.000  54.550  21.790  1.00  0.00           C
ATOM   4725  OD1 ASN A 306      55.780  53.840  22.410  1.00  0.00           O
ATOM   4726  ND2 ASN A 306      54.430  54.190  20.630  1.00  0.00           N
ATOM   4727 HD21 ASN A 306      53.660  54.670  20.200  1.00  0.00           H
ATOM   4728 HD22 ASN A 306      54.820  53.310  20.310  1.00  0.00           H
ATOM   4729  C   ASN A 306      56.490  56.800  20.900  1.00  0.00           C
ATOM   4730  O   ASN A 306      56.190  57.600  20.010  1.00  0.00           O
ATOM   4731  N   ASP A 307      57.350  55.810  20.670  1.00  0.00           N
ATOM   4732  H   ASP A 307      57.340  55.060  21.350  1.00  0.00           H
ATOM   4733  CA  ASP A 307      58.420  55.880  19.700  1.00  0.00           C
ATOM   4734  HA  ASP A 307      58.870  56.880  19.800  1.00  0.00           H
ATOM   4735  CB  ASP A 307      59.490  54.830  19.990  1.00  0.00           C
ATOM   4736  HB1 ASP A 307      60.330  55.050  19.330  1.00  0.00           H
ATOM   4737  HB2 ASP A 307      59.120  53.900  19.540  1.00  0.00           H
ATOM   4738  CG  ASP A 307      59.950  54.510  21.400  1.00  0.00           C
ATOM   4739  OD1 ASP A 307      61.170  54.520  21.660  1.00  0.00           O
ATOM   4740  OD2 ASP A 307      59.120  54.030  22.210  1.00  0.00           O
ATOM   4741  C   ASP A 307      58.010  55.820  18.240  1.00  0.00           C
ATOM   4742  O   ASP A 307      58.790  55.500  17.340  1.00  0.00           O
ATOM   4743  N   TYR A 308      56.710  55.960  17.960  1.00  0.00           N
ATOM   4744  H   TYR A 308      56.080  56.340  18.660  1.00  0.00           H
ATOM   4745  CA  TYR A 308      56.100  55.590  16.700  1.00  0.00           C
ATOM   4746  HA  TYR A 308      56.800  55.680  15.870  1.00  0.00           H
ATOM   4747  CB  TYR A 308      55.530  54.170  16.710  1.00  0.00           C
ATOM   4748  HB1 TYR A 308      54.970  54.120  15.780  1.00  0.00           H
ATOM   4749  HB2 TYR A 308      54.680  54.000  17.360  1.00  0.00           H
ATOM   4750  CG  TYR A 308      56.430  52.980  16.940  1.00  0.00           C
ATOM   4751  CD1 TYR A 308      56.900  52.270  15.820  1.00  0.00           C
ATOM   4752  HD1 TYR A 308      56.710  52.730  14.870  1.00  0.00           H
ATOM   4753  CE1 TYR A 308      57.560  51.050  15.990  1.00  0.00           C
ATOM   4754  HE1 TYR A 308      57.960  50.460  15.180  1.00  0.00           H
ATOM   4755  CZ  TYR A 308      57.800  50.600  17.310  1.00  0.00           C
ATOM   4756  OH  TYR A 308      58.420  49.400  17.490  1.00  0.00           O
ATOM   4757  HH  TYR A 308      58.590  48.990  16.640  1.00  0.00           H
ATOM   4758  CE2 TYR A 308      57.320  51.290  18.440  1.00  0.00           C
ATOM   4759  HE2 TYR A 308      57.550  51.020  19.460  1.00  0.00           H
ATOM   4760  CD2 TYR A 308      56.670  52.510  18.240  1.00  0.00           C
ATOM   4761  HD2 TYR A 308      56.330  53.100  19.080  1.00  0.00           H
ATOM   4762  C   TYR A 308      54.940  56.510  16.370  1.00  0.00           C
ATOM   4763  O   TYR A 308      54.260  57.030  17.250  1.00  0.00           O
ATOM   4764  N   MET A 309      54.810  56.830  15.080  1.00  0.00           N
ATOM   4765  H   MET A 309      55.530  56.420  14.500  1.00  0.00           H
ATOM   4766  CA  MET A 309      54.130  57.960  14.480  1.00  0.00           C
ATOM   4767  HA  MET A 309      54.590  58.910  14.750  1.00  0.00           H
ATOM   4768  CB  MET A 309      54.380  57.840  12.980  1.00  0.00           C
ATOM   4769  HB1 MET A 309      54.160  56.820  12.650  1.00  0.00           H
ATOM   4770  HB2 MET A 309      55.450  58.030  12.930  1.00  0.00           H
ATOM   4771  CG  MET A 309      53.590  58.800  12.100  1.00  0.00           C
ATOM   4772  HG1 MET A 309      53.720  59.810  12.520  1.00  0.00           H
ATOM   4773  HG2 MET A 309      52.530  58.550  12.160  1.00  0.00           H
ATOM   4774  SD  MET A 309      53.900  58.860  10.320  1.00  0.00           S
ATOM   4775  CE  MET A 309      54.040  57.100   9.910  1.00  0.00           C
ATOM   4776  HE1 MET A 309      54.870  56.680  10.480  1.00  0.00           H
ATOM   4777  HE2 MET A 309      53.110  56.640  10.260  1.00  0.00           H
ATOM   4778  HE3 MET A 309      54.160  56.830   8.860  1.00  0.00           H
ATOM   4779  C   MET A 309      52.650  57.990  14.850  1.00  0.00           C
ATOM   4780  O   MET A 309      52.200  58.980  15.410  1.00  0.00           O
ATOM   4781  N   MET A 310      51.900  56.980  14.400  1.00  0.00           N
ATOM   4782  H   MET A 310      52.370  56.150  14.080  1.00  0.00           H
ATOM   4783  CA  MET A 310      50.500  56.950  14.790  1.00  0.00           C
ATOM   4784  HA  MET A 310      50.080  57.860  14.350  1.00  0.00           H
ATOM   4785  CB  MET A 310      49.860  55.770  14.070  1.00  0.00           C
ATOM   4786  HB1 MET A 310      48.810  55.740  14.330  1.00  0.00           H
ATOM   4787  HB2 MET A 310      50.460  54.910  14.370  1.00  0.00           H
ATOM   4788  CG  MET A 310      50.020  55.890  12.550  1.00  0.00           C
ATOM   4789  HG1 MET A 310      49.510  55.020  12.140  1.00  0.00           H
ATOM   4790  HG2 MET A 310      51.080  55.770  12.330  1.00  0.00           H
ATOM   4791  SD  MET A 310      49.530  57.460  11.790  1.00  0.00           S
ATOM   4792  CE  MET A 310      47.770  57.010  11.850  1.00  0.00           C
ATOM   4793  HE1 MET A 310      47.380  56.920  12.860  1.00  0.00           H
ATOM   4794  HE2 MET A 310      47.150  57.650  11.240  1.00  0.00           H
ATOM   4795  HE3 MET A 310      47.640  56.050  11.340  1.00  0.00           H
ATOM   4796  C   MET A 310      50.120  56.960  16.260  1.00  0.00           C
ATOM   4797  O   MET A 310      49.280  57.800  16.580  1.00  0.00           O
ATOM   4798  N   PRO A 311      50.820  56.240  17.140  1.00  0.00           N
ATOM   4799  CD  PRO A 311      51.620  55.060  16.870  1.00  0.00           C
ATOM   4800  HD1 PRO A 311      52.600  55.330  16.490  1.00  0.00           H
ATOM   4801  HD2 PRO A 311      51.190  54.340  16.180  1.00  0.00           H
ATOM   4802  CG  PRO A 311      51.730  54.410  18.250  1.00  0.00           C
ATOM   4803  HG1 PRO A 311      52.740  54.020  18.390  1.00  0.00           H
ATOM   4804  HG2 PRO A 311      50.990  53.620  18.380  1.00  0.00           H
ATOM   4805  CB  PRO A 311      51.520  55.480  19.310  1.00  0.00           C
ATOM   4806  HB1 PRO A 311      52.470  55.950  19.530  1.00  0.00           H
ATOM   4807  HB2 PRO A 311      50.970  55.160  20.200  1.00  0.00           H
ATOM   4808  CA  PRO A 311      50.600  56.440  18.560  1.00  0.00           C
ATOM   4809  HA  PRO A 311      49.550  56.190  18.720  1.00  0.00           H
ATOM   4810  C   PRO A 311      50.790  57.860  19.060  1.00  0.00           C
ATOM   4811  O   PRO A 311      50.090  58.230  20.010  1.00  0.00           O
ATOM   4812  N   SER A 312      51.620  58.700  18.430  1.00  0.00           N
ATOM   4813  H   SER A 312      52.080  58.300  17.630  1.00  0.00           H
ATOM   4814  CA  SER A 312      51.790  60.050  18.920  1.00  0.00           C
ATOM   4815  HA  SER A 312      51.530  60.020  19.980  1.00  0.00           H
ATOM   4816  CB  SER A 312      53.240  60.530  18.870  1.00  0.00           C
ATOM   4817  HB1 SER A 312      53.830  59.640  19.100  1.00  0.00           H
ATOM   4818  HB2 SER A 312      53.420  61.330  19.590  1.00  0.00           H
ATOM   4819  OG  SER A 312      53.560  60.980  17.570  1.00  0.00           O
ATOM   4820  HG  SER A 312      54.030  60.220  17.230  1.00  0.00           H
ATOM   4821  C   SER A 312      50.910  61.110  18.290  1.00  0.00           C
ATOM   4822  O   SER A 312      50.720  62.180  18.860  1.00  0.00           O
ATOM   4823  N   LYS A 313      50.350  60.830  17.110  1.00  0.00           N
ATOM   4824  H   LYS A 313      50.600  59.920  16.750  1.00  0.00           H
ATOM   4825  CA  LYS A 313      49.600  61.760  16.290  1.00  0.00           C
ATOM   4826  HA  LYS A 313      49.470  61.190  15.370  1.00  0.00           H
ATOM   4827  CB  LYS A 313      48.240  61.990  16.950  1.00  0.00           C
ATOM   4828  HB1 LYS A 313      48.500  62.600  17.810  1.00  0.00           H
ATOM   4829  HB2 LYS A 313      47.890  61.080  17.440  1.00  0.00           H
ATOM   4830  CG  LYS A 313      47.150  62.500  16.010  1.00  0.00           C
ATOM   4831  HG1 LYS A 313      46.580  61.700  15.560  1.00  0.00           H
ATOM   4832  HG2 LYS A 313      47.570  63.130  15.220  1.00  0.00           H
ATOM   4833  CD  LYS A 313      46.120  63.340  16.760  1.00  0.00           C
ATOM   4834  HD1 LYS A 313      46.050  62.960  17.780  1.00  0.00           H
ATOM   4835  HD2 LYS A 313      45.110  63.360  16.350  1.00  0.00           H
ATOM   4836  CE  LYS A 313      46.770  64.720  16.820  1.00  0.00           C
ATOM   4837  HE1 LYS A 313      46.970  65.020  15.790  1.00  0.00           H
ATOM   4838  HE2 LYS A 313      47.710  64.580  17.360  1.00  0.00           H
ATOM   4839  NZ  LYS A 313      45.850  65.570  17.590  1.00  0.00           N
ATOM   4840  HZ1 LYS A 313      44.950  65.720  17.150  1.00  0.00           H
ATOM   4841  HZ2 LYS A 313      45.660  65.180  18.500  1.00  0.00           H
ATOM   4842  HZ3 LYS A 313      46.250  66.470  17.790  1.00  0.00           H
ATOM   4843  C   LYS A 313      50.430  62.960  15.860  1.00  0.00           C
ATOM   4844  O   LYS A 313      49.930  64.070  15.660  1.00  0.00           O
ATOM   4845  N   ASN A 314      51.710  62.660  15.650  1.00  0.00           N
ATOM   4846  H   ASN A 314      51.980  61.710  15.880  1.00  0.00           H
ATOM   4847  CA  ASN A 314      52.680  63.410  14.890  1.00  0.00           C
ATOM   4848  HA  ASN A 314      53.690  63.010  15.040  1.00  0.00           H
ATOM   4849  CB  ASN A 314      52.420  63.150  13.410  1.00  0.00           C
ATOM   4850  HB1 ASN A 314      51.440  63.570  13.160  1.00  0.00           H
ATOM   4851  HB2 ASN A 314      52.510  62.090  13.150  1.00  0.00           H
ATOM   4852  CG  ASN A 314      53.420  63.880  12.530  1.00  0.00           C
ATOM   4853  OD1 ASN A 314      54.630  63.680  12.590  1.00  0.00           O
ATOM   4854  ND2 ASN A 314      52.910  64.810  11.730  1.00  0.00           N
ATOM   4855 HD21 ASN A 314      51.920  65.000  11.680  1.00  0.00           H
ATOM   4856 HD22 ASN A 314      53.490  65.450  11.190  1.00  0.00           H
ATOM   4857  C   ASN A 314      52.750  64.880  15.290  1.00  0.00           C
ATOM   4858  O   ASN A 314      52.110  65.740  14.680  1.00  0.00           O
ATOM   4859  N   ILE A 315      53.560  65.210  16.290  1.00  0.00           N
ATOM   4860  H   ILE A 315      54.230  64.510  16.600  1.00  0.00           H
ATOM   4861  CA  ILE A 315      53.510  66.450  17.040  1.00  0.00           C
ATOM   4862  HA  ILE A 315      52.480  66.590  17.360  1.00  0.00           H
ATOM   4863  CB  ILE A 315      54.290  66.330  18.340  1.00  0.00           C
ATOM   4864  HB  ILE A 315      55.310  66.230  17.970  1.00  0.00           H
ATOM   4865  CG2 ILE A 315      54.220  67.540  19.280  1.00  0.00           C
ATOM   4866 HG21 ILE A 315      54.560  68.470  18.830  1.00  0.00           H
ATOM   4867 HG22 ILE A 315      53.170  67.680  19.530  1.00  0.00           H
ATOM   4868 HG23 ILE A 315      54.820  67.350  20.160  1.00  0.00           H
ATOM   4869  CG1 ILE A 315      54.000  65.040  19.110  1.00  0.00           C
ATOM   4870 HG11 ILE A 315      54.530  65.000  20.060  1.00  0.00           H
ATOM   4871 HG12 ILE A 315      54.270  64.150  18.540  1.00  0.00           H
ATOM   4872  CD  ILE A 315      52.550  64.900  19.580  1.00  0.00           C
ATOM   4873  HD1 ILE A 315      51.920  64.700  18.710  1.00  0.00           H
ATOM   4874  HD2 ILE A 315      52.390  63.990  20.160  1.00  0.00           H
ATOM   4875  HD3 ILE A 315      52.160  65.750  20.130  1.00  0.00           H
ATOM   4876  C   ILE A 315      53.930  67.660  16.210  1.00  0.00           C
ATOM   4877  O   ILE A 315      55.040  67.730  15.680  1.00  0.00           O
ATOM   4878  N   ASN A 316      53.030  68.640  16.200  1.00  0.00           N
ATOM   4879  H   ASN A 316      52.190  68.390  16.720  1.00  0.00           H
ATOM   4880  CA  ASN A 316      53.000  69.820  15.360  1.00  0.00           C
ATOM   4881  HA  ASN A 316      54.010  70.010  15.020  1.00  0.00           H
ATOM   4882  CB  ASN A 316      52.130  69.500  14.150  1.00  0.00           C
ATOM   4883  HB1 ASN A 316      52.560  68.640  13.620  1.00  0.00           H
ATOM   4884  HB2 ASN A 316      52.140  70.360  13.490  1.00  0.00           H
ATOM   4885  CG  ASN A 316      50.660  69.160  14.350  1.00  0.00           C
ATOM   4886  OD1 ASN A 316      49.810  70.040  14.340  1.00  0.00           O
ATOM   4887  ND2 ASN A 316      50.440  67.890  14.700  1.00  0.00           N
ATOM   4888 HD21 ASN A 316      51.150  67.180  14.740  1.00  0.00           H
ATOM   4889 HD22 ASN A 316      49.550  67.730  15.150  1.00  0.00           H
ATOM   4890  C   ASN A 316      52.390  71.010  16.090  1.00  0.00           C
ATOM   4891  O   ASN A 316      51.620  70.850  17.040  1.00  0.00           O
ATOM   4892  N   PRO A 317      52.660  72.230  15.610  1.00  0.00           N
ATOM   4893  CD  PRO A 317      53.730  72.620  14.710  1.00  0.00           C
ATOM   4894  HD1 PRO A 317      53.670  72.030  13.790  1.00  0.00           H
ATOM   4895  HD2 PRO A 317      54.680  72.410  15.200  1.00  0.00           H
ATOM   4896  CG  PRO A 317      53.430  74.060  14.300  1.00  0.00           C
ATOM   4897  HG1 PRO A 317      52.640  74.190  13.550  1.00  0.00           H
ATOM   4898  HG2 PRO A 317      54.410  74.450  14.060  1.00  0.00           H
ATOM   4899  CB  PRO A 317      52.880  74.540  15.640  1.00  0.00           C
ATOM   4900  HB1 PRO A 317      52.300  75.430  15.400  1.00  0.00           H
ATOM   4901  HB2 PRO A 317      53.620  74.760  16.420  1.00  0.00           H
ATOM   4902  CA  PRO A 317      51.990  73.400  16.130  1.00  0.00           C
ATOM   4903  HA  PRO A 317      52.010  73.330  17.210  1.00  0.00           H
ATOM   4904  C   PRO A 317      50.570  73.530  15.600  1.00  0.00           C
ATOM   4905  O   PRO A 317      50.270  73.510  14.410  1.00  0.00           O
ATOM   4906  N   LEU A 318      49.670  73.950  16.490  1.00  0.00           N
ATOM   4907  H   LEU A 318      49.890  74.160  17.460  1.00  0.00           H
ATOM   4908  CA  LEU A 318      48.260  73.990  16.150  1.00  0.00           C
ATOM   4909  HA  LEU A 318      48.080  73.010  15.700  1.00  0.00           H
ATOM   4910  CB  LEU A 318      47.430  74.100  17.430  1.00  0.00           C
ATOM   4911  HB1 LEU A 318      46.440  74.350  17.060  1.00  0.00           H
ATOM   4912  HB2 LEU A 318      47.750  74.910  18.090  1.00  0.00           H
ATOM   4913  CG  LEU A 318      47.210  72.740  18.090  1.00  0.00           C
ATOM   4914  HG  LEU A 318      46.940  72.010  17.320  1.00  0.00           H
ATOM   4915  CD1 LEU A 318      48.440  72.290  18.870  1.00  0.00           C
ATOM   4916 HD11 LEU A 318      49.220  71.930  18.210  1.00  0.00           H
ATOM   4917 HD12 LEU A 318      48.730  73.030  19.620  1.00  0.00           H
ATOM   4918 HD13 LEU A 318      48.130  71.350  19.330  1.00  0.00           H
ATOM   4919  CD2 LEU A 318      46.030  72.950  19.030  1.00  0.00           C
ATOM   4920 HD21 LEU A 318      45.140  73.100  18.430  1.00  0.00           H
ATOM   4921 HD22 LEU A 318      45.810  72.060  19.630  1.00  0.00           H
ATOM   4922 HD23 LEU A 318      46.190  73.760  19.750  1.00  0.00           H
ATOM   4923  C   LEU A 318      47.930  75.130  15.200  1.00  0.00           C
ATOM   4924  O   LEU A 318      48.360  76.250  15.450  1.00  0.00           O
ATOM   4925  N   PRO A 319      47.060  74.890  14.210  1.00  0.00           N
ATOM   4926  CD  PRO A 319      46.600  73.590  13.790  1.00  0.00           C
ATOM   4927  HD1 PRO A 319      45.910  73.190  14.540  1.00  0.00           H
ATOM   4928  HD2 PRO A 319      47.420  72.910  13.570  1.00  0.00           H
ATOM   4929  CG  PRO A 319      45.770  73.890  12.540  1.00  0.00           C
ATOM   4930  HG1 PRO A 319      44.930  73.210  12.390  1.00  0.00           H
ATOM   4931  HG2 PRO A 319      46.500  73.780  11.740  1.00  0.00           H
ATOM   4932  CB  PRO A 319      45.300  75.340  12.640  1.00  0.00           C
ATOM   4933  HB1 PRO A 319      44.410  75.380  13.260  1.00  0.00           H
ATOM   4934  HB2 PRO A 319      45.130  75.830  11.680  1.00  0.00           H
ATOM   4935  CA  PRO A 319      46.440  75.950  13.440  1.00  0.00           C
ATOM   4936  HA  PRO A 319      47.160  76.390  12.740  1.00  0.00           H
ATOM   4937  C   PRO A 319      45.820  77.020  14.330  1.00  0.00           C
ATOM   4938  O   PRO A 319      45.700  78.160  13.880  1.00  0.00           O
ATOM   4939  N   GLU A 320      45.480  76.700  15.570  1.00  0.00           N
ATOM   4940  H   GLU A 320      45.580  75.750  15.890  1.00  0.00           H
ATOM   4941  CA  GLU A 320      44.970  77.590  16.590  1.00  0.00           C
ATOM   4942  HA  GLU A 320      44.210  78.210  16.110  1.00  0.00           H
ATOM   4943  CB  GLU A 320      44.210  76.840  17.680  1.00  0.00           C
ATOM   4944  HB1 GLU A 320      44.210  77.520  18.530  1.00  0.00           H
ATOM   4945  HB2 GLU A 320      44.780  76.020  18.120  1.00  0.00           H
ATOM   4946  CG  GLU A 320      42.910  76.190  17.220  1.00  0.00           C
ATOM   4947  HG1 GLU A 320      42.370  75.900  18.120  1.00  0.00           H
ATOM   4948  HG2 GLU A 320      43.040  75.270  16.650  1.00  0.00           H
ATOM   4949  CD  GLU A 320      41.930  77.020  16.410  1.00  0.00           C
ATOM   4950  OE1 GLU A 320      41.190  76.480  15.550  1.00  0.00           O
ATOM   4951  OE2 GLU A 320      41.860  78.240  16.650  1.00  0.00           O
ATOM   4952  C   GLU A 320      45.950  78.600  17.170  1.00  0.00           C
ATOM   4953  O   GLU A 320      45.580  79.700  17.600  1.00  0.00           O
ATOM   4954  N   GLU A 321      47.240  78.250  17.250  1.00  0.00           N
ATOM   4955  H   GLU A 321      47.520  77.460  16.700  1.00  0.00           H
ATOM   4956  CA  GLU A 321      48.210  79.040  17.980  1.00  0.00           C
ATOM   4957  HA  GLU A 321      47.730  79.790  18.610  1.00  0.00           H
ATOM   4958  CB  GLU A 321      49.080  78.230  18.940  1.00  0.00           C
ATOM   4959  HB1 GLU A 321      49.770  78.890  19.460  1.00  0.00           H
ATOM   4960  HB2 GLU A 321      49.700  77.560  18.340  1.00  0.00           H
ATOM   4961  CG  GLU A 321      48.230  77.530  20.000  1.00  0.00           C
ATOM   4962  HG1 GLU A 321      48.870  76.740  20.410  1.00  0.00           H
ATOM   4963  HG2 GLU A 321      47.400  76.920  19.640  1.00  0.00           H
ATOM   4964  CD  GLU A 321      47.750  78.430  21.120  1.00  0.00           C
ATOM   4965  OE1 GLU A 321      47.530  79.650  20.940  1.00  0.00           O
ATOM   4966  OE2 GLU A 321      47.480  77.890  22.220  1.00  0.00           O
ATOM   4967  C   GLU A 321      49.130  79.880  17.110  1.00  0.00           C
ATOM   4968  O   GLU A 321      49.600  80.950  17.510  1.00  0.00           O
ATOM   4969  N   ILE A 322      49.270  79.460  15.860  1.00  0.00           N
ATOM   4970  H   ILE A 322      48.900  78.570  15.540  1.00  0.00           H
ATOM   4971  CA  ILE A 322      49.960  80.240  14.850  1.00  0.00           C
ATOM   4972  HA  ILE A 322      50.810  80.650  15.390  1.00  0.00           H
ATOM   4973  CB  ILE A 322      50.390  79.300  13.730  1.00  0.00           C
ATOM   4974  HB  ILE A 322      51.060  79.820  13.040  1.00  0.00           H
ATOM   4975  CG2 ILE A 322      51.130  78.070  14.240  1.00  0.00           C
ATOM   4976 HG21 ILE A 322      51.690  77.570  13.450  1.00  0.00           H
ATOM   4977 HG22 ILE A 322      51.800  78.300  15.070  1.00  0.00           H
ATOM   4978 HG23 ILE A 322      50.430  77.310  14.590  1.00  0.00           H
ATOM   4979  CG1 ILE A 322      49.290  78.760  12.820  1.00  0.00           C
ATOM   4980 HG11 ILE A 322      48.810  79.530  12.210  1.00  0.00           H
ATOM   4981 HG12 ILE A 322      48.550  78.290  13.460  1.00  0.00           H
ATOM   4982  CD  ILE A 322      49.640  77.670  11.810  1.00  0.00           C
ATOM   4983  HD1 ILE A 322      49.570  76.740  12.380  1.00  0.00           H
ATOM   4984  HD2 ILE A 322      48.970  77.760  10.960  1.00  0.00           H
ATOM   4985  HD3 ILE A 322      50.630  77.760  11.360  1.00  0.00           H
ATOM   4986  C   ILE A 322      49.070  81.380  14.370  1.00  0.00           C
ATOM   4987  O   ILE A 322      47.850  81.390  14.260  1.00  0.00           O
ATOM   4988  N   PHE A 323      49.710  82.490  13.970  1.00  0.00           N
ATOM   4989  H   PHE A 323      50.700  82.560  14.190  1.00  0.00           H
ATOM   4990  CA  PHE A 323      49.050  83.700  13.540  1.00  0.00           C
ATOM   4991  HA  PHE A 323      48.280  83.340  12.860  1.00  0.00           H
ATOM   4992  CB  PHE A 323      48.390  84.410  14.730  1.00  0.00           C
ATOM   4993  HB1 PHE A 323      49.220  84.540  15.430  1.00  0.00           H
ATOM   4994  HB2 PHE A 323      47.690  83.650  15.070  1.00  0.00           H
ATOM   4995  CG  PHE A 323      47.600  85.660  14.420  1.00  0.00           C
ATOM   4996  CD1 PHE A 323      48.080  86.860  14.970  1.00  0.00           C
ATOM   4997  HD1 PHE A 323      48.940  86.910  15.610  1.00  0.00           H
ATOM   4998  CE1 PHE A 323      47.310  88.020  14.810  1.00  0.00           C
ATOM   4999  HE1 PHE A 323      47.640  88.990  15.160  1.00  0.00           H
ATOM   5000  CZ  PHE A 323      46.110  87.940  14.100  1.00  0.00           C
ATOM   5001  HZ  PHE A 323      45.570  88.880  14.070  1.00  0.00           H
ATOM   5002  CE2 PHE A 323      45.630  86.730  13.580  1.00  0.00           C
ATOM   5003  HE2 PHE A 323      44.730  86.700  12.980  1.00  0.00           H
ATOM   5004  CD2 PHE A 323      46.330  85.550  13.840  1.00  0.00           C
ATOM   5005  HD2 PHE A 323      45.930  84.600  13.510  1.00  0.00           H
ATOM   5006  C   PHE A 323      49.870  84.670  12.710  1.00  0.00           C
ATOM   5007  O   PHE A 323      51.090  84.560  12.620  1.00  0.00           O
ATOM   5008  N   GLU A 324      49.200  85.740  12.280  1.00  0.00           N
ATOM   5009  H   GLU A 324      48.200  85.790  12.360  1.00  0.00           H
ATOM   5010  CA  GLU A 324      49.670  86.790  11.390  1.00  0.00           C
ATOM   5011  HA  GLU A 324      49.790  86.300  10.430  1.00  0.00           H
ATOM   5012  CB  GLU A 324      48.570  87.830  11.150  1.00  0.00           C
ATOM   5013  HB1 GLU A 324      48.540  88.450  12.050  1.00  0.00           H
ATOM   5014  HB2 GLU A 324      47.630  87.300  11.230  1.00  0.00           H
ATOM   5015  CG  GLU A 324      48.590  88.740   9.930  1.00  0.00           C
ATOM   5016  HG1 GLU A 324      47.630  89.250   9.990  1.00  0.00           H
ATOM   5017  HG2 GLU A 324      48.480  88.100   9.060  1.00  0.00           H
ATOM   5018  CD  GLU A 324      49.670  89.810   9.820  1.00  0.00           C
ATOM   5019  OE1 GLU A 324      49.560  90.860  10.490  1.00  0.00           O
ATOM   5020  OE2 GLU A 324      50.600  89.610   9.010  1.00  0.00           O
ATOM   5021  C   GLU A 324      50.960  87.470  11.840  1.00  0.00           C
ATOM   5022  O   GLU A 324      51.900  87.680  11.090  1.00  0.00           O
ATOM   5023  N   LYS A 325      50.970  87.820  13.130  1.00  0.00           N
ATOM   5024  H   LYS A 325      50.130  87.720  13.690  1.00  0.00           H
ATOM   5025  CA  LYS A 325      52.150  88.330  13.810  1.00  0.00           C
ATOM   5026  HA  LYS A 325      52.710  88.920  13.090  1.00  0.00           H
ATOM   5027  CB  LYS A 325      51.550  89.250  14.860  1.00  0.00           C
ATOM   5028  HB1 LYS A 325      52.320  89.720  15.470  1.00  0.00           H
ATOM   5029  HB2 LYS A 325      51.050  88.680  15.640  1.00  0.00           H
ATOM   5030  CG  LYS A 325      50.660  90.400  14.380  1.00  0.00           C
ATOM   5031  HG1 LYS A 325      50.660  90.980  15.300  1.00  0.00           H
ATOM   5032  HG2 LYS A 325      49.630  90.140  14.150  1.00  0.00           H
ATOM   5033  CD  LYS A 325      51.230  91.210  13.220  1.00  0.00           C
ATOM   5034  HD1 LYS A 325      51.430  90.620  12.320  1.00  0.00           H
ATOM   5035  HD2 LYS A 325      52.190  91.620  13.550  1.00  0.00           H
ATOM   5036  CE  LYS A 325      50.390  92.450  12.970  1.00  0.00           C
ATOM   5037  HE1 LYS A 325      50.330  93.000  13.910  1.00  0.00           H
ATOM   5038  HE2 LYS A 325      49.440  92.040  12.610  1.00  0.00           H
ATOM   5039  NZ  LYS A 325      51.020  93.260  11.920  1.00  0.00           N
ATOM   5040  HZ1 LYS A 325      51.050  92.820  11.010  1.00  0.00           H
ATOM   5041  HZ2 LYS A 325      50.540  94.150  11.840  1.00  0.00           H
ATOM   5042  HZ3 LYS A 325      51.960  93.500  12.210  1.00  0.00           H
ATOM   5043  C   LYS A 325      53.010  87.280  14.500  1.00  0.00           C
ATOM   5044  O   LYS A 325      53.890  87.730  15.250  1.00  0.00           O
ATOM   5045  N   SER A 326      52.840  85.980  14.290  1.00  0.00           N
ATOM   5046  H   SER A 326      52.090  85.700  13.670  1.00  0.00           H
ATOM   5047  CA  SER A 326      53.690  84.960  14.880  1.00  0.00           C
ATOM   5048  HA  SER A 326      54.710  85.300  14.690  1.00  0.00           H
ATOM   5049  CB  SER A 326      53.430  84.880  16.390  1.00  0.00           C
ATOM   5050  HB1 SER A 326      53.790  85.770  16.920  1.00  0.00           H
ATOM   5051  HB2 SER A 326      53.990  84.040  16.790  1.00  0.00           H
ATOM   5052  OG  SER A 326      52.060  84.720  16.660  1.00  0.00           O
ATOM   5053  HG  SER A 326      51.930  83.770  16.570  1.00  0.00           H
ATOM   5054  C   SER A 326      53.470  83.590  14.270  1.00  0.00           C
ATOM   5055  O   SER A 326      52.560  82.870  14.680  1.00  0.00           O
ATOM   5056  N   CYS A 327      54.240  83.210  13.250  1.00  0.00           N
ATOM   5057  H   CYS A 327      54.990  83.850  13.010  1.00  0.00           H
ATOM   5058  CA  CYS A 327      54.190  81.910  12.620  1.00  0.00           C
ATOM   5059  HA  CYS A 327      53.140  81.700  12.410  1.00  0.00           H
ATOM   5060  CB  CYS A 327      54.970  82.050  11.310  1.00  0.00           C
[truncated: 43,514,889 more chars]
