# Supplementary material for: Molecular Dynamics Simulation Reveal the Structure–Activity Relationships of Kainoid Synthases
Source: Mar Drugs. 2024 Jul 22;22(7):326. doi: 10.3390/md22070326 (PMC11277886; doi:10.3390/md22070326)
Supplement: Supplementary file 1 [file marinedrugs-22-00326-s001.zip › Supplementary Material-Full simulation process of GfKabC-PKA (extracting one frame every 5 ns).pdb]

REMARK    GENERATED BY TRJCONV
TITLE     Protein in water t=   0.00000 step= 0
REMARK    THIS IS A SIMULATION BOX
CRYST1   86.914   86.914   86.914  60.00  60.00  90.00 P 1           1
MODEL        1
ATOM      1  N   SER A  27      69.720  82.880  42.470  1.00  0.00           N
ATOM      2  H1  SER A  27      68.740  82.850  42.240  1.00  0.00           H
ATOM      3  H2  SER A  27      70.090  81.940  42.500  1.00  0.00           H
ATOM      4  H3  SER A  27      69.750  83.380  43.350  1.00  0.00           H
ATOM      5  CA  SER A  27      70.470  83.700  41.510  1.00  0.00           C
ATOM      6  HA  SER A  27      71.460  83.740  41.970  1.00  0.00           H
ATOM      7  CB  SER A  27      70.680  83.050  40.140  1.00  0.00           C
ATOM      8  HB1 SER A  27      69.730  82.780  39.680  1.00  0.00           H
ATOM      9  HB2 SER A  27      71.200  82.110  40.370  1.00  0.00           H
ATOM     10  OG  SER A  27      71.540  83.810  39.340  1.00  0.00           O
ATOM     11  HG  SER A  27      71.060  84.460  38.810  1.00  0.00           H
ATOM     12  C   SER A  27      69.920  85.110  41.350  1.00  0.00           C
ATOM     13  O   SER A  27      68.700  85.270  41.260  1.00  0.00           O
ATOM     14  N   ALA A  28      70.830  86.080  41.320  1.00  0.00           N
ATOM     15  H   ALA A  28      71.800  85.810  41.250  1.00  0.00           H
ATOM     16  CA  ALA A  28      70.580  87.510  41.240  1.00  0.00           C
ATOM     17  HA  ALA A  28      69.520  87.670  41.400  1.00  0.00           H
ATOM     18  CB  ALA A  28      71.310  88.150  42.410  1.00  0.00           C
ATOM     19  HB1 ALA A  28      71.150  87.640  43.360  1.00  0.00           H
ATOM     20  HB2 ALA A  28      72.380  88.050  42.250  1.00  0.00           H
ATOM     21  HB3 ALA A  28      71.060  89.220  42.440  1.00  0.00           H
ATOM     22  C   ALA A  28      71.050  88.060  39.900  1.00  0.00           C
ATOM     23  O   ALA A  28      70.300  88.780  39.260  1.00  0.00           O
ATOM     24  N   LEU A  29      72.230  87.610  39.460  1.00  0.00           N
ATOM     25  H   LEU A  29      72.770  86.880  39.910  1.00  0.00           H
ATOM     26  CA  LEU A  29      72.640  88.040  38.130  1.00  0.00           C
ATOM     27  HA  LEU A  29      71.920  88.700  37.640  1.00  0.00           H
ATOM     28  CB  LEU A  29      73.870  88.920  38.310  1.00  0.00           C
ATOM     29  HB1 LEU A  29      74.180  89.100  37.280  1.00  0.00           H
ATOM     30  HB2 LEU A  29      74.570  88.360  38.930  1.00  0.00           H
ATOM     31  CG  LEU A  29      73.610  90.290  38.930  1.00  0.00           C
ATOM     32  HG  LEU A  29      73.090  90.310  39.890  1.00  0.00           H
ATOM     33  CD1 LEU A  29      74.960  90.850  39.370  1.00  0.00           C
ATOM     34 HD11 LEU A  29      75.230  90.260  40.240  1.00  0.00           H
ATOM     35 HD12 LEU A  29      75.700  90.770  38.570  1.00  0.00           H
ATOM     36 HD13 LEU A  29      74.790  91.880  39.710  1.00  0.00           H
ATOM     37  CD2 LEU A  29      72.960  91.270  37.960  1.00  0.00           C
ATOM     38 HD21 LEU A  29      72.770  92.240  38.420  1.00  0.00           H
ATOM     39 HD22 LEU A  29      73.490  91.400  37.010  1.00  0.00           H
ATOM     40 HD23 LEU A  29      71.970  90.870  37.740  1.00  0.00           H
ATOM     41  C   LEU A  29      72.880  86.760  37.350  1.00  0.00           C
ATOM     42  O   LEU A  29      73.900  86.100  37.540  1.00  0.00           O
ATOM     43  N   PRO A  30      72.060  86.340  36.380  1.00  0.00           N
ATOM     44  CD  PRO A  30      72.200  85.140  35.580  1.00  0.00           C
ATOM     45  HD1 PRO A  30      71.810  84.320  36.190  1.00  0.00           H
ATOM     46  HD2 PRO A  30      73.210  84.980  35.200  1.00  0.00           H
ATOM     47  CG  PRO A  30      71.420  85.290  34.280  1.00  0.00           C
ATOM     48  HG1 PRO A  30      70.850  84.360  34.230  1.00  0.00           H
ATOM     49  HG2 PRO A  30      71.980  85.520  33.380  1.00  0.00           H
ATOM     50  CB  PRO A  30      70.470  86.430  34.660  1.00  0.00           C
ATOM     51  HB1 PRO A  30      69.410  86.220  34.540  1.00  0.00           H
ATOM     52  HB2 PRO A  30      70.600  87.250  33.950  1.00  0.00           H
ATOM     53  CA  PRO A  30      70.740  86.850  36.100  1.00  0.00           C
ATOM     54  HA  PRO A  30      70.850  87.930  36.130  1.00  0.00           H
ATOM     55  C   PRO A  30      69.630  86.410  37.050  1.00  0.00           C
ATOM     56  O   PRO A  30      69.980  85.590  37.890  1.00  0.00           O
ATOM     57  N   PRO A  31      68.430  86.970  36.900  1.00  0.00           N
ATOM     58  CD  PRO A  31      68.040  87.990  35.940  1.00  0.00           C
ATOM     59  HD1 PRO A  31      67.720  87.400  35.080  1.00  0.00           H
ATOM     60  HD2 PRO A  31      68.880  88.630  35.690  1.00  0.00           H
ATOM     61  CG  PRO A  31      66.860  88.670  36.620  1.00  0.00           C
ATOM     62  HG1 PRO A  31      66.210  89.140  35.880  1.00  0.00           H
ATOM     63  HG2 PRO A  31      67.330  89.430  37.240  1.00  0.00           H
ATOM     64  CB  PRO A  31      66.230  87.550  37.430  1.00  0.00           C
ATOM     65  HB1 PRO A  31      65.640  86.870  36.810  1.00  0.00           H
ATOM     66  HB2 PRO A  31      65.620  87.880  38.270  1.00  0.00           H
ATOM     67  CA  PRO A  31      67.420  86.720  37.910  1.00  0.00           C
ATOM     68  HA  PRO A  31      67.760  87.200  38.830  1.00  0.00           H
ATOM     69  C   PRO A  31      66.920  85.310  38.210  1.00  0.00           C
ATOM     70  O   PRO A  31      67.470  84.350  37.680  1.00  0.00           O
ATOM     71  N   GLU A  32      65.880  85.240  39.040  1.00  0.00           N
ATOM     72  H   GLU A  32      65.540  86.090  39.460  1.00  0.00           H
ATOM     73  CA  GLU A  32      65.540  83.980  39.680  1.00  0.00           C
ATOM     74  HA  GLU A  32      66.410  83.440  40.050  1.00  0.00           H
ATOM     75  CB  GLU A  32      64.750  84.390  40.920  1.00  0.00           C
ATOM     76  HB1 GLU A  32      64.010  83.630  41.180  1.00  0.00           H
ATOM     77  HB2 GLU A  32      64.240  85.350  40.880  1.00  0.00           H
ATOM     78  CG  GLU A  32      65.580  84.480  42.200  1.00  0.00           C
ATOM     79  HG1 GLU A  32      64.830  84.720  42.960  1.00  0.00           H
ATOM     80  HG2 GLU A  32      66.350  85.250  42.120  1.00  0.00           H
ATOM     81  CD  GLU A  32      66.140  83.090  42.490  1.00  0.00           C
ATOM     82  OE1 GLU A  32      67.070  83.090  43.320  1.00  0.00           O
ATOM     83  OE2 GLU A  32      65.670  82.040  42.010  1.00  0.00           O
ATOM     84  C   GLU A  32      64.780  82.980  38.830  1.00  0.00           C
ATOM     85  O   GLU A  32      64.330  83.320  37.740  1.00  0.00           O
ATOM     86  N   ILE A  33      64.530  81.800  39.410  1.00  0.00           N
ATOM     87  H   ILE A  33      64.960  81.680  40.320  1.00  0.00           H
ATOM     88  CA  ILE A  33      63.570  80.800  39.000  1.00  0.00           C
ATOM     89  HA  ILE A  33      63.450  80.880  37.920  1.00  0.00           H
ATOM     90  CB  ILE A  33      64.100  79.390  39.210  1.00  0.00           C
ATOM     91  HB  ILE A  33      64.820  79.300  38.400  1.00  0.00           H
ATOM     92  CG2 ILE A  33      64.710  79.040  40.570  1.00  0.00           C
ATOM     93 HG21 ILE A  33      64.080  79.110  41.450  1.00  0.00           H
ATOM     94 HG22 ILE A  33      65.210  78.080  40.740  1.00  0.00           H
ATOM     95 HG23 ILE A  33      65.410  79.810  40.880  1.00  0.00           H
ATOM     96  CG1 ILE A  33      63.070  78.320  38.870  1.00  0.00           C
ATOM     97 HG11 ILE A  33      62.530  78.630  37.970  1.00  0.00           H
ATOM     98 HG12 ILE A  33      62.280  78.240  39.610  1.00  0.00           H
ATOM     99  CD  ILE A  33      63.640  76.910  38.720  1.00  0.00           C
ATOM    100  HD1 ILE A  33      62.860  76.220  38.380  1.00  0.00           H
ATOM    101  HD2 ILE A  33      64.440  76.900  37.980  1.00  0.00           H
ATOM    102  HD3 ILE A  33      64.040  76.420  39.600  1.00  0.00           H
ATOM    103  C   ILE A  33      62.250  81.040  39.730  1.00  0.00           C
ATOM    104  O   ILE A  33      62.310  81.110  40.950  1.00  0.00           O
ATOM    105  N   PRO A  34      61.110  81.080  39.030  1.00  0.00           N
ATOM    106  CD  PRO A  34      60.940  81.260  37.600  1.00  0.00           C
ATOM    107  HD1 PRO A  34      61.140  80.350  37.030  1.00  0.00           H
ATOM    108  HD2 PRO A  34      61.620  82.050  37.280  1.00  0.00           H
ATOM    109  CG  PRO A  34      59.470  81.650  37.480  1.00  0.00           C
ATOM    110  HG1 PRO A  34      59.010  81.110  36.640  1.00  0.00           H
ATOM    111  HG2 PRO A  34      59.470  82.720  37.320  1.00  0.00           H
ATOM    112  CB  PRO A  34      58.740  81.220  38.740  1.00  0.00           C
ATOM    113  HB1 PRO A  34      58.400  80.180  38.620  1.00  0.00           H
ATOM    114  HB2 PRO A  34      57.870  81.840  38.970  1.00  0.00           H
ATOM    115  CA  PRO A  34      59.870  81.200  39.760  1.00  0.00           C
ATOM    116  HA  PRO A  34      59.950  82.200  40.190  1.00  0.00           H
ATOM    117  C   PRO A  34      59.550  80.160  40.830  1.00  0.00           C
ATOM    118  O   PRO A  34      59.860  78.990  40.590  1.00  0.00           O
ATOM    119  N   VAL A  35      58.920  80.620  41.910  1.00  0.00           N
ATOM    120  H   VAL A  35      58.600  81.570  41.850  1.00  0.00           H
ATOM    121  CA  VAL A  35      58.530  79.740  43.000  1.00  0.00           C
ATOM    122  HA  VAL A  35      58.580  78.680  42.770  1.00  0.00           H
ATOM    123  CB  VAL A  35      59.530  79.830  44.150  1.00  0.00           C
ATOM    124  HB  VAL A  35      59.390  80.750  44.710  1.00  0.00           H
ATOM    125  CG1 VAL A  35      59.370  78.660  45.110  1.00  0.00           C
ATOM    126 HG11 VAL A  35      59.700  77.680  44.760  1.00  0.00           H
ATOM    127 HG12 VAL A  35      60.100  78.840  45.900  1.00  0.00           H
ATOM    128 HG13 VAL A  35      58.350  78.770  45.480  1.00  0.00           H
ATOM    129  CG2 VAL A  35      61.000  79.890  43.750  1.00  0.00           C
ATOM    130 HG21 VAL A  35      61.240  79.050  43.100  1.00  0.00           H
ATOM    131 HG22 VAL A  35      61.010  80.840  43.210  1.00  0.00           H
ATOM    132 HG23 VAL A  35      61.670  79.760  44.600  1.00  0.00           H
ATOM    133  C   VAL A  35      57.100  80.030  43.410  1.00  0.00           C
ATOM    134  O   VAL A  35      56.740  81.110  43.860  1.00  0.00           O
ATOM    135  N   ILE A  36      56.310  79.010  43.060  1.00  0.00           N
ATOM    136  H   ILE A  36      56.660  78.110  42.770  1.00  0.00           H
ATOM    137  CA  ILE A  36      54.920  79.180  42.680  1.00  0.00           C
ATOM    138  HA  ILE A  36      54.590  80.170  42.970  1.00  0.00           H
ATOM    139  CB  ILE A  36      54.830  78.800  41.200  1.00  0.00           C
ATOM    140  HB  ILE A  36      55.210  77.790  41.030  1.00  0.00           H
ATOM    141  CG2 ILE A  36      53.360  78.840  40.790  1.00  0.00           C
ATOM    142 HG21 ILE A  36      52.920  79.800  41.050  1.00  0.00           H
ATOM    143 HG22 ILE A  36      53.340  78.760  39.700  1.00  0.00           H
ATOM    144 HG23 ILE A  36      52.750  77.980  41.070  1.00  0.00           H
ATOM    145  CG1 ILE A  36      55.650  79.730  40.320  1.00  0.00           C
ATOM    146 HG11 ILE A  36      55.590  79.440  39.270  1.00  0.00           H
ATOM    147 HG12 ILE A  36      56.700  79.590  40.580  1.00  0.00           H
ATOM    148  CD  ILE A  36      55.280  81.210  40.370  1.00  0.00           C
ATOM    149  HD1 ILE A  36      54.210  81.320  40.170  1.00  0.00           H
ATOM    150  HD2 ILE A  36      55.440  81.730  41.320  1.00  0.00           H
ATOM    151  HD3 ILE A  36      55.760  81.770  39.580  1.00  0.00           H
ATOM    152  C   ILE A  36      54.010  78.320  43.540  1.00  0.00           C
ATOM    153  O   ILE A  36      54.260  77.130  43.760  1.00  0.00           O
ATOM    154  N   ASP A  37      52.900  78.930  43.960  1.00  0.00           N
ATOM    155  H   ASP A  37      52.770  79.870  43.610  1.00  0.00           H
ATOM    156  CA  ASP A  37      51.800  78.360  44.710  1.00  0.00           C
ATOM    157  HA  ASP A  37      52.080  77.300  44.690  1.00  0.00           H
ATOM    158  CB  ASP A  37      51.760  79.020  46.080  1.00  0.00           C
ATOM    159  HB1 ASP A  37      51.750  80.100  45.980  1.00  0.00           H
ATOM    160  HB2 ASP A  37      52.710  78.920  46.610  1.00  0.00           H
ATOM    161  CG  ASP A  37      50.700  78.410  46.990  1.00  0.00           C
ATOM    162  OD1 ASP A  37      50.550  78.970  48.100  1.00  0.00           O
ATOM    163  OD2 ASP A  37      50.100  77.360  46.700  1.00  0.00           O
ATOM    164  C   ASP A  37      50.440  78.490  44.050  1.00  0.00           C
ATOM    165  O   ASP A  37      49.780  79.510  44.230  1.00  0.00           O
ATOM    166  N   LEU A  38      49.910  77.480  43.360  1.00  0.00           N
ATOM    167  H   LEU A  38      50.450  76.630  43.330  1.00  0.00           H
ATOM    168  CA  LEU A  38      48.570  77.240  42.850  1.00  0.00           C
ATOM    169  HA  LEU A  38      48.210  78.200  42.480  1.00  0.00           H
ATOM    170  CB  LEU A  38      48.680  76.250  41.700  1.00  0.00           C
ATOM    171  HB1 LEU A  38      47.720  76.050  41.220  1.00  0.00           H
ATOM    172  HB2 LEU A  38      48.960  75.270  42.090  1.00  0.00           H
ATOM    173  CG  LEU A  38      49.620  76.520  40.520  1.00  0.00           C
ATOM    174  HG  LEU A  38      50.540  76.890  40.970  1.00  0.00           H
ATOM    175  CD1 LEU A  38      49.900  75.300  39.660  1.00  0.00           C
ATOM    176 HD11 LEU A  38      48.900  75.060  39.300  1.00  0.00           H
ATOM    177 HD12 LEU A  38      50.620  75.530  38.870  1.00  0.00           H
ATOM    178 HD13 LEU A  38      50.360  74.470  40.200  1.00  0.00           H
ATOM    179  CD2 LEU A  38      49.050  77.580  39.580  1.00  0.00           C
ATOM    180 HD21 LEU A  38      49.020  78.510  40.130  1.00  0.00           H
ATOM    181 HD22 LEU A  38      49.640  77.690  38.670  1.00  0.00           H
ATOM    182 HD23 LEU A  38      48.060  77.240  39.240  1.00  0.00           H
ATOM    183  C   LEU A  38      47.540  76.860  43.900  1.00  0.00           C
ATOM    184  O   LEU A  38      46.590  76.130  43.600  1.00  0.00           O
ATOM    185  N   ASN A  39      47.630  77.430  45.100  1.00  0.00           N
ATOM    186  H   ASN A  39      48.560  77.740  45.330  1.00  0.00           H
ATOM    187  CA  ASN A  39      46.590  77.440  46.110  1.00  0.00           C
ATOM    188  HA  ASN A  39      46.670  76.490  46.640  1.00  0.00           H
ATOM    189  CB  ASN A  39      46.960  78.510  47.120  1.00  0.00           C
ATOM    190  HB1 ASN A  39      46.940  79.520  46.700  1.00  0.00           H
ATOM    191  HB2 ASN A  39      48.000  78.350  47.440  1.00  0.00           H
ATOM    192  CG  ASN A  39      46.120  78.580  48.390  1.00  0.00           C
ATOM    193  OD1 ASN A  39      45.000  79.070  48.290  1.00  0.00           O
ATOM    194  ND2 ASN A  39      46.570  78.330  49.620  1.00  0.00           N
ATOM    195 HD21 ASN A  39      47.520  77.990  49.690  1.00  0.00           H
ATOM    196 HD22 ASN A  39      45.930  78.470  50.390  1.00  0.00           H
ATOM    197  C   ASN A  39      45.170  77.620  45.580  1.00  0.00           C
ATOM    198  O   ASN A  39      44.320  76.800  45.940  1.00  0.00           O
ATOM    199  N   ASN A  40      44.850  78.650  44.800  1.00  0.00           N
ATOM    200  H   ASN A  40      45.620  79.300  44.710  1.00  0.00           H
ATOM    201  CA  ASN A  40      43.500  78.950  44.350  1.00  0.00           C
ATOM    202  HA  ASN A  40      42.760  78.500  45.010  1.00  0.00           H
ATOM    203  CB  ASN A  40      43.280  80.450  44.270  1.00  0.00           C
ATOM    204  HB1 ASN A  40      42.300  80.710  43.860  1.00  0.00           H
ATOM    205  HB2 ASN A  40      44.110  80.920  43.740  1.00  0.00           H
ATOM    206  CG  ASN A  40      43.180  81.000  45.680  1.00  0.00           C
ATOM    207  OD1 ASN A  40      42.210  80.730  46.390  1.00  0.00           O
ATOM    208  ND2 ASN A  40      44.120  81.810  46.150  1.00  0.00           N
ATOM    209 HD21 ASN A  40      45.010  81.990  45.700  1.00  0.00           H
ATOM    210 HD22 ASN A  40      44.080  82.080  47.120  1.00  0.00           H
ATOM    211  C   ASN A  40      43.290  78.440  42.930  1.00  0.00           C
ATOM    212  O   ASN A  40      42.240  78.620  42.310  1.00  0.00           O
ATOM    213  N   VAL A  41      44.250  77.760  42.290  1.00  0.00           N
ATOM    214  H   VAL A  41      45.100  77.640  42.830  1.00  0.00           H
ATOM    215  CA  VAL A  41      44.440  77.250  40.950  1.00  0.00           C
ATOM    216  HA  VAL A  41      45.500  77.030  40.920  1.00  0.00           H
ATOM    217  CB  VAL A  41      43.620  75.990  40.670  1.00  0.00           C
ATOM    218  HB  VAL A  41      42.600  76.310  40.860  1.00  0.00           H
ATOM    219  CG1 VAL A  41      43.780  75.410  39.270  1.00  0.00           C
ATOM    220 HG11 VAL A  41      43.560  76.060  38.430  1.00  0.00           H
ATOM    221 HG12 VAL A  41      44.850  75.250  39.130  1.00  0.00           H
ATOM    222 HG13 VAL A  41      43.290  74.440  39.160  1.00  0.00           H
ATOM    223  CG2 VAL A  41      43.980  74.910  41.690  1.00  0.00           C
ATOM    224 HG21 VAL A  41      43.650  73.890  41.520  1.00  0.00           H
ATOM    225 HG22 VAL A  41      45.050  74.910  41.930  1.00  0.00           H
ATOM    226 HG23 VAL A  41      43.470  75.200  42.610  1.00  0.00           H
ATOM    227  C   VAL A  41      44.260  78.280  39.830  1.00  0.00           C
ATOM    228  O   VAL A  41      45.190  78.480  39.050  1.00  0.00           O
ATOM    229  N   ASN A  42      43.140  78.990  39.700  1.00  0.00           N
ATOM    230  H   ASN A  42      42.470  79.000  40.460  1.00  0.00           H
ATOM    231  CA  ASN A  42      42.830  79.770  38.520  1.00  0.00           C
ATOM    232  HA  ASN A  42      43.480  79.490  37.690  1.00  0.00           H
ATOM    233  CB  ASN A  42      41.400  79.410  38.150  1.00  0.00           C
ATOM    234  HB1 ASN A  42      41.260  79.920  37.190  1.00  0.00           H
ATOM    235  HB2 ASN A  42      40.660  79.800  38.850  1.00  0.00           H
ATOM    236  CG  ASN A  42      41.200  77.950  37.780  1.00  0.00           C
ATOM    237  OD1 ASN A  42      41.920  77.380  36.960  1.00  0.00           O
ATOM    238  ND2 ASN A  42      40.240  77.230  38.380  1.00  0.00           N
ATOM    239 HD21 ASN A  42      39.670  77.620  39.110  1.00  0.00           H
ATOM    240 HD22 ASN A  42      40.230  76.230  38.250  1.00  0.00           H
ATOM    241  C   ASN A  42      43.040  81.270  38.690  1.00  0.00           C
ATOM    242  O   ASN A  42      42.630  81.960  37.760  1.00  0.00           O
ATOM    243  N   THR A  43      43.780  81.780  39.680  1.00  0.00           N
ATOM    244  H   THR A  43      44.020  81.290  40.530  1.00  0.00           H
ATOM    245  CA  THR A  43      44.000  83.200  39.820  1.00  0.00           C
ATOM    246  HA  THR A  43      43.150  83.830  39.570  1.00  0.00           H
ATOM    247  CB  THR A  43      44.430  83.530  41.250  1.00  0.00           C
ATOM    248  HB  THR A  43      44.970  84.470  41.230  1.00  0.00           H
ATOM    249  CG2 THR A  43      43.290  83.660  42.250  1.00  0.00           C
ATOM    250 HG21 THR A  43      42.630  84.390  41.770  1.00  0.00           H
ATOM    251 HG22 THR A  43      42.670  82.770  42.350  1.00  0.00           H
ATOM    252 HG23 THR A  43      43.610  84.150  43.170  1.00  0.00           H
ATOM    253  OG1 THR A  43      45.360  82.570  41.730  1.00  0.00           O
ATOM    254  HG1 THR A  43      46.140  83.080  41.940  1.00  0.00           H
ATOM    255  C   THR A  43      45.100  83.650  38.870  1.00  0.00           C
ATOM    256  O   THR A  43      46.290  83.370  39.010  1.00  0.00           O
ATOM    257  N   GLU A  44      44.700  84.390  37.830  1.00  0.00           N
ATOM    258  H   GLU A  44      43.720  84.580  37.720  1.00  0.00           H
ATOM    259  CA  GLU A  44      45.620  84.740  36.760  1.00  0.00           C
ATOM    260  HA  GLU A  44      45.980  83.800  36.340  1.00  0.00           H
ATOM    261  CB  GLU A  44      44.890  85.360  35.570  1.00  0.00           C
ATOM    262  HB1 GLU A  44      45.560  85.420  34.710  1.00  0.00           H
ATOM    263  HB2 GLU A  44      44.550  86.370  35.790  1.00  0.00           H
ATOM    264  CG  GLU A  44      43.670  84.600  35.070  1.00  0.00           C
ATOM    265  HG1 GLU A  44      42.970  84.460  35.900  1.00  0.00           H
ATOM    266  HG2 GLU A  44      43.920  83.570  34.820  1.00  0.00           H
ATOM    267  CD  GLU A  44      43.010  85.360  33.940  1.00  0.00           C
ATOM    268  OE1 GLU A  44      42.110  86.140  34.330  1.00  0.00           O
ATOM    269  OE2 GLU A  44      43.350  85.300  32.730  1.00  0.00           O
ATOM    270  C   GLU A  44      46.920  85.470  37.030  1.00  0.00           C
ATOM    271  O   GLU A  44      47.930  85.310  36.350  1.00  0.00           O
ATOM    272  N   GLU A  45      46.940  86.210  38.140  1.00  0.00           N
ATOM    273  H   GLU A  45      46.080  86.130  38.660  1.00  0.00           H
ATOM    274  CA  GLU A  45      48.120  86.860  38.670  1.00  0.00           C
ATOM    275  HA  GLU A  45      48.490  87.590  37.950  1.00  0.00           H
ATOM    276  CB  GLU A  45      47.610  87.660  39.870  1.00  0.00           C
ATOM    277  HB1 GLU A  45      47.320  87.010  40.690  1.00  0.00           H
ATOM    278  HB2 GLU A  45      46.770  88.260  39.500  1.00  0.00           H
ATOM    279  CG  GLU A  45      48.620  88.670  40.400  1.00  0.00           C
ATOM    280  HG1 GLU A  45      49.420  88.070  40.830  1.00  0.00           H
ATOM    281  HG2 GLU A  45      48.160  89.200  41.240  1.00  0.00           H
ATOM    282  CD  GLU A  45      49.090  89.650  39.330  1.00  0.00           C
ATOM    283  OE1 GLU A  45      48.290  90.120  38.500  1.00  0.00           O
ATOM    284  OE2 GLU A  45      50.250  90.110  39.450  1.00  0.00           O
ATOM    285  C   GLU A  45      49.250  85.890  38.990  1.00  0.00           C
ATOM    286  O   GLU A  45      50.400  86.310  38.840  1.00  0.00           O
ATOM    287  N   GLU A  46      48.950  84.660  39.390  1.00  0.00           N
ATOM    288  H   GLU A  46      48.000  84.340  39.510  1.00  0.00           H
ATOM    289  CA  GLU A  46      50.030  83.720  39.610  1.00  0.00           C
ATOM    290  HA  GLU A  46      51.010  84.120  39.870  1.00  0.00           H
ATOM    291  CB  GLU A  46      49.740  82.820  40.810  1.00  0.00           C
ATOM    292  HB1 GLU A  46      50.430  81.980  40.880  1.00  0.00           H
ATOM    293  HB2 GLU A  46      48.750  82.410  40.600  1.00  0.00           H
ATOM    294  CG  GLU A  46      49.820  83.560  42.140  1.00  0.00           C
ATOM    295  HG1 GLU A  46      50.590  84.320  42.060  1.00  0.00           H
ATOM    296  HG2 GLU A  46      50.030  82.780  42.880  1.00  0.00           H
ATOM    297  CD  GLU A  46      48.560  84.250  42.650  1.00  0.00           C
ATOM    298  OE1 GLU A  46      48.610  84.930  43.690  1.00  0.00           O
ATOM    299  OE2 GLU A  46      47.430  84.120  42.120  1.00  0.00           O
ATOM    300  C   GLU A  46      50.470  82.910  38.400  1.00  0.00           C
ATOM    301  O   GLU A  46      51.640  82.540  38.260  1.00  0.00           O
ATOM    302  N   LEU A  47      49.570  82.770  37.420  1.00  0.00           N
ATOM    303  H   LEU A  47      48.750  83.350  37.500  1.00  0.00           H
ATOM    304  CA  LEU A  47      49.950  82.200  36.140  1.00  0.00           C
ATOM    305  HA  LEU A  47      50.460  81.280  36.410  1.00  0.00           H
ATOM    306  CB  LEU A  47      48.730  81.940  35.260  1.00  0.00           C
ATOM    307  HB1 LEU A  47      48.960  82.140  34.220  1.00  0.00           H
ATOM    308  HB2 LEU A  47      47.980  82.700  35.460  1.00  0.00           H
ATOM    309  CG  LEU A  47      48.020  80.610  35.560  1.00  0.00           C
ATOM    310  HG  LEU A  47      48.760  79.830  35.740  1.00  0.00           H
ATOM    311  CD1 LEU A  47      47.150  80.770  36.800  1.00  0.00           C
ATOM    312 HD11 LEU A  47      46.730  79.780  36.970  1.00  0.00           H
ATOM    313 HD12 LEU A  47      47.770  80.950  37.680  1.00  0.00           H
ATOM    314 HD13 LEU A  47      46.320  81.420  36.550  1.00  0.00           H
ATOM    315  CD2 LEU A  47      47.120  80.270  34.370  1.00  0.00           C
ATOM    316 HD21 LEU A  47      46.590  79.340  34.550  1.00  0.00           H
ATOM    317 HD22 LEU A  47      46.410  81.090  34.250  1.00  0.00           H
ATOM    318 HD23 LEU A  47      47.770  80.180  33.500  1.00  0.00           H
ATOM    319  C   LEU A  47      51.040  83.010  35.440  1.00  0.00           C
ATOM    320  O   LEU A  47      52.070  82.480  35.040  1.00  0.00           O
ATOM    321  N   ALA A  48      50.900  84.340  35.400  1.00  0.00           N
ATOM    322  H   ALA A  48      50.050  84.800  35.700  1.00  0.00           H
ATOM    323  CA  ALA A  48      51.860  85.230  34.780  1.00  0.00           C
ATOM    324  HA  ALA A  48      51.960  85.010  33.720  1.00  0.00           H
ATOM    325  CB  ALA A  48      51.270  86.640  34.780  1.00  0.00           C
ATOM    326  HB1 ALA A  48      51.610  87.250  35.610  1.00  0.00           H
ATOM    327  HB2 ALA A  48      51.590  87.250  33.930  1.00  0.00           H
ATOM    328  HB3 ALA A  48      50.180  86.640  34.810  1.00  0.00           H
ATOM    329  C   ALA A  48      53.240  85.130  35.410  1.00  0.00           C
ATOM    330  O   ALA A  48      54.230  85.300  34.700  1.00  0.00           O
ATOM    331  N   GLN A  49      53.340  84.770  36.690  1.00  0.00           N
ATOM    332  H   GLN A  49      52.520  84.390  37.140  1.00  0.00           H
ATOM    333  CA  GLN A  49      54.580  84.670  37.420  1.00  0.00           C
ATOM    334  HA  GLN A  49      55.060  85.610  37.160  1.00  0.00           H
ATOM    335  CB  GLN A  49      54.390  84.610  38.940  1.00  0.00           C
ATOM    336  HB1 GLN A  49      55.350  84.550  39.450  1.00  0.00           H
ATOM    337  HB2 GLN A  49      53.800  83.740  39.240  1.00  0.00           H
ATOM    338  CG  GLN A  49      53.760  85.920  39.400  1.00  0.00           C
ATOM    339  HG1 GLN A  49      52.840  86.120  38.830  1.00  0.00           H
ATOM    340  HG2 GLN A  49      54.370  86.770  39.110  1.00  0.00           H
ATOM    341  CD  GLN A  49      53.460  86.080  40.880  1.00  0.00           C
ATOM    342  OE1 GLN A  49      54.240  85.810  41.790  1.00  0.00           O
ATOM    343  NE2 GLN A  49      52.230  86.390  41.300  1.00  0.00           N
ATOM    344 HE21 GLN A  49      51.490  86.380  40.620  1.00  0.00           H
ATOM    345 HE22 GLN A  49      52.000  86.730  42.220  1.00  0.00           H
ATOM    346  C   GLN A  49      55.470  83.550  36.900  1.00  0.00           C
ATOM    347  O   GLN A  49      56.670  83.530  37.160  1.00  0.00           O
ATOM    348  N   PHE A  50      54.890  82.600  36.150  1.00  0.00           N
ATOM    349  H   PHE A  50      53.900  82.640  35.940  1.00  0.00           H
ATOM    350  CA  PHE A  50      55.570  81.590  35.380  1.00  0.00           C
ATOM    351  HA  PHE A  50      56.620  81.710  35.640  1.00  0.00           H
ATOM    352  CB  PHE A  50      55.300  80.210  35.980  1.00  0.00           C
ATOM    353  HB1 PHE A  50      55.770  80.120  36.960  1.00  0.00           H
ATOM    354  HB2 PHE A  50      55.880  79.440  35.470  1.00  0.00           H
ATOM    355  CG  PHE A  50      53.910  79.640  36.120  1.00  0.00           C
ATOM    356  CD1 PHE A  50      53.300  79.000  35.030  1.00  0.00           C
ATOM    357  HD1 PHE A  50      53.800  78.960  34.070  1.00  0.00           H
ATOM    358  CE1 PHE A  50      52.020  78.450  35.160  1.00  0.00           C
ATOM    359  HE1 PHE A  50      51.590  77.970  34.290  1.00  0.00           H
ATOM    360  CZ  PHE A  50      51.290  78.560  36.350  1.00  0.00           C
ATOM    361  HZ  PHE A  50      50.290  78.160  36.390  1.00  0.00           H
ATOM    362  CE2 PHE A  50      51.890  79.200  37.440  1.00  0.00           C
ATOM    363  HE2 PHE A  50      51.240  79.460  38.260  1.00  0.00           H
ATOM    364  CD2 PHE A  50      53.180  79.730  37.310  1.00  0.00           C
ATOM    365  HD2 PHE A  50      53.550  80.450  38.020  1.00  0.00           H
ATOM    366  C   PHE A  50      55.450  81.680  33.860  1.00  0.00           C
ATOM    367  O   PHE A  50      56.490  81.650  33.220  1.00  0.00           O
ATOM    368  N   LEU A  51      54.230  81.900  33.370  1.00  0.00           N
ATOM    369  H   LEU A  51      53.550  82.200  34.060  1.00  0.00           H
ATOM    370  CA  LEU A  51      53.950  81.940  31.950  1.00  0.00           C
ATOM    371  HA  LEU A  51      54.390  81.020  31.590  1.00  0.00           H
ATOM    372  CB  LEU A  51      52.440  82.020  31.700  1.00  0.00           C
ATOM    373  HB1 LEU A  51      52.100  82.970  32.130  1.00  0.00           H
ATOM    374  HB2 LEU A  51      51.960  81.240  32.290  1.00  0.00           H
ATOM    375  CG  LEU A  51      51.980  81.920  30.250  1.00  0.00           C
ATOM    376  HG  LEU A  51      52.370  82.820  29.780  1.00  0.00           H
ATOM    377  CD1 LEU A  51      52.350  80.590  29.580  1.00  0.00           C
ATOM    378 HD11 LEU A  51      53.410  80.380  29.620  1.00  0.00           H
ATOM    379 HD12 LEU A  51      51.910  79.860  30.270  1.00  0.00           H
ATOM    380 HD13 LEU A  51      52.040  80.610  28.540  1.00  0.00           H
ATOM    381  CD2 LEU A  51      50.470  82.080  30.220  1.00  0.00           C
ATOM    382 HD21 LEU A  51      50.150  83.110  30.400  1.00  0.00           H
ATOM    383 HD22 LEU A  51      50.140  81.770  29.230  1.00  0.00           H
ATOM    384 HD23 LEU A  51      50.040  81.360  30.930  1.00  0.00           H
ATOM    385  C   LEU A  51      54.640  83.060  31.180  1.00  0.00           C
ATOM    386  O   LEU A  51      54.980  82.820  30.020  1.00  0.00           O
ATOM    387  N   VAL A  52      55.040  84.150  31.830  1.00  0.00           N
ATOM    388  H   VAL A  52      54.550  84.400  32.670  1.00  0.00           H
ATOM    389  CA  VAL A  52      55.990  85.070  31.230  1.00  0.00           C
ATOM    390  HA  VAL A  52      55.680  85.230  30.190  1.00  0.00           H
ATOM    391  CB  VAL A  52      55.950  86.470  31.830  1.00  0.00           C
ATOM    392  HB  VAL A  52      55.940  86.370  32.920  1.00  0.00           H
ATOM    393  CG1 VAL A  52      57.110  87.390  31.440  1.00  0.00           C
ATOM    394 HG11 VAL A  52      56.900  88.420  31.730  1.00  0.00           H
ATOM    395 HG12 VAL A  52      58.090  87.190  31.860  1.00  0.00           H
ATOM    396 HG13 VAL A  52      57.140  87.380  30.350  1.00  0.00           H
ATOM    397  CG2 VAL A  52      54.650  87.190  31.490  1.00  0.00           C
ATOM    398 HG21 VAL A  52      53.840  86.520  31.760  1.00  0.00           H
ATOM    399 HG22 VAL A  52      54.470  88.020  32.190  1.00  0.00           H
ATOM    400 HG23 VAL A  52      54.460  87.570  30.490  1.00  0.00           H
ATOM    401  C   VAL A  52      57.430  84.560  31.250  1.00  0.00           C
ATOM    402  O   VAL A  52      58.100  84.410  30.240  1.00  0.00           O
ATOM    403  N   ASP A  53      57.930  84.040  32.380  1.00  0.00           N
ATOM    404  H   ASP A  53      57.310  84.110  33.170  1.00  0.00           H
ATOM    405  CA  ASP A  53      59.230  83.510  32.720  1.00  0.00           C
ATOM    406  HA  ASP A  53      60.010  84.220  32.450  1.00  0.00           H
ATOM    407  CB  ASP A  53      59.320  83.250  34.220  1.00  0.00           C
ATOM    408  HB1 ASP A  53      58.980  82.270  34.560  1.00  0.00           H
ATOM    409  HB2 ASP A  53      58.690  84.030  34.650  1.00  0.00           H
ATOM    410  CG  ASP A  53      60.710  83.600  34.720  1.00  0.00           C
ATOM    411  OD1 ASP A  53      61.570  82.720  34.900  1.00  0.00           O
ATOM    412  OD2 ASP A  53      60.960  84.760  35.120  1.00  0.00           O
ATOM    413  C   ASP A  53      59.690  82.290  31.940  1.00  0.00           C
ATOM    414  O   ASP A  53      60.850  82.090  31.600  1.00  0.00           O
ATOM    415  N   ILE A  54      58.740  81.430  31.540  1.00  0.00           N
ATOM    416  H   ILE A  54      57.890  81.520  32.070  1.00  0.00           H
ATOM    417  CA  ILE A  54      58.980  80.330  30.620  1.00  0.00           C
ATOM    418  HA  ILE A  54      59.750  79.690  31.050  1.00  0.00           H
ATOM    419  CB  ILE A  54      57.680  79.560  30.440  1.00  0.00           C
ATOM    420  HB  ILE A  54      56.930  80.290  30.130  1.00  0.00           H
ATOM    421  CG2 ILE A  54      57.870  78.460  29.400  1.00  0.00           C
ATOM    422 HG21 ILE A  54      56.910  77.940  29.360  1.00  0.00           H
ATOM    423 HG22 ILE A  54      58.160  78.820  28.410  1.00  0.00           H
ATOM    424 HG23 ILE A  54      58.630  77.750  29.710  1.00  0.00           H
ATOM    425  CG1 ILE A  54      57.340  78.870  31.760  1.00  0.00           C
ATOM    426 HG11 ILE A  54      57.350  79.570  32.590  1.00  0.00           H
ATOM    427 HG12 ILE A  54      58.110  78.160  32.090  1.00  0.00           H
ATOM    428  CD  ILE A  54      56.000  78.160  31.880  1.00  0.00           C
ATOM    429  HD1 ILE A  54      55.720  78.100  32.930  1.00  0.00           H
ATOM    430  HD2 ILE A  54      55.200  78.680  31.340  1.00  0.00           H
ATOM    431  HD3 ILE A  54      56.150  77.120  31.580  1.00  0.00           H
ATOM    432  C   ILE A  54      59.650  80.790  29.330  1.00  0.00           C
ATOM    433  O   ILE A  54      60.530  80.070  28.870  1.00  0.00           O
ATOM    434  N   ARG A  55      59.350  82.000  28.850  1.00  0.00           N
ATOM    435  H   ARG A  55      58.890  82.640  29.470  1.00  0.00           H
ATOM    436  CA  ARG A  55      60.070  82.540  27.710  1.00  0.00           C
ATOM    437  HA  ARG A  55      60.010  81.800  26.920  1.00  0.00           H
ATOM    438  CB  ARG A  55      59.370  83.800  27.210  1.00  0.00           C
ATOM    439  HB1 ARG A  55      59.900  84.270  26.380  1.00  0.00           H
ATOM    440  HB2 ARG A  55      59.210  84.470  28.060  1.00  0.00           H
ATOM    441  CG  ARG A  55      57.990  83.480  26.630  1.00  0.00           C
ATOM    442  HG1 ARG A  55      57.420  82.850  27.310  1.00  0.00           H
ATOM    443  HG2 ARG A  55      58.140  82.960  25.690  1.00  0.00           H
ATOM    444  CD  ARG A  55      57.240  84.780  26.380  1.00  0.00           C
ATOM    445  HD1 ARG A  55      57.870  85.530  25.910  1.00  0.00           H
ATOM    446  HD2 ARG A  55      56.970  85.140  27.370  1.00  0.00           H
ATOM    447  NE  ARG A  55      56.060  84.410  25.580  1.00  0.00           N
ATOM    448  HE  ARG A  55      55.210  84.090  26.020  1.00  0.00           H
ATOM    449  CZ  ARG A  55      55.830  84.830  24.330  1.00  0.00           C
ATOM    450  NH1 ARG A  55      56.820  85.330  23.570  1.00  0.00           N
ATOM    451 HH11 ARG A  55      57.780  85.230  23.850  1.00  0.00           H
ATOM    452 HH12 ARG A  55      56.680  85.620  22.620  1.00  0.00           H
ATOM    453  NH2 ARG A  55      54.550  84.970  23.970  1.00  0.00           N
ATOM    454 HH21 ARG A  55      53.740  84.680  24.490  1.00  0.00           H
ATOM    455 HH22 ARG A  55      54.420  85.330  23.030  1.00  0.00           H
ATOM    456  C   ARG A  55      61.540  82.830  27.980  1.00  0.00           C
ATOM    457  O   ARG A  55      62.220  82.860  26.960  1.00  0.00           O
ATOM    458  N   LYS A  56      62.000  82.930  29.230  1.00  0.00           N
ATOM    459  H   LYS A  56      61.350  82.920  30.000  1.00  0.00           H
ATOM    460  CA  LYS A  56      63.360  83.250  29.630  1.00  0.00           C
ATOM    461  HA  LYS A  56      63.880  83.810  28.850  1.00  0.00           H
ATOM    462  CB  LYS A  56      63.270  84.190  30.830  1.00  0.00           C
ATOM    463  HB1 LYS A  56      62.790  83.680  31.670  1.00  0.00           H
ATOM    464  HB2 LYS A  56      62.710  85.070  30.510  1.00  0.00           H
ATOM    465  CG  LYS A  56      64.610  84.740  31.280  1.00  0.00           C
ATOM    466  HG1 LYS A  56      65.140  85.090  30.400  1.00  0.00           H
ATOM    467  HG2 LYS A  56      65.240  83.910  31.610  1.00  0.00           H
ATOM    468  CD  LYS A  56      64.490  85.770  32.400  1.00  0.00           C
ATOM    469  HD1 LYS A  56      64.040  86.610  31.860  1.00  0.00           H
ATOM    470  HD2 LYS A  56      65.490  86.050  32.730  1.00  0.00           H
ATOM    471  CE  LYS A  56      63.710  85.220  33.590  1.00  0.00           C
ATOM    472  HE1 LYS A  56      63.920  84.160  33.740  1.00  0.00           H
ATOM    473  HE2 LYS A  56      62.650  85.330  33.380  1.00  0.00           H
ATOM    474  NZ  LYS A  56      64.050  86.050  34.760  1.00  0.00           N
ATOM    475  HZ1 LYS A  56      65.030  85.930  34.970  1.00  0.00           H
ATOM    476  HZ2 LYS A  56      63.830  87.020  34.580  1.00  0.00           H
ATOM    477  HZ3 LYS A  56      63.600  85.780  35.630  1.00  0.00           H
ATOM    478  C   LYS A  56      64.120  81.980  30.000  1.00  0.00           C
ATOM    479  O   LYS A  56      65.160  81.740  29.400  1.00  0.00           O
ATOM    480  N   SER A  57      63.610  81.180  30.940  1.00  0.00           N
ATOM    481  H   SER A  57      62.730  81.370  31.390  1.00  0.00           H
ATOM    482  CA  SER A  57      64.260  79.960  31.390  1.00  0.00           C
ATOM    483  HA  SER A  57      65.200  79.850  30.850  1.00  0.00           H
ATOM    484  CB  SER A  57      64.620  80.010  32.870  1.00  0.00           C
ATOM    485  HB1 SER A  57      65.160  79.120  33.200  1.00  0.00           H
ATOM    486  HB2 SER A  57      63.680  80.190  33.400  1.00  0.00           H
ATOM    487  OG  SER A  57      65.360  81.160  33.210  1.00  0.00           O
ATOM    488  HG  SER A  57      65.050  81.410  34.080  1.00  0.00           H
ATOM    489  C   SER A  57      63.540  78.630  31.260  1.00  0.00           C
ATOM    490  O   SER A  57      64.200  77.600  31.220  1.00  0.00           O
ATOM    491  N   GLY A  58      62.200  78.640  31.210  1.00  0.00           N
ATOM    492  H   GLY A  58      61.630  79.450  31.400  1.00  0.00           H
ATOM    493  CA  GLY A  58      61.490  77.410  30.960  1.00  0.00           C
ATOM    494  HA1 GLY A  58      62.050  76.740  30.300  1.00  0.00           H
ATOM    495  HA2 GLY A  58      60.580  77.720  30.440  1.00  0.00           H
ATOM    496  C   GLY A  58      61.130  76.580  32.190  1.00  0.00           C
ATOM    497  O   GLY A  58      60.880  75.380  32.110  1.00  0.00           O
ATOM    498  N   LEU A  59      61.100  77.170  33.380  1.00  0.00           N
ATOM    499  H   LEU A  59      61.240  78.170  33.300  1.00  0.00           H
ATOM    500  CA  LEU A  59      61.240  76.400  34.600  1.00  0.00           C
ATOM    501  HA  LEU A  59      60.930  75.360  34.520  1.00  0.00           H
ATOM    502  CB  LEU A  59      62.740  76.460  34.880  1.00  0.00           C
ATOM    503  HB1 LEU A  59      63.010  76.690  35.910  1.00  0.00           H
ATOM    504  HB2 LEU A  59      63.300  77.240  34.360  1.00  0.00           H
ATOM    505  CG  LEU A  59      63.470  75.160  34.590  1.00  0.00           C
ATOM    506  HG  LEU A  59      63.100  74.680  33.680  1.00  0.00           H
ATOM    507  CD1 LEU A  59      64.960  75.370  34.330  1.00  0.00           C
ATOM    508 HD11 LEU A  59      65.160  76.230  33.700  1.00  0.00           H
ATOM    509 HD12 LEU A  59      65.350  75.670  35.310  1.00  0.00           H
ATOM    510 HD13 LEU A  59      65.440  74.450  34.000  1.00  0.00           H
ATOM    511  CD2 LEU A  59      63.270  74.160  35.730  1.00  0.00           C
ATOM    512 HD21 LEU A  59      62.340  73.610  35.640  1.00  0.00           H
ATOM    513 HD22 LEU A  59      64.050  73.400  35.770  1.00  0.00           H
ATOM    514 HD23 LEU A  59      63.310  74.750  36.650  1.00  0.00           H
ATOM    515  C   LEU A  59      60.490  77.010  35.780  1.00  0.00           C
ATOM    516  O   LEU A  59      60.550  78.230  35.890  1.00  0.00           O
ATOM    517  N   PHE A  60      59.940  76.230  36.720  1.00  0.00           N
ATOM    518  H   PHE A  60      59.550  75.350  36.420  1.00  0.00           H
ATOM    519  CA  PHE A  60      59.380  76.720  37.960  1.00  0.00           C
ATOM    520  HA  PHE A  60      60.060  77.490  38.300  1.00  0.00           H
ATOM    521  CB  PHE A  60      58.010  77.370  37.730  1.00  0.00           C
ATOM    522  HB1 PHE A  60      58.170  78.280  37.160  1.00  0.00           H
ATOM    523  HB2 PHE A  60      57.540  77.680  38.660  1.00  0.00           H
ATOM    524  CG  PHE A  60      57.000  76.470  37.050  1.00  0.00           C
ATOM    525  CD1 PHE A  60      56.930  76.550  35.660  1.00  0.00           C
ATOM    526  HD1 PHE A  60      57.650  77.180  35.150  1.00  0.00           H
ATOM    527  CE1 PHE A  60      55.960  75.860  34.930  1.00  0.00           C
ATOM    528  HE1 PHE A  60      55.900  75.900  33.850  1.00  0.00           H
ATOM    529  CZ  PHE A  60      55.060  75.090  35.690  1.00  0.00           C
ATOM    530  HZ  PHE A  60      54.220  74.680  35.160  1.00  0.00           H
ATOM    531  CE2 PHE A  60      55.110  74.950  37.080  1.00  0.00           C
ATOM    532  HE2 PHE A  60      54.430  74.360  37.670  1.00  0.00           H
ATOM    533  CD2 PHE A  60      56.090  75.680  37.760  1.00  0.00           C
ATOM    534  HD2 PHE A  60      56.150  75.680  38.840  1.00  0.00           H
ATOM    535  C   PHE A  60      59.290  75.610  38.990  1.00  0.00           C
ATOM    536  O   PHE A  60      59.220  74.410  38.710  1.00  0.00           O
ATOM    537  N   TYR A  61      59.260  76.060  40.250  1.00  0.00           N
ATOM    538  H   TYR A  61      59.410  77.050  40.400  1.00  0.00           H
ATOM    539  CA  TYR A  61      59.280  75.280  41.470  1.00  0.00           C
ATOM    540  HA  TYR A  61      59.490  74.240  41.220  1.00  0.00           H
ATOM    541  CB  TYR A  61      60.200  75.760  42.580  1.00  0.00           C
ATOM    542  HB1 TYR A  61      59.650  75.590  43.510  1.00  0.00           H
ATOM    543  HB2 TYR A  61      60.190  76.850  42.520  1.00  0.00           H
ATOM    544  CG  TYR A  61      61.580  75.140  42.630  1.00  0.00           C
ATOM    545  CD1 TYR A  61      61.820  73.960  43.340  1.00  0.00           C
ATOM    546  HD1 TYR A  61      60.990  73.360  43.690  1.00  0.00           H
ATOM    547  CE1 TYR A  61      63.130  73.500  43.520  1.00  0.00           C
ATOM    548  HE1 TYR A  61      63.300  72.560  44.030  1.00  0.00           H
ATOM    549  CZ  TYR A  61      64.210  74.320  43.140  1.00  0.00           C
ATOM    550  OH  TYR A  61      65.430  73.960  43.630  1.00  0.00           O
ATOM    551  HH  TYR A  61      65.930  74.740  43.860  1.00  0.00           H
ATOM    552  CE2 TYR A  61      63.990  75.500  42.390  1.00  0.00           C
ATOM    553  HE2 TYR A  61      64.760  76.180  42.060  1.00  0.00           H
ATOM    554  CD2 TYR A  61      62.670  75.920  42.220  1.00  0.00           C
ATOM    555  HD2 TYR A  61      62.540  76.960  41.980  1.00  0.00           H
ATOM    556  C   TYR A  61      57.870  75.350  42.030  1.00  0.00           C
ATOM    557  O   TYR A  61      57.320  76.450  42.100  1.00  0.00           O
ATOM    558  N   VAL A  62      57.210  74.220  42.310  1.00  0.00           N
ATOM    559  H   VAL A  62      57.760  73.390  42.170  1.00  0.00           H
ATOM    560  CA  VAL A  62      55.980  74.190  43.070  1.00  0.00           C
ATOM    561  HA  VAL A  62      55.530  75.160  42.880  1.00  0.00           H
ATOM    562  CB  VAL A  62      55.060  73.030  42.670  1.00  0.00           C
ATOM    563  HB  VAL A  62      55.490  72.050  42.870  1.00  0.00           H
ATOM    564  CG1 VAL A  62      53.760  73.040  43.460  1.00  0.00           C
ATOM    565 HG11 VAL A  62      53.180  73.900  43.120  1.00  0.00           H
ATOM    566 HG12 VAL A  62      53.270  72.100  43.200  1.00  0.00           H
ATOM    567 HG13 VAL A  62      53.930  73.060  44.540  1.00  0.00           H
ATOM    568  CG2 VAL A  62      54.750  73.160  41.190  1.00  0.00           C
ATOM    569 HG21 VAL A  62      54.180  72.280  40.890  1.00  0.00           H
ATOM    570 HG22 VAL A  62      54.210  74.110  41.090  1.00  0.00           H
ATOM    571 HG23 VAL A  62      55.650  73.260  40.580  1.00  0.00           H
ATOM    572  C   VAL A  62      56.220  74.050  44.570  1.00  0.00           C
ATOM    573  O   VAL A  62      56.900  73.150  45.050  1.00  0.00           O
ATOM    574  N   VAL A  63      55.760  75.080  45.280  1.00  0.00           N
ATOM    575  H   VAL A  63      55.270  75.790  44.750  1.00  0.00           H
ATOM    576  CA  VAL A  63      55.580  75.140  46.720  1.00  0.00           C
ATOM    577  HA  VAL A  63      56.240  74.380  47.130  1.00  0.00           H
ATOM    578  CB  VAL A  63      56.140  76.410  47.360  1.00  0.00           C
ATOM    579  HB  VAL A  63      55.890  76.470  48.420  1.00  0.00           H
ATOM    580  CG1 VAL A  63      57.660  76.390  47.230  1.00  0.00           C
ATOM    581 HG11 VAL A  63      58.080  77.280  47.700  1.00  0.00           H
ATOM    582 HG12 VAL A  63      57.960  75.610  47.940  1.00  0.00           H
ATOM    583 HG13 VAL A  63      58.000  76.170  46.220  1.00  0.00           H
ATOM    584  CG2 VAL A  63      55.620  77.720  46.770  1.00  0.00           C
ATOM    585 HG21 VAL A  63      55.790  78.580  47.420  1.00  0.00           H
ATOM    586 HG22 VAL A  63      56.000  77.920  45.770  1.00  0.00           H
ATOM    587 HG23 VAL A  63      54.540  77.580  46.800  1.00  0.00           H
ATOM    588  C   VAL A  63      54.120  74.940  47.080  1.00  0.00           C
ATOM    589  O   VAL A  63      53.200  75.000  46.260  1.00  0.00           O
ATOM    590  N   ASN A  64      53.890  74.620  48.350  1.00  0.00           N
ATOM    591  H   ASN A  64      54.720  74.630  48.930  1.00  0.00           H
ATOM    592  CA  ASN A  64      52.650  74.400  49.060  1.00  0.00           C
ATOM    593  HA  ASN A  64      52.830  74.000  50.060  1.00  0.00           H
ATOM    594  CB  ASN A  64      52.050  75.760  49.390  1.00  0.00           C
ATOM    595  HB1 ASN A  64      51.230  75.710  50.100  1.00  0.00           H
ATOM    596  HB2 ASN A  64      51.660  76.150  48.460  1.00  0.00           H
ATOM    597  CG  ASN A  64      53.080  76.740  49.940  1.00  0.00           C
ATOM    598  OD1 ASN A  64      53.880  76.350  50.790  1.00  0.00           O
ATOM    599  ND2 ASN A  64      53.130  77.990  49.460  1.00  0.00           N
ATOM    600 HD21 ASN A  64      52.370  78.260  48.860  1.00  0.00           H
ATOM    601 HD22 ASN A  64      53.870  78.570  49.830  1.00  0.00           H
ATOM    602  C   ASN A  64      51.760  73.310  48.460  1.00  0.00           C
ATOM    603  O   ASN A  64      50.570  73.280  48.750  1.00  0.00           O
ATOM    604  N   HIS A  65      52.270  72.440  47.590  1.00  0.00           N
ATOM    605  H   HIS A  65      53.250  72.520  47.330  1.00  0.00           H
ATOM    606  CA  HIS A  65      51.600  71.280  47.050  1.00  0.00           C
ATOM    607  HA  HIS A  65      50.730  71.720  46.550  1.00  0.00           H
ATOM    608  CB  HIS A  65      52.480  70.560  46.030  1.00  0.00           C
ATOM    609  HB1 HIS A  65      52.630  71.250  45.200  1.00  0.00           H
ATOM    610  HB2 HIS A  65      51.930  69.730  45.600  1.00  0.00           H
ATOM    611  CG  HIS A  65      53.760  70.030  46.610  1.00  0.00           C
ATOM    612  ND1 HIS A  65      53.870  69.600  47.930  1.00  0.00           N
ATOM    613  CE1 HIS A  65      55.030  68.940  47.950  1.00  0.00           C
ATOM    614  HE1 HIS A  65      55.530  68.540  48.820  1.00  0.00           H
ATOM    615  NE2 HIS A  65      55.620  68.930  46.740  1.00  0.00           N
ATOM    616  HE2 HIS A  65      56.400  68.360  46.480  1.00  0.00           H
ATOM    617  CD2 HIS A  65      54.730  69.470  45.830  1.00  0.00           C
ATOM    618  HD2 HIS A  65      54.850  69.500  44.750  1.00  0.00           H
ATOM    619  C   HIS A  65      50.960  70.300  48.020  1.00  0.00           C
ATOM    620  O   HIS A  65      50.170  69.480  47.540  1.00  0.00           O
ATOM    621  N   ASP A  66      51.150  70.380  49.340  1.00  0.00           N
ATOM    622  H   ASP A  66      51.730  71.140  49.690  1.00  0.00           H
ATOM    623  CA  ASP A  66      50.680  69.410  50.300  1.00  0.00           C
ATOM    624  HA  ASP A  66      51.310  69.620  51.160  1.00  0.00           H
ATOM    625  CB  ASP A  66      49.250  69.640  50.790  1.00  0.00           C
ATOM    626  HB1 ASP A  66      48.900  68.850  51.460  1.00  0.00           H
ATOM    627  HB2 ASP A  66      48.520  69.620  49.980  1.00  0.00           H
ATOM    628  CG  ASP A  66      49.140  70.930  51.580  1.00  0.00           C
ATOM    629  OD1 ASP A  66      50.190  71.470  52.000  1.00  0.00           O
ATOM    630  OD2 ASP A  66      48.030  71.400  51.920  1.00  0.00           O
ATOM    631  C   ASP A  66      50.920  67.930  50.060  1.00  0.00           C
ATOM    632  O   ASP A  66      50.510  67.120  50.890  1.00  0.00           O
ATOM    633  N   ILE A  67      51.720  67.530  49.070  1.00  0.00           N
ATOM    634  H   ILE A  67      51.980  68.250  48.410  1.00  0.00           H
ATOM    635  CA  ILE A  67      52.170  66.160  48.880  1.00  0.00           C
ATOM    636  HA  ILE A  67      51.240  65.600  48.830  1.00  0.00           H
ATOM    637  CB  ILE A  67      52.860  65.950  47.540  1.00  0.00           C
ATOM    638  HB  ILE A  67      53.760  66.570  47.590  1.00  0.00           H
ATOM    639  CG2 ILE A  67      53.370  64.530  47.290  1.00  0.00           C
ATOM    640 HG21 ILE A  67      52.450  63.960  47.410  1.00  0.00           H
ATOM    641 HG22 ILE A  67      53.700  64.360  46.260  1.00  0.00           H
ATOM    642 HG23 ILE A  67      54.210  64.320  47.960  1.00  0.00           H
ATOM    643  CG1 ILE A  67      52.080  66.570  46.380  1.00  0.00           C
ATOM    644 HG11 ILE A  67      52.660  66.530  45.460  1.00  0.00           H
ATOM    645 HG12 ILE A  67      51.810  67.620  46.470  1.00  0.00           H
ATOM    646  CD  ILE A  67      50.760  65.810  46.250  1.00  0.00           C
ATOM    647  HD1 ILE A  67      50.010  66.000  47.010  1.00  0.00           H
ATOM    648  HD2 ILE A  67      50.220  66.070  45.350  1.00  0.00           H
ATOM    649  HD3 ILE A  67      50.850  64.730  46.130  1.00  0.00           H
ATOM    650  C   ILE A  67      52.990  65.700  50.070  1.00  0.00           C
ATOM    651  O   ILE A  67      53.880  66.470  50.420  1.00  0.00           O
ATOM    652  N   PRO A  68      52.570  64.720  50.880  1.00  0.00           N
ATOM    653  CD  PRO A  68      51.740  63.620  50.440  1.00  0.00           C
ATOM    654  HD1 PRO A  68      52.320  62.830  49.960  1.00  0.00           H
ATOM    655  HD2 PRO A  68      50.840  63.860  49.880  1.00  0.00           H
ATOM    656  CG  PRO A  68      51.380  62.950  51.770  1.00  0.00           C
ATOM    657  HG1 PRO A  68      51.220  61.880  51.610  1.00  0.00           H
ATOM    658  HG2 PRO A  68      50.500  63.470  52.120  1.00  0.00           H
ATOM    659  CB  PRO A  68      52.630  63.150  52.620  1.00  0.00           C
ATOM    660  HB1 PRO A  68      53.220  62.260  52.400  1.00  0.00           H
ATOM    661  HB2 PRO A  68      52.400  63.180  53.690  1.00  0.00           H
ATOM    662  CA  PRO A  68      53.230  64.480  52.150  1.00  0.00           C
ATOM    663  HA  PRO A  68      52.980  65.220  52.900  1.00  0.00           H
ATOM    664  C   PRO A  68      54.740  64.400  52.000  1.00  0.00           C
ATOM    665  O   PRO A  68      55.250  63.950  50.970  1.00  0.00           O
ATOM    666  N   GLU A  69      55.490  64.700  53.060  1.00  0.00           N
ATOM    667  H   GLU A  69      55.050  64.960  53.930  1.00  0.00           H
ATOM    668  CA  GLU A  69      56.920  64.450  52.980  1.00  0.00           C
ATOM    669  HA  GLU A  69      57.300  65.000  52.120  1.00  0.00           H
ATOM    670  CB  GLU A  69      57.550  65.210  54.140  1.00  0.00           C
ATOM    671  HB1 GLU A  69      58.630  65.070  54.090  1.00  0.00           H
ATOM    672  HB2 GLU A  69      57.300  64.840  55.130  1.00  0.00           H
ATOM    673  CG  GLU A  69      57.270  66.710  54.230  1.00  0.00           C
ATOM    674  HG1 GLU A  69      58.040  67.080  54.900  1.00  0.00           H
ATOM    675  HG2 GLU A  69      56.290  66.890  54.690  1.00  0.00           H
ATOM    676  CD  GLU A  69      57.290  67.550  52.960  1.00  0.00           C
ATOM    677  OE1 GLU A  69      58.000  67.240  51.980  1.00  0.00           O
ATOM    678  OE2 GLU A  69      56.730  68.660  52.990  1.00  0.00           O
ATOM    679  C   GLU A  69      57.160  62.940  52.990  1.00  0.00           C
ATOM    680  O   GLU A  69      58.070  62.530  52.290  1.00  0.00           O
ATOM    681  N   GLU A  70      56.280  62.150  53.610  1.00  0.00           N
ATOM    682  H   GLU A  70      55.420  62.520  53.980  1.00  0.00           H
ATOM    683  CA  GLU A  70      56.460  60.710  53.580  1.00  0.00           C
ATOM    684  HA  GLU A  70      57.330  60.440  54.180  1.00  0.00           H
ATOM    685  CB  GLU A  70      55.280  60.080  54.320  1.00  0.00           C
ATOM    686  HB1 GLU A  70      54.430  60.380  53.710  1.00  0.00           H
ATOM    687  HB2 GLU A  70      55.170  60.480  55.330  1.00  0.00           H
ATOM    688  CG  GLU A  70      55.390  58.560  54.430  1.00  0.00           C
ATOM    689  HG1 GLU A  70      55.840  58.080  53.560  1.00  0.00           H
ATOM    690  HG2 GLU A  70      54.320  58.390  54.510  1.00  0.00           H
ATOM    691  CD  GLU A  70      56.090  58.120  55.710  1.00  0.00           C
ATOM    692  OE1 GLU A  70      55.550  57.320  56.500  1.00  0.00           O
ATOM    693  OE2 GLU A  70      57.180  58.700  55.950  1.00  0.00           O
ATOM    694  C   GLU A  70      56.740  60.160  52.190  1.00  0.00           C
ATOM    695  O   GLU A  70      57.650  59.340  52.020  1.00  0.00           O
ATOM    696  N   ILE A  71      55.930  60.580  51.210  1.00  0.00           N
ATOM    697  H   ILE A  71      55.450  61.430  51.470  1.00  0.00           H
ATOM    698  CA  ILE A  71      56.030  60.240  49.810  1.00  0.00           C
ATOM    699  HA  ILE A  71      56.090  59.150  49.840  1.00  0.00           H
ATOM    700  CB  ILE A  71      54.770  60.730  49.110  1.00  0.00           C
ATOM    701  HB  ILE A  71      54.640  61.810  49.160  1.00  0.00           H
ATOM    702  CG2 ILE A  71      54.980  60.680  47.600  1.00  0.00           C
ATOM    703 HG21 ILE A  71      54.130  61.150  47.100  1.00  0.00           H
ATOM    704 HG22 ILE A  71      55.860  61.290  47.390  1.00  0.00           H
ATOM    705 HG23 ILE A  71      55.120  59.700  47.160  1.00  0.00           H
ATOM    706  CG1 ILE A  71      53.440  60.100  49.510  1.00  0.00           C
ATOM    707 HG11 ILE A  71      52.660  60.680  49.000  1.00  0.00           H
ATOM    708 HG12 ILE A  71      53.340  60.150  50.590  1.00  0.00           H
ATOM    709  CD  ILE A  71      53.310  58.610  49.240  1.00  0.00           C
ATOM    710  HD1 ILE A  71      52.270  58.360  49.470  1.00  0.00           H
ATOM    711  HD2 ILE A  71      53.420  58.350  48.190  1.00  0.00           H
ATOM    712  HD3 ILE A  71      54.080  57.990  49.690  1.00  0.00           H
ATOM    713  C   ILE A  71      57.370  60.710  49.250  1.00  0.00           C
ATOM    714  O   ILE A  71      57.850  59.980  48.390  1.00  0.00           O
ATOM    715  N   SER A  72      57.950  61.840  49.650  1.00  0.00           N
ATOM    716  H   SER A  72      57.690  62.260  50.540  1.00  0.00           H
ATOM    717  CA  SER A  72      59.250  62.210  49.120  1.00  0.00           C
ATOM    718  HA  SER A  72      59.220  62.190  48.030  1.00  0.00           H
ATOM    719  CB  SER A  72      59.570  63.620  49.600  1.00  0.00           C
ATOM    720  HB1 SER A  72      59.500  63.690  50.690  1.00  0.00           H
ATOM    721  HB2 SER A  72      58.740  64.250  49.320  1.00  0.00           H
ATOM    722  OG  SER A  72      60.750  64.190  49.070  1.00  0.00           O
ATOM    723  HG  SER A  72      60.900  64.950  49.630  1.00  0.00           H
ATOM    724  C   SER A  72      60.340  61.330  49.690  1.00  0.00           C
ATOM    725  O   SER A  72      61.190  60.860  48.930  1.00  0.00           O
ATOM    726  N   ILE A  73      60.220  60.970  50.970  1.00  0.00           N
ATOM    727  H   ILE A  73      59.450  61.330  51.510  1.00  0.00           H
ATOM    728  CA  ILE A  73      61.230  60.260  51.740  1.00  0.00           C
ATOM    729  HA  ILE A  73      62.200  60.640  51.420  1.00  0.00           H
ATOM    730  CB  ILE A  73      61.120  60.510  53.250  1.00  0.00           C
ATOM    731  HB  ILE A  73      60.130  60.210  53.580  1.00  0.00           H
ATOM    732  CG2 ILE A  73      62.060  59.640  54.070  1.00  0.00           C
ATOM    733 HG21 ILE A  73      61.950  59.790  55.140  1.00  0.00           H
ATOM    734 HG22 ILE A  73      61.820  58.590  53.860  1.00  0.00           H
ATOM    735 HG23 ILE A  73      63.070  59.850  53.730  1.00  0.00           H
ATOM    736  CG1 ILE A  73      61.330  61.990  53.550  1.00  0.00           C
ATOM    737 HG11 ILE A  73      60.600  62.490  52.910  1.00  0.00           H
ATOM    738 HG12 ILE A  73      62.310  62.350  53.260  1.00  0.00           H
ATOM    739  CD  ILE A  73      60.950  62.480  54.950  1.00  0.00           C
ATOM    740  HD1 ILE A  73      61.130  63.550  54.930  1.00  0.00           H
ATOM    741  HD2 ILE A  73      59.870  62.440  55.110  1.00  0.00           H
ATOM    742  HD3 ILE A  73      61.490  62.000  55.760  1.00  0.00           H
ATOM    743  C   ILE A  73      61.290  58.790  51.370  1.00  0.00           C
ATOM    744  O   ILE A  73      62.350  58.220  51.140  1.00  0.00           O
ATOM    745  N   GLN A  74      60.130  58.130  51.340  1.00  0.00           N
ATOM    746  H   GLN A  74      59.290  58.680  51.440  1.00  0.00           H
ATOM    747  CA  GLN A  74      60.120  56.690  51.190  1.00  0.00           C
ATOM    748  HA  GLN A  74      60.830  56.220  51.870  1.00  0.00           H
ATOM    749  CB  GLN A  74      58.750  56.110  51.550  1.00  0.00           C
ATOM    750  HB1 GLN A  74      58.700  55.060  51.250  1.00  0.00           H
ATOM    751  HB2 GLN A  74      58.050  56.600  50.870  1.00  0.00           H
ATOM    752  CG  GLN A  74      58.390  56.290  53.020  1.00  0.00           C
ATOM    753  HG1 GLN A  74      57.300  56.270  53.110  1.00  0.00           H
ATOM    754  HG2 GLN A  74      58.800  57.240  53.370  1.00  0.00           H
ATOM    755  CD  GLN A  74      58.750  55.120  53.920  1.00  0.00           C
ATOM    756  OE1 GLN A  74      59.630  54.290  53.710  1.00  0.00           O
ATOM    757  NE2 GLN A  74      58.010  54.920  55.010  1.00  0.00           N
ATOM    758 HE21 GLN A  74      57.130  55.410  55.140  1.00  0.00           H
ATOM    759 HE22 GLN A  74      58.200  54.040  55.460  1.00  0.00           H
ATOM    760  C   GLN A  74      60.550  56.240  49.800  1.00  0.00           C
ATOM    761  O   GLN A  74      61.380  55.360  49.620  1.00  0.00           O
ATOM    762  N   THR A  75      60.050  56.940  48.770  1.00  0.00           N
ATOM    763  H   THR A  75      59.350  57.650  48.880  1.00  0.00           H
ATOM    764  CA  THR A  75      60.450  56.620  47.420  1.00  0.00           C
ATOM    765  HA  THR A  75      60.070  55.600  47.290  1.00  0.00           H
ATOM    766  CB  THR A  75      59.710  57.520  46.440  1.00  0.00           C
ATOM    767  HB  THR A  75      60.110  57.270  45.460  1.00  0.00           H
ATOM    768  CG2 THR A  75      58.190  57.330  46.460  1.00  0.00           C
ATOM    769 HG21 THR A  75      57.670  57.700  47.350  1.00  0.00           H
ATOM    770 HG22 THR A  75      57.680  57.800  45.620  1.00  0.00           H
ATOM    771 HG23 THR A  75      57.910  56.280  46.410  1.00  0.00           H
ATOM    772  OG1 THR A  75      59.980  58.870  46.730  1.00  0.00           O
ATOM    773  HG1 THR A  75      59.220  59.120  47.260  1.00  0.00           H
ATOM    774  C   THR A  75      61.960  56.720  47.230  1.00  0.00           C
ATOM    775  O   THR A  75      62.560  55.760  46.760  1.00  0.00           O
ATOM    776  N   TYR A  76      62.620  57.790  47.670  1.00  0.00           N
ATOM    777  H   TYR A  76      62.100  58.550  48.100  1.00  0.00           H
ATOM    778  CA  TYR A  76      64.060  57.920  47.580  1.00  0.00           C
ATOM    779  HA  TYR A  76      64.340  57.840  46.520  1.00  0.00           H
ATOM    780  CB  TYR A  76      64.560  59.320  47.930  1.00  0.00           C
ATOM    781  HB1 TYR A  76      63.980  59.850  48.680  1.00  0.00           H
ATOM    782  HB2 TYR A  76      64.420  59.980  47.070  1.00  0.00           H
ATOM    783  CG  TYR A  76      66.000  59.450  48.370  1.00  0.00           C
ATOM    784  CD1 TYR A  76      67.130  59.280  47.570  1.00  0.00           C
ATOM    785  HD1 TYR A  76      67.040  59.090  46.510  1.00  0.00           H
ATOM    786  CE1 TYR A  76      68.420  59.330  48.110  1.00  0.00           C
ATOM    787  HE1 TYR A  76      69.300  59.090  47.530  1.00  0.00           H
ATOM    788  CZ  TYR A  76      68.660  59.580  49.480  1.00  0.00           C
ATOM    789  OH  TYR A  76      69.890  59.480  50.060  1.00  0.00           O
ATOM    790  HH  TYR A  76      70.650  59.320  49.490  1.00  0.00           H
ATOM    791  CE2 TYR A  76      67.500  59.690  50.270  1.00  0.00           C
ATOM    792  HE2 TYR A  76      67.640  59.760  51.340  1.00  0.00           H
ATOM    793  CD2 TYR A  76      66.210  59.550  49.750  1.00  0.00           C
ATOM    794  HD2 TYR A  76      65.430  59.540  50.490  1.00  0.00           H
ATOM    795  C   TYR A  76      64.750  56.940  48.520  1.00  0.00           C
ATOM    796  O   TYR A  76      65.770  56.370  48.140  1.00  0.00           O
ATOM    797  N   ASN A  77      64.230  56.720  49.730  1.00  0.00           N
ATOM    798  H   ASN A  77      63.430  57.300  49.970  1.00  0.00           H
ATOM    799  CA  ASN A  77      64.890  55.810  50.630  1.00  0.00           C
ATOM    800  HA  ASN A  77      65.900  56.180  50.830  1.00  0.00           H
ATOM    801  CB  ASN A  77      64.160  55.690  51.970  1.00  0.00           C
ATOM    802  HB1 ASN A  77      64.420  54.750  52.470  1.00  0.00           H
ATOM    803  HB2 ASN A  77      63.080  55.670  51.840  1.00  0.00           H
ATOM    804  CG  ASN A  77      64.450  56.790  52.970  1.00  0.00           C
ATOM    805  OD1 ASN A  77      65.160  57.760  52.710  1.00  0.00           O
ATOM    806  ND2 ASN A  77      63.930  56.560  54.180  1.00  0.00           N
ATOM    807 HD21 ASN A  77      63.380  55.720  54.310  1.00  0.00           H
ATOM    808 HD22 ASN A  77      64.140  57.230  54.910  1.00  0.00           H
ATOM    809  C   ASN A  77      65.000  54.390  50.080  1.00  0.00           C
ATOM    810  O   ASN A  77      66.010  53.710  50.240  1.00  0.00           O
ATOM    811  N   GLU A  78      64.060  53.980  49.230  1.00  0.00           N
ATOM    812  H   GLU A  78      63.230  54.550  49.100  1.00  0.00           H
ATOM    813  CA  GLU A  78      64.210  52.810  48.390  1.00  0.00           C
ATOM    814  HA  GLU A  78      64.470  52.040  49.110  1.00  0.00           H
ATOM    815  CB  GLU A  78      62.840  52.400  47.860  1.00  0.00           C
ATOM    816  HB1 GLU A  78      63.000  51.650  47.070  1.00  0.00           H
ATOM    817  HB2 GLU A  78      62.440  53.300  47.390  1.00  0.00           H
ATOM    818  CG  GLU A  78      61.800  51.810  48.800  1.00  0.00           C
ATOM    819  HG1 GLU A  78      60.880  51.660  48.250  1.00  0.00           H
ATOM    820  HG2 GLU A  78      61.580  52.580  49.540  1.00  0.00           H
ATOM    821  CD  GLU A  78      62.260  50.610  49.630  1.00  0.00           C
ATOM    822  OE1 GLU A  78      62.090  50.650  50.870  1.00  0.00           O
ATOM    823  OE2 GLU A  78      62.810  49.630  49.080  1.00  0.00           O
ATOM    824  C   GLU A  78      65.270  52.770  47.290  1.00  0.00           C
ATOM    825  O   GLU A  78      66.070  51.840  47.160  1.00  0.00           O
ATOM    826  N   PHE A  79      65.360  53.880  46.560  1.00  0.00           N
ATOM    827  H   PHE A  79      64.720  54.630  46.760  1.00  0.00           H
ATOM    828  CA  PHE A  79      66.430  54.040  45.600  1.00  0.00           C
ATOM    829  HA  PHE A  79      66.510  53.140  45.000  1.00  0.00           H
ATOM    830  CB  PHE A  79      66.120  55.110  44.560  1.00  0.00           C
ATOM    831  HB1 PHE A  79      67.030  55.400  44.020  1.00  0.00           H
ATOM    832  HB2 PHE A  79      65.900  56.000  45.150  1.00  0.00           H
ATOM    833  CG  PHE A  79      65.090  54.760  43.510  1.00  0.00           C
ATOM    834  CD1 PHE A  79      65.420  53.680  42.680  1.00  0.00           C
ATOM    835  HD1 PHE A  79      66.330  53.130  42.880  1.00  0.00           H
ATOM    836  CE1 PHE A  79      64.540  53.370  41.640  1.00  0.00           C
ATOM    837  HE1 PHE A  79      64.670  52.530  40.980  1.00  0.00           H
ATOM    838  CZ  PHE A  79      63.350  54.100  41.470  1.00  0.00           C
ATOM    839  HZ  PHE A  79      62.690  53.970  40.630  1.00  0.00           H
ATOM    840  CE2 PHE A  79      63.110  55.220  42.280  1.00  0.00           C
ATOM    841  HE2 PHE A  79      62.320  55.930  42.090  1.00  0.00           H
ATOM    842  CD2 PHE A  79      63.890  55.460  43.420  1.00  0.00           C
ATOM    843  HD2 PHE A  79      63.710  56.240  44.140  1.00  0.00           H
ATOM    844  C   PHE A  79      67.810  54.100  46.240  1.00  0.00           C
ATOM    845  O   PHE A  79      68.740  53.550  45.660  1.00  0.00           O
ATOM    846  N   ARG A  80      67.930  54.640  47.450  1.00  0.00           N
ATOM    847  H   ARG A  80      67.060  54.990  47.820  1.00  0.00           H
ATOM    848  CA  ARG A  80      69.140  55.020  48.150  1.00  0.00           C
ATOM    849  HA  ARG A  80      69.710  55.670  47.500  1.00  0.00           H
ATOM    850  CB  ARG A  80      68.850  55.760  49.460  1.00  0.00           C
ATOM    851  HB1 ARG A  80      68.160  55.030  49.900  1.00  0.00           H
ATOM    852  HB2 ARG A  80      68.400  56.690  49.110  1.00  0.00           H
ATOM    853  CG  ARG A  80      70.070  56.100  50.300  1.00  0.00           C
ATOM    854  HG1 ARG A  80      70.580  56.980  49.920  1.00  0.00           H
ATOM    855  HG2 ARG A  80      70.710  55.220  50.400  1.00  0.00           H
ATOM    856  CD  ARG A  80      69.470  56.470  51.660  1.00  0.00           C
ATOM    857  HD1 ARG A  80      68.580  57.060  51.460  1.00  0.00           H
ATOM    858  HD2 ARG A  80      70.120  57.100  52.270  1.00  0.00           H
ATOM    859  NE  ARG A  80      69.140  55.260  52.420  1.00  0.00           N
ATOM    860  HE  ARG A  80      69.510  54.400  52.060  1.00  0.00           H
ATOM    861  CZ  ARG A  80      68.220  55.080  53.380  1.00  0.00           C
ATOM    862  NH1 ARG A  80      67.370  56.010  53.830  1.00  0.00           N
ATOM    863 HH11 ARG A  80      67.490  56.990  53.610  1.00  0.00           H
ATOM    864 HH12 ARG A  80      67.000  55.940  54.760  1.00  0.00           H
ATOM    865  NH2 ARG A  80      68.190  53.840  53.870  1.00  0.00           N
ATOM    866 HH21 ARG A  80      68.630  53.110  53.330  1.00  0.00           H
ATOM    867 HH22 ARG A  80      67.380  53.580  54.420  1.00  0.00           H
ATOM    868  C   ARG A  80      70.120  53.870  48.390  1.00  0.00           C
ATOM    869  O   ARG A  80      71.310  54.150  48.270  1.00  0.00           O
ATOM    870  N   GLU A  81      69.760  52.590  48.520  1.00  0.00           N
ATOM    871  H   GLU A  81      68.770  52.390  48.520  1.00  0.00           H
ATOM    872  CA  GLU A  81      70.760  51.550  48.640  1.00  0.00           C
ATOM    873  HA  GLU A  81      71.710  51.910  49.050  1.00  0.00           H
ATOM    874  CB  GLU A  81      70.270  50.420  49.530  1.00  0.00           C
ATOM    875  HB1 GLU A  81      70.830  49.500  49.320  1.00  0.00           H
ATOM    876  HB2 GLU A  81      69.210  50.220  49.400  1.00  0.00           H
ATOM    877  CG  GLU A  81      70.560  50.550  51.020  1.00  0.00           C
ATOM    878  HG1 GLU A  81      71.640  50.550  51.090  1.00  0.00           H
ATOM    879  HG2 GLU A  81      70.230  49.670  51.570  1.00  0.00           H
ATOM    880  CD  GLU A  81      70.020  51.850  51.610  1.00  0.00           C
ATOM    881  OE1 GLU A  81      70.610  52.950  51.500  1.00  0.00           O
ATOM    882  OE2 GLU A  81      68.980  51.750  52.290  1.00  0.00           O
ATOM    883  C   GLU A  81      71.000  51.090  47.210  1.00  0.00           C
ATOM    884  O   GLU A  81      72.100  50.760  46.790  1.00  0.00           O
ATOM    885  N   PHE A  82      69.990  50.840  46.380  1.00  0.00           N
ATOM    886  H   PHE A  82      69.100  51.150  46.740  1.00  0.00           H
ATOM    887  CA  PHE A  82      70.060  50.160  45.100  1.00  0.00           C
ATOM    888  HA  PHE A  82      70.420  49.130  45.150  1.00  0.00           H
ATOM    889  CB  PHE A  82      68.640  50.100  44.530  1.00  0.00           C
ATOM    890  HB1 PHE A  82      68.110  51.030  44.680  1.00  0.00           H
ATOM    891  HB2 PHE A  82      68.150  49.270  45.030  1.00  0.00           H
ATOM    892  CG  PHE A  82      68.570  49.850  43.040  1.00  0.00           C
ATOM    893  CD1 PHE A  82      68.480  48.550  42.530  1.00  0.00           C
ATOM    894  HD1 PHE A  82      68.540  47.590  43.020  1.00  0.00           H
ATOM    895  CE1 PHE A  82      68.490  48.420  41.140  1.00  0.00           C
ATOM    896  HE1 PHE A  82      68.550  47.440  40.680  1.00  0.00           H
ATOM    897  CZ  PHE A  82      68.430  49.500  40.250  1.00  0.00           C
ATOM    898  HZ  PHE A  82      68.410  49.390  39.180  1.00  0.00           H
ATOM    899  CE2 PHE A  82      68.510  50.800  40.790  1.00  0.00           C
ATOM    900  HE2 PHE A  82      68.590  51.680  40.170  1.00  0.00           H
ATOM    901  CD2 PHE A  82      68.620  50.950  42.180  1.00  0.00           C
ATOM    902  HD2 PHE A  82      68.690  51.960  42.550  1.00  0.00           H
ATOM    903  C   PHE A  82      70.980  50.940  44.170  1.00  0.00           C
ATOM    904  O   PHE A  82      71.740  50.380  43.380  1.00  0.00           O
ATOM    905  N   CYS A  83      70.780  52.250  44.080  1.00  0.00           N
ATOM    906  H   CYS A  83      70.080  52.620  44.690  1.00  0.00           H
ATOM    907  CA  CYS A  83      71.450  53.150  43.160  1.00  0.00           C
ATOM    908  HA  CYS A  83      71.280  52.770  42.150  1.00  0.00           H
ATOM    909  CB  CYS A  83      70.910  54.570  43.220  1.00  0.00           C
ATOM    910  HB1 CYS A  83      69.830  54.680  43.140  1.00  0.00           H
ATOM    911  HB2 CYS A  83      71.360  55.260  42.500  1.00  0.00           H
ATOM    912  SG  CYS A  83      71.350  55.250  44.840  1.00  0.00           S
ATOM    913  HG  CYS A  83      70.380  54.550  45.420  1.00  0.00           H
ATOM    914  C   CYS A  83      72.960  53.190  43.370  1.00  0.00           C
ATOM    915  O   CYS A  83      73.680  53.820  42.590  1.00  0.00           O
ATOM    916  N   LYS A  84      73.450  52.550  44.430  1.00  0.00           N
ATOM    917  H   LYS A  84      72.830  51.990  44.990  1.00  0.00           H
ATOM    918  CA  LYS A  84      74.830  52.540  44.870  1.00  0.00           C
ATOM    919  HA  LYS A  84      75.230  53.450  44.420  1.00  0.00           H
ATOM    920  CB  LYS A  84      75.030  52.710  46.370  1.00  0.00           C
ATOM    921  HB1 LYS A  84      76.070  53.020  46.490  1.00  0.00           H
ATOM    922  HB2 LYS A  84      74.860  51.790  46.930  1.00  0.00           H
ATOM    923  CG  LYS A  84      74.110  53.800  46.920  1.00  0.00           C
ATOM    924  HG1 LYS A  84      74.110  53.700  48.010  1.00  0.00           H
ATOM    925  HG2 LYS A  84      73.070  53.660  46.630  1.00  0.00           H
ATOM    926  CD  LYS A  84      74.600  55.210  46.610  1.00  0.00           C
ATOM    927  HD1 LYS A  84      74.580  55.260  45.520  1.00  0.00           H
ATOM    928  HD2 LYS A  84      75.580  55.390  47.050  1.00  0.00           H
ATOM    929  CE  LYS A  84      73.620  56.200  47.240  1.00  0.00           C
ATOM    930  HE1 LYS A  84      72.940  55.690  47.920  1.00  0.00           H
ATOM    931  HE2 LYS A  84      73.050  56.700  46.460  1.00  0.00           H
ATOM    932  NZ  LYS A  84      74.260  57.360  47.880  1.00  0.00           N
ATOM    933  HZ1 LYS A  84      74.660  57.100  48.770  1.00  0.00           H
ATOM    934  HZ2 LYS A  84      75.030  57.700  47.330  1.00  0.00           H
ATOM    935  HZ3 LYS A  84      73.640  58.090  48.210  1.00  0.00           H
ATOM    936  C   LYS A  84      75.560  51.290  44.420  1.00  0.00           C
ATOM    937  O   LYS A  84      76.750  51.180  44.710  1.00  0.00           O
ATOM    938  N   LEU A  85      74.910  50.350  43.720  1.00  0.00           N
ATOM    939  H   LEU A  85      73.960  50.550  43.450  1.00  0.00           H
ATOM    940  CA  LEU A  85      75.400  49.020  43.420  1.00  0.00           C
ATOM    941  HA  LEU A  85      75.670  48.520  44.350  1.00  0.00           H
ATOM    942  CB  LEU A  85      74.310  48.190  42.760  1.00  0.00           C
ATOM    943  HB1 LEU A  85      74.830  47.350  42.290  1.00  0.00           H
ATOM    944  HB2 LEU A  85      73.870  48.840  42.000  1.00  0.00           H
ATOM    945  CG  LEU A  85      73.280  47.600  43.720  1.00  0.00           C
ATOM    946  HG  LEU A  85      73.070  48.300  44.530  1.00  0.00           H
ATOM    947  CD1 LEU A  85      72.050  47.240  42.890  1.00  0.00           C
ATOM    948 HD11 LEU A  85      71.590  48.030  42.290  1.00  0.00           H
ATOM    949 HD12 LEU A  85      72.340  46.480  42.170  1.00  0.00           H
ATOM    950 HD13 LEU A  85      71.220  46.880  43.500  1.00  0.00           H
ATOM    951  CD2 LEU A  85      73.730  46.290  44.370  1.00  0.00           C
ATOM    952 HD21 LEU A  85      74.680  46.430  44.900  1.00  0.00           H
ATOM    953 HD22 LEU A  85      72.940  46.060  45.080  1.00  0.00           H
ATOM    954 HD23 LEU A  85      73.850  45.430  43.710  1.00  0.00           H
ATOM    955  C   LEU A  85      76.610  49.060  42.500  1.00  0.00           C
ATOM    956  O   LEU A  85      76.660  49.990  41.710  1.00  0.00           O
ATOM    957  N   PRO A  86      77.520  48.080  42.510  1.00  0.00           N
ATOM    958  CD  PRO A  86      77.630  47.000  43.460  1.00  0.00           C
ATOM    959  HD1 PRO A  86      76.720  46.410  43.390  1.00  0.00           H
ATOM    960  HD2 PRO A  86      77.830  47.350  44.470  1.00  0.00           H
ATOM    961  CG  PRO A  86      78.790  46.130  42.990  1.00  0.00           C
ATOM    962  HG1 PRO A  86      78.550  45.280  42.340  1.00  0.00           H
ATOM    963  HG2 PRO A  86      79.330  45.740  43.860  1.00  0.00           H
ATOM    964  CB  PRO A  86      79.660  47.120  42.210  1.00  0.00           C
ATOM    965  HB1 PRO A  86      80.200  46.500  41.490  1.00  0.00           H
ATOM    966  HB2 PRO A  86      80.210  47.600  43.020  1.00  0.00           H
ATOM    967  CA  PRO A  86      78.670  48.120  41.620  1.00  0.00           C
ATOM    968  HA  PRO A  86      79.130  49.110  41.590  1.00  0.00           H
ATOM    969  C   PRO A  86      78.330  47.700  40.200  1.00  0.00           C
ATOM    970  O   PRO A  86      77.280  47.100  39.990  1.00  0.00           O
ATOM    971  N   GLU A  87      79.110  48.060  39.180  1.00  0.00           N
ATOM    972  H   GLU A  87      79.880  48.700  39.360  1.00  0.00           H
ATOM    973  CA  GLU A  87      78.870  47.930  37.760  1.00  0.00           C
ATOM    974  HA  GLU A  87      77.980  48.470  37.450  1.00  0.00           H
ATOM    975  CB  GLU A  87      80.070  48.490  36.990  1.00  0.00           C
ATOM    976  HB1 GLU A  87      80.040  48.130  35.960  1.00  0.00           H
ATOM    977  HB2 GLU A  87      80.990  48.120  37.440  1.00  0.00           H
ATOM    978  CG  GLU A  87      80.100  50.000  36.830  1.00  0.00           C
ATOM    979  HG1 GLU A  87      79.130  50.290  36.410  1.00  0.00           H
ATOM    980  HG2 GLU A  87      80.860  50.230  36.090  1.00  0.00           H
ATOM    981  CD  GLU A  87      80.580  50.770  38.060  1.00  0.00           C
ATOM    982  OE1 GLU A  87      80.830  50.210  39.150  1.00  0.00           O
ATOM    983  OE2 GLU A  87      80.880  51.960  37.820  1.00  0.00           O
ATOM    984  C   GLU A  87      78.460  46.520  37.350  1.00  0.00           C
ATOM    985  O   GLU A  87      77.480  46.390  36.620  1.00  0.00           O
ATOM    986  N   GLU A  88      79.050  45.450  37.880  1.00  0.00           N
ATOM    987  H   GLU A  88      79.840  45.690  38.470  1.00  0.00           H
ATOM    988  CA  GLU A  88      78.680  44.070  37.660  1.00  0.00           C
ATOM    989  HA  GLU A  88      78.700  43.880  36.590  1.00  0.00           H
ATOM    990  CB  GLU A  88      79.680  43.130  38.330  1.00  0.00           C
ATOM    991  HB1 GLU A  88      79.600  43.240  39.410  1.00  0.00           H
ATOM    992  HB2 GLU A  88      80.670  43.360  37.940  1.00  0.00           H
ATOM    993  CG  GLU A  88      79.490  41.650  38.000  1.00  0.00           C
ATOM    994  HG1 GLU A  88      78.740  41.430  37.240  1.00  0.00           H
ATOM    995  HG2 GLU A  88      79.100  41.270  38.940  1.00  0.00           H
ATOM    996  CD  GLU A  88      80.740  40.880  37.580  1.00  0.00           C
ATOM    997  OE1 GLU A  88      80.640  39.980  36.710  1.00  0.00           O
ATOM    998  OE2 GLU A  88      81.890  41.040  38.040  1.00  0.00           O
ATOM    999  C   GLU A  88      77.320  43.710  38.230  1.00  0.00           C
ATOM   1000  O   GLU A  88      76.580  42.980  37.580  1.00  0.00           O
ATOM   1001  N   ALA A  89      76.940  44.270  39.380  1.00  0.00           N
ATOM   1002  H   ALA A  89      77.570  44.970  39.740  1.00  0.00           H
ATOM   1003  CA  ALA A  89      75.610  44.110  39.950  1.00  0.00           C
ATOM   1004  HA  ALA A  89      75.240  43.100  39.780  1.00  0.00           H
ATOM   1005  CB  ALA A  89      75.730  44.260  41.460  1.00  0.00           C
ATOM   1006  HB1 ALA A  89      74.680  44.190  41.760  1.00  0.00           H
ATOM   1007  HB2 ALA A  89      76.380  43.530  41.950  1.00  0.00           H
ATOM   1008  HB3 ALA A  89      76.080  45.260  41.700  1.00  0.00           H
ATOM   1009  C   ALA A  89      74.570  45.010  39.290  1.00  0.00           C
ATOM   1010  O   ALA A  89      73.430  44.540  39.290  1.00  0.00           O
ATOM   1011  N   ARG A  90      74.870  46.200  38.790  1.00  0.00           N
ATOM   1012  H   ARG A  90      75.810  46.550  38.950  1.00  0.00           H
ATOM   1013  CA  ARG A  90      73.910  46.970  38.010  1.00  0.00           C
ATOM   1014  HA  ARG A  90      72.910  46.860  38.430  1.00  0.00           H
ATOM   1015  CB  ARG A  90      74.310  48.440  37.950  1.00  0.00           C
ATOM   1016  HB1 ARG A  90      73.460  48.980  37.530  1.00  0.00           H
ATOM   1017  HB2 ARG A  90      75.080  48.610  37.210  1.00  0.00           H
ATOM   1018  CG  ARG A  90      74.730  49.170  39.230  1.00  0.00           C
ATOM   1019  HG1 ARG A  90      75.740  48.870  39.500  1.00  0.00           H
ATOM   1020  HG2 ARG A  90      74.110  48.710  40.000  1.00  0.00           H
ATOM   1021  CD  ARG A  90      74.560  50.680  39.110  1.00  0.00           C
ATOM   1022  HD1 ARG A  90      74.690  51.100  40.110  1.00  0.00           H
ATOM   1023  HD2 ARG A  90      73.510  50.820  38.840  1.00  0.00           H
ATOM   1024  NE  ARG A  90      75.430  51.350  38.150  1.00  0.00           N
ATOM   1025  HE  ARG A  90      75.290  51.220  37.160  1.00  0.00           H
ATOM   1026  CZ  ARG A  90      76.610  51.910  38.440  1.00  0.00           C
ATOM   1027  NH1 ARG A  90      77.200  51.860  39.640  1.00  0.00           N
ATOM   1028 HH11 ARG A  90      76.750  51.290  40.340  1.00  0.00           H
ATOM   1029 HH12 ARG A  90      78.010  52.440  39.830  1.00  0.00           H
ATOM   1030  NH2 ARG A  90      77.150  52.800  37.590  1.00  0.00           N
ATOM   1031 HH21 ARG A  90      76.680  52.960  36.710  1.00  0.00           H
ATOM   1032 HH22 ARG A  90      77.970  53.340  37.830  1.00  0.00           H
ATOM   1033  C   ARG A  90      73.650  46.380  36.640  1.00  0.00           C
ATOM   1034  O   ARG A  90      72.570  46.490  36.060  1.00  0.00           O
ATOM   1035  N   GLN A  91      74.610  45.660  36.050  1.00  0.00           N
ATOM   1036  H   GLN A  91      75.500  45.600  36.520  1.00  0.00           H
ATOM   1037  CA  GLN A  91      74.540  45.070  34.730  1.00  0.00           C
ATOM   1038  HA  GLN A  91      74.280  45.900  34.080  1.00  0.00           H
ATOM   1039  CB  GLN A  91      75.940  44.580  34.350  1.00  0.00           C
ATOM   1040  HB1 GLN A  91      75.910  43.590  33.900  1.00  0.00           H
ATOM   1041  HB2 GLN A  91      76.550  44.500  35.250  1.00  0.00           H
ATOM   1042  CG  GLN A  91      76.740  45.490  33.420  1.00  0.00           C
ATOM   1043  HG1 GLN A  91      76.770  46.490  33.830  1.00  0.00           H
ATOM   1044  HG2 GLN A  91      76.340  45.440  32.400  1.00  0.00           H
ATOM   1045  CD  GLN A  91      78.180  45.120  33.120  1.00  0.00           C
ATOM   1046  OE1 GLN A  91      78.600  44.240  32.380  1.00  0.00           O
ATOM   1047  NE2 GLN A  91      79.160  45.940  33.530  1.00  0.00           N
ATOM   1048 HE21 GLN A  91      78.910  46.680  34.180  1.00  0.00           H
ATOM   1049 HE22 GLN A  91      80.100  45.840  33.180  1.00  0.00           H
ATOM   1050  C   GLN A  91      73.540  43.940  34.540  1.00  0.00           C
ATOM   1051  O   GLN A  91      73.240  43.560  33.410  1.00  0.00           O
ATOM   1052  N   LYS A  92      72.990  43.390  35.630  1.00  0.00           N
ATOM   1053  H   LYS A  92      73.180  43.780  36.550  1.00  0.00           H
ATOM   1054  CA  LYS A  92      72.020  42.320  35.600  1.00  0.00           C
ATOM   1055  HA  LYS A  92      72.350  41.490  34.970  1.00  0.00           H
ATOM   1056  CB  LYS A  92      71.880  41.710  36.990  1.00  0.00           C
ATOM   1057  HB1 LYS A  92      71.020  41.040  36.910  1.00  0.00           H
ATOM   1058  HB2 LYS A  92      71.810  42.530  37.710  1.00  0.00           H
ATOM   1059  CG  LYS A  92      73.050  40.900  37.520  1.00  0.00           C
ATOM   1060  HG1 LYS A  92      73.820  41.650  37.710  1.00  0.00           H
ATOM   1061  HG2 LYS A  92      73.410  40.330  36.660  1.00  0.00           H
ATOM   1062  CD  LYS A  92      72.800  40.090  38.790  1.00  0.00           C
ATOM   1063  HD1 LYS A  92      72.660  40.820  39.590  1.00  0.00           H
ATOM   1064  HD2 LYS A  92      73.730  39.560  38.980  1.00  0.00           H
ATOM   1065  CE  LYS A  92      71.710  39.050  38.550  1.00  0.00           C
ATOM   1066  HE1 LYS A  92      72.030  38.260  37.870  1.00  0.00           H
ATOM   1067  HE2 LYS A  92      70.780  39.480  38.160  1.00  0.00           H
ATOM   1068  NZ  LYS A  92      71.380  38.420  39.830  1.00  0.00           N
ATOM   1069  HZ1 LYS A  92      72.200  37.860  40.010  1.00  0.00           H
ATOM   1070  HZ2 LYS A  92      71.290  39.120  40.550  1.00  0.00           H
ATOM   1071  HZ3 LYS A  92      70.540  37.870  39.720  1.00  0.00           H
ATOM   1072  C   LYS A  92      70.680  42.820  35.070  1.00  0.00           C
ATOM   1073  O   LYS A  92      69.880  42.030  34.580  1.00  0.00           O
ATOM   1074  N   TYR A  93      70.380  44.090  35.350  1.00  0.00           N
ATOM   1075  H   TYR A  93      71.000  44.600  35.950  1.00  0.00           H
ATOM   1076  CA  TYR A  93      69.220  44.790  34.830  1.00  0.00           C
ATOM   1077  HA  TYR A  93      68.390  44.100  34.660  1.00  0.00           H
ATOM   1078  CB  TYR A  93      68.670  45.730  35.910  1.00  0.00           C
ATOM   1079  HB1 TYR A  93      67.670  46.060  35.630  1.00  0.00           H
ATOM   1080  HB2 TYR A  93      69.240  46.630  35.720  1.00  0.00           H
ATOM   1081  CG  TYR A  93      68.550  45.200  37.320  1.00  0.00           C
ATOM   1082  CD1 TYR A  93      69.500  45.590  38.270  1.00  0.00           C
ATOM   1083  HD1 TYR A  93      70.290  46.310  38.080  1.00  0.00           H
ATOM   1084  CE1 TYR A  93      69.480  45.010  39.540  1.00  0.00           C
ATOM   1085  HE1 TYR A  93      70.220  45.240  40.290  1.00  0.00           H
ATOM   1086  CZ  TYR A  93      68.530  44.040  39.930  1.00  0.00           C
ATOM   1087  OH  TYR A  93      68.530  43.500  41.180  1.00  0.00           O
ATOM   1088  HH  TYR A  93      69.330  43.000  41.370  1.00  0.00           H
ATOM   1089  CE2 TYR A  93      67.590  43.660  38.960  1.00  0.00           C
ATOM   1090  HE2 TYR A  93      66.870  42.910  39.240  1.00  0.00           H
ATOM   1091  CD2 TYR A  93      67.630  44.210  37.670  1.00  0.00           C
ATOM   1092  HD2 TYR A  93      66.910  43.810  36.970  1.00  0.00           H
ATOM   1093  C   TYR A  93      69.480  45.450  33.490  1.00  0.00           C
ATOM   1094  O   TYR A  93      68.710  46.330  33.120  1.00  0.00           O
ATOM   1095  N   ASN A  94      70.560  45.130  32.770  1.00  0.00           N
ATOM   1096  H   ASN A  94      71.180  44.370  33.000  1.00  0.00           H
ATOM   1097  CA  ASN A  94      70.960  45.980  31.670  1.00  0.00           C
ATOM   1098  HA  ASN A  94      70.900  46.990  32.070  1.00  0.00           H
ATOM   1099  CB  ASN A  94      72.430  45.730  31.330  1.00  0.00           C
ATOM   1100  HB1 ASN A  94      72.650  44.790  30.800  1.00  0.00           H
ATOM   1101  HB2 ASN A  94      72.990  45.700  32.260  1.00  0.00           H
ATOM   1102  CG  ASN A  94      73.130  46.780  30.490  1.00  0.00           C
ATOM   1103  OD1 ASN A  94      73.790  47.660  31.050  1.00  0.00           O
ATOM   1104  ND2 ASN A  94      73.140  46.740  29.150  1.00  0.00           N
ATOM   1105 HD21 ASN A  94      72.730  45.970  28.640  1.00  0.00           H
ATOM   1106 HD22 ASN A  94      73.490  47.500  28.590  1.00  0.00           H
ATOM   1107  C   ASN A  94      70.120  45.900  30.400  1.00  0.00           C
ATOM   1108  O   ASN A  94      69.630  44.870  29.950  1.00  0.00           O
ATOM   1109  N   THR A  95      69.860  47.100  29.870  1.00  0.00           N
ATOM   1110  H   THR A  95      70.150  47.930  30.370  1.00  0.00           H
ATOM   1111  CA  THR A  95      69.090  47.400  28.680  1.00  0.00           C
ATOM   1112  HA  THR A  95      68.120  46.910  28.790  1.00  0.00           H
ATOM   1113  CB  THR A  95      68.730  48.880  28.710  1.00  0.00           C
ATOM   1114  HB  THR A  95      68.450  49.050  29.750  1.00  0.00           H
ATOM   1115  CG2 THR A  95      69.900  49.760  28.300  1.00  0.00           C
ATOM   1116 HG21 THR A  95      70.780  49.640  28.930  1.00  0.00           H
ATOM   1117 HG22 THR A  95      70.320  49.660  27.290  1.00  0.00           H
ATOM   1118 HG23 THR A  95      69.590  50.800  28.390  1.00  0.00           H
ATOM   1119  OG1 THR A  95      67.680  49.210  27.840  1.00  0.00           O
ATOM   1120  HG1 THR A  95      66.900  48.990  28.350  1.00  0.00           H
ATOM   1121  C   THR A  95      69.710  46.860  27.400  1.00  0.00           C
ATOM   1122  O   THR A  95      70.870  46.440  27.420  1.00  0.00           O
ATOM   1123  N   ASP A  96      68.990  46.890  26.280  1.00  0.00           N
ATOM   1124  H   ASP A  96      68.040  47.230  26.320  1.00  0.00           H
ATOM   1125  CA  ASP A  96      69.440  46.550  24.950  1.00  0.00           C
ATOM   1126  HA  ASP A  96      70.510  46.760  24.980  1.00  0.00           H
ATOM   1127  CB  ASP A  96      69.180  45.070  24.690  1.00  0.00           C
ATOM   1128  HB1 ASP A  96      68.090  44.960  24.670  1.00  0.00           H
ATOM   1129  HB2 ASP A  96      69.620  44.500  25.510  1.00  0.00           H
ATOM   1130  CG  ASP A  96      69.700  44.610  23.340  1.00  0.00           C
ATOM   1131  OD1 ASP A  96      70.550  45.310  22.730  1.00  0.00           O
ATOM   1132  OD2 ASP A  96      69.290  43.510  22.910  1.00  0.00           O
ATOM   1133  C   ASP A  96      68.810  47.520  23.960  1.00  0.00           C
ATOM   1134  O   ASP A  96      67.630  47.460  23.620  1.00  0.00           O
ATOM   1135  N   ARG A  97      69.670  48.470  23.580  1.00  0.00           N
ATOM   1136  H   ARG A  97      70.640  48.340  23.820  1.00  0.00           H
ATOM   1137  CA  ARG A  97      69.300  49.560  22.710  1.00  0.00           C
ATOM   1138  HA  ARG A  97      68.450  49.930  23.280  1.00  0.00           H
ATOM   1139  CB  ARG A  97      70.380  50.640  22.560  1.00  0.00           C
ATOM   1140  HB1 ARG A  97      71.300  50.270  22.110  1.00  0.00           H
ATOM   1141  HB2 ARG A  97      70.670  50.950  23.570  1.00  0.00           H
ATOM   1142  CG  ARG A  97      70.000  51.850  21.730  1.00  0.00           C
ATOM   1143  HG1 ARG A  97      69.020  52.160  22.120  1.00  0.00           H
ATOM   1144  HG2 ARG A  97      70.000  51.570  20.670  1.00  0.00           H
ATOM   1145  CD  ARG A  97      71.070  52.930  21.840  1.00  0.00           C
ATOM   1146  HD1 ARG A  97      70.870  53.730  21.120  1.00  0.00           H
ATOM   1147  HD2 ARG A  97      72.030  52.450  21.700  1.00  0.00           H
ATOM   1148  NE  ARG A  97      71.060  53.560  23.160  1.00  0.00           N
ATOM   1149  HE  ARG A  97      70.300  53.330  23.780  1.00  0.00           H
ATOM   1150  CZ  ARG A  97      71.790  54.590  23.600  1.00  0.00           C
ATOM   1151  NH1 ARG A  97      72.840  54.910  22.820  1.00  0.00           N
ATOM   1152 HH11 ARG A  97      72.910  54.430  21.930  1.00  0.00           H
ATOM   1153 HH12 ARG A  97      73.520  55.590  23.130  1.00  0.00           H
ATOM   1154  NH2 ARG A  97      71.550  55.270  24.730  1.00  0.00           N
ATOM   1155 HH21 ARG A  97      70.700  55.040  25.220  1.00  0.00           H
ATOM   1156 HH22 ARG A  97      72.120  56.090  24.920  1.00  0.00           H
ATOM   1157  C   ARG A  97      68.960  48.910  21.370  1.00  0.00           C
ATOM   1158  O   ARG A  97      69.890  48.360  20.780  1.00  0.00           O
ATOM   1159  N   CYS A  98      67.760  48.900  20.800  1.00  0.00           N
ATOM   1160  H   CYS A  98      67.810  48.430  19.900  1.00  0.00           H
ATOM   1161  CA  CYS A  98      66.480  49.440  21.200  1.00  0.00           C
ATOM   1162  HA  CYS A  98      66.640  50.100  22.050  1.00  0.00           H
ATOM   1163  CB  CYS A  98      66.140  50.270  19.970  1.00  0.00           C
ATOM   1164  HB1 CYS A  98      65.090  50.570  19.970  1.00  0.00           H
ATOM   1165  HB2 CYS A  98      66.270  49.580  19.140  1.00  0.00           H
ATOM   1166  SG  CYS A  98      67.250  51.700  19.850  1.00  0.00           S
ATOM   1167  HG  CYS A  98      68.150  51.150  19.030  1.00  0.00           H
ATOM   1168  C   CYS A  98      65.500  48.310  21.520  1.00  0.00           C
ATOM   1169  O   CYS A  98      64.380  48.710  21.860  1.00  0.00           O
ATOM   1170  N   PHE A  99      65.870  47.050  21.350  1.00  0.00           N
ATOM   1171  H   PHE A  99      66.780  46.890  20.940  1.00  0.00           H
ATOM   1172  CA  PHE A  99      65.080  45.860  21.620  1.00  0.00           C
ATOM   1173  HA  PHE A  99      64.350  45.640  20.840  1.00  0.00           H
ATOM   1174  CB  PHE A  99      66.080  44.710  21.580  1.00  0.00           C
ATOM   1175  HB1 PHE A  99      65.670  43.780  21.970  1.00  0.00           H
ATOM   1176  HB2 PHE A  99      66.790  45.030  22.340  1.00  0.00           H
ATOM   1177  CG  PHE A  99      66.780  44.480  20.250  1.00  0.00           C
ATOM   1178  CD1 PHE A  99      66.050  44.180  19.100  1.00  0.00           C
ATOM   1179  HD1 PHE A  99      65.070  43.760  19.300  1.00  0.00           H
ATOM   1180  CE1 PHE A  99      66.680  44.210  17.850  1.00  0.00           C
ATOM   1181  HE1 PHE A  99      66.090  43.910  16.990  1.00  0.00           H
ATOM   1182  CZ  PHE A  99      68.050  44.470  17.740  1.00  0.00           C
ATOM   1183  HZ  PHE A  99      68.560  44.470  16.790  1.00  0.00           H
ATOM   1184  CE2 PHE A  99      68.780  44.840  18.880  1.00  0.00           C
ATOM   1185  HE2 PHE A  99      69.840  45.070  18.890  1.00  0.00           H
ATOM   1186  CD2 PHE A  99      68.110  44.880  20.110  1.00  0.00           C
ATOM   1187  HD2 PHE A  99      68.680  45.100  21.000  1.00  0.00           H
ATOM   1188  C   PHE A  99      64.340  45.820  22.940  1.00  0.00           C
ATOM   1189  O   PHE A  99      63.350  45.100  23.070  1.00  0.00           O
ATOM   1190  N   PHE A 100      64.740  46.550  23.980  1.00  0.00           N
ATOM   1191  H   PHE A 100      65.650  46.980  23.880  1.00  0.00           H
ATOM   1192  CA  PHE A 100      64.070  46.730  25.260  1.00  0.00           C
ATOM   1193  HA  PHE A 100      63.070  46.290  25.240  1.00  0.00           H
ATOM   1194  CB  PHE A 100      64.850  46.130  26.430  1.00  0.00           C
ATOM   1195  HB1 PHE A 100      64.370  46.470  27.350  1.00  0.00           H
ATOM   1196  HB2 PHE A 100      65.840  46.570  26.360  1.00  0.00           H
ATOM   1197  CG  PHE A 100      64.930  44.630  26.350  1.00  0.00           C
ATOM   1198  CD1 PHE A 100      63.800  43.800  26.240  1.00  0.00           C
ATOM   1199  HD1 PHE A 100      62.810  44.190  26.090  1.00  0.00           H
ATOM   1200  CE1 PHE A 100      63.970  42.430  26.040  1.00  0.00           C
ATOM   1201  HE1 PHE A 100      63.120  41.770  25.920  1.00  0.00           H
ATOM   1202  CZ  PHE A 100      65.260  41.910  25.890  1.00  0.00           C
ATOM   1203  HZ  PHE A 100      65.400  40.860  25.670  1.00  0.00           H
ATOM   1204  CE2 PHE A 100      66.380  42.730  26.120  1.00  0.00           C
ATOM   1205  HE2 PHE A 100      67.360  42.360  25.860  1.00  0.00           H
ATOM   1206  CD2 PHE A 100      66.230  44.100  26.380  1.00  0.00           C
ATOM   1207  HD2 PHE A 100      67.110  44.710  26.490  1.00  0.00           H
ATOM   1208  C   PHE A 100      63.840  48.200  25.600  1.00  0.00           C
ATOM   1209  O   PHE A 100      64.660  49.060  25.270  1.00  0.00           O
ATOM   1210  N   ASN A 101      62.700  48.490  26.230  1.00  0.00           N
ATOM   1211  H   ASN A 101      62.100  47.730  26.500  1.00  0.00           H
ATOM   1212  CA  ASN A 101      62.250  49.860  26.360  1.00  0.00           C
ATOM   1213  HA  ASN A 101      62.600  50.360  25.460  1.00  0.00           H
ATOM   1214  CB  ASN A 101      60.720  49.940  26.400  1.00  0.00           C
ATOM   1215  HB1 ASN A 101      60.490  51.000  26.470  1.00  0.00           H
ATOM   1216  HB2 ASN A 101      60.390  49.400  27.290  1.00  0.00           H
ATOM   1217  CG  ASN A 101      59.980  49.270  25.260  1.00  0.00           C
ATOM   1218  OD1 ASN A 101      60.220  48.100  24.960  1.00  0.00           O
ATOM   1219  ND2 ASN A 101      59.170  49.940  24.430  1.00  0.00           N
ATOM   1220 HD21 ASN A 101      58.950  50.900  24.660  1.00  0.00           H
ATOM   1221 HD22 ASN A 101      58.780  49.590  23.570  1.00  0.00           H
ATOM   1222  C   ASN A 101      62.780  50.490  27.640  1.00  0.00           C
ATOM   1223  O   ASN A 101      62.720  51.720  27.760  1.00  0.00           O
ATOM   1224  N   GLY A 102      63.250  49.710  28.610  1.00  0.00           N
ATOM   1225  H   GLY A 102      63.390  48.720  28.430  1.00  0.00           H
ATOM   1226  CA  GLY A 102      63.880  50.270  29.790  1.00  0.00           C
ATOM   1227  HA1 GLY A 102      63.090  50.550  30.480  1.00  0.00           H
ATOM   1228  HA2 GLY A 102      64.360  51.240  29.640  1.00  0.00           H
ATOM   1229  C   GLY A 102      65.020  49.510  30.450  1.00  0.00           C
ATOM   1230  O   GLY A 102      65.660  48.640  29.860  1.00  0.00           O
ATOM   1231  N   GLY A 103      65.190  49.820  31.740  1.00  0.00           N
ATOM   1232  H   GLY A 103      64.560  50.500  32.120  1.00  0.00           H
ATOM   1233  CA  GLY A 103      66.000  49.140  32.730  1.00  0.00           C
ATOM   1234  HA1 GLY A 103      66.300  48.170  32.340  1.00  0.00           H
ATOM   1235  HA2 GLY A 103      65.380  49.070  33.620  1.00  0.00           H
ATOM   1236  C   GLY A 103      67.260  49.900  33.140  1.00  0.00           C
ATOM   1237  O   GLY A 103      67.080  51.120  33.140  1.00  0.00           O
ATOM   1238  N   TYR A 104      68.340  49.230  33.540  1.00  0.00           N
ATOM   1239  H   TYR A 104      68.340  48.220  33.520  1.00  0.00           H
ATOM   1240  CA  TYR A 104      69.550  49.950  33.880  1.00  0.00           C
ATOM   1241  HA  TYR A 104      69.230  50.830  34.440  1.00  0.00           H
ATOM   1242  CB  TYR A 104      70.380  49.070  34.810  1.00  0.00           C
ATOM   1243  HB1 TYR A 104      70.450  48.060  34.410  1.00  0.00           H
ATOM   1244  HB2 TYR A 104      69.870  48.990  35.770  1.00  0.00           H
ATOM   1245  CG  TYR A 104      71.820  49.500  34.930  1.00  0.00           C
ATOM   1246  CD1 TYR A 104      72.150  50.720  35.530  1.00  0.00           C
ATOM   1247  HD1 TYR A 104      71.420  51.350  36.000  1.00  0.00           H
ATOM   1248  CE1 TYR A 104      73.480  51.170  35.560  1.00  0.00           C
ATOM   1249  HE1 TYR A 104      73.780  52.110  36.000  1.00  0.00           H
ATOM   1250  CZ  TYR A 104      74.510  50.360  35.040  1.00  0.00           C
ATOM   1251  OH  TYR A 104      75.770  50.810  35.320  1.00  0.00           O
ATOM   1252  HH  TYR A 104      75.970  51.660  34.940  1.00  0.00           H
ATOM   1253  CE2 TYR A 104      74.210  49.140  34.410  1.00  0.00           C
ATOM   1254  HE2 TYR A 104      74.990  48.450  34.140  1.00  0.00           H
ATOM   1255  CD2 TYR A 104      72.860  48.770  34.330  1.00  0.00           C
ATOM   1256  HD2 TYR A 104      72.700  47.810  33.850  1.00  0.00           H
ATOM   1257  C   TYR A 104      70.170  50.410  32.570  1.00  0.00           C
ATOM   1258  O   TYR A 104      70.140  49.750  31.540  1.00  0.00           O
ATOM   1259  N   VAL A 105      70.650  51.660  32.570  1.00  0.00           N
ATOM   1260  H   VAL A 105      70.710  52.200  33.420  1.00  0.00           H
ATOM   1261  CA  VAL A 105      71.120  52.420  31.430  1.00  0.00           C
ATOM   1262  HA  VAL A 105      71.360  51.650  30.710  1.00  0.00           H
ATOM   1263  CB  VAL A 105      70.070  53.400  30.910  1.00  0.00           C
ATOM   1264  HB  VAL A 105      70.010  54.310  31.510  1.00  0.00           H
ATOM   1265  CG1 VAL A 105      70.460  53.840  29.500  1.00  0.00           C
ATOM   1266 HG11 VAL A 105      70.440  52.990  28.820  1.00  0.00           H
ATOM   1267 HG12 VAL A 105      69.650  54.350  28.980  1.00  0.00           H
ATOM   1268 HG13 VAL A 105      71.440  54.310  29.400  1.00  0.00           H
ATOM   1269  CG2 VAL A 105      68.640  52.880  30.770  1.00  0.00           C
ATOM   1270 HG21 VAL A 105      67.920  53.540  30.290  1.00  0.00           H
ATOM   1271 HG22 VAL A 105      68.710  51.930  30.240  1.00  0.00           H
ATOM   1272 HG23 VAL A 105      68.190  52.700  31.740  1.00  0.00           H
ATOM   1273  C   VAL A 105      72.480  53.040  31.710  1.00  0.00           C
ATOM   1274  O   VAL A 105      72.600  54.210  32.060  1.00  0.00           O
ATOM   1275  N   PRO A 106      73.570  52.300  31.470  1.00  0.00           N
ATOM   1276  CD  PRO A 106      73.630  50.850  31.390  1.00  0.00           C
ATOM   1277  HD1 PRO A 106      73.110  50.540  30.490  1.00  0.00           H
ATOM   1278  HD2 PRO A 106      73.160  50.430  32.280  1.00  0.00           H
ATOM   1279  CG  PRO A 106      75.100  50.470  31.330  1.00  0.00           C
ATOM   1280  HG1 PRO A 106      75.300  50.070  30.330  1.00  0.00           H
ATOM   1281  HG2 PRO A 106      75.440  49.860  32.180  1.00  0.00           H
ATOM   1282  CB  PRO A 106      75.870  51.780  31.480  1.00  0.00           C
ATOM   1283  HB1 PRO A 106      76.770  51.900  30.880  1.00  0.00           H
ATOM   1284  HB2 PRO A 106      76.020  52.010  32.540  1.00  0.00           H
ATOM   1285  CA  PRO A 106      74.860  52.870  31.160  1.00  0.00           C
ATOM   1286  HA  PRO A 106      75.080  53.780  31.740  1.00  0.00           H
ATOM   1287  C   PRO A 106      74.880  53.300  29.700  1.00  0.00           C
ATOM   1288  O   PRO A 106      74.810  52.460  28.810  1.00  0.00           O
ATOM   1289  N   PHE A 107      74.820  54.590  29.380  1.00  0.00           N
ATOM   1290  H   PHE A 107      74.970  55.270  30.120  1.00  0.00           H
ATOM   1291  CA  PHE A 107      74.560  55.200  28.100  1.00  0.00           C
ATOM   1292  HA  PHE A 107      73.560  54.840  27.850  1.00  0.00           H
ATOM   1293  CB  PHE A 107      74.510  56.720  28.230  1.00  0.00           C
ATOM   1294  HB1 PHE A 107      75.540  57.070  28.220  1.00  0.00           H
ATOM   1295  HB2 PHE A 107      74.140  57.060  29.190  1.00  0.00           H
ATOM   1296  CG  PHE A 107      73.780  57.470  27.140  1.00  0.00           C
ATOM   1297  CD1 PHE A 107      74.510  58.300  26.280  1.00  0.00           C
ATOM   1298  HD1 PHE A 107      75.560  58.450  26.480  1.00  0.00           H
ATOM   1299  CE1 PHE A 107      73.890  58.780  25.120  1.00  0.00           C
ATOM   1300  HE1 PHE A 107      74.420  59.410  24.410  1.00  0.00           H
ATOM   1301  CZ  PHE A 107      72.500  58.670  25.020  1.00  0.00           C
ATOM   1302  HZ  PHE A 107      72.050  59.230  24.210  1.00  0.00           H
ATOM   1303  CE2 PHE A 107      71.740  58.020  26.000  1.00  0.00           C
ATOM   1304  HE2 PHE A 107      70.670  58.060  25.900  1.00  0.00           H
ATOM   1305  CD2 PHE A 107      72.390  57.340  27.040  1.00  0.00           C
ATOM   1306  HD2 PHE A 107      71.870  56.840  27.840  1.00  0.00           H
ATOM   1307  C   PHE A 107      75.470  54.760  26.970  1.00  0.00           C
ATOM   1308  O   PHE A 107      76.690  54.870  27.070  1.00  0.00           O
ATOM   1309  N   LYS A 108      74.900  54.280  25.860  1.00  0.00           N
ATOM   1310  H   LYS A 108      73.900  54.110  25.830  1.00  0.00           H
ATOM   1311  CA  LYS A 108      75.680  53.970  24.670  1.00  0.00           C
ATOM   1312  HA  LYS A 108      76.660  53.600  24.970  1.00  0.00           H
ATOM   1313  CB  LYS A 108      74.960  52.870  23.890  1.00  0.00           C
ATOM   1314  HB1 LYS A 108      75.200  52.980  22.830  1.00  0.00           H
ATOM   1315  HB2 LYS A 108      73.880  52.920  23.940  1.00  0.00           H
ATOM   1316  CG  LYS A 108      75.480  51.510  24.330  1.00  0.00           C
ATOM   1317  HG1 LYS A 108      75.510  51.440  25.420  1.00  0.00           H
ATOM   1318  HG2 LYS A 108      76.460  51.520  23.850  1.00  0.00           H
ATOM   1319  CD  LYS A 108      74.760  50.290  23.760  1.00  0.00           C
ATOM   1320  HD1 LYS A 108      74.600  50.330  22.680  1.00  0.00           H
ATOM   1321  HD2 LYS A 108      73.880  49.990  24.320  1.00  0.00           H
ATOM   1322  CE  LYS A 108      75.590  49.050  24.060  1.00  0.00           C
ATOM   1323  HE1 LYS A 108      75.030  48.170  23.750  1.00  0.00           H
ATOM   1324  HE2 LYS A 108      75.750  49.000  25.140  1.00  0.00           H
ATOM   1325  NZ  LYS A 108      76.820  48.970  23.250  1.00  0.00           N
ATOM   1326  HZ1 LYS A 108      76.470  48.870  22.310  1.00  0.00           H
ATOM   1327  HZ2 LYS A 108      77.410  49.790  23.250  1.00  0.00           H
ATOM   1328  HZ3 LYS A 108      77.340  48.140  23.510  1.00  0.00           H
ATOM   1329  C   LYS A 108      75.800  55.280  23.910  1.00  0.00           C
ATOM   1330  O   LYS A 108      74.940  56.160  23.950  1.00  0.00           O
ATOM   1331  N   ALA A 109      76.870  55.350  23.120  1.00  0.00           N
ATOM   1332  H   ALA A 109      77.590  54.650  23.230  1.00  0.00           H
ATOM   1333  CA  ALA A 109      77.210  56.530  22.360  1.00  0.00           C
ATOM   1334  HA  ALA A 109      77.530  57.320  23.050  1.00  0.00           H
ATOM   1335  CB  ALA A 109      78.510  56.210  21.620  1.00  0.00           C
ATOM   1336  HB1 ALA A 109      79.260  55.770  22.280  1.00  0.00           H
ATOM   1337  HB2 ALA A 109      78.250  55.600  20.760  1.00  0.00           H
ATOM   1338  HB3 ALA A 109      78.890  57.170  21.290  1.00  0.00           H
ATOM   1339  C   ALA A 109      76.110  57.010  21.430  1.00  0.00           C
ATOM   1340  O   ALA A 109      75.430  56.180  20.830  1.00  0.00           O
ATOM   1341  N   THR A 110      76.090  58.330  21.240  1.00  0.00           N
ATOM   1342  H   THR A 110      76.800  58.810  21.780  1.00  0.00           H
ATOM   1343  CA  THR A 110      75.310  59.200  20.380  1.00  0.00           C
ATOM   1344  HA  THR A 110      74.950  58.520  19.610  1.00  0.00           H
ATOM   1345  CB  THR A 110      74.170  59.910  21.120  1.00  0.00           C
ATOM   1346  HB  THR A 110      73.800  60.730  20.520  1.00  0.00           H
ATOM   1347  CG2 THR A 110      72.950  59.040  21.410  1.00  0.00           C
ATOM   1348 HG21 THR A 110      72.650  58.520  20.500  1.00  0.00           H
ATOM   1349 HG22 THR A 110      73.120  58.190  22.060  1.00  0.00           H
ATOM   1350 HG23 THR A 110      72.120  59.660  21.760  1.00  0.00           H
ATOM   1351  OG1 THR A 110      74.660  60.570  22.270  1.00  0.00           O
ATOM   1352  HG1 THR A 110      74.100  61.330  22.430  1.00  0.00           H
ATOM   1353  C   THR A 110      76.130  60.280  19.700  1.00  0.00           C
ATOM   1354  O   THR A 110      75.840  60.600  18.540  1.00  0.00           O
ATOM   1355  N   SER A 111      77.110  60.820  20.420  1.00  0.00           N
ATOM   1356  H   SER A 111      77.230  60.530  21.380  1.00  0.00           H
ATOM   1357  CA  SER A 111      77.960  61.880  19.910  1.00  0.00           C
ATOM   1358  HA  SER A 111      77.280  62.590  19.450  1.00  0.00           H
ATOM   1359  CB  SER A 111      78.620  62.520  21.130  1.00  0.00           C
ATOM   1360  HB1 SER A 111      79.150  61.740  21.680  1.00  0.00           H
ATOM   1361  HB2 SER A 111      77.800  62.850  21.760  1.00  0.00           H
ATOM   1362  OG  SER A 111      79.530  63.520  20.730  1.00  0.00           O
ATOM   1363  HG  SER A 111      79.780  64.110  21.440  1.00  0.00           H
ATOM   1364  C   SER A 111      78.850  61.470  18.740  1.00  0.00           C
ATOM   1365  O   SER A 111      79.170  60.290  18.630  1.00  0.00           O
ATOM   1366  N   ILE A 112      79.140  62.350  17.780  1.00  0.00           N
ATOM   1367  H   ILE A 112      78.730  63.270  17.860  1.00  0.00           H
ATOM   1368  CA  ILE A 112      80.090  62.150  16.710  1.00  0.00           C
ATOM   1369  HA  ILE A 112      80.010  61.110  16.380  1.00  0.00           H
ATOM   1370  CB  ILE A 112      79.780  63.090  15.550  1.00  0.00           C
ATOM   1371  HB  ILE A 112      80.520  62.930  14.770  1.00  0.00           H
ATOM   1372  CG2 ILE A 112      78.450  62.880  14.820  1.00  0.00           C
ATOM   1373 HG21 ILE A 112      78.390  63.440  13.890  1.00  0.00           H
ATOM   1374 HG22 ILE A 112      78.430  61.810  14.600  1.00  0.00           H
ATOM   1375 HG23 ILE A 112      77.540  63.100  15.370  1.00  0.00           H
ATOM   1376  CG1 ILE A 112      79.720  64.550  16.000  1.00  0.00           C
ATOM   1377 HG11 ILE A 112      80.560  64.720  16.670  1.00  0.00           H
ATOM   1378 HG12 ILE A 112      78.750  64.690  16.480  1.00  0.00           H
ATOM   1379  CD  ILE A 112      79.910  65.430  14.770  1.00  0.00           C
ATOM   1380  HD1 ILE A 112      80.820  65.090  14.280  1.00  0.00           H
ATOM   1381  HD2 ILE A 112      79.000  65.480  14.170  1.00  0.00           H
ATOM   1382  HD3 ILE A 112      79.930  66.490  15.020  1.00  0.00           H
ATOM   1383  C   ILE A 112      81.550  62.240  17.130  1.00  0.00           C
ATOM   1384  O   ILE A 112      82.420  62.250  16.260  1.00  0.00           O
ATOM   1385  N   ASN A 113      81.890  62.540  18.380  1.00  0.00           N
ATOM   1386  H   ASN A 113      81.140  62.690  19.040  1.00  0.00           H
ATOM   1387  CA  ASN A 113      83.220  62.840  18.910  1.00  0.00           C
ATOM   1388  HA  ASN A 113      83.800  63.410  18.190  1.00  0.00           H
ATOM   1389  CB  ASN A 113      83.020  63.710  20.160  1.00  0.00           C
ATOM   1390  HB1 ASN A 113      82.250  63.370  20.860  1.00  0.00           H
ATOM   1391  HB2 ASN A 113      82.570  64.640  19.780  1.00  0.00           H
ATOM   1392  CG  ASN A 113      84.290  64.080  20.900  1.00  0.00           C
ATOM   1393  OD1 ASN A 113      84.850  63.260  21.630  1.00  0.00           O
ATOM   1394  ND2 ASN A 113      84.770  65.330  20.840  1.00  0.00           N
ATOM   1395 HD21 ASN A 113      84.240  66.010  20.320  1.00  0.00           H
ATOM   1396 HD22 ASN A 113      85.520  65.600  21.460  1.00  0.00           H
ATOM   1397  C   ASN A 113      83.980  61.570  19.260  1.00  0.00           C
ATOM   1398  O   ASN A 113      83.390  60.740  19.960  1.00  0.00           O
ATOM   1399  N   GLY A 114      85.110  61.260  18.640  1.00  0.00           N
ATOM   1400  H   GLY A 114      85.490  61.930  17.980  1.00  0.00           H
ATOM   1401  CA  GLY A 114      85.790  59.990  18.810  1.00  0.00           C
ATOM   1402  HA1 GLY A 114      86.320  59.790  17.880  1.00  0.00           H
ATOM   1403  HA2 GLY A 114      85.150  59.110  18.900  1.00  0.00           H
ATOM   1404  C   GLY A 114      86.890  60.070  19.860  1.00  0.00           C
ATOM   1405  O   GLY A 114      87.950  59.450  19.760  1.00  0.00           O
ATOM   1406  N   GLY A 115      86.600  60.850  20.900  1.00  0.00           N
ATOM   1407  H   GLY A 115      85.740  61.360  20.990  1.00  0.00           H
ATOM   1408  CA  GLY A 115      87.630  61.280  21.830  1.00  0.00           C
ATOM   1409  HA1 GLY A 115      88.020  62.220  21.450  1.00  0.00           H
ATOM   1410  HA2 GLY A 115      88.430  60.530  21.890  1.00  0.00           H
ATOM   1411  C   GLY A 115      87.130  61.400  23.260  1.00  0.00           C
ATOM   1412  O   GLY A 115      86.120  60.860  23.700  1.00  0.00           O
ATOM   1413  N   ASN A 116      87.850  62.220  24.030  1.00  0.00           N
ATOM   1414  H   ASN A 116      88.610  62.770  23.650  1.00  0.00           H
ATOM   1415  CA  ASN A 116      87.710  62.260  25.470  1.00  0.00           C
ATOM   1416  HA  ASN A 116      87.520  61.250  25.840  1.00  0.00           H
ATOM   1417  CB  ASN A 116      89.040  62.700  26.090  1.00  0.00           C
ATOM   1418  HB1 ASN A 116      88.840  62.480  27.140  1.00  0.00           H
ATOM   1419  HB2 ASN A 116      89.150  63.780  25.960  1.00  0.00           H
ATOM   1420  CG  ASN A 116      90.240  61.810  25.780  1.00  0.00           C
ATOM   1421  OD1 ASN A 116      90.180  60.600  25.630  1.00  0.00           O
ATOM   1422  ND2 ASN A 116      91.420  62.420  25.840  1.00  0.00           N
ATOM   1423 HD21 ASN A 116      91.560  63.420  25.750  1.00  0.00           H
ATOM   1424 HD22 ASN A 116      92.210  61.790  25.840  1.00  0.00           H
ATOM   1425  C   ASN A 116      86.580  63.130  26.000  1.00  0.00           C
ATOM   1426  O   ASN A 116      86.500  63.460  27.190  1.00  0.00           O
ATOM   1427  N   LYS A 117      85.740  63.590  25.080  1.00  0.00           N
ATOM   1428  H   LYS A 117      85.900  63.270  24.130  1.00  0.00           H
ATOM   1429  CA  LYS A 117      84.540  64.360  25.340  1.00  0.00           C
ATOM   1430  HA  LYS A 117      84.400  64.380  26.420  1.00  0.00           H
ATOM   1431  CB  LYS A 117      84.630  65.760  24.740  1.00  0.00           C
ATOM   1432  HB1 LYS A 117      83.720  66.310  25.010  1.00  0.00           H
ATOM   1433  HB2 LYS A 117      84.800  65.760  23.670  1.00  0.00           H
ATOM   1434  CG  LYS A 117      85.660  66.750  25.270  1.00  0.00           C
ATOM   1435  HG1 LYS A 117      85.700  67.600  24.590  1.00  0.00           H
ATOM   1436  HG2 LYS A 117      86.650  66.310  25.200  1.00  0.00           H
ATOM   1437  CD  LYS A 117      85.350  67.270  26.670  1.00  0.00           C
ATOM   1438  HD1 LYS A 117      85.490  66.390  27.310  1.00  0.00           H
ATOM   1439  HD2 LYS A 117      84.300  67.560  26.600  1.00  0.00           H
ATOM   1440  CE  LYS A 117      86.250  68.290  27.350  1.00  0.00           C
ATOM   1441  HE1 LYS A 117      86.560  68.950  26.550  1.00  0.00           H
ATOM   1442  HE2 LYS A 117      87.150  67.810  27.710  1.00  0.00           H
ATOM   1443  NZ  LYS A 117      85.650  69.200  28.350  1.00  0.00           N
ATOM   1444  HZ1 LYS A 117      86.220  70.040  28.290  1.00  0.00           H
ATOM   1445  HZ2 LYS A 117      84.750  69.560  28.050  1.00  0.00           H
ATOM   1446  HZ3 LYS A 117      85.600  68.770  29.260  1.00  0.00           H
ATOM   1447  C   LYS A 117      83.270  63.620  24.960  1.00  0.00           C
ATOM   1448  O   LYS A 117      82.170  64.190  24.990  1.00  0.00           O
ATOM   1449  N   ASN A 118      83.380  62.380  24.480  1.00  0.00           N
ATOM   1450  H   ASN A 118      84.310  62.030  24.300  1.00  0.00           H
ATOM   1451  CA  ASN A 118      82.300  61.560  23.970  1.00  0.00           C
ATOM   1452  HA  ASN A 118      81.660  62.030  23.220  1.00  0.00           H
ATOM   1453  CB  ASN A 118      82.950  60.310  23.380  1.00  0.00           C
ATOM   1454  HB1 ASN A 118      83.500  59.800  24.180  1.00  0.00           H
ATOM   1455  HB2 ASN A 118      83.630  60.690  22.610  1.00  0.00           H
ATOM   1456  CG  ASN A 118      82.010  59.260  22.810  1.00  0.00           C
ATOM   1457  OD1 ASN A 118      81.340  58.480  23.490  1.00  0.00           O
ATOM   1458  ND2 ASN A 118      81.960  59.030  21.500  1.00  0.00           N
ATOM   1459 HD21 ASN A 118      82.690  59.490  20.970  1.00  0.00           H
ATOM   1460 HD22 ASN A 118      81.370  58.250  21.270  1.00  0.00           H
ATOM   1461  C   ASN A 118      81.320  61.110  25.050  1.00  0.00           C
ATOM   1462  O   ASN A 118      80.180  60.880  24.670  1.00  0.00           O
ATOM   1463  N   LYS A 119      81.760  61.020  26.310  1.00  0.00           N
ATOM   1464  H   LYS A 119      82.710  61.260  26.560  1.00  0.00           H
ATOM   1465  CA  LYS A 119      80.900  60.610  27.400  1.00  0.00           C
ATOM   1466  HA  LYS A 119      79.900  60.560  26.980  1.00  0.00           H
ATOM   1467  CB  LYS A 119      81.450  59.250  27.800  1.00  0.00           C
ATOM   1468  HB1 LYS A 119      80.900  58.870  28.660  1.00  0.00           H
ATOM   1469  HB2 LYS A 119      82.470  59.430  28.150  1.00  0.00           H
ATOM   1470  CG  LYS A 119      81.360  58.180  26.710  1.00  0.00           C
ATOM   1471  HG1 LYS A 119      82.270  58.390  26.150  1.00  0.00           H
ATOM   1472  HG2 LYS A 119      80.490  58.350  26.080  1.00  0.00           H
ATOM   1473  CD  LYS A 119      81.390  56.740  27.210  1.00  0.00           C
ATOM   1474  HD1 LYS A 119      80.470  56.520  27.750  1.00  0.00           H
ATOM   1475  HD2 LYS A 119      82.220  56.590  27.890  1.00  0.00           H
ATOM   1476  CE  LYS A 119      81.550  55.800  26.020  1.00  0.00           C
ATOM   1477  HE1 LYS A 119      81.280  54.790  26.320  1.00  0.00           H
ATOM   1478  HE2 LYS A 119      82.570  55.750  25.660  1.00  0.00           H
ATOM   1479  NZ  LYS A 119      80.700  56.130  24.870  1.00  0.00           N
ATOM   1480  HZ1 LYS A 119      80.620  55.340  24.240  1.00  0.00           H
ATOM   1481  HZ2 LYS A 119      79.760  56.320  25.190  1.00  0.00           H
ATOM   1482  HZ3 LYS A 119      80.980  56.980  24.400  1.00  0.00           H
ATOM   1483  C   LYS A 119      80.890  61.570  28.580  1.00  0.00           C
ATOM   1484  O   LYS A 119      81.610  62.570  28.620  1.00  0.00           O
ATOM   1485  N   GLN A 120      79.920  61.290  29.450  1.00  0.00           N
ATOM   1486  H   GLN A 120      79.360  60.490  29.210  1.00  0.00           H
ATOM   1487  CA  GLN A 120      79.410  62.110  30.540  1.00  0.00           C
ATOM   1488  HA  GLN A 120      80.070  62.940  30.790  1.00  0.00           H
ATOM   1489  CB  GLN A 120      78.090  62.690  30.050  1.00  0.00           C
ATOM   1490  HB1 GLN A 120      77.790  63.340  30.870  1.00  0.00           H
ATOM   1491  HB2 GLN A 120      77.300  61.940  30.020  1.00  0.00           H
ATOM   1492  CG  GLN A 120      78.280  63.510  28.780  1.00  0.00           C
ATOM   1493  HG1 GLN A 120      79.260  63.990  28.840  1.00  0.00           H
ATOM   1494  HG2 GLN A 120      77.550  64.320  28.760  1.00  0.00           H
ATOM   1495  CD  GLN A 120      78.070  62.710  27.500  1.00  0.00           C
ATOM   1496  OE1 GLN A 120      77.210  61.830  27.370  1.00  0.00           O
ATOM   1497  NE2 GLN A 120      78.650  63.200  26.400  1.00  0.00           N
ATOM   1498 HE21 GLN A 120      79.200  64.040  26.480  1.00  0.00           H
ATOM   1499 HE22 GLN A 120      78.500  62.620  25.590  1.00  0.00           H
ATOM   1500  C   GLN A 120      79.240  61.240  31.780  1.00  0.00           C
ATOM   1501  O   GLN A 120      78.990  60.040  31.710  1.00  0.00           O
ATOM   1502  N   GLN A 121      79.260  61.950  32.910  1.00  0.00           N
ATOM   1503  H   GLN A 121      79.360  62.950  32.830  1.00  0.00           H
ATOM   1504  CA  GLN A 121      79.500  61.320  34.190  1.00  0.00           C
ATOM   1505  HA  GLN A 121      80.230  60.520  34.070  1.00  0.00           H
ATOM   1506  CB  GLN A 121      80.240  62.330  35.070  1.00  0.00           C
ATOM   1507  HB1 GLN A 121      80.540  62.010  36.070  1.00  0.00           H
ATOM   1508  HB2 GLN A 121      79.570  63.160  35.280  1.00  0.00           H
ATOM   1509  CG  GLN A 121      81.560  62.830  34.480  1.00  0.00           C
ATOM   1510  HG1 GLN A 121      82.070  63.470  35.200  1.00  0.00           H
ATOM   1511  HG2 GLN A 121      81.270  63.360  33.570  1.00  0.00           H
ATOM   1512  CD  GLN A 121      82.580  61.730  34.210  1.00  0.00           C
ATOM   1513  OE1 GLN A 121      82.770  60.760  34.940  1.00  0.00           O
ATOM   1514  NE2 GLN A 121      83.120  61.640  32.990  1.00  0.00           N
ATOM   1515 HE21 GLN A 121      82.890  62.280  32.240  1.00  0.00           H
ATOM   1516 HE22 GLN A 121      83.860  60.960  32.860  1.00  0.00           H
ATOM   1517  C   GLN A 121      78.300  60.740  34.920  1.00  0.00           C
ATOM   1518  O   GLN A 121      78.110  60.850  36.130  1.00  0.00           O
ATOM   1519  N   ARG A 122      77.450  59.940  34.280  1.00  0.00           N
ATOM   1520  H   ARG A 122      77.830  59.560  33.420  1.00  0.00           H
ATOM   1521  CA  ARG A 122      76.160  59.520  34.790  1.00  0.00           C
ATOM   1522  HA  ARG A 122      76.290  59.380  35.860  1.00  0.00           H
ATOM   1523  CB  ARG A 122      75.030  60.540  34.680  1.00  0.00           C
ATOM   1524  HB1 ARG A 122      75.180  61.350  35.390  1.00  0.00           H
ATOM   1525  HB2 ARG A 122      74.130  60.080  35.090  1.00  0.00           H
ATOM   1526  CG  ARG A 122      74.820  61.090  33.270  1.00  0.00           C
ATOM   1527  HG1 ARG A 122      75.700  61.210  32.640  1.00  0.00           H
ATOM   1528  HG2 ARG A 122      74.430  62.090  33.440  1.00  0.00           H
ATOM   1529  CD  ARG A 122      73.760  60.320  32.480  1.00  0.00           C
ATOM   1530  HD1 ARG A 122      72.780  60.540  32.910  1.00  0.00           H
ATOM   1531  HD2 ARG A 122      73.950  59.250  32.540  1.00  0.00           H
ATOM   1532  NE  ARG A 122      73.780  60.620  31.050  1.00  0.00           N
ATOM   1533  HE  ARG A 122      73.080  61.300  30.790  1.00  0.00           H
ATOM   1534  CZ  ARG A 122      74.770  60.360  30.180  1.00  0.00           C
ATOM   1535  NH1 ARG A 122      75.780  59.560  30.530  1.00  0.00           N
ATOM   1536 HH11 ARG A 122      75.890  59.120  31.430  1.00  0.00           H
ATOM   1537 HH12 ARG A 122      76.400  59.260  29.790  1.00  0.00           H
ATOM   1538  NH2 ARG A 122      74.770  60.970  28.990  1.00  0.00           N
ATOM   1539 HH21 ARG A 122      74.420  61.920  29.020  1.00  0.00           H
ATOM   1540 HH22 ARG A 122      75.680  60.950  28.560  1.00  0.00           H
ATOM   1541  C   ARG A 122      75.720  58.200  34.180  1.00  0.00           C
ATOM   1542  O   ARG A 122      75.990  58.060  32.990  1.00  0.00           O
ATOM   1543  N   ASP A 123      74.860  57.440  34.860  1.00  0.00           N
ATOM   1544  H   ASP A 123      74.720  57.670  35.840  1.00  0.00           H
ATOM   1545  CA  ASP A 123      73.980  56.440  34.270  1.00  0.00           C
ATOM   1546  HA  ASP A 123      74.120  56.460  33.190  1.00  0.00           H
ATOM   1547  CB  ASP A 123      74.370  55.070  34.810  1.00  0.00           C
ATOM   1548  HB1 ASP A 123      73.640  54.330  34.500  1.00  0.00           H
ATOM   1549  HB2 ASP A 123      74.440  55.080  35.900  1.00  0.00           H
ATOM   1550  CG  ASP A 123      75.770  54.610  34.450  1.00  0.00           C
ATOM   1551  OD1 ASP A 123      76.410  55.160  33.530  1.00  0.00           O
ATOM   1552  OD2 ASP A 123      76.180  53.550  34.970  1.00  0.00           O
ATOM   1553  C   ASP A 123      72.550  56.720  34.720  1.00  0.00           C
ATOM   1554  O   ASP A 123      72.340  57.570  35.590  1.00  0.00           O
ATOM   1555  N   PHE A 124      71.630  55.910  34.190  1.00  0.00           N
ATOM   1556  H   PHE A 124      71.890  55.390  33.370  1.00  0.00           H
ATOM   1557  CA  PHE A 124      70.270  56.030  34.690  1.00  0.00           C
ATOM   1558  HA  PHE A 124      70.260  56.210  35.760  1.00  0.00           H
ATOM   1559  CB  PHE A 124      69.620  57.210  33.970  1.00  0.00           C
ATOM   1560  HB1 PHE A 124      69.910  58.200  34.330  1.00  0.00           H
ATOM   1561  HB2 PHE A 124      68.540  57.160  34.140  1.00  0.00           H
ATOM   1562  CG  PHE A 124      69.800  57.280  32.480  1.00  0.00           C
ATOM   1563  CD1 PHE A 124      70.730  58.110  31.850  1.00  0.00           C
ATOM   1564  HD1 PHE A 124      71.480  58.640  32.420  1.00  0.00           H
ATOM   1565  CE1 PHE A 124      70.870  58.220  30.460  1.00  0.00           C
ATOM   1566  HE1 PHE A 124      71.740  58.690  30.000  1.00  0.00           H
ATOM   1567  CZ  PHE A 124      69.920  57.560  29.680  1.00  0.00           C
ATOM   1568  HZ  PHE A 124      70.010  57.550  28.600  1.00  0.00           H
ATOM   1569  CE2 PHE A 124      68.860  56.830  30.240  1.00  0.00           C
ATOM   1570  HE2 PHE A 124      68.170  56.270  29.630  1.00  0.00           H
ATOM   1571  CD2 PHE A 124      68.850  56.680  31.630  1.00  0.00           C
ATOM   1572  HD2 PHE A 124      68.060  56.080  32.050  1.00  0.00           H
ATOM   1573  C   PHE A 124      69.450  54.760  34.640  1.00  0.00           C
ATOM   1574  O   PHE A 124      69.990  53.710  34.300  1.00  0.00           O
ATOM   1575  N   VAL A 125      68.240  54.760  35.220  1.00  0.00           N
ATOM   1576  H   VAL A 125      67.920  55.670  35.530  1.00  0.00           H
ATOM   1577  CA  VAL A 125      67.160  53.820  35.020  1.00  0.00           C
ATOM   1578  HA  VAL A 125      67.560  52.940  34.510  1.00  0.00           H
ATOM   1579  CB  VAL A 125      66.690  53.290  36.370  1.00  0.00           C
ATOM   1580  HB  VAL A 125      66.340  54.240  36.790  1.00  0.00           H
ATOM   1581  CG1 VAL A 125      65.570  52.250  36.390  1.00  0.00           C
ATOM   1582 HG11 VAL A 125      64.630  52.710  36.080  1.00  0.00           H
ATOM   1583 HG12 VAL A 125      65.870  51.500  35.660  1.00  0.00           H
ATOM   1584 HG13 VAL A 125      65.400  51.800  37.370  1.00  0.00           H
ATOM   1585  CG2 VAL A 125      67.840  52.690  37.160  1.00  0.00           C
ATOM   1586 HG21 VAL A 125      68.520  53.480  37.480  1.00  0.00           H
ATOM   1587 HG22 VAL A 125      67.610  52.150  38.080  1.00  0.00           H
ATOM   1588 HG23 VAL A 125      68.350  52.010  36.480  1.00  0.00           H
ATOM   1589  C   VAL A 125      66.070  54.340  34.100  1.00  0.00           C
ATOM   1590  O   VAL A 125      66.000  55.560  33.940  1.00  0.00           O
ATOM   1591  N   VAL A 126      65.150  53.560  33.530  1.00  0.00           N
ATOM   1592  H   VAL A 126      65.260  52.560  33.670  1.00  0.00           H
ATOM   1593  CA  VAL A 126      64.010  53.940  32.720  1.00  0.00           C
ATOM   1594  HA  VAL A 126      63.640  54.900  33.070  1.00  0.00           H
ATOM   1595  CB  VAL A 126      64.330  54.070  31.240  1.00  0.00           C
ATOM   1596  HB  VAL A 126      64.670  53.100  30.870  1.00  0.00           H
ATOM   1597  CG1 VAL A 126      63.190  54.500  30.310  1.00  0.00           C
ATOM   1598 HG11 VAL A 126      62.840  55.490  30.600  1.00  0.00           H
ATOM   1599 HG12 VAL A 126      63.490  54.460  29.260  1.00  0.00           H
ATOM   1600 HG13 VAL A 126      62.420  53.740  30.440  1.00  0.00           H
ATOM   1601  CG2 VAL A 126      65.480  55.020  30.940  1.00  0.00           C
ATOM   1602 HG21 VAL A 126      66.490  54.660  31.170  1.00  0.00           H
ATOM   1603 HG22 VAL A 126      65.600  55.220  29.880  1.00  0.00           H
ATOM   1604 HG23 VAL A 126      65.370  55.950  31.510  1.00  0.00           H
ATOM   1605  C   VAL A 126      62.870  52.930  32.860  1.00  0.00           C
ATOM   1606  O   VAL A 126      63.060  51.750  32.580  1.00  0.00           O
ATOM   1607  N   LYS A 127      61.670  53.330  33.280  1.00  0.00           N
ATOM   1608  H   LYS A 127      61.710  54.290  33.600  1.00  0.00           H
ATOM   1609  CA  LYS A 127      60.560  52.480  33.640  1.00  0.00           C
ATOM   1610  HA  LYS A 127      60.740  51.520  33.170  1.00  0.00           H
ATOM   1611  CB  LYS A 127      60.690  52.090  35.110  1.00  0.00           C
ATOM   1612  HB1 LYS A 127      60.380  52.970  35.680  1.00  0.00           H
ATOM   1613  HB2 LYS A 127      61.740  51.940  35.350  1.00  0.00           H
ATOM   1614  CG  LYS A 127      59.780  50.920  35.480  1.00  0.00           C
ATOM   1615  HG1 LYS A 127      58.830  51.020  34.950  1.00  0.00           H
ATOM   1616  HG2 LYS A 127      59.520  50.920  36.540  1.00  0.00           H
ATOM   1617  CD  LYS A 127      60.380  49.580  35.050  1.00  0.00           C
ATOM   1618  HD1 LYS A 127      61.470  49.650  35.020  1.00  0.00           H
ATOM   1619  HD2 LYS A 127      59.930  49.270  34.110  1.00  0.00           H
ATOM   1620  CE  LYS A 127      60.020  48.540  36.110  1.00  0.00           C
ATOM   1621  HE1 LYS A 127      59.810  49.000  37.070  1.00  0.00           H
ATOM   1622  HE2 LYS A 127      60.980  48.030  36.130  1.00  0.00           H
ATOM   1623  NZ  LYS A 127      58.930  47.700  35.590  1.00  0.00           N
ATOM   1624  HZ1 LYS A 127      58.560  47.000  36.220  1.00  0.00           H
ATOM   1625  HZ2 LYS A 127      58.140  48.250  35.300  1.00  0.00           H
ATOM   1626  HZ3 LYS A 127      59.210  47.160  34.780  1.00  0.00           H
ATOM   1627  C   LYS A 127      59.180  53.040  33.310  1.00  0.00           C
ATOM   1628  O   LYS A 127      58.940  54.240  33.420  1.00  0.00           O
ATOM   1629  N   PHE A 128      58.330  52.140  32.810  1.00  0.00           N
ATOM   1630  H   PHE A 128      58.680  51.210  32.610  1.00  0.00           H
ATOM   1631  CA  PHE A 128      56.920  52.300  32.560  1.00  0.00           C
ATOM   1632  HA  PHE A 128      56.760  53.300  32.140  1.00  0.00           H
ATOM   1633  CB  PHE A 128      56.420  51.200  31.630  1.00  0.00           C
ATOM   1634  HB1 PHE A 128      55.400  50.940  31.910  1.00  0.00           H
ATOM   1635  HB2 PHE A 128      56.940  50.270  31.860  1.00  0.00           H
ATOM   1636  CG  PHE A 128      56.570  51.460  30.160  1.00  0.00           C
ATOM   1637  CD1 PHE A 128      57.200  50.500  29.370  1.00  0.00           C
ATOM   1638  HD1 PHE A 128      57.530  49.540  29.730  1.00  0.00           H
ATOM   1639  CE1 PHE A 128      57.390  50.860  28.030  1.00  0.00           C
ATOM   1640  HE1 PHE A 128      57.810  50.130  27.360  1.00  0.00           H
ATOM   1641  CZ  PHE A 128      56.600  51.890  27.490  1.00  0.00           C
ATOM   1642  HZ  PHE A 128      56.560  51.930  26.410  1.00  0.00           H
ATOM   1643  CE2 PHE A 128      55.930  52.860  28.250  1.00  0.00           C
ATOM   1644  HE2 PHE A 128      55.380  53.610  27.700  1.00  0.00           H
ATOM   1645  CD2 PHE A 128      55.990  52.630  29.630  1.00  0.00           C
ATOM   1646  HD2 PHE A 128      55.500  53.270  30.340  1.00  0.00           H
ATOM   1647  C   PHE A 128      56.150  52.240  33.870  1.00  0.00           C
ATOM   1648  O   PHE A 128      56.360  51.300  34.640  1.00  0.00           O
ATOM   1649  N   PHE A 129      55.280  53.210  34.130  1.00  0.00           N
ATOM   1650  H   PHE A 129      55.200  53.980  33.470  1.00  0.00           H
ATOM   1651  CA  PHE A 129      54.580  53.220  35.400  1.00  0.00           C
ATOM   1652  HA  PHE A 129      54.580  52.190  35.760  1.00  0.00           H
ATOM   1653  CB  PHE A 129      55.380  54.020  36.420  1.00  0.00           C
ATOM   1654  HB1 PHE A 129      54.720  54.660  37.000  1.00  0.00           H
ATOM   1655  HB2 PHE A 129      55.980  54.800  35.940  1.00  0.00           H
ATOM   1656  CG  PHE A 129      56.280  53.080  37.180  1.00  0.00           C
ATOM   1657  CD1 PHE A 129      55.750  52.320  38.230  1.00  0.00           C
ATOM   1658  HD1 PHE A 129      54.670  52.250  38.280  1.00  0.00           H
ATOM   1659  CE1 PHE A 129      56.600  51.710  39.150  1.00  0.00           C
ATOM   1660  HE1 PHE A 129      56.150  51.130  39.940  1.00  0.00           H
ATOM   1661  CZ  PHE A 129      57.990  51.840  39.040  1.00  0.00           C
ATOM   1662  HZ  PHE A 129      58.620  51.320  39.760  1.00  0.00           H
ATOM   1663  CE2 PHE A 129      58.560  52.620  38.020  1.00  0.00           C
ATOM   1664  HE2 PHE A 129      59.630  52.670  37.890  1.00  0.00           H
ATOM   1665  CD2 PHE A 129      57.680  53.140  37.070  1.00  0.00           C
ATOM   1666  HD2 PHE A 129      58.060  53.720  36.240  1.00  0.00           H
ATOM   1667  C   PHE A 129      53.100  53.560  35.370  1.00  0.00           C
ATOM   1668  O   PHE A 129      52.330  53.230  36.270  1.00  0.00           O
ATOM   1669  N   TRP A 130      52.630  54.420  34.460  1.00  0.00           N
ATOM   1670  H   TRP A 130      53.270  54.720  33.730  1.00  0.00           H
ATOM   1671  CA  TRP A 130      51.360  55.110  34.460  1.00  0.00           C
ATOM   1672  HA  TRP A 130      50.520  54.510  34.830  1.00  0.00           H
ATOM   1673  CB  TRP A 130      51.450  56.180  35.550  1.00  0.00           C
ATOM   1674  HB1 TRP A 130      52.210  56.910  35.280  1.00  0.00           H
ATOM   1675  HB2 TRP A 130      51.750  55.770  36.520  1.00  0.00           H
ATOM   1676  CG  TRP A 130      50.170  56.900  35.830  1.00  0.00           C
ATOM   1677  CD1 TRP A 130      49.770  57.960  35.090  1.00  0.00           C
ATOM   1678  HD1 TRP A 130      50.360  58.440  34.330  1.00  0.00           H
ATOM   1679  NE1 TRP A 130      48.540  58.360  35.570  1.00  0.00           N
ATOM   1680  HE1 TRP A 130      48.070  59.150  35.130  1.00  0.00           H
ATOM   1681  CE2 TRP A 130      48.030  57.470  36.490  1.00  0.00           C
ATOM   1682  CZ2 TRP A 130      46.820  57.420  37.200  1.00  0.00           C
ATOM   1683  HZ2 TRP A 130      46.060  58.160  37.010  1.00  0.00           H
ATOM   1684  CH2 TRP A 130      46.610  56.390  38.120  1.00  0.00           C
ATOM   1685  HH2 TRP A 130      45.660  56.260  38.620  1.00  0.00           H
ATOM   1686  CZ3 TRP A 130      47.630  55.470  38.420  1.00  0.00           C
ATOM   1687  HZ3 TRP A 130      47.520  54.600  39.050  1.00  0.00           H
ATOM   1688  CE3 TRP A 130      48.810  55.540  37.670  1.00  0.00           C
ATOM   1689  HE3 TRP A 130      49.620  54.910  38.010  1.00  0.00           H
ATOM   1690  CD2 TRP A 130      49.080  56.550  36.730  1.00  0.00           C
ATOM   1691  C   TRP A 130      50.940  55.720  33.130  1.00  0.00           C
ATOM   1692  O   TRP A 130      51.790  56.220  32.400  1.00  0.00           O
ATOM   1693  N   ARG A 131      49.660  55.720  32.730  1.00  0.00           N
ATOM   1694  H   ARG A 131      49.620  55.860  31.730  1.00  0.00           H
ATOM   1695  CA  ARG A 131      48.440  55.190  33.300  1.00  0.00           C
ATOM   1696  HA  ARG A 131      48.490  55.530  34.330  1.00  0.00           H
ATOM   1697  CB  ARG A 131      47.200  55.780  32.630  1.00  0.00           C
ATOM   1698  HB1 ARG A 131      46.410  55.050  32.810  1.00  0.00           H
ATOM   1699  HB2 ARG A 131      47.320  55.700  31.550  1.00  0.00           H
ATOM   1700  CG  ARG A 131      46.700  57.130  33.120  1.00  0.00           C
ATOM   1701  HG1 ARG A 131      47.470  57.900  33.110  1.00  0.00           H
ATOM   1702  HG2 ARG A 131      46.440  57.030  34.180  1.00  0.00           H
ATOM   1703  CD  ARG A 131      45.450  57.700  32.450  1.00  0.00           C
ATOM   1704  HD1 ARG A 131      44.560  57.070  32.410  1.00  0.00           H
ATOM   1705  HD2 ARG A 131      45.720  57.980  31.430  1.00  0.00           H
ATOM   1706  NE  ARG A 131      45.060  58.930  33.150  1.00  0.00           N
ATOM   1707  HE  ARG A 131      45.710  59.680  33.350  1.00  0.00           H
ATOM   1708  CZ  ARG A 131      43.830  59.210  33.610  1.00  0.00           C
ATOM   1709  NH1 ARG A 131      42.810  58.350  33.730  1.00  0.00           N
ATOM   1710 HH11 ARG A 131      43.100  57.390  33.880  1.00  0.00           H
ATOM   1711 HH12 ARG A 131      41.880  58.700  33.880  1.00  0.00           H
ATOM   1712  NH2 ARG A 131      43.550  60.450  34.040  1.00  0.00           N
ATOM   1713 HH21 ARG A 131      44.280  61.150  33.980  1.00  0.00           H
ATOM   1714 HH22 ARG A 131      42.620  60.740  34.300  1.00  0.00           H
ATOM   1715  C   ARG A 131      48.400  53.680  33.180  1.00  0.00           C
ATOM   1716  O   ARG A 131      47.900  53.090  34.140  1.00  0.00           O
ATOM   1717  N   GLY A 132      48.800  53.060  32.070  1.00  0.00           N
ATOM   1718  H   GLY A 132      49.050  53.610  31.260  1.00  0.00           H
ATOM   1719  CA  GLY A 132      48.700  51.630  31.810  1.00  0.00           C
ATOM   1720  HA1 GLY A 132      48.800  51.460  30.740  1.00  0.00           H
ATOM   1721  HA2 GLY A 132      47.760  51.210  32.160  1.00  0.00           H
ATOM   1722  C   GLY A 132      49.770  50.860  32.570  1.00  0.00           C
ATOM   1723  O   GLY A 132      49.490  50.580  33.740  1.00  0.00           O
ATOM   1724  N   PRO A 133      50.880  50.420  31.970  1.00  0.00           N
ATOM   1725  CD  PRO A 133      51.350  50.720  30.640  1.00  0.00           C
ATOM   1726  HD1 PRO A 133      51.430  51.780  30.420  1.00  0.00           H
ATOM   1727  HD2 PRO A 133      50.620  50.340  29.920  1.00  0.00           H
ATOM   1728  CG  PRO A 133      52.740  50.090  30.500  1.00  0.00           C
ATOM   1729  HG1 PRO A 133      53.430  50.910  30.700  1.00  0.00           H
ATOM   1730  HG2 PRO A 133      52.760  49.730  29.470  1.00  0.00           H
ATOM   1731  CB  PRO A 133      52.670  48.940  31.500  1.00  0.00           C
ATOM   1732  HB1 PRO A 133      53.660  48.610  31.810  1.00  0.00           H
ATOM   1733  HB2 PRO A 133      52.180  48.060  31.090  1.00  0.00           H
ATOM   1734  CA  PRO A 133      51.750  49.450  32.610  1.00  0.00           C
ATOM   1735  HA  PRO A 133      51.040  48.680  32.900  1.00  0.00           H
ATOM   1736  C   PRO A 133      52.540  49.980  33.800  1.00  0.00           C
ATOM   1737  O   PRO A 133      53.080  51.090  33.870  1.00  0.00           O
ATOM   1738  N   HIS A 134      52.810  49.060  34.720  1.00  0.00           N
ATOM   1739  H   HIS A 134      52.460  48.130  34.510  1.00  0.00           H
ATOM   1740  CA  HIS A 134      53.130  49.330  36.110  1.00  0.00           C
ATOM   1741  HA  HIS A 134      53.730  50.240  36.160  1.00  0.00           H
ATOM   1742  CB  HIS A 134      51.860  49.650  36.880  1.00  0.00           C
ATOM   1743  HB1 HIS A 134      51.470  50.570  36.450  1.00  0.00           H
ATOM   1744  HB2 HIS A 134      52.060  49.880  37.930  1.00  0.00           H
ATOM   1745  CG  HIS A 134      50.780  48.610  36.770  1.00  0.00           C
ATOM   1746  ND1 HIS A 134      49.800  48.580  35.790  1.00  0.00           N
ATOM   1747  HD1 HIS A 134      49.620  49.360  35.170  1.00  0.00           H
ATOM   1748  CE1 HIS A 134      49.160  47.400  35.860  1.00  0.00           C
ATOM   1749  HE1 HIS A 134      48.270  47.150  35.300  1.00  0.00           H
ATOM   1750  NE2 HIS A 134      49.600  46.740  36.940  1.00  0.00           N
ATOM   1751  CD2 HIS A 134      50.670  47.440  37.490  1.00  0.00           C
ATOM   1752  HD2 HIS A 134      51.360  47.110  38.250  1.00  0.00           H
ATOM   1753  C   HIS A 134      53.920  48.190  36.750  1.00  0.00           C
ATOM   1754  O   HIS A 134      54.400  48.340  37.870  1.00  0.00           O
ATOM   1755  N   VAL A 135      53.930  46.990  36.170  1.00  0.00           N
ATOM   1756  H   VAL A 135      53.600  46.870  35.220  1.00  0.00           H
ATOM   1757  CA  VAL A 135      54.340  45.790  36.870  1.00  0.00           C
ATOM   1758  HA  VAL A 135      53.850  45.750  37.840  1.00  0.00           H
ATOM   1759  CB  VAL A 135      53.810  44.570  36.110  1.00  0.00           C
ATOM   1760  HB  VAL A 135      54.170  44.530  35.080  1.00  0.00           H
ATOM   1761  CG1 VAL A 135      54.180  43.270  36.820  1.00  0.00           C
ATOM   1762 HG11 VAL A 135      53.870  43.200  37.860  1.00  0.00           H
ATOM   1763 HG12 VAL A 135      53.610  42.530  36.270  1.00  0.00           H
ATOM   1764 HG13 VAL A 135      55.260  43.110  36.740  1.00  0.00           H
ATOM   1765  CG2 VAL A 135      52.290  44.570  35.960  1.00  0.00           C
ATOM   1766 HG21 VAL A 135      52.040  44.420  34.910  1.00  0.00           H
ATOM   1767 HG22 VAL A 135      51.860  43.770  36.570  1.00  0.00           H
ATOM   1768 HG23 VAL A 135      51.690  45.430  36.270  1.00  0.00           H
ATOM   1769  C   VAL A 135      55.820  45.650  37.200  1.00  0.00           C
ATOM   1770  O   VAL A 135      56.580  46.110  36.350  1.00  0.00           O
ATOM   1771  N   VAL A 136      56.180  44.940  38.270  1.00  0.00           N
ATOM   1772  H   VAL A 136      55.460  44.560  38.870  1.00  0.00           H
ATOM   1773  CA  VAL A 136      57.570  44.830  38.690  1.00  0.00           C
ATOM   1774  HA  VAL A 136      57.880  45.850  38.890  1.00  0.00           H
ATOM   1775  CB  VAL A 136      57.610  43.920  39.920  1.00  0.00           C
ATOM   1776  HB  VAL A 136      56.960  44.370  40.660  1.00  0.00           H
ATOM   1777  CG1 VAL A 136      57.190  42.480  39.630  1.00  0.00           C
ATOM   1778 HG11 VAL A 136      56.240  42.510  39.100  1.00  0.00           H
ATOM   1779 HG12 VAL A 136      57.990  42.020  39.050  1.00  0.00           H
ATOM   1780 HG13 VAL A 136      57.180  41.960  40.580  1.00  0.00           H
ATOM   1781  CG2 VAL A 136      58.990  44.020  40.570  1.00  0.00           C
ATOM   1782 HG21 VAL A 136      59.750  43.440  40.040  1.00  0.00           H
ATOM   1783 HG22 VAL A 136      59.290  45.070  40.620  1.00  0.00           H
ATOM   1784 HG23 VAL A 136      59.010  43.570  41.560  1.00  0.00           H
ATOM   1785  C   VAL A 136      58.650  44.560  37.660  1.00  0.00           C
ATOM   1786  O   VAL A 136      59.610  45.330  37.580  1.00  0.00           O
ATOM   1787  N   ASN A 137      58.450  43.460  36.930  1.00  0.00           N
ATOM   1788  H   ASN A 137      57.640  42.910  37.190  1.00  0.00           H
ATOM   1789  CA  ASN A 137      59.240  42.910  35.850  1.00  0.00           C
ATOM   1790  HA  ASN A 137      58.800  41.930  35.640  1.00  0.00           H
ATOM   1791  CB  ASN A 137      59.210  43.820  34.620  1.00  0.00           C
ATOM   1792  HB1 ASN A 137      59.890  43.470  33.840  1.00  0.00           H
ATOM   1793  HB2 ASN A 137      59.450  44.840  34.900  1.00  0.00           H
ATOM   1794  CG  ASN A 137      57.770  43.870  34.130  1.00  0.00           C
ATOM   1795  OD1 ASN A 137      56.970  42.950  34.260  1.00  0.00           O
ATOM   1796  ND2 ASN A 137      57.410  44.990  33.510  1.00  0.00           N
ATOM   1797 HD21 ASN A 137      58.150  45.650  33.330  1.00  0.00           H
ATOM   1798 HD22 ASN A 137      56.500  45.110  33.080  1.00  0.00           H
ATOM   1799  C   ASN A 137      60.650  42.570  36.300  1.00  0.00           C
ATOM   1800  O   ASN A 137      60.800  42.010  37.380  1.00  0.00           O
ATOM   1801  N   ARG A 138      61.660  43.060  35.580  1.00  0.00           N
ATOM   1802  H   ARG A 138      61.380  43.700  34.860  1.00  0.00           H
ATOM   1803  CA  ARG A 138      63.080  42.930  35.850  1.00  0.00           C
ATOM   1804  HA  ARG A 138      63.120  41.930  36.280  1.00  0.00           H
ATOM   1805  CB  ARG A 138      63.990  43.010  34.630  1.00  0.00           C
ATOM   1806  HB1 ARG A 138      65.050  42.980  34.870  1.00  0.00           H
ATOM   1807  HB2 ARG A 138      63.840  43.980  34.160  1.00  0.00           H
ATOM   1808  CG  ARG A 138      63.760  41.920  33.590  1.00  0.00           C
ATOM   1809  HG1 ARG A 138      62.710  41.900  33.280  1.00  0.00           H
ATOM   1810  HG2 ARG A 138      64.000  40.960  34.060  1.00  0.00           H
ATOM   1811  CD  ARG A 138      64.590  42.280  32.370  1.00  0.00           C
ATOM   1812  HD1 ARG A 138      64.410  43.300  32.020  1.00  0.00           H
ATOM   1813  HD2 ARG A 138      64.310  41.680  31.500  1.00  0.00           H
ATOM   1814  NE  ARG A 138      66.000  42.130  32.740  1.00  0.00           N
ATOM   1815  HE  ARG A 138      66.180  41.900  33.710  1.00  0.00           H
ATOM   1816  CZ  ARG A 138      67.020  42.220  31.890  1.00  0.00           C
ATOM   1817  NH1 ARG A 138      66.870  42.620  30.620  1.00  0.00           N
ATOM   1818 HH11 ARG A 138      65.950  42.790  30.240  1.00  0.00           H
ATOM   1819 HH12 ARG A 138      67.640  42.560  29.960  1.00  0.00           H
ATOM   1820  NH2 ARG A 138      68.250  41.880  32.320  1.00  0.00           N
ATOM   1821 HH21 ARG A 138      68.300  41.540  33.270  1.00  0.00           H
ATOM   1822 HH22 ARG A 138      69.100  42.130  31.840  1.00  0.00           H
ATOM   1823  C   ARG A 138      63.570  43.920  36.900  1.00  0.00           C
ATOM   1824  O   ARG A 138      64.390  44.810  36.680  1.00  0.00           O
ATOM   1825  N   SER A 139      63.110  43.820  38.160  1.00  0.00           N
ATOM   1826  H   SER A 139      62.430  43.130  38.430  1.00  0.00           H
ATOM   1827  CA  SER A 139      63.430  44.810  39.170  1.00  0.00           C
ATOM   1828  HA  SER A 139      64.480  45.060  39.070  1.00  0.00           H
ATOM   1829  CB  SER A 139      62.580  46.060  38.960  1.00  0.00           C
ATOM   1830  HB1 SER A 139      61.590  45.850  39.350  1.00  0.00           H
ATOM   1831  HB2 SER A 139      62.480  46.340  37.910  1.00  0.00           H
ATOM   1832  OG  SER A 139      62.980  47.240  39.620  1.00  0.00           O
ATOM   1833  HG  SER A 139      62.140  47.660  39.840  1.00  0.00           H
ATOM   1834  C   SER A 139      63.040  44.170  40.500  1.00  0.00           C
ATOM   1835  O   SER A 139      62.180  43.290  40.440  1.00  0.00           O
ATOM   1836  N   PRO A 140      63.620  44.560  41.640  1.00  0.00           N
ATOM   1837  CD  PRO A 140      64.730  45.480  41.720  1.00  0.00           C
ATOM   1838  HD1 PRO A 140      64.390  46.510  41.650  1.00  0.00           H
ATOM   1839  HD2 PRO A 140      65.540  45.240  41.030  1.00  0.00           H
ATOM   1840  CG  PRO A 140      65.380  45.330  43.090  1.00  0.00           C
ATOM   1841  HG1 PRO A 140      65.680  46.310  43.460  1.00  0.00           H
ATOM   1842  HG2 PRO A 140      66.260  44.680  43.150  1.00  0.00           H
ATOM   1843  CB  PRO A 140      64.290  44.690  43.950  1.00  0.00           C
ATOM   1844  HB1 PRO A 140      63.680  45.490  44.370  1.00  0.00           H
ATOM   1845  HB2 PRO A 140      64.620  44.140  44.830  1.00  0.00           H
ATOM   1846  CA  PRO A 140      63.410  43.960  42.940  1.00  0.00           C
ATOM   1847  HA  PRO A 140      63.870  42.970  42.910  1.00  0.00           H
ATOM   1848  C   PRO A 140      61.960  43.900  43.400  1.00  0.00           C
ATOM   1849  O   PRO A 140      61.180  44.850  43.370  1.00  0.00           O
ATOM   1850  N   ASN A 141      61.560  42.730  43.900  1.00  0.00           N
ATOM   1851  H   ASN A 141      62.230  41.970  43.960  1.00  0.00           H
ATOM   1852  CA  ASN A 141      60.250  42.470  44.470  1.00  0.00           C
ATOM   1853  HA  ASN A 141      59.550  43.010  43.830  1.00  0.00           H
ATOM   1854  CB  ASN A 141      60.080  40.960  44.380  1.00  0.00           C
ATOM   1855  HB1 ASN A 141      60.930  40.500  44.880  1.00  0.00           H
ATOM   1856  HB2 ASN A 141      60.200  40.670  43.330  1.00  0.00           H
ATOM   1857  CG  ASN A 141      58.670  40.450  44.680  1.00  0.00           C
ATOM   1858  OD1 ASN A 141      57.700  40.980  44.150  1.00  0.00           O
ATOM   1859  ND2 ASN A 141      58.390  39.500  45.560  1.00  0.00           N
ATOM   1860 HD21 ASN A 141      59.030  38.930  46.100  1.00  0.00           H
ATOM   1861 HD22 ASN A 141      57.420  39.300  45.770  1.00  0.00           H
ATOM   1862  C   ASN A 141      60.170  42.980  45.900  1.00  0.00           C
ATOM   1863  O   ASN A 141      61.180  43.260  46.550  1.00  0.00           O
ATOM   1864  N   GLU A 142      58.970  43.170  46.450  1.00  0.00           N
ATOM   1865  H   GLU A 142      58.170  43.040  45.860  1.00  0.00           H
ATOM   1866  CA  GLU A 142      58.730  43.520  47.840  1.00  0.00           C
ATOM   1867  HA  GLU A 142      59.680  43.420  48.380  1.00  0.00           H
ATOM   1868  CB  GLU A 142      57.620  42.650  48.430  1.00  0.00           C
ATOM   1869  HB1 GLU A 142      57.390  43.090  49.400  1.00  0.00           H
ATOM   1870  HB2 GLU A 142      58.050  41.660  48.570  1.00  0.00           H
ATOM   1871  CG  GLU A 142      56.370  42.570  47.550  1.00  0.00           C
ATOM   1872  HG1 GLU A 142      56.690  42.280  46.550  1.00  0.00           H
ATOM   1873  HG2 GLU A 142      56.000  43.590  47.420  1.00  0.00           H
ATOM   1874  CD  GLU A 142      55.300  41.670  48.140  1.00  0.00           C
ATOM   1875  OE1 GLU A 142      55.570  40.630  48.790  1.00  0.00           O
ATOM   1876  OE2 GLU A 142      54.130  41.910  47.780  1.00  0.00           O
ATOM   1877  C   GLU A 142      58.360  44.990  47.960  1.00  0.00           C
ATOM   1878  O   GLU A 142      57.590  45.520  47.160  1.00  0.00           O
ATOM   1879  N   ARG A 143      58.940  45.680  48.940  1.00  0.00           N
ATOM   1880  H   ARG A 143      59.500  45.150  49.600  1.00  0.00           H
ATOM   1881  CA  ARG A 143      58.820  47.090  49.220  1.00  0.00           C
ATOM   1882  HA  ARG A 143      57.850  47.370  49.620  1.00  0.00           H
ATOM   1883  CB  ARG A 143      59.900  47.550  50.200  1.00  0.00           C
ATOM   1884  HB1 ARG A 143      60.100  48.590  49.970  1.00  0.00           H
ATOM   1885  HB2 ARG A 143      60.800  47.030  49.890  1.00  0.00           H
ATOM   1886  CG  ARG A 143      59.660  47.380  51.700  1.00  0.00           C
ATOM   1887  HG1 ARG A 143      60.630  47.190  52.160  1.00  0.00           H
ATOM   1888  HG2 ARG A 143      59.100  46.500  51.990  1.00  0.00           H
ATOM   1889  CD  ARG A 143      58.960  48.570  52.360  1.00  0.00           C
ATOM   1890  HD1 ARG A 143      58.840  48.360  53.430  1.00  0.00           H
ATOM   1891  HD2 ARG A 143      57.970  48.740  51.940  1.00  0.00           H
ATOM   1892  NE  ARG A 143      59.800  49.760  52.260  1.00  0.00           N
ATOM   1893  HE  ARG A 143      60.560  49.700  51.600  1.00  0.00           H
ATOM   1894  CZ  ARG A 143      59.850  50.820  53.070  1.00  0.00           C
ATOM   1895  NH1 ARG A 143      58.990  50.950  54.090  1.00  0.00           N
ATOM   1896 HH11 ARG A 143      58.640  50.080  54.460  1.00  0.00           H
ATOM   1897 HH12 ARG A 143      59.100  51.640  54.820  1.00  0.00           H
ATOM   1898  NH2 ARG A 143      60.710  51.820  52.830  1.00  0.00           N
ATOM   1899 HH21 ARG A 143      61.300  51.740  52.010  1.00  0.00           H
ATOM   1900 HH22 ARG A 143      60.550  52.640  53.390  1.00  0.00           H
ATOM   1901  C   ARG A 143      59.070  47.860  47.930  1.00  0.00           C
ATOM   1902  O   ARG A 143      58.390  48.870  47.710  1.00  0.00           O
ATOM   1903  N   PHE A 144      60.060  47.490  47.110  1.00  0.00           N
ATOM   1904  H   PHE A 144      60.460  46.590  47.320  1.00  0.00           H
ATOM   1905  CA  PHE A 144      60.860  48.460  46.390  1.00  0.00           C
ATOM   1906  HA  PHE A 144      61.420  49.020  47.130  1.00  0.00           H
ATOM   1907  CB  PHE A 144      61.940  47.690  45.640  1.00  0.00           C
ATOM   1908  HB1 PHE A 144      61.370  46.940  45.090  1.00  0.00           H
ATOM   1909  HB2 PHE A 144      62.540  47.240  46.430  1.00  0.00           H
ATOM   1910  CG  PHE A 144      62.780  48.530  44.710  1.00  0.00           C
ATOM   1911  CD1 PHE A 144      62.710  48.320  43.320  1.00  0.00           C
ATOM   1912  HD1 PHE A 144      61.920  47.710  42.910  1.00  0.00           H
ATOM   1913  CE1 PHE A 144      63.430  49.130  42.440  1.00  0.00           C
ATOM   1914  HE1 PHE A 144      63.240  49.120  41.380  1.00  0.00           H
ATOM   1915  CZ  PHE A 144      64.370  50.000  43.010  1.00  0.00           C
ATOM   1916  HZ  PHE A 144      64.940  50.670  42.390  1.00  0.00           H
ATOM   1917  CE2 PHE A 144      64.520  50.210  44.390  1.00  0.00           C
ATOM   1918  HE2 PHE A 144      65.240  50.940  44.740  1.00  0.00           H
ATOM   1919  CD2 PHE A 144      63.720  49.430  45.220  1.00  0.00           C
ATOM   1920  HD2 PHE A 144      63.810  49.580  46.290  1.00  0.00           H
ATOM   1921  C   PHE A 144      60.150  49.510  45.550  1.00  0.00           C
ATOM   1922  O   PHE A 144      60.710  50.610  45.540  1.00  0.00           O
ATOM   1923  N   ALA A 145      59.070  49.250  44.820  1.00  0.00           N
ATOM   1924  H   ALA A 145      58.630  48.340  44.880  1.00  0.00           H
ATOM   1925  CA  ALA A 145      58.270  50.220  44.100  1.00  0.00           C
ATOM   1926  HA  ALA A 145      58.830  51.150  43.950  1.00  0.00           H
ATOM   1927  CB  ALA A 145      58.090  49.700  42.680  1.00  0.00           C
ATOM   1928  HB1 ALA A 145      59.060  49.720  42.180  1.00  0.00           H
ATOM   1929  HB2 ALA A 145      57.690  48.690  42.760  1.00  0.00           H
ATOM   1930  HB3 ALA A 145      57.510  50.380  42.050  1.00  0.00           H
ATOM   1931  C   ALA A 145      56.950  50.720  44.670  1.00  0.00           C
ATOM   1932  O   ALA A 145      56.400  51.710  44.180  1.00  0.00           O
ATOM   1933  N   LYS A 146      56.450  50.240  45.810  1.00  0.00           N
ATOM   1934  H   LYS A 146      57.100  49.750  46.410  1.00  0.00           H
ATOM   1935  CA  LYS A 146      55.100  50.490  46.250  1.00  0.00           C
ATOM   1936  HA  LYS A 146      54.450  50.320  45.390  1.00  0.00           H
ATOM   1937  CB  LYS A 146      54.720  49.470  47.320  1.00  0.00           C
ATOM   1938  HB1 LYS A 146      53.720  49.740  47.650  1.00  0.00           H
ATOM   1939  HB2 LYS A 146      55.450  49.580  48.120  1.00  0.00           H
ATOM   1940  CG  LYS A 146      54.770  48.010  46.880  1.00  0.00           C
ATOM   1941  HG1 LYS A 146      55.830  47.780  47.020  1.00  0.00           H
ATOM   1942  HG2 LYS A 146      54.490  47.950  45.820  1.00  0.00           H
ATOM   1943  CD  LYS A 146      53.920  47.030  47.680  1.00  0.00           C
ATOM   1944  HD1 LYS A 146      52.870  47.320  47.700  1.00  0.00           H
ATOM   1945  HD2 LYS A 146      54.350  46.940  48.680  1.00  0.00           H
ATOM   1946  CE  LYS A 146      54.010  45.620  47.100  1.00  0.00           C
ATOM   1947  HE1 LYS A 146      55.080  45.440  47.210  1.00  0.00           H
ATOM   1948  HE2 LYS A 146      53.700  45.590  46.060  1.00  0.00           H
ATOM   1949  NZ  LYS A 146      53.240  44.730  47.980  1.00  0.00           N
ATOM   1950  HZ1 LYS A 146      53.450  43.750  47.960  1.00  0.00           H
ATOM   1951  HZ2 LYS A 146      53.370  45.020  48.940  1.00  0.00           H
ATOM   1952  HZ3 LYS A 146      52.260  44.960  47.910  1.00  0.00           H
ATOM   1953  C   LYS A 146      54.850  51.890  46.790  1.00  0.00           C
ATOM   1954  O   LYS A 146      53.730  52.370  46.620  1.00  0.00           O
ATOM   1955  N   TRP A 147      55.890  52.640  47.180  1.00  0.00           N
ATOM   1956  H   TRP A 147      56.800  52.220  47.270  1.00  0.00           H
ATOM   1957  CA  TRP A 147      55.730  54.060  47.400  1.00  0.00           C
ATOM   1958  HA  TRP A 147      54.700  54.180  47.720  1.00  0.00           H
ATOM   1959  CB  TRP A 147      56.610  54.600  48.520  1.00  0.00           C
ATOM   1960  HB1 TRP A 147      56.220  55.580  48.800  1.00  0.00           H
ATOM   1961  HB2 TRP A 147      57.600  54.720  48.070  1.00  0.00           H
ATOM   1962  CG  TRP A 147      56.760  53.790  49.770  1.00  0.00           C
ATOM   1963  CD1 TRP A 147      57.570  52.710  49.870  1.00  0.00           C
ATOM   1964  HD1 TRP A 147      58.030  52.220  49.020  1.00  0.00           H
ATOM   1965  NE1 TRP A 147      57.530  52.130  51.120  1.00  0.00           N
ATOM   1966  HE1 TRP A 147      58.070  51.320  51.370  1.00  0.00           H
ATOM   1967  CE2 TRP A 147      56.620  52.810  51.910  1.00  0.00           C
ATOM   1968  CZ2 TRP A 147      56.290  52.690  53.260  1.00  0.00           C
ATOM   1969  HZ2 TRP A 147      56.660  51.810  53.770  1.00  0.00           H
ATOM   1970  CH2 TRP A 147      55.330  53.550  53.820  1.00  0.00           C
ATOM   1971  HH2 TRP A 147      54.950  53.440  54.820  1.00  0.00           H
ATOM   1972  CZ3 TRP A 147      54.860  54.610  53.030  1.00  0.00           C
ATOM   1973  HZ3 TRP A 147      54.130  55.250  53.500  1.00  0.00           H
ATOM   1974  CE3 TRP A 147      55.150  54.680  51.660  1.00  0.00           C
ATOM   1975  HE3 TRP A 147      54.800  55.480  51.030  1.00  0.00           H
ATOM   1976  CD2 TRP A 147      56.100  53.830  51.070  1.00  0.00           C
ATOM   1977  C   TRP A 147      55.830  54.890  46.130  1.00  0.00           C
ATOM   1978  O   TRP A 147      55.280  55.990  46.110  1.00  0.00           O
ATOM   1979  N   HIS A 148      56.390  54.360  45.040  1.00  0.00           N
ATOM   1980  H   HIS A 148      56.750  53.420  45.090  1.00  0.00           H
ATOM   1981  CA  HIS A 148      56.370  54.990  43.730  1.00  0.00           C
ATOM   1982  HA  HIS A 148      56.490  56.060  43.910  1.00  0.00           H
ATOM   1983  CB  HIS A 148      57.360  54.320  42.780  1.00  0.00           C
ATOM   1984  HB1 HIS A 148      57.610  54.920  41.900  1.00  0.00           H
ATOM   1985  HB2 HIS A 148      56.930  53.410  42.370  1.00  0.00           H
ATOM   1986  CG  HIS A 148      58.730  54.040  43.340  1.00  0.00           C
ATOM   1987  ND1 HIS A 148      59.300  54.730  44.400  1.00  0.00           N
ATOM   1988  CE1 HIS A 148      60.570  54.310  44.490  1.00  0.00           C
ATOM   1989  HE1 HIS A 148      61.320  54.650  45.190  1.00  0.00           H
ATOM   1990  NE2 HIS A 148      60.850  53.530  43.440  1.00  0.00           N
ATOM   1991  HE2 HIS A 148      61.680  52.990  43.220  1.00  0.00           H
ATOM   1992  CD2 HIS A 148      59.680  53.240  42.770  1.00  0.00           C
ATOM   1993  HD2 HIS A 148      59.630  52.590  41.910  1.00  0.00           H
ATOM   1994  C   HIS A 148      54.960  54.810  43.180  1.00  0.00           C
ATOM   1995  O   HIS A 148      54.540  55.750  42.500  1.00  0.00           O
ATOM   1996  N   HIS A 149      54.270  53.680  43.320  1.00  0.00           N
ATOM   1997  H   HIS A 149      54.770  52.940  43.790  1.00  0.00           H
ATOM   1998  CA  HIS A 149      52.910  53.570  42.830  1.00  0.00           C
ATOM   1999  HA  HIS A 149      52.770  53.720  41.760  1.00  0.00           H
ATOM   2000  CB  HIS A 149      52.320  52.220  43.210  1.00  0.00           C
ATOM   2001  HB1 HIS A 149      51.340  52.030  42.780  1.00  0.00           H
ATOM   2002  HB2 HIS A 149      52.330  52.200  44.300  1.00  0.00           H
ATOM   2003  CG  HIS A 149      53.190  51.040  42.870  1.00  0.00           C
ATOM   2004  ND1 HIS A 149      53.000  49.770  43.390  1.00  0.00           N
ATOM   2005  HD1 HIS A 149      52.300  49.450  44.040  1.00  0.00           H
ATOM   2006  CE1 HIS A 149      53.890  48.970  42.780  1.00  0.00           C
ATOM   2007  HE1 HIS A 149      53.830  47.920  43.050  1.00  0.00           H
ATOM   2008  NE2 HIS A 149      54.680  49.660  41.960  1.00  0.00           N
ATOM   2009  CD2 HIS A 149      54.240  50.980  41.990  1.00  0.00           C
ATOM   2010  HD2 HIS A 149      54.600  51.840  41.450  1.00  0.00           H
ATOM   2011  C   HIS A 149      52.050  54.640  43.480  1.00  0.00           C
ATOM   2012  O   HIS A 149      51.280  55.260  42.750  1.00  0.00           O
ATOM   2013  N   GLN A 150      52.220  54.990  44.760  1.00  0.00           N
ATOM   2014  H   GLN A 150      52.810  54.350  45.270  1.00  0.00           H
ATOM   2015  CA  GLN A 150      51.500  55.970  45.540  1.00  0.00           C
ATOM   2016  HA  GLN A 150      50.420  55.790  45.450  1.00  0.00           H
ATOM   2017  CB  GLN A 150      51.920  55.870  47.000  1.00  0.00           C
ATOM   2018  HB1 GLN A 150      51.650  56.800  47.490  1.00  0.00           H
ATOM   2019  HB2 GLN A 150      53.000  55.810  47.110  1.00  0.00           H
ATOM   2020  CG  GLN A 150      51.310  54.660  47.710  1.00  0.00           C
ATOM   2021  HG1 GLN A 150      51.440  53.810  47.030  1.00  0.00           H
ATOM   2022  HG2 GLN A 150      50.250  54.860  47.860  1.00  0.00           H
ATOM   2023  CD  GLN A 150      51.990  54.420  49.050  1.00  0.00           C
ATOM   2024  OE1 GLN A 150      52.650  55.290  49.620  1.00  0.00           O
ATOM   2025  NE2 GLN A 150      51.740  53.250  49.630  1.00  0.00           N
ATOM   2026 HE21 GLN A 150      51.060  52.650  49.190  1.00  0.00           H
ATOM   2027 HE22 GLN A 150      52.160  52.980  50.510  1.00  0.00           H
ATOM   2028  C   GLN A 150      51.830  57.350  45.000  1.00  0.00           C
ATOM   2029  O   GLN A 150      50.890  58.100  44.740  1.00  0.00           O
ATOM   2030  N   TYR A 151      53.130  57.530  44.710  1.00  0.00           N
ATOM   2031  H   TYR A 151      53.860  56.900  44.990  1.00  0.00           H
ATOM   2032  CA  TYR A 151      53.530  58.730  44.010  1.00  0.00           C
ATOM   2033  HA  TYR A 151      53.200  59.550  44.650  1.00  0.00           H
ATOM   2034  CB  TYR A 151      55.050  58.750  43.970  1.00  0.00           C
ATOM   2035  HB1 TYR A 151      55.380  57.810  43.540  1.00  0.00           H
ATOM   2036  HB2 TYR A 151      55.360  58.710  45.020  1.00  0.00           H
ATOM   2037  CG  TYR A 151      55.660  59.890  43.190  1.00  0.00           C
ATOM   2038  CD1 TYR A 151      56.060  61.010  43.930  1.00  0.00           C
ATOM   2039  HD1 TYR A 151      55.850  60.980  44.990  1.00  0.00           H
ATOM   2040  CE1 TYR A 151      56.800  62.040  43.330  1.00  0.00           C
ATOM   2041  HE1 TYR A 151      57.020  62.900  43.950  1.00  0.00           H
ATOM   2042  CZ  TYR A 151      57.160  61.920  41.970  1.00  0.00           C
ATOM   2043  OH  TYR A 151      57.770  62.970  41.350  1.00  0.00           O
ATOM   2044  HH  TYR A 151      57.700  63.800  41.830  1.00  0.00           H
ATOM   2045  CE2 TYR A 151      56.660  60.860  41.200  1.00  0.00           C
ATOM   2046  HE2 TYR A 151      56.790  60.960  40.130  1.00  0.00           H
ATOM   2047  CD2 TYR A 151      55.960  59.820  41.830  1.00  0.00           C
ATOM   2048  HD2 TYR A 151      55.700  58.900  41.320  1.00  0.00           H
ATOM   2049  C   TYR A 151      53.000  58.950  42.600  1.00  0.00           C
ATOM   2050  O   TYR A 151      52.300  59.950  42.450  1.00  0.00           O
ATOM   2051  N   HIS A 152      53.080  57.990  41.670  1.00  0.00           N
ATOM   2052  H   HIS A 152      53.350  57.070  41.970  1.00  0.00           H
ATOM   2053  CA  HIS A 152      52.680  58.180  40.290  1.00  0.00           C
ATOM   2054  HA  HIS A 152      53.160  59.020  39.790  1.00  0.00           H
ATOM   2055  CB  HIS A 152      53.030  57.000  39.390  1.00  0.00           C
ATOM   2056  HB1 HIS A 152      52.790  57.270  38.360  1.00  0.00           H
ATOM   2057  HB2 HIS A 152      52.410  56.160  39.710  1.00  0.00           H
ATOM   2058  CG  HIS A 152      54.430  56.440  39.330  1.00  0.00           C
ATOM   2059  ND1 HIS A 152      54.800  55.150  39.720  1.00  0.00           N
ATOM   2060  CE1 HIS A 152      56.140  55.170  39.620  1.00  0.00           C
ATOM   2061  HE1 HIS A 152      56.720  54.280  39.810  1.00  0.00           H
ATOM   2062  NE2 HIS A 152      56.570  56.320  39.080  1.00  0.00           N
ATOM   2063  HE2 HIS A 152      57.550  56.510  38.930  1.00  0.00           H
ATOM   2064  CD2 HIS A 152      55.510  57.190  38.950  1.00  0.00           C
ATOM   2065  HD2 HIS A 152      55.560  58.230  38.660  1.00  0.00           H
ATOM   2066  C   HIS A 152      51.210  58.520  40.140  1.00  0.00           C
ATOM   2067  O   HIS A 152      50.890  59.540  39.530  1.00  0.00           O
ATOM   2068  N   THR A 153      50.330  57.870  40.900  1.00  0.00           N
ATOM   2069  H   THR A 153      50.690  57.050  41.360  1.00  0.00           H
ATOM   2070  CA  THR A 153      48.920  58.210  40.980  1.00  0.00           C
ATOM   2071  HA  THR A 153      48.400  58.100  40.030  1.00  0.00           H
ATOM   2072  CB  THR A 153      48.120  57.360  41.950  1.00  0.00           C
ATOM   2073  HB  THR A 153      48.360  57.730  42.950  1.00  0.00           H
ATOM   2074  CG2 THR A 153      46.590  57.370  41.900  1.00  0.00           C
ATOM   2075 HG21 THR A 153      46.250  57.390  40.860  1.00  0.00           H
ATOM   2076 HG22 THR A 153      46.230  56.460  42.390  1.00  0.00           H
ATOM   2077 HG23 THR A 153      46.330  58.180  42.570  1.00  0.00           H
ATOM   2078  OG1 THR A 153      48.570  56.020  41.880  1.00  0.00           O
ATOM   2079  HG1 THR A 153      49.450  55.830  42.210  1.00  0.00           H
ATOM   2080  C   THR A 153      48.670  59.660  41.380  1.00  0.00           C
ATOM   2081  O   THR A 153      47.710  60.300  40.960  1.00  0.00           O
ATOM   2082  N   ARG A 154      49.490  60.300  42.210  1.00  0.00           N
ATOM   2083  H   ARG A 154      50.400  59.920  42.440  1.00  0.00           H
ATOM   2084  CA  ARG A 154      49.300  61.650  42.710  1.00  0.00           C
ATOM   2085  HA  ARG A 154      48.230  61.850  42.700  1.00  0.00           H
ATOM   2086  CB  ARG A 154      49.820  61.600  44.150  1.00  0.00           C
ATOM   2087  HB1 ARG A 154      49.890  62.630  44.510  1.00  0.00           H
ATOM   2088  HB2 ARG A 154      50.860  61.270  44.170  1.00  0.00           H
ATOM   2089  CG  ARG A 154      48.930  60.860  45.130  1.00  0.00           C
ATOM   2090  HG1 ARG A 154      48.620  59.930  44.640  1.00  0.00           H
ATOM   2091  HG2 ARG A 154      48.040  61.440  45.410  1.00  0.00           H
ATOM   2092  CD  ARG A 154      49.600  60.590  46.470  1.00  0.00           C
ATOM   2093  HD1 ARG A 154      49.860  61.570  46.880  1.00  0.00           H
ATOM   2094  HD2 ARG A 154      50.580  60.110  46.390  1.00  0.00           H
ATOM   2095  NE  ARG A 154      48.700  59.900  47.400  1.00  0.00           N
ATOM   2096  HE  ARG A 154      48.290  60.490  48.110  1.00  0.00           H
ATOM   2097  CZ  ARG A 154      48.310  58.620  47.410  1.00  0.00           C
ATOM   2098  NH1 ARG A 154      48.860  57.670  46.650  1.00  0.00           N
ATOM   2099 HH11 ARG A 154      49.640  57.910  46.060  1.00  0.00           H
ATOM   2100 HH12 ARG A 154      48.500  56.720  46.660  1.00  0.00           H
ATOM   2101  NH2 ARG A 154      47.370  58.330  48.320  1.00  0.00           N
ATOM   2102 HH21 ARG A 154      47.220  58.950  49.100  1.00  0.00           H
ATOM   2103 HH22 ARG A 154      47.000  57.390  48.400  1.00  0.00           H
ATOM   2104  C   ARG A 154      50.090  62.640  41.870  1.00  0.00           C
ATOM   2105  O   ARG A 154      49.640  63.770  41.700  1.00  0.00           O
ATOM   2106  N   THR A 155      51.230  62.280  41.270  1.00  0.00           N
ATOM   2107  H   THR A 155      51.640  61.400  41.520  1.00  0.00           H
ATOM   2108  CA  THR A 155      52.010  63.170  40.430  1.00  0.00           C
ATOM   2109  HA  THR A 155      52.100  64.100  40.990  1.00  0.00           H
ATOM   2110  CB  THR A 155      53.400  62.550  40.360  1.00  0.00           C
ATOM   2111  HB  THR A 155      53.370  61.540  39.940  1.00  0.00           H
ATOM   2112  CG2 THR A 155      54.400  63.430  39.610  1.00  0.00           C
ATOM   2113 HG21 THR A 155      55.330  62.920  39.360  1.00  0.00           H
ATOM   2114 HG22 THR A 155      53.960  63.640  38.640  1.00  0.00           H
ATOM   2115 HG23 THR A 155      54.650  64.350  40.150  1.00  0.00           H
ATOM   2116  OG1 THR A 155      53.890  62.470  41.680  1.00  0.00           O
ATOM   2117  HG1 THR A 155      54.780  62.130  41.570  1.00  0.00           H
ATOM   2118  C   THR A 155      51.370  63.340  39.060  1.00  0.00           C
ATOM   2119  O   THR A 155      51.410  64.390  38.430  1.00  0.00           O
ATOM   2120  N   ALA A 156      50.640  62.320  38.590  1.00  0.00           N
ATOM   2121  H   ALA A 156      50.580  61.480  39.140  1.00  0.00           H
ATOM   2122  CA  ALA A 156      49.750  62.430  37.450  1.00  0.00           C
ATOM   2123  HA  ALA A 156      50.240  62.670  36.510  1.00  0.00           H
ATOM   2124  CB  ALA A 156      49.190  61.040  37.140  1.00  0.00           C
ATOM   2125  HB1 ALA A 156      48.550  60.730  37.960  1.00  0.00           H
ATOM   2126  HB2 ALA A 156      48.620  61.030  36.210  1.00  0.00           H
ATOM   2127  HB3 ALA A 156      49.990  60.310  37.030  1.00  0.00           H
ATOM   2128  C   ALA A 156      48.610  63.420  37.690  1.00  0.00           C
ATOM   2129  O   ALA A 156      48.230  64.200  36.820  1.00  0.00           O
ATOM   2130  N   GLU A 157      48.090  63.530  38.910  1.00  0.00           N
ATOM   2131  H   GLU A 157      48.230  62.800  39.590  1.00  0.00           H
ATOM   2132  CA  GLU A 157      47.010  64.430  39.270  1.00  0.00           C
ATOM   2133  HA  GLU A 157      46.160  64.330  38.600  1.00  0.00           H
ATOM   2134  CB  GLU A 157      46.380  64.010  40.590  1.00  0.00           C
ATOM   2135  HB1 GLU A 157      47.120  64.120  41.390  1.00  0.00           H
ATOM   2136  HB2 GLU A 157      46.100  62.950  40.550  1.00  0.00           H
ATOM   2137  CG  GLU A 157      45.140  64.780  41.040  1.00  0.00           C
ATOM   2138  HG1 GLU A 157      44.410  64.670  40.240  1.00  0.00           H
ATOM   2139  HG2 GLU A 157      45.450  65.810  41.200  1.00  0.00           H
ATOM   2140  CD  GLU A 157      44.450  64.140  42.230  1.00  0.00           C
ATOM   2141  OE1 GLU A 157      45.210  63.490  42.990  1.00  0.00           O
ATOM   2142  OE2 GLU A 157      43.250  64.480  42.370  1.00  0.00           O
ATOM   2143  C   GLU A 157      47.600  65.840  39.320  1.00  0.00           C
ATOM   2144  O   GLU A 157      46.850  66.750  38.980  1.00  0.00           O
ATOM   2145  N   LEU A 158      48.860  66.060  39.710  1.00  0.00           N
ATOM   2146  H   LEU A 158      49.400  65.260  40.010  1.00  0.00           H
ATOM   2147  CA  LEU A 158      49.610  67.260  39.440  1.00  0.00           C
ATOM   2148  HA  LEU A 158      48.980  68.050  39.860  1.00  0.00           H
ATOM   2149  CB  LEU A 158      50.890  67.290  40.260  1.00  0.00           C
ATOM   2150  HB1 LEU A 158      51.430  66.370  40.030  1.00  0.00           H
ATOM   2151  HB2 LEU A 158      50.610  67.320  41.310  1.00  0.00           H
ATOM   2152  CG  LEU A 158      51.780  68.500  40.010  1.00  0.00           C
ATOM   2153  HG  LEU A 158      52.070  68.580  38.960  1.00  0.00           H
ATOM   2154  CD1 LEU A 158      51.070  69.810  40.330  1.00  0.00           C
ATOM   2155 HD11 LEU A 158      51.500  70.640  39.770  1.00  0.00           H
ATOM   2156 HD12 LEU A 158      50.020  69.760  40.040  1.00  0.00           H
ATOM   2157 HD13 LEU A 158      51.000  70.130  41.370  1.00  0.00           H
ATOM   2158  CD2 LEU A 158      53.100  68.480  40.770  1.00  0.00           C
ATOM   2159 HD21 LEU A 158      52.910  68.390  41.840  1.00  0.00           H
ATOM   2160 HD22 LEU A 158      53.600  67.580  40.400  1.00  0.00           H
ATOM   2161 HD23 LEU A 158      53.670  69.360  40.480  1.00  0.00           H
ATOM   2162  C   LEU A 158      49.850  67.520  37.960  1.00  0.00           C
ATOM   2163  O   LEU A 158      49.590  68.640  37.540  1.00  0.00           O
ATOM   2164  N   GLY A 159      50.260  66.530  37.160  1.00  0.00           N
ATOM   2165  H   GLY A 159      50.270  65.570  37.480  1.00  0.00           H
ATOM   2166  CA  GLY A 159      50.620  66.780  35.780  1.00  0.00           C
ATOM   2167  HA1 GLY A 159      50.890  65.790  35.410  1.00  0.00           H
ATOM   2168  HA2 GLY A 159      51.520  67.380  35.730  1.00  0.00           H
ATOM   2169  C   GLY A 159      49.450  67.270  34.930  1.00  0.00           C
ATOM   2170  O   GLY A 159      49.490  68.140  34.070  1.00  0.00           O
ATOM   2171  N   GLU A 160      48.280  66.720  35.250  1.00  0.00           N
ATOM   2172  H   GLU A 160      48.240  66.030  35.990  1.00  0.00           H
ATOM   2173  CA  GLU A 160      47.000  67.080  34.660  1.00  0.00           C
ATOM   2174  HA  GLU A 160      47.100  67.220  33.590  1.00  0.00           H
ATOM   2175  CB  GLU A 160      45.950  66.020  34.960  1.00  0.00           C
ATOM   2176  HB1 GLU A 160      45.010  66.550  34.790  1.00  0.00           H
ATOM   2177  HB2 GLU A 160      45.930  65.650  35.980  1.00  0.00           H
ATOM   2178  CG  GLU A 160      46.070  64.790  34.060  1.00  0.00           C
ATOM   2179  HG1 GLU A 160      47.070  64.360  34.120  1.00  0.00           H
ATOM   2180  HG2 GLU A 160      45.890  65.140  33.050  1.00  0.00           H
ATOM   2181  CD  GLU A 160      45.100  63.670  34.400  1.00  0.00           C
ATOM   2182  OE1 GLU A 160      43.930  64.060  34.620  1.00  0.00           O
ATOM   2183  OE2 GLU A 160      45.360  62.460  34.270  1.00  0.00           O
ATOM   2184  C   GLU A 160      46.440  68.460  34.970  1.00  0.00           C
ATOM   2185  O   GLU A 160      45.760  69.140  34.200  1.00  0.00           O
ATOM   2186  N   LYS A 161      46.740  68.890  36.200  1.00  0.00           N
ATOM   2187  H   LYS A 161      47.300  68.260  36.740  1.00  0.00           H
ATOM   2188  CA  LYS A 161      46.510  70.230  36.700  1.00  0.00           C
ATOM   2189  HA  LYS A 161      45.460  70.470  36.520  1.00  0.00           H
ATOM   2190  CB  LYS A 161      46.650  70.170  38.220  1.00  0.00           C
ATOM   2191  HB1 LYS A 161      47.560  69.710  38.590  1.00  0.00           H
ATOM   2192  HB2 LYS A 161      45.810  69.620  38.650  1.00  0.00           H
ATOM   2193  CG  LYS A 161      46.560  71.560  38.870  1.00  0.00           C
ATOM   2194  HG1 LYS A 161      45.730  72.100  38.430  1.00  0.00           H
ATOM   2195  HG2 LYS A 161      47.470  72.120  38.660  1.00  0.00           H
ATOM   2196  CD  LYS A 161      46.360  71.610  40.380  1.00  0.00           C
ATOM   2197  HD1 LYS A 161      46.650  72.650  40.530  1.00  0.00           H
ATOM   2198  HD2 LYS A 161      47.170  70.990  40.750  1.00  0.00           H
ATOM   2199  CE  LYS A 161      45.020  71.280  41.030  1.00  0.00           C
ATOM   2200  HE1 LYS A 161      44.520  70.360  40.700  1.00  0.00           H
ATOM   2201  HE2 LYS A 161      44.300  72.060  40.780  1.00  0.00           H
ATOM   2202  NZ  LYS A 161      45.120  71.060  42.480  1.00  0.00           N
ATOM   2203  HZ1 LYS A 161      44.330  70.650  42.960  1.00  0.00           H
ATOM   2204  HZ2 LYS A 161      45.730  70.290  42.720  1.00  0.00           H
ATOM   2205  HZ3 LYS A 161      45.440  71.900  42.940  1.00  0.00           H
ATOM   2206  C   LYS A 161      47.500  71.230  36.120  1.00  0.00           C
ATOM   2207  O   LYS A 161      47.030  72.220  35.560  1.00  0.00           O
ATOM   2208  N   VAL A 162      48.780  70.900  35.940  1.00  0.00           N
ATOM   2209  H   VAL A 162      49.140  70.000  36.200  1.00  0.00           H
ATOM   2210  CA  VAL A 162      49.680  71.780  35.220  1.00  0.00           C
ATOM   2211  HA  VAL A 162      49.590  72.760  35.690  1.00  0.00           H
ATOM   2212  CB  VAL A 162      51.150  71.380  35.320  1.00  0.00           C
ATOM   2213  HB  VAL A 162      51.190  70.480  34.700  1.00  0.00           H
ATOM   2214  CG1 VAL A 162      52.100  72.360  34.620  1.00  0.00           C
ATOM   2215 HG11 VAL A 162      53.100  71.940  34.670  1.00  0.00           H
ATOM   2216 HG12 VAL A 162      51.860  72.430  33.560  1.00  0.00           H
ATOM   2217 HG13 VAL A 162      52.000  73.350  35.060  1.00  0.00           H
ATOM   2218  CG2 VAL A 162      51.640  71.090  36.730  1.00  0.00           C
ATOM   2219 HG21 VAL A 162      52.240  70.180  36.780  1.00  0.00           H
ATOM   2220 HG22 VAL A 162      52.360  71.820  37.100  1.00  0.00           H
ATOM   2221 HG23 VAL A 162      50.830  71.020  37.460  1.00  0.00           H
ATOM   2222  C   VAL A 162      49.310  71.970  33.760  1.00  0.00           C
ATOM   2223  O   VAL A 162      49.190  73.110  33.320  1.00  0.00           O
ATOM   2224  N   MET A 163      49.120  70.850  33.050  1.00  0.00           N
ATOM   2225  H   MET A 163      49.240  69.990  33.560  1.00  0.00           H
ATOM   2226  CA  MET A 163      48.760  70.920  31.650  1.00  0.00           C
ATOM   2227  HA  MET A 163      49.580  71.470  31.200  1.00  0.00           H
ATOM   2228  CB  MET A 163      48.660  69.580  30.920  1.00  0.00           C
ATOM   2229  HB1 MET A 163      48.250  69.740  29.920  1.00  0.00           H
ATOM   2230  HB2 MET A 163      48.040  68.860  31.450  1.00  0.00           H
ATOM   2231  CG  MET A 163      50.030  68.930  30.780  1.00  0.00           C
ATOM   2232  HG1 MET A 163      49.680  67.930  30.540  1.00  0.00           H
ATOM   2233  HG2 MET A 163      50.520  68.840  31.750  1.00  0.00           H
ATOM   2234  SD  MET A 163      51.070  69.540  29.430  1.00  0.00           S
ATOM   2235  CE  MET A 163      50.180  68.980  27.950  1.00  0.00           C
ATOM   2236  HE1 MET A 163      50.030  67.910  27.900  1.00  0.00           H
ATOM   2237  HE2 MET A 163      49.220  69.460  27.790  1.00  0.00           H
ATOM   2238  HE3 MET A 163      50.760  69.100  27.030  1.00  0.00           H
ATOM   2239  C   MET A 163      47.480  71.730  31.470  1.00  0.00           C
ATOM   2240  O   MET A 163      47.430  72.570  30.580  1.00  0.00           O
ATOM   2241  N   THR A 164      46.430  71.620  32.290  1.00  0.00           N
ATOM   2242  H   THR A 164      46.460  71.020  33.100  1.00  0.00           H
ATOM   2243  CA  THR A 164      45.180  72.340  32.190  1.00  0.00           C
ATOM   2244  HA  THR A 164      44.960  72.330  31.120  1.00  0.00           H
ATOM   2245  CB  THR A 164      44.060  71.600  32.890  1.00  0.00           C
ATOM   2246  HB  THR A 164      44.220  71.680  33.970  1.00  0.00           H
ATOM   2247  CG2 THR A 164      42.700  72.230  32.610  1.00  0.00           C
ATOM   2248 HG21 THR A 164      41.860  71.780  33.140  1.00  0.00           H
ATOM   2249 HG22 THR A 164      42.710  73.290  32.890  1.00  0.00           H
ATOM   2250 HG23 THR A 164      42.490  72.190  31.540  1.00  0.00           H
ATOM   2251  OG1 THR A 164      43.880  70.260  32.490  1.00  0.00           O
ATOM   2252  HG1 THR A 164      44.560  69.790  32.970  1.00  0.00           H
ATOM   2253  C   THR A 164      45.400  73.790  32.600  1.00  0.00           C
ATOM   2254  O   THR A 164      44.810  74.730  32.060  1.00  0.00           O
ATOM   2255  N   THR A 165      46.230  74.080  33.610  1.00  0.00           N
ATOM   2256  H   THR A 165      46.800  73.410  34.100  1.00  0.00           H
ATOM   2257  CA  THR A 165      46.430  75.410  34.130  1.00  0.00           C
ATOM   2258  HA  THR A 165      45.510  75.940  34.390  1.00  0.00           H
ATOM   2259  CB  THR A 165      47.220  75.360  35.440  1.00  0.00           C
ATOM   2260  HB  THR A 165      48.090  74.750  35.190  1.00  0.00           H
ATOM   2261  CG2 THR A 165      47.590  76.790  35.800  1.00  0.00           C
ATOM   2262 HG21 THR A 165      48.350  77.120  35.100  1.00  0.00           H
ATOM   2263 HG22 THR A 165      46.690  77.410  35.760  1.00  0.00           H
ATOM   2264 HG23 THR A 165      47.980  76.910  36.820  1.00  0.00           H
ATOM   2265  OG1 THR A 165      46.510  74.690  36.450  1.00  0.00           O
ATOM   2266  HG1 THR A 165      46.570  73.770  36.180  1.00  0.00           H
ATOM   2267  C   THR A 165      47.060  76.280  33.050  1.00  0.00           C
ATOM   2268  O   THR A 165      46.600  77.380  32.760  1.00  0.00           O
ATOM   2269  N   ILE A 166      48.030  75.710  32.330  1.00  0.00           N
ATOM   2270  H   ILE A 166      48.370  74.780  32.520  1.00  0.00           H
ATOM   2271  CA  ILE A 166      48.630  76.310  31.150  1.00  0.00           C
ATOM   2272  HA  ILE A 166      48.920  77.320  31.450  1.00  0.00           H
ATOM   2273  CB  ILE A 166      49.910  75.550  30.840  1.00  0.00           C
ATOM   2274  HB  ILE A 166      49.640  74.500  30.800  1.00  0.00           H
ATOM   2275  CG2 ILE A 166      50.520  76.070  29.550  1.00  0.00           C
ATOM   2276 HG21 ILE A 166      50.810  77.120  29.540  1.00  0.00           H
ATOM   2277 HG22 ILE A 166      51.430  75.530  29.290  1.00  0.00           H
ATOM   2278 HG23 ILE A 166      49.920  75.870  28.650  1.00  0.00           H
ATOM   2279  CG1 ILE A 166      50.990  75.630  31.920  1.00  0.00           C
ATOM   2280 HG11 ILE A 166      50.610  75.220  32.850  1.00  0.00           H
ATOM   2281 HG12 ILE A 166      51.220  76.670  32.170  1.00  0.00           H
ATOM   2282  CD  ILE A 166      52.330  74.960  31.640  1.00  0.00           C
ATOM   2283  HD1 ILE A 166      52.300  73.980  31.170  1.00  0.00           H
ATOM   2284  HD2 ILE A 166      52.930  75.660  31.050  1.00  0.00           H
ATOM   2285  HD3 ILE A 166      52.920  74.870  32.560  1.00  0.00           H
ATOM   2286  C   ILE A 166      47.650  76.460  30.000  1.00  0.00           C
ATOM   2287  O   ILE A 166      47.450  77.560  29.500  1.00  0.00           O
ATOM   2288  N   ALA A 167      46.920  75.390  29.670  1.00  0.00           N
ATOM   2289  H   ALA A 167      47.160  74.540  30.150  1.00  0.00           H
ATOM   2290  CA  ALA A 167      46.120  75.430  28.460  1.00  0.00           C
ATOM   2291  HA  ALA A 167      46.710  75.600  27.560  1.00  0.00           H
ATOM   2292  CB  ALA A 167      45.460  74.050  28.500  1.00  0.00           C
ATOM   2293  HB1 ALA A 167      44.760  73.950  29.330  1.00  0.00           H
ATOM   2294  HB2 ALA A 167      44.840  73.990  27.610  1.00  0.00           H
ATOM   2295  HB3 ALA A 167      46.220  73.260  28.550  1.00  0.00           H
ATOM   2296  C   ALA A 167      45.000  76.460  28.500  1.00  0.00           C
ATOM   2297  O   ALA A 167      44.500  76.930  27.470  1.00  0.00           O
ATOM   2298  N   LYS A 168      44.480  76.780  29.690  1.00  0.00           N
ATOM   2299  H   LYS A 168      44.900  76.350  30.500  1.00  0.00           H
ATOM   2300  CA  LYS A 168      43.510  77.840  29.830  1.00  0.00           C
ATOM   2301  HA  LYS A 168      42.810  77.780  29.000  1.00  0.00           H
ATOM   2302  CB  LYS A 168      42.860  77.650  31.200  1.00  0.00           C
ATOM   2303  HB1 LYS A 168      42.190  78.470  31.470  1.00  0.00           H
ATOM   2304  HB2 LYS A 168      43.530  77.660  32.050  1.00  0.00           H
ATOM   2305  CG  LYS A 168      41.980  76.400  31.150  1.00  0.00           C
ATOM   2306  HG1 LYS A 168      42.590  75.530  30.950  1.00  0.00           H
ATOM   2307  HG2 LYS A 168      41.270  76.500  30.330  1.00  0.00           H
ATOM   2308  CD  LYS A 168      41.230  76.070  32.430  1.00  0.00           C
ATOM   2309  HD1 LYS A 168      40.700  75.120  32.380  1.00  0.00           H
ATOM   2310  HD2 LYS A 168      40.420  76.760  32.670  1.00  0.00           H
ATOM   2311  CE  LYS A 168      42.180  75.890  33.620  1.00  0.00           C
ATOM   2312  HE1 LYS A 168      42.530  76.900  33.840  1.00  0.00           H
ATOM   2313  HE2 LYS A 168      43.050  75.300  33.350  1.00  0.00           H
ATOM   2314  NZ  LYS A 168      41.460  75.360  34.790  1.00  0.00           N
ATOM   2315  HZ1 LYS A 168      42.070  74.870  35.440  1.00  0.00           H
ATOM   2316  HZ2 LYS A 168      41.000  76.090  35.310  1.00  0.00           H
ATOM   2317  HZ3 LYS A 168      40.740  74.710  34.520  1.00  0.00           H
ATOM   2318  C   LYS A 168      44.060  79.240  29.590  1.00  0.00           C
ATOM   2319  O   LYS A 168      43.390  80.000  28.880  1.00  0.00           O
ATOM   2320  N   ALA A 169      45.210  79.670  30.110  1.00  0.00           N
ATOM   2321  H   ALA A 169      45.690  79.030  30.730  1.00  0.00           H
ATOM   2322  CA  ALA A 169      45.730  81.010  29.950  1.00  0.00           C
ATOM   2323  HA  ALA A 169      45.060  81.850  30.140  1.00  0.00           H
ATOM   2324  CB  ALA A 169      46.940  81.220  30.850  1.00  0.00           C
ATOM   2325  HB1 ALA A 169      47.570  80.330  30.870  1.00  0.00           H
ATOM   2326  HB2 ALA A 169      47.590  82.040  30.540  1.00  0.00           H
ATOM   2327  HB3 ALA A 169      46.630  81.360  31.880  1.00  0.00           H
ATOM   2328  C   ALA A 169      46.160  81.260  28.510  1.00  0.00           C
ATOM   2329  O   ALA A 169      46.120  82.400  28.040  1.00  0.00           O
ATOM   2330  N   LEU A 170      46.610  80.210  27.820  1.00  0.00           N
ATOM   2331  H   LEU A 170      46.550  79.370  28.380  1.00  0.00           H
ATOM   2332  CA  LEU A 170      46.930  80.240  26.410  1.00  0.00           C
ATOM   2333  HA  LEU A 170      47.340  81.220  26.180  1.00  0.00           H
ATOM   2334  CB  LEU A 170      47.890  79.070  26.190  1.00  0.00           C
ATOM   2335  HB1 LEU A 170      47.950  78.980  25.100  1.00  0.00           H
ATOM   2336  HB2 LEU A 170      47.410  78.110  26.360  1.00  0.00           H
ATOM   2337  CG  LEU A 170      49.290  79.140  26.790  1.00  0.00           C
ATOM   2338  HG  LEU A 170      49.100  79.020  27.850  1.00  0.00           H
ATOM   2339  CD1 LEU A 170      50.150  77.960  26.340  1.00  0.00           C
ATOM   2340 HD11 LEU A 170      50.470  78.150  25.310  1.00  0.00           H
ATOM   2341 HD12 LEU A 170      51.060  77.860  26.930  1.00  0.00           H
ATOM   2342 HD13 LEU A 170      49.620  77.030  26.500  1.00  0.00           H
ATOM   2343  CD2 LEU A 170      50.060  80.360  26.300  1.00  0.00           C
ATOM   2344 HD21 LEU A 170      50.050  80.390  25.210  1.00  0.00           H
ATOM   2345 HD22 LEU A 170      49.630  81.280  26.700  1.00  0.00           H
ATOM   2346 HD23 LEU A 170      51.110  80.400  26.570  1.00  0.00           H
ATOM   2347  C   LEU A 170      45.680  80.150  25.550  1.00  0.00           C
ATOM   2348  O   LEU A 170      45.790  79.970  24.340  1.00  0.00           O
ATOM   2349  N   LYS A 171      44.480  80.310  26.130  1.00  0.00           N
ATOM   2350  H   LYS A 171      44.530  80.360  27.130  1.00  0.00           H
ATOM   2351  CA  LYS A 171      43.170  80.440  25.520  1.00  0.00           C
ATOM   2352  HA  LYS A 171      42.460  80.430  26.350  1.00  0.00           H
ATOM   2353  CB  LYS A 171      43.030  81.750  24.760  1.00  0.00           C
ATOM   2354  HB1 LYS A 171      42.030  81.790  24.330  1.00  0.00           H
ATOM   2355  HB2 LYS A 171      43.600  81.840  23.840  1.00  0.00           H
ATOM   2356  CG  LYS A 171      43.320  83.030  25.550  1.00  0.00           C
ATOM   2357  HG1 LYS A 171      43.140  83.920  24.960  1.00  0.00           H
ATOM   2358  HG2 LYS A 171      44.360  83.050  25.880  1.00  0.00           H
ATOM   2359  CD  LYS A 171      42.450  83.150  26.800  1.00  0.00           C
ATOM   2360  HD1 LYS A 171      42.780  82.520  27.620  1.00  0.00           H
ATOM   2361  HD2 LYS A 171      41.420  82.890  26.530  1.00  0.00           H
ATOM   2362  CE  LYS A 171      42.390  84.560  27.360  1.00  0.00           C
ATOM   2363  HE1 LYS A 171      41.950  85.190  26.590  1.00  0.00           H
ATOM   2364  HE2 LYS A 171      43.400  84.930  27.560  1.00  0.00           H
ATOM   2365  NZ  LYS A 171      41.530  84.490  28.550  1.00  0.00           N
ATOM   2366  HZ1 LYS A 171      41.420  85.330  29.110  1.00  0.00           H
ATOM   2367  HZ2 LYS A 171      40.640  84.120  28.260  1.00  0.00           H
ATOM   2368  HZ3 LYS A 171      41.770  83.800  29.240  1.00  0.00           H
ATOM   2369  C   LYS A 171      42.590  79.270  24.730  1.00  0.00           C
ATOM   2370  O   LYS A 171      41.620  79.420  23.990  1.00  0.00           O
ATOM   2371  N   THR A 172      43.170  78.070  24.800  1.00  0.00           N
ATOM   2372  H   THR A 172      43.950  77.960  25.440  1.00  0.00           H
ATOM   2373  CA  THR A 172      42.800  76.880  24.060  1.00  0.00           C
ATOM   2374  HA  THR A 172      42.820  77.040  22.980  1.00  0.00           H
ATOM   2375  CB  THR A 172      43.780  75.740  24.260  1.00  0.00           C
ATOM   2376  HB  THR A 172      43.720  75.150  23.350  1.00  0.00           H
ATOM   2377  CG2 THR A 172      45.250  76.140  24.260  1.00  0.00           C
ATOM   2378 HG21 THR A 172      45.490  76.660  23.340  1.00  0.00           H
ATOM   2379 HG22 THR A 172      45.450  76.800  25.110  1.00  0.00           H
ATOM   2380 HG23 THR A 172      45.890  75.290  24.480  1.00  0.00           H
ATOM   2381  OG1 THR A 172      43.420  75.050  25.440  1.00  0.00           O
ATOM   2382  HG1 THR A 172      43.670  75.540  26.230  1.00  0.00           H
ATOM   2383  C   THR A 172      41.360  76.450  24.350  1.00  0.00           C
ATOM   2384  O   THR A 172      40.930  76.510  25.490  1.00  0.00           O
ATOM   2385  N   ARG A 173      40.610  75.810  23.450  1.00  0.00           N
ATOM   2386  H   ARG A 173      40.960  75.850  22.500  1.00  0.00           H
ATOM   2387  CA  ARG A 173      39.430  75.020  23.730  1.00  0.00           C
ATOM   2388  HA  ARG A 173      38.730  75.540  24.380  1.00  0.00           H
ATOM   2389  CB  ARG A 173      38.790  74.660  22.400  1.00  0.00           C
ATOM   2390  HB1 ARG A 173      38.070  73.840  22.440  1.00  0.00           H
ATOM   2391  HB2 ARG A 173      39.610  74.220  21.830  1.00  0.00           H
ATOM   2392  CG  ARG A 173      38.020  75.800  21.740  1.00  0.00           C
ATOM   2393  HG1 ARG A 173      38.750  76.550  21.440  1.00  0.00           H
ATOM   2394  HG2 ARG A 173      37.290  76.110  22.490  1.00  0.00           H
ATOM   2395  CD  ARG A 173      37.220  75.250  20.560  1.00  0.00           C
ATOM   2396  HD1 ARG A 173      36.420  75.960  20.340  1.00  0.00           H
ATOM   2397  HD2 ARG A 173      36.680  74.340  20.820  1.00  0.00           H
ATOM   2398  NE  ARG A 173      38.120  74.970  19.450  1.00  0.00           N
ATOM   2399  HE  ARG A 173      38.590  75.800  19.120  1.00  0.00           H
ATOM   2400  CZ  ARG A 173      38.530  73.800  18.930  1.00  0.00           C
ATOM   2401  NH1 ARG A 173      37.880  72.640  19.130  1.00  0.00           N
ATOM   2402 HH11 ARG A 173      37.230  72.500  19.890  1.00  0.00           H
ATOM   2403 HH12 ARG A 173      38.130  71.990  18.400  1.00  0.00           H
ATOM   2404  NH2 ARG A 173      39.580  73.760  18.100  1.00  0.00           N
ATOM   2405 HH21 ARG A 173      40.010  74.650  17.860  1.00  0.00           H
ATOM   2406 HH22 ARG A 173      39.950  72.990  17.570  1.00  0.00           H
ATOM   2407  C   ARG A 173      39.800  73.710  24.430  1.00  0.00           C
ATOM   2408  O   ARG A 173      39.970  72.610  23.930  1.00  0.00           O
ATOM   2409  N   PHE A 174      40.210  73.820  25.700  1.00  0.00           N
ATOM   2410  H   PHE A 174      40.170  74.760  26.050  1.00  0.00           H
ATOM   2411  CA  PHE A 174      41.010  72.800  26.350  1.00  0.00           C
ATOM   2412  HA  PHE A 174      41.930  72.660  25.780  1.00  0.00           H
ATOM   2413  CB  PHE A 174      41.500  73.170  27.750  1.00  0.00           C
ATOM   2414  HB1 PHE A 174      41.990  74.140  27.620  1.00  0.00           H
ATOM   2415  HB2 PHE A 174      42.320  72.510  28.010  1.00  0.00           H
ATOM   2416  CG  PHE A 174      40.630  73.210  28.980  1.00  0.00           C
ATOM   2417  CD1 PHE A 174      39.780  74.290  29.230  1.00  0.00           C
ATOM   2418  HD1 PHE A 174      39.830  75.170  28.610  1.00  0.00           H
ATOM   2419  CE1 PHE A 174      38.740  74.250  30.180  1.00  0.00           C
ATOM   2420  HE1 PHE A 174      37.980  75.010  30.190  1.00  0.00           H
ATOM   2421  CZ  PHE A 174      38.610  73.130  31.000  1.00  0.00           C
ATOM   2422  HZ  PHE A 174      37.880  73.010  31.800  1.00  0.00           H
ATOM   2423  CE2 PHE A 174      39.530  72.080  30.870  1.00  0.00           C
ATOM   2424  HE2 PHE A 174      39.450  71.160  31.440  1.00  0.00           H
ATOM   2425  CD2 PHE A 174      40.490  72.130  29.860  1.00  0.00           C
ATOM   2426  HD2 PHE A 174      41.010  71.220  29.590  1.00  0.00           H
ATOM   2427  C   PHE A 174      40.520  71.360  26.400  1.00  0.00           C
ATOM   2428  O   PHE A 174      41.380  70.480  26.470  1.00  0.00           O
ATOM   2429  N   PRO A 175      39.210  71.090  26.290  1.00  0.00           N
ATOM   2430  CD  PRO A 175      38.130  71.970  26.670  1.00  0.00           C
ATOM   2431  HD1 PRO A 175      37.510  72.210  25.800  1.00  0.00           H
ATOM   2432  HD2 PRO A 175      38.360  72.830  27.290  1.00  0.00           H
ATOM   2433  CG  PRO A 175      37.310  71.040  27.560  1.00  0.00           C
ATOM   2434  HG1 PRO A 175      36.330  71.510  27.600  1.00  0.00           H
ATOM   2435  HG2 PRO A 175      37.850  71.020  28.520  1.00  0.00           H
ATOM   2436  CB  PRO A 175      37.310  69.760  26.740  1.00  0.00           C
ATOM   2437  HB1 PRO A 175      36.620  69.850  25.900  1.00  0.00           H
ATOM   2438  HB2 PRO A 175      37.080  68.890  27.360  1.00  0.00           H
ATOM   2439  CA  PRO A 175      38.750  69.720  26.220  1.00  0.00           C
ATOM   2440  HA  PRO A 175      39.270  69.090  26.940  1.00  0.00           H
ATOM   2441  C   PRO A 175      38.960  69.140  24.830  1.00  0.00           C
ATOM   2442  O   PRO A 175      39.040  67.920  24.680  1.00  0.00           O
ATOM   2443  N   ASP A 176      39.030  69.980  23.800  1.00  0.00           N
ATOM   2444  H   ASP A 176      38.920  70.950  24.050  1.00  0.00           H
ATOM   2445  CA  ASP A 176      39.250  69.680  22.400  1.00  0.00           C
ATOM   2446  HA  ASP A 176      38.950  68.650  22.190  1.00  0.00           H
ATOM   2447  CB  ASP A 176      38.460  70.590  21.450  1.00  0.00           C
ATOM   2448  HB1 ASP A 176      38.540  70.080  20.490  1.00  0.00           H
ATOM   2449  HB2 ASP A 176      38.990  71.540  21.360  1.00  0.00           H
ATOM   2450  CG  ASP A 176      36.980  70.840  21.710  1.00  0.00           C
ATOM   2451  OD1 ASP A 176      36.440  69.910  22.340  1.00  0.00           O
ATOM   2452  OD2 ASP A 176      36.460  71.920  21.350  1.00  0.00           O
ATOM   2453  C   ASP A 176      40.740  69.730  22.110  1.00  0.00           C
ATOM   2454  O   ASP A 176      41.140  68.980  21.220  1.00  0.00           O
ATOM   2455  N   PHE A 177      41.550  70.560  22.760  1.00  0.00           N
ATOM   2456  H   PHE A 177      41.080  71.230  23.350  1.00  0.00           H
ATOM   2457  CA  PHE A 177      43.000  70.670  22.690  1.00  0.00           C
ATOM   2458  HA  PHE A 177      43.110  71.030  21.660  1.00  0.00           H
ATOM   2459  CB  PHE A 177      43.560  71.840  23.500  1.00  0.00           C
ATOM   2460  HB1 PHE A 177      43.510  71.560  24.550  1.00  0.00           H
ATOM   2461  HB2 PHE A 177      42.910  72.700  23.340  1.00  0.00           H
ATOM   2462  CG  PHE A 177      45.000  72.190  23.230  1.00  0.00           C
ATOM   2463  CD1 PHE A 177      45.950  71.850  24.200  1.00  0.00           C
ATOM   2464  HD1 PHE A 177      45.670  71.210  25.030  1.00  0.00           H
ATOM   2465  CE1 PHE A 177      47.310  72.080  23.990  1.00  0.00           C
ATOM   2466  HE1 PHE A 177      48.070  71.620  24.610  1.00  0.00           H
ATOM   2467  CZ  PHE A 177      47.650  72.870  22.890  1.00  0.00           C
ATOM   2468  HZ  PHE A 177      48.690  73.160  22.780  1.00  0.00           H
ATOM   2469  CE2 PHE A 177      46.690  73.390  22.010  1.00  0.00           C
ATOM   2470  HE2 PHE A 177      47.020  73.990  21.170  1.00  0.00           H
ATOM   2471  CD2 PHE A 177      45.370  72.940  22.110  1.00  0.00           C
ATOM   2472  HD2 PHE A 177      44.610  73.060  21.350  1.00  0.00           H
ATOM   2473  C   PHE A 177      43.740  69.380  22.960  1.00  0.00           C
ATOM   2474  O   PHE A 177      44.710  69.010  22.290  1.00  0.00           O
ATOM   2475  N   ASP A 178      43.270  68.520  23.860  1.00  0.00           N
ATOM   2476  H   ASP A 178      42.460  68.880  24.350  1.00  0.00           H
ATOM   2477  CA  ASP A 178      43.720  67.160  24.090  1.00  0.00           C
ATOM   2478  HA  ASP A 178      44.810  67.130  24.210  1.00  0.00           H
ATOM   2479  CB  ASP A 178      43.370  66.620  25.480  1.00  0.00           C
ATOM   2480  HB1 ASP A 178      43.410  65.540  25.370  1.00  0.00           H
ATOM   2481  HB2 ASP A 178      42.320  66.720  25.720  1.00  0.00           H
ATOM   2482  CG  ASP A 178      44.200  67.110  26.660  1.00  0.00           C
ATOM   2483  OD1 ASP A 178      44.650  68.280  26.630  1.00  0.00           O
ATOM   2484  OD2 ASP A 178      44.180  66.420  27.700  1.00  0.00           O
ATOM   2485  C   ASP A 178      43.470  66.220  22.920  1.00  0.00           C
ATOM   2486  O   ASP A 178      44.480  65.710  22.440  1.00  0.00           O
ATOM   2487  N   PRO A 179      42.250  65.970  22.450  1.00  0.00           N
ATOM   2488  CD  PRO A 179      41.010  66.270  23.140  1.00  0.00           C
ATOM   2489  HD1 PRO A 179      40.650  67.280  22.980  1.00  0.00           H
ATOM   2490  HD2 PRO A 179      41.070  66.110  24.220  1.00  0.00           H
ATOM   2491  CG  PRO A 179      39.850  65.410  22.640  1.00  0.00           C
ATOM   2492  HG1 PRO A 179      39.000  66.030  22.360  1.00  0.00           H
ATOM   2493  HG2 PRO A 179      39.660  64.640  23.390  1.00  0.00           H
ATOM   2494  CB  PRO A 179      40.410  64.890  21.320  1.00  0.00           C
ATOM   2495  HB1 PRO A 179      40.140  65.580  20.510  1.00  0.00           H
ATOM   2496  HB2 PRO A 179      40.030  63.890  21.120  1.00  0.00           H
ATOM   2497  CA  PRO A 179      41.930  64.940  21.480  1.00  0.00           C
ATOM   2498  HA  PRO A 179      42.240  64.010  21.960  1.00  0.00           H
ATOM   2499  C   PRO A 179      42.490  65.110  20.070  1.00  0.00           C
ATOM   2500  O   PRO A 179      42.160  64.240  19.270  1.00  0.00           O
ATOM   2501  N   ALA A 180      43.130  66.230  19.730  1.00  0.00           N
ATOM   2502  H   ALA A 180      43.160  66.940  20.450  1.00  0.00           H
ATOM   2503  CA  ALA A 180      43.760  66.520  18.460  1.00  0.00           C
ATOM   2504  HA  ALA A 180      43.200  65.880  17.770  1.00  0.00           H
ATOM   2505  CB  ALA A 180      43.450  67.960  18.050  1.00  0.00           C
ATOM   2506  HB1 ALA A 180      42.410  68.280  18.120  1.00  0.00           H
ATOM   2507  HB2 ALA A 180      44.030  68.580  18.720  1.00  0.00           H
ATOM   2508  HB3 ALA A 180      43.780  68.170  17.030  1.00  0.00           H
ATOM   2509  C   ALA A 180      45.230  66.160  18.370  1.00  0.00           C
ATOM   2510  O   ALA A 180      45.850  66.010  17.320  1.00  0.00           O
ATOM   2511  N   GLU A 181      45.940  65.970  19.490  1.00  0.00           N
ATOM   2512  H   GLU A 181      45.420  66.040  20.350  1.00  0.00           H
ATOM   2513  CA  GLU A 181      47.360  65.820  19.750  1.00  0.00           C
ATOM   2514  HA  GLU A 181      47.830  65.620  18.780  1.00  0.00           H
ATOM   2515  CB  GLU A 181      47.990  67.050  20.390  1.00  0.00           C
ATOM   2516  HB1 GLU A 181      49.060  67.090  20.230  1.00  0.00           H
ATOM   2517  HB2 GLU A 181      47.950  66.910  21.470  1.00  0.00           H
ATOM   2518  CG  GLU A 181      47.380  68.420  20.110  1.00  0.00           C
ATOM   2519  HG1 GLU A 181      48.000  69.240  20.470  1.00  0.00           H
ATOM   2520  HG2 GLU A 181      46.370  68.570  20.500  1.00  0.00           H
ATOM   2521  CD  GLU A 181      47.380  68.650  18.610  1.00  0.00           C
ATOM   2522  OE1 GLU A 181      48.240  68.120  17.880  1.00  0.00           O
ATOM   2523  OE2 GLU A 181      46.510  69.400  18.100  1.00  0.00           O
ATOM   2524  C   GLU A 181      47.680  64.550  20.520  1.00  0.00           C
ATOM   2525  O   GLU A 181      48.730  63.950  20.280  1.00  0.00           O
ATOM   2526  N   LEU A 182      46.760  64.170  21.420  1.00  0.00           N
ATOM   2527  H   LEU A 182      46.040  64.840  21.640  1.00  0.00           H
ATOM   2528  CA  LEU A 182      46.910  62.980  22.230  1.00  0.00           C
ATOM   2529  HA  LEU A 182      47.920  62.570  22.120  1.00  0.00           H
ATOM   2530  CB  LEU A 182      46.650  63.100  23.720  1.00  0.00           C
ATOM   2531  HB1 LEU A 182      46.880  62.170  24.240  1.00  0.00           H
ATOM   2532  HB2 LEU A 182      45.590  63.350  23.840  1.00  0.00           H
ATOM   2533  CG  LEU A 182      47.520  64.060  24.540  1.00  0.00           C
ATOM   2534  HG  LEU A 182      47.260  64.010  25.600  1.00  0.00           H
ATOM   2535  CD1 LEU A 182      48.980  63.730  24.250  1.00  0.00           C
ATOM   2536 HD11 LEU A 182      49.190  63.810  23.190  1.00  0.00           H
ATOM   2537 HD12 LEU A 182      49.620  64.330  24.890  1.00  0.00           H
ATOM   2538 HD13 LEU A 182      49.150  62.680  24.520  1.00  0.00           H
ATOM   2539  CD2 LEU A 182      47.530  65.560  24.250  1.00  0.00           C
ATOM   2540 HD21 LEU A 182      47.730  66.060  25.190  1.00  0.00           H
ATOM   2541 HD22 LEU A 182      48.350  65.890  23.620  1.00  0.00           H
ATOM   2542 HD23 LEU A 182      46.600  65.910  23.790  1.00  0.00           H
ATOM   2543  C   LEU A 182      45.950  61.890  21.770  1.00  0.00           C
ATOM   2544  O   LEU A 182      44.820  62.110  21.320  1.00  0.00           O
ATOM   2545  N   GLU A 183      46.450  60.660  21.810  1.00  0.00           N
ATOM   2546  H   GLU A 183      47.290  60.510  22.340  1.00  0.00           H
ATOM   2547  CA  GLU A 183      46.080  59.570  20.920  1.00  0.00           C
ATOM   2548  HA  GLU A 183      46.250  59.810  19.880  1.00  0.00           H
ATOM   2549  CB  GLU A 183      46.950  58.380  21.320  1.00  0.00           C
ATOM   2550  HB1 GLU A 183      46.690  57.500  20.720  1.00  0.00           H
ATOM   2551  HB2 GLU A 183      46.700  58.100  22.340  1.00  0.00           H
ATOM   2552  CG  GLU A 183      48.460  58.610  21.280  1.00  0.00           C
ATOM   2553  HG1 GLU A 183      48.770  58.700  20.240  1.00  0.00           H
ATOM   2554  HG2 GLU A 183      48.830  57.660  21.650  1.00  0.00           H
ATOM   2555  CD  GLU A 183      49.130  59.650  22.170  1.00  0.00           C
ATOM   2556  OE1 GLU A 183      50.020  60.370  21.670  1.00  0.00           O
ATOM   2557  OE2 GLU A 183      48.630  59.870  23.300  1.00  0.00           O
ATOM   2558  C   GLU A 183      44.600  59.240  21.100  1.00  0.00           C
ATOM   2559  O   GLU A 183      43.860  59.250  20.120  1.00  0.00           O
ATOM   2560  N   ASP A 184      44.170  59.040  22.340  1.00  0.00           N
ATOM   2561  H   ASP A 184      44.890  59.090  23.050  1.00  0.00           H
ATOM   2562  CA  ASP A 184      42.800  58.930  22.800  1.00  0.00           C
ATOM   2563  HA  ASP A 184      42.070  59.310  22.080  1.00  0.00           H
ATOM   2564  CB  ASP A 184      42.480  57.450  23.010  1.00  0.00           C
ATOM   2565  HB1 ASP A 184      42.880  57.110  23.960  1.00  0.00           H
ATOM   2566  HB2 ASP A 184      42.940  56.890  22.190  1.00  0.00           H
ATOM   2567  CG  ASP A 184      40.980  57.210  22.960  1.00  0.00           C
ATOM   2568  OD1 ASP A 184      40.650  56.010  22.870  1.00  0.00           O
ATOM   2569  OD2 ASP A 184      40.190  58.130  22.650  1.00  0.00           O
ATOM   2570  C   ASP A 184      42.630  59.850  24.000  1.00  0.00           C
ATOM   2571  O   ASP A 184      42.130  59.350  25.000  1.00  0.00           O
ATOM   2572  N   ASN A 185      42.930  61.150  23.960  1.00  0.00           N
ATOM   2573  H   ASN A 185      43.200  61.600  23.100  1.00  0.00           H
ATOM   2574  CA  ASN A 185      42.870  62.080  25.070  1.00  0.00           C
ATOM   2575  HA  ASN A 185      43.250  62.950  24.530  1.00  0.00           H
ATOM   2576  CB  ASN A 185      41.410  62.420  25.360  1.00  0.00           C
ATOM   2577  HB1 ASN A 185      40.780  62.290  24.470  1.00  0.00           H
ATOM   2578  HB2 ASN A 185      41.340  63.500  25.490  1.00  0.00           H
ATOM   2579  CG  ASN A 185      40.700  61.720  26.510  1.00  0.00           C
ATOM   2580  OD1 ASN A 185      40.120  60.650  26.350  1.00  0.00           O
ATOM   2581  ND2 ASN A 185      40.730  62.290  27.720  1.00  0.00           N
ATOM   2582 HD21 ASN A 185      41.170  63.210  27.700  1.00  0.00           H
ATOM   2583 HD22 ASN A 185      40.130  61.860  28.410  1.00  0.00           H
ATOM   2584  C   ASN A 185      43.890  61.940  26.190  1.00  0.00           C
ATOM   2585  O   ASN A 185      44.640  62.880  26.440  1.00  0.00           O
ATOM   2586  N   VAL A 186      43.930  60.800  26.890  1.00  0.00           N
ATOM   2587  H   VAL A 186      43.220  60.110  26.680  1.00  0.00           H
ATOM   2588  CA  VAL A 186      44.830  60.480  27.980  1.00  0.00           C
ATOM   2589  HA  VAL A 186      45.700  61.130  27.910  1.00  0.00           H
ATOM   2590  CB  VAL A 186      44.150  60.860  29.300  1.00  0.00           C
ATOM   2591  HB  VAL A 186      43.720  61.840  29.140  1.00  0.00           H
ATOM   2592  CG1 VAL A 186      42.970  59.950  29.630  1.00  0.00           C
ATOM   2593 HG11 VAL A 186      42.470  59.630  28.720  1.00  0.00           H
ATOM   2594 HG12 VAL A 186      43.270  59.050  30.170  1.00  0.00           H
ATOM   2595 HG13 VAL A 186      42.310  60.400  30.360  1.00  0.00           H
ATOM   2596  CG2 VAL A 186      45.080  60.990  30.510  1.00  0.00           C
ATOM   2597 HG21 VAL A 186      45.830  61.760  30.330  1.00  0.00           H
ATOM   2598 HG22 VAL A 186      44.500  61.230  31.390  1.00  0.00           H
ATOM   2599 HG23 VAL A 186      45.590  60.050  30.750  1.00  0.00           H
ATOM   2600  C   VAL A 186      45.360  59.050  27.920  1.00  0.00           C
ATOM   2601  O   VAL A 186      46.580  59.030  27.800  1.00  0.00           O
ATOM   2602  N   ASN A 187      44.640  57.940  28.080  1.00  0.00           N
ATOM   2603  H   ASN A 187      43.630  58.020  28.090  1.00  0.00           H
ATOM   2604  CA  ASN A 187      45.130  56.640  28.500  1.00  0.00           C
ATOM   2605  HA  ASN A 187      45.500  56.720  29.520  1.00  0.00           H
ATOM   2606  CB  ASN A 187      44.030  55.590  28.490  1.00  0.00           C
ATOM   2607  HB1 ASN A 187      44.150  54.990  27.590  1.00  0.00           H
ATOM   2608  HB2 ASN A 187      43.030  56.020  28.480  1.00  0.00           H
ATOM   2609  CG  ASN A 187      43.940  54.590  29.640  1.00  0.00           C
ATOM   2610  OD1 ASN A 187      43.950  55.030  30.780  1.00  0.00           O
ATOM   2611  ND2 ASN A 187      43.850  53.270  29.480  1.00  0.00           N
ATOM   2612 HD21 ASN A 187      43.660  52.910  28.550  1.00  0.00           H
ATOM   2613 HD22 ASN A 187      43.640  52.670  30.260  1.00  0.00           H
ATOM   2614  C   ASN A 187      46.320  56.060  27.750  1.00  0.00           C
ATOM   2615  O   ASN A 187      47.110  55.420  28.450  1.00  0.00           O
ATOM   2616  N   PRO A 188      46.460  56.210  26.440  1.00  0.00           N
ATOM   2617  CD  PRO A 188      45.420  56.530  25.480  1.00  0.00           C
ATOM   2618  HD1 PRO A 188      45.630  57.540  25.120  1.00  0.00           H
ATOM   2619  HD2 PRO A 188      44.430  56.430  25.910  1.00  0.00           H
ATOM   2620  CG  PRO A 188      45.670  55.580  24.310  1.00  0.00           C
ATOM   2621  HG1 PRO A 188      45.250  55.970  23.380  1.00  0.00           H
ATOM   2622  HG2 PRO A 188      45.050  54.760  24.660  1.00  0.00           H
ATOM   2623  CB  PRO A 188      47.200  55.490  24.290  1.00  0.00           C
ATOM   2624  HB1 PRO A 188      47.590  56.290  23.670  1.00  0.00           H
ATOM   2625  HB2 PRO A 188      47.480  54.480  24.000  1.00  0.00           H
ATOM   2626  CA  PRO A 188      47.600  55.630  25.750  1.00  0.00           C
ATOM   2627  HA  PRO A 188      47.710  54.610  26.140  1.00  0.00           H
ATOM   2628  C   PRO A 188      48.900  56.400  25.890  1.00  0.00           C
ATOM   2629  O   PRO A 188      49.910  55.700  25.840  1.00  0.00           O
ATOM   2630  N   HIS A 189      48.850  57.680  26.270  1.00  0.00           N
ATOM   2631  H   HIS A 189      47.950  58.110  26.410  1.00  0.00           H
ATOM   2632  CA  HIS A 189      50.020  58.390  26.710  1.00  0.00           C
ATOM   2633  HA  HIS A 189      50.720  58.260  25.890  1.00  0.00           H
ATOM   2634  CB  HIS A 189      49.880  59.910  26.640  1.00  0.00           C
ATOM   2635  HB1 HIS A 189      49.420  60.070  25.660  1.00  0.00           H
ATOM   2636  HB2 HIS A 189      50.880  60.330  26.560  1.00  0.00           H
ATOM   2637  CG  HIS A 189      49.070  60.660  27.670  1.00  0.00           C
ATOM   2638  ND1 HIS A 189      49.230  60.760  29.050  1.00  0.00           N
ATOM   2639  CE1 HIS A 189      48.400  61.700  29.520  1.00  0.00           C
ATOM   2640  HE1 HIS A 189      48.220  61.900  30.560  1.00  0.00           H
ATOM   2641  NE2 HIS A 189      47.790  62.260  28.460  1.00  0.00           N
ATOM   2642  HE2 HIS A 189      47.110  63.000  28.560  1.00  0.00           H
ATOM   2643  CD2 HIS A 189      48.160  61.610  27.300  1.00  0.00           C
ATOM   2644  HD2 HIS A 189      47.810  61.760  26.290  1.00  0.00           H
ATOM   2645  C   HIS A 189      50.700  57.900  27.990  1.00  0.00           C
ATOM   2646  O   HIS A 189      49.990  57.250  28.750  1.00  0.00           O
ATOM   2647  N   ASN A 190      51.910  58.220  28.430  1.00  0.00           N
ATOM   2648  H   ASN A 190      52.540  58.820  27.910  1.00  0.00           H
ATOM   2649  CA  ASN A 190      52.560  57.570  29.560  1.00  0.00           C
ATOM   2650  HA  ASN A 190      51.800  57.120  30.200  1.00  0.00           H
ATOM   2651  CB  ASN A 190      53.440  56.430  29.060  1.00  0.00           C
ATOM   2652  HB1 ASN A 190      53.870  55.770  29.820  1.00  0.00           H
ATOM   2653  HB2 ASN A 190      54.230  56.890  28.460  1.00  0.00           H
ATOM   2654  CG  ASN A 190      52.770  55.460  28.090  1.00  0.00           C
ATOM   2655  OD1 ASN A 190      52.120  54.520  28.550  1.00  0.00           O
ATOM   2656  ND2 ASN A 190      53.070  55.560  26.790  1.00  0.00           N
ATOM   2657 HD21 ASN A 190      53.520  56.380  26.410  1.00  0.00           H
ATOM   2658 HD22 ASN A 190      52.730  54.860  26.140  1.00  0.00           H
ATOM   2659  C   ASN A 190      53.450  58.480  30.390  1.00  0.00           C
ATOM   2660  O   ASN A 190      53.900  59.460  29.810  1.00  0.00           O
ATOM   2661  N   MET A 191      53.500  58.330  31.720  1.00  0.00           N
ATOM   2662  H   MET A 191      53.000  57.580  32.170  1.00  0.00           H
ATOM   2663  CA  MET A 191      54.550  58.930  32.520  1.00  0.00           C
ATOM   2664  HA  MET A 191      54.860  59.790  31.920  1.00  0.00           H
ATOM   2665  CB  MET A 191      54.030  59.470  33.850  1.00  0.00           C
ATOM   2666  HB1 MET A 191      53.550  58.620  34.340  1.00  0.00           H
ATOM   2667  HB2 MET A 191      53.350  60.320  33.770  1.00  0.00           H
ATOM   2668  CG  MET A 191      55.070  60.040  34.820  1.00  0.00           C
ATOM   2669  HG1 MET A 191      55.840  60.610  34.300  1.00  0.00           H
ATOM   2670  HG2 MET A 191      55.530  59.140  35.220  1.00  0.00           H
ATOM   2671  SD  MET A 191      54.570  61.060  36.220  1.00  0.00           S
ATOM   2672  CE  MET A 191      53.210  60.100  36.920  1.00  0.00           C
ATOM   2673  HE1 MET A 191      53.430  59.270  37.580  1.00  0.00           H
ATOM   2674  HE2 MET A 191      52.780  60.830  37.610  1.00  0.00           H
ATOM   2675  HE3 MET A 191      52.480  59.760  36.180  1.00  0.00           H
ATOM   2676  C   MET A 191      55.710  57.950  32.550  1.00  0.00           C
ATOM   2677  O   MET A 191      55.560  56.770  32.880  1.00  0.00           O
ATOM   2678  N   ILE A 192      56.920  58.420  32.250  1.00  0.00           N
ATOM   2679  H   ILE A 192      57.010  59.390  31.990  1.00  0.00           H
ATOM   2680  CA  ILE A 192      58.080  57.560  32.090  1.00  0.00           C
ATOM   2681  HA  ILE A 192      57.790  56.530  32.260  1.00  0.00           H
ATOM   2682  CB  ILE A 192      58.710  57.590  30.700  1.00  0.00           C
ATOM   2683  HB  ILE A 192      59.070  58.560  30.350  1.00  0.00           H
ATOM   2684  CG2 ILE A 192      59.960  56.710  30.710  1.00  0.00           C
ATOM   2685 HG21 ILE A 192      60.470  56.620  29.750  1.00  0.00           H
ATOM   2686 HG22 ILE A 192      60.760  57.030  31.370  1.00  0.00           H
ATOM   2687 HG23 ILE A 192      59.720  55.730  31.110  1.00  0.00           H
ATOM   2688  CG1 ILE A 192      57.700  57.190  29.620  1.00  0.00           C
ATOM   2689 HG11 ILE A 192      58.180  57.340  28.650  1.00  0.00           H
ATOM   2690 HG12 ILE A 192      56.940  57.970  29.710  1.00  0.00           H
ATOM   2691  CD  ILE A 192      57.010  55.830  29.630  1.00  0.00           C
ATOM   2692  HD1 ILE A 192      57.700  55.000  29.480  1.00  0.00           H
ATOM   2693  HD2 ILE A 192      56.310  55.600  30.430  1.00  0.00           H
ATOM   2694  HD3 ILE A 192      56.340  55.770  28.770  1.00  0.00           H
ATOM   2695  C   ILE A 192      59.030  58.000  33.190  1.00  0.00           C
ATOM   2696  O   ILE A 192      59.340  59.170  33.400  1.00  0.00           O
ATOM   2697  N   PHE A 193      59.490  57.030  33.990  1.00  0.00           N
ATOM   2698  H   PHE A 193      59.280  56.080  33.720  1.00  0.00           H
ATOM   2699  CA  PHE A 193      60.210  57.260  35.230  1.00  0.00           C
ATOM   2700  HA  PHE A 193      60.180  58.280  35.620  1.00  0.00           H
ATOM   2701  CB  PHE A 193      59.580  56.390  36.300  1.00  0.00           C
ATOM   2702  HB1 PHE A 193      59.840  55.350  36.090  1.00  0.00           H
ATOM   2703  HB2 PHE A 193      58.500  56.550  36.180  1.00  0.00           H
ATOM   2704  CG  PHE A 193      59.830  56.650  37.770  1.00  0.00           C
ATOM   2705  CD1 PHE A 193      60.150  55.570  38.600  1.00  0.00           C
ATOM   2706  HD1 PHE A 193      60.360  54.580  38.220  1.00  0.00           H
ATOM   2707  CE1 PHE A 193      60.170  55.780  39.980  1.00  0.00           C
ATOM   2708  HE1 PHE A 193      60.180  54.970  40.700  1.00  0.00           H
ATOM   2709  CZ  PHE A 193      59.840  57.030  40.520  1.00  0.00           C
ATOM   2710  HZ  PHE A 193      59.710  57.140  41.580  1.00  0.00           H
ATOM   2711  CE2 PHE A 193      59.490  58.080  39.670  1.00  0.00           C
ATOM   2712  HE2 PHE A 193      59.110  58.950  40.190  1.00  0.00           H
ATOM   2713  CD2 PHE A 193      59.520  57.910  38.280  1.00  0.00           C
ATOM   2714  HD2 PHE A 193      58.980  58.640  37.690  1.00  0.00           H
ATOM   2715  C   PHE A 193      61.670  56.870  35.130  1.00  0.00           C
ATOM   2716  O   PHE A 193      62.020  55.980  34.350  1.00  0.00           O
ATOM   2717  N   SER A 194      62.550  57.660  35.750  1.00  0.00           N
ATOM   2718  H   SER A 194      62.170  58.430  36.280  1.00  0.00           H
ATOM   2719  CA  SER A 194      63.990  57.620  35.570  1.00  0.00           C
ATOM   2720  HA  SER A 194      64.150  56.590  35.250  1.00  0.00           H
ATOM   2721  CB  SER A 194      64.310  58.430  34.320  1.00  0.00           C
ATOM   2722  HB1 SER A 194      63.980  59.450  34.530  1.00  0.00           H
ATOM   2723  HB2 SER A 194      63.640  58.030  33.560  1.00  0.00           H
ATOM   2724  OG  SER A 194      65.640  58.340  33.880  1.00  0.00           O
ATOM   2725  HG  SER A 194      65.940  57.430  33.830  1.00  0.00           H
ATOM   2726  C   SER A 194      64.780  57.950  36.830  1.00  0.00           C
ATOM   2727  O   SER A 194      65.010  59.120  37.130  1.00  0.00           O
ATOM   2728  N   ASN A 195      65.170  56.910  37.560  1.00  0.00           N
ATOM   2729  H   ASN A 195      64.960  55.950  37.350  1.00  0.00           H
ATOM   2730  CA  ASN A 195      66.170  57.020  38.610  1.00  0.00           C
ATOM   2731  HA  ASN A 195      65.850  57.910  39.140  1.00  0.00           H
ATOM   2732  CB  ASN A 195      66.130  55.820  39.540  1.00  0.00           C
ATOM   2733  HB1 ASN A 195      66.330  54.890  38.990  1.00  0.00           H
ATOM   2734  HB2 ASN A 195      65.250  55.630  40.150  1.00  0.00           H
ATOM   2735  CG  ASN A 195      67.260  55.880  40.560  1.00  0.00           C
ATOM   2736  OD1 ASN A 195      67.950  54.880  40.740  1.00  0.00           O
ATOM   2737  ND2 ASN A 195      67.580  57.030  41.150  1.00  0.00           N
ATOM   2738 HD21 ASN A 195      67.140  57.890  40.830  1.00  0.00           H
ATOM   2739 HD22 ASN A 195      68.470  56.900  41.600  1.00  0.00           H
ATOM   2740  C   ASN A 195      67.540  57.390  38.050  1.00  0.00           C
ATOM   2741  O   ASN A 195      68.100  56.600  37.280  1.00  0.00           O
ATOM   2742  N   ARG A 196      68.060  58.530  38.510  1.00  0.00           N
ATOM   2743  H   ARG A 196      67.530  59.140  39.110  1.00  0.00           H
ATOM   2744  CA  ARG A 196      69.360  59.040  38.130  1.00  0.00           C
ATOM   2745  HA  ARG A 196      69.660  58.720  37.140  1.00  0.00           H
ATOM   2746  CB  ARG A 196      69.200  60.560  38.110  1.00  0.00           C
ATOM   2747  HB1 ARG A 196      70.170  60.980  37.860  1.00  0.00           H
ATOM   2748  HB2 ARG A 196      69.010  60.860  39.140  1.00  0.00           H
ATOM   2749  CG  ARG A 196      68.040  61.060  37.260  1.00  0.00           C
ATOM   2750  HG1 ARG A 196      68.030  62.130  37.460  1.00  0.00           H
ATOM   2751  HG2 ARG A 196      67.090  60.740  37.690  1.00  0.00           H
ATOM   2752  CD  ARG A 196      67.970  60.640  35.800  1.00  0.00           C
ATOM   2753  HD1 ARG A 196      67.030  60.110  35.690  1.00  0.00           H
ATOM   2754  HD2 ARG A 196      68.850  60.050  35.510  1.00  0.00           H
ATOM   2755  NE  ARG A 196      68.030  61.800  34.900  1.00  0.00           N
ATOM   2756  HE  ARG A 196      67.410  62.570  35.090  1.00  0.00           H
ATOM   2757  CZ  ARG A 196      68.620  61.910  33.710  1.00  0.00           C
ATOM   2758  NH1 ARG A 196      69.560  61.050  33.290  1.00  0.00           N
ATOM   2759 HH11 ARG A 196      70.120  60.580  34.000  1.00  0.00           H
ATOM   2760 HH12 ARG A 196      69.830  61.070  32.320  1.00  0.00           H
ATOM   2761  NH2 ARG A 196      68.270  62.820  32.790  1.00  0.00           N
ATOM   2762 HH21 ARG A 196      67.680  63.630  32.910  1.00  0.00           H
ATOM   2763 HH22 ARG A 196      68.700  62.750  31.880  1.00  0.00           H
ATOM   2764  C   ARG A 196      70.540  58.710  39.040  1.00  0.00           C
ATOM   2765  O   ARG A 196      70.390  58.880  40.250  1.00  0.00           O
ATOM   2766  N   ILE A 197      71.610  58.170  38.460  1.00  0.00           N
ATOM   2767  H   ILE A 197      71.410  57.920  37.500  1.00  0.00           H
ATOM   2768  CA  ILE A 197      72.870  57.710  39.000  1.00  0.00           C
ATOM   2769  HA  ILE A 197      72.710  57.810  40.070  1.00  0.00           H
ATOM   2770  CB  ILE A 197      73.090  56.200  38.880  1.00  0.00           C
ATOM   2771  HB  ILE A 197      73.160  56.020  37.810  1.00  0.00           H
ATOM   2772  CG2 ILE A 197      74.410  55.810  39.520  1.00  0.00           C
ATOM   2773 HG21 ILE A 197      74.520  54.760  39.790  1.00  0.00           H
ATOM   2774 HG22 ILE A 197      75.270  56.100  38.920  1.00  0.00           H
ATOM   2775 HG23 ILE A 197      74.460  56.480  40.380  1.00  0.00           H
ATOM   2776  CG1 ILE A 197      71.950  55.400  39.500  1.00  0.00           C
ATOM   2777 HG11 ILE A 197      70.970  55.870  39.400  1.00  0.00           H
ATOM   2778 HG12 ILE A 197      72.140  55.400  40.570  1.00  0.00           H
ATOM   2779  CD  ILE A 197      71.720  53.980  38.990  1.00  0.00           C
ATOM   2780  HD1 ILE A 197      72.710  53.630  38.690  1.00  0.00           H
ATOM   2781  HD2 ILE A 197      71.230  53.370  39.760  1.00  0.00           H
ATOM   2782  HD3 ILE A 197      71.160  53.900  38.060  1.00  0.00           H
ATOM   2783  C   ILE A 197      74.080  58.560  38.610  1.00  0.00           C
ATOM   2784  O   ILE A 197      74.620  58.560  37.510  1.00  0.00           O
ATOM   2785  N   TYR A 198      74.520  59.330  39.610  1.00  0.00           N
ATOM   2786  H   TYR A 198      73.890  59.390  40.400  1.00  0.00           H
ATOM   2787  CA  TYR A 198      75.510  60.380  39.570  1.00  0.00           C
ATOM   2788  HA  TYR A 198      75.960  60.340  38.580  1.00  0.00           H
ATOM   2789  CB  TYR A 198      74.790  61.690  39.890  1.00  0.00           C
ATOM   2790  HB1 TYR A 198      75.570  62.440  39.940  1.00  0.00           H
ATOM   2791  HB2 TYR A 198      74.320  61.510  40.860  1.00  0.00           H
ATOM   2792  CG  TYR A 198      73.680  62.150  38.980  1.00  0.00           C
ATOM   2793  CD1 TYR A 198      72.410  62.410  39.510  1.00  0.00           C
ATOM   2794  HD1 TYR A 198      72.170  62.090  40.520  1.00  0.00           H
ATOM   2795  CE1 TYR A 198      71.430  63.050  38.740  1.00  0.00           C
ATOM   2796  HE1 TYR A 198      70.460  63.130  39.200  1.00  0.00           H
ATOM   2797  CZ  TYR A 198      71.660  63.220  37.360  1.00  0.00           C
ATOM   2798  OH  TYR A 198      70.710  63.780  36.550  1.00  0.00           O
ATOM   2799  HH  TYR A 198      70.050  64.230  37.090  1.00  0.00           H
ATOM   2800  CE2 TYR A 198      72.940  62.980  36.830  1.00  0.00           C
ATOM   2801  HE2 TYR A 198      73.140  63.180  35.790  1.00  0.00           H
ATOM   2802  CD2 TYR A 198      73.960  62.480  37.650  1.00  0.00           C
ATOM   2803  HD2 TYR A 198      74.990  62.360  37.340  1.00  0.00           H
ATOM   2804  C   TYR A 198      76.520  60.020  40.650  1.00  0.00           C
ATOM   2805  O   TYR A 198      76.440  60.670  41.690  1.00  0.00           O
ATOM   2806  N   PRO A 199      77.420  59.060  40.440  1.00  0.00           N
ATOM   2807  CD  PRO A 199      77.510  58.160  39.310  1.00  0.00           C
ATOM   2808  HD1 PRO A 199      77.920  58.790  38.520  1.00  0.00           H
ATOM   2809  HD2 PRO A 199      76.490  57.890  39.040  1.00  0.00           H
ATOM   2810  CG  PRO A 199      78.480  57.020  39.610  1.00  0.00           C
ATOM   2811  HG1 PRO A 199      79.130  56.980  38.730  1.00  0.00           H
ATOM   2812  HG2 PRO A 199      77.880  56.160  39.900  1.00  0.00           H
ATOM   2813  CB  PRO A 199      79.280  57.580  40.780  1.00  0.00           C
ATOM   2814  HB1 PRO A 199      80.270  57.910  40.480  1.00  0.00           H
ATOM   2815  HB2 PRO A 199      79.400  56.800  41.530  1.00  0.00           H
ATOM   2816  CA  PRO A 199      78.480  58.740  41.380  1.00  0.00           C
ATOM   2817  HA  PRO A 199      77.990  58.350  42.270  1.00  0.00           H
ATOM   2818  C   PRO A 199      79.420  59.840  41.850  1.00  0.00           C
ATOM   2819  O   PRO A 199      79.330  60.990  41.440  1.00  0.00           O
ATOM   2820  N   GLU A 200      80.410  59.520  42.680  1.00  0.00           N
ATOM   2821  H   GLU A 200      80.410  58.560  43.000  1.00  0.00           H
ATOM   2822  CA  GLU A 200      81.400  60.340  43.360  1.00  0.00           C
ATOM   2823  HA  GLU A 200      80.820  61.090  43.890  1.00  0.00           H
ATOM   2824  CB  GLU A 200      82.080  59.510  44.450  1.00  0.00           C
ATOM   2825  HB1 GLU A 200      81.360  59.500  45.270  1.00  0.00           H
ATOM   2826  HB2 GLU A 200      82.920  60.000  44.940  1.00  0.00           H
ATOM   2827  CG  GLU A 200      82.630  58.160  44.030  1.00  0.00           C
ATOM   2828  HG1 GLU A 200      83.540  58.220  43.410  1.00  0.00           H
ATOM   2829  HG2 GLU A 200      81.840  57.650  43.470  1.00  0.00           H
ATOM   2830  CD  GLU A 200      83.040  57.290  45.220  1.00  0.00           C
ATOM   2831  OE1 GLU A 200      83.980  57.660  45.960  1.00  0.00           O
ATOM   2832  OE2 GLU A 200      82.420  56.210  45.350  1.00  0.00           O
ATOM   2833  C   GLU A 200      82.420  60.930  42.390  1.00  0.00           C
ATOM   2834  O   GLU A 200      82.540  60.470  41.250  1.00  0.00           O
ATOM   2835  N   PHE A 201      83.150  61.960  42.820  1.00  0.00           N
ATOM   2836  H   PHE A 201      82.930  62.320  43.740  1.00  0.00           H
ATOM   2837  CA  PHE A 201      84.030  62.810  42.040  1.00  0.00           C
ATOM   2838  HA  PHE A 201      83.320  63.340  41.400  1.00  0.00           H
ATOM   2839  CB  PHE A 201      84.600  63.980  42.850  1.00  0.00           C
ATOM   2840  HB1 PHE A 201      83.790  64.460  43.400  1.00  0.00           H
ATOM   2841  HB2 PHE A 201      84.920  64.710  42.100  1.00  0.00           H
ATOM   2842  CG  PHE A 201      85.700  63.690  43.850  1.00  0.00           C
ATOM   2843  CD1 PHE A 201      85.420  63.140  45.100  1.00  0.00           C
ATOM   2844  HD1 PHE A 201      84.380  62.910  45.300  1.00  0.00           H
ATOM   2845  CE1 PHE A 201      86.430  62.640  45.930  1.00  0.00           C
ATOM   2846  HE1 PHE A 201      86.120  62.260  46.900  1.00  0.00           H
ATOM   2847  CZ  PHE A 201      87.770  62.680  45.550  1.00  0.00           C
ATOM   2848  HZ  PHE A 201      88.540  62.270  46.190  1.00  0.00           H
ATOM   2849  CE2 PHE A 201      88.080  63.320  44.340  1.00  0.00           C
ATOM   2850  HE2 PHE A 201      89.140  63.360  44.140  1.00  0.00           H
ATOM   2851  CD2 PHE A 201      87.050  63.750  43.490  1.00  0.00           C
ATOM   2852  HD2 PHE A 201      87.280  64.200  42.530  1.00  0.00           H
ATOM   2853  C   PHE A 201      85.100  62.180  41.170  1.00  0.00           C
ATOM   2854  O   PHE A 201      85.920  61.480  41.770  1.00  0.00           O
ATOM   2855  N   PRO A 202      85.250  62.390  39.860  1.00  0.00           N
ATOM   2856  CD  PRO A 202      84.370  63.050  38.910  1.00  0.00           C
ATOM   2857  HD1 PRO A 202      84.640  64.100  38.870  1.00  0.00           H
ATOM   2858  HD2 PRO A 202      83.360  62.910  39.300  1.00  0.00           H
ATOM   2859  CG  PRO A 202      84.680  62.480  37.530  1.00  0.00           C
ATOM   2860  HG1 PRO A 202      84.500  63.290  36.820  1.00  0.00           H
ATOM   2861  HG2 PRO A 202      84.030  61.630  37.320  1.00  0.00           H
ATOM   2862  CB  PRO A 202      86.150  62.130  37.690  1.00  0.00           C
ATOM   2863  HB1 PRO A 202      86.750  63.010  37.460  1.00  0.00           H
ATOM   2864  HB2 PRO A 202      86.390  61.340  36.970  1.00  0.00           H
ATOM   2865  CA  PRO A 202      86.400  61.840  39.170  1.00  0.00           C
ATOM   2866  HA  PRO A 202      86.400  60.770  39.350  1.00  0.00           H
ATOM   2867  C   PRO A 202      87.720  62.450  39.610  1.00  0.00           C
ATOM   2868  O   PRO A 202      87.850  63.670  39.600  1.00  0.00           O
ATOM   2869  N   PRO A 203      88.810  61.730  39.910  1.00  0.00           N
ATOM   2870  CD  PRO A 203      89.020  60.310  40.070  1.00  0.00           C
ATOM   2871  HD1 PRO A 203      88.760  59.760  39.170  1.00  0.00           H
ATOM   2872  HD2 PRO A 203      88.380  59.920  40.870  1.00  0.00           H
ATOM   2873  CG  PRO A 203      90.480  60.080  40.440  1.00  0.00           C
ATOM   2874  HG1 PRO A 203      90.970  59.960  39.480  1.00  0.00           H
ATOM   2875  HG2 PRO A 203      90.580  59.200  41.070  1.00  0.00           H
ATOM   2876  CB  PRO A 203      90.800  61.380  41.190  1.00  0.00           C
ATOM   2877  HB1 PRO A 203      91.890  61.500  41.150  1.00  0.00           H
ATOM   2878  HB2 PRO A 203      90.370  61.260  42.180  1.00  0.00           H
ATOM   2879  CA  PRO A 203      89.970  62.410  40.440  1.00  0.00           C
ATOM   2880  HA  PRO A 203      89.700  63.150  41.190  1.00  0.00           H
ATOM   2881  C   PRO A 203      90.850  63.100  39.400  1.00  0.00           C
ATOM   2882  O   PRO A 203      91.630  64.010  39.660  1.00  0.00           O
ATOM   2883  N   SER A 204      90.750  62.620  38.150  1.00  0.00           N
ATOM   2884  H   SER A 204      90.190  61.800  37.990  1.00  0.00           H
ATOM   2885  CA  SER A 204      91.620  63.080  37.090  1.00  0.00           C
ATOM   2886  HA  SER A 204      92.560  63.440  37.510  1.00  0.00           H
ATOM   2887  CB  SER A 204      91.790  61.960  36.060  1.00  0.00           C
ATOM   2888  HB1 SER A 204      92.350  61.140  36.510  1.00  0.00           H
ATOM   2889  HB2 SER A 204      92.410  62.340  35.250  1.00  0.00           H
ATOM   2890  OG  SER A 204      90.530  61.490  35.620  1.00  0.00           O
ATOM   2891  HG  SER A 204      90.250  62.120  34.960  1.00  0.00           H
ATOM   2892  C   SER A 204      91.090  64.300  36.340  1.00  0.00           C
ATOM   2893  O   SER A 204      91.730  64.750  35.400  1.00  0.00           O
ATOM   2894  N   GLU A 205      89.890  64.800  36.630  1.00  0.00           N
ATOM   2895  H   GLU A 205      89.440  64.680  37.530  1.00  0.00           H
ATOM   2896  CA  GLU A 205      89.190  65.770  35.810  1.00  0.00           C
ATOM   2897  HA  GLU A 205      89.660  66.000  34.860  1.00  0.00           H
ATOM   2898  CB  GLU A 205      87.810  65.190  35.510  1.00  0.00           C
ATOM   2899  HB1 GLU A 205      87.200  65.920  34.980  1.00  0.00           H
ATOM   2900  HB2 GLU A 205      87.220  65.020  36.410  1.00  0.00           H
ATOM   2901  CG  GLU A 205      87.750  63.910  34.680  1.00  0.00           C
ATOM   2902  HG1 GLU A 205      86.780  63.780  34.190  1.00  0.00           H
ATOM   2903  HG2 GLU A 205      87.930  63.000  35.250  1.00  0.00           H
ATOM   2904  CD  GLU A 205      88.820  63.950  33.600  1.00  0.00           C
ATOM   2905  OE1 GLU A 205      88.760  64.850  32.740  1.00  0.00           O
ATOM   2906  OE2 GLU A 205      89.750  63.110  33.630  1.00  0.00           O
ATOM   2907  C   GLU A 205      89.100  67.130  36.490  1.00  0.00           C
ATOM   2908  O   GLU A 205      89.420  67.250  37.670  1.00  0.00           O
ATOM   2909  N   GLY A 206      88.840  68.150  35.660  1.00  0.00           N
ATOM   2910  H   GLY A 206      88.740  67.950  34.670  1.00  0.00           H
ATOM   2911  CA  GLY A 206      88.400  69.440  36.140  1.00  0.00           C
ATOM   2912  HA1 GLY A 206      88.800  70.200  35.470  1.00  0.00           H
ATOM   2913  HA2 GLY A 206      88.900  69.550  37.100  1.00  0.00           H
ATOM   2914  C   GLY A 206      86.890  69.440  36.260  1.00  0.00           C
ATOM   2915  O   GLY A 206      86.220  69.290  35.240  1.00  0.00           O
ATOM   2916  N   GLU A 207      86.280  69.740  37.410  1.00  0.00           N
ATOM   2917  H   GLU A 207      86.870  69.960  38.200  1.00  0.00           H
ATOM   2918  CA  GLU A 207      84.860  69.750  37.690  1.00  0.00           C
ATOM   2919  HA  GLU A 207      84.450  68.970  37.050  1.00  0.00           H
ATOM   2920  CB  GLU A 207      84.710  69.470  39.180  1.00  0.00           C
ATOM   2921  HB1 GLU A 207      85.480  68.750  39.460  1.00  0.00           H
ATOM   2922  HB2 GLU A 207      83.770  68.910  39.200  1.00  0.00           H
ATOM   2923  CG  GLU A 207      84.720  70.660  40.140  1.00  0.00           C
ATOM   2924  HG1 GLU A 207      84.180  70.360  41.040  1.00  0.00           H
ATOM   2925  HG2 GLU A 207      84.280  71.580  39.760  1.00  0.00           H
ATOM   2926  CD  GLU A 207      86.100  71.060  40.640  1.00  0.00           C
ATOM   2927  OE1 GLU A 207      86.140  71.800  41.650  1.00  0.00           O
ATOM   2928  OE2 GLU A 207      87.140  70.670  40.080  1.00  0.00           O
ATOM   2929  C   GLU A 207      84.120  71.010  37.260  1.00  0.00           C
ATOM   2930  O   GLU A 207      82.900  71.090  37.440  1.00  0.00           O
ATOM   2931  N   ASP A 208      84.830  72.010  36.730  1.00  0.00           N
ATOM   2932  H   ASP A 208      85.830  71.910  36.660  1.00  0.00           H
ATOM   2933  CA  ASP A 208      84.300  73.130  35.980  1.00  0.00           C
ATOM   2934  HA  ASP A 208      83.270  73.240  36.340  1.00  0.00           H
ATOM   2935  CB  ASP A 208      84.950  74.490  36.210  1.00  0.00           C
ATOM   2936  HB1 ASP A 208      85.050  74.610  37.290  1.00  0.00           H
ATOM   2937  HB2 ASP A 208      84.270  75.240  35.810  1.00  0.00           H
ATOM   2938  CG  ASP A 208      86.370  74.590  35.680  1.00  0.00           C
ATOM   2939  OD1 ASP A 208      86.970  75.680  35.770  1.00  0.00           O
ATOM   2940  OD2 ASP A 208      86.920  73.560  35.240  1.00  0.00           O
ATOM   2941  C   ASP A 208      84.230  72.970  34.470  1.00  0.00           C
ATOM   2942  O   ASP A 208      83.820  73.850  33.720  1.00  0.00           O
ATOM   2943  N   ALA A 209      84.600  71.780  33.970  1.00  0.00           N
ATOM   2944  H   ALA A 209      84.950  71.100  34.630  1.00  0.00           H
ATOM   2945  CA  ALA A 209      84.640  71.470  32.560  1.00  0.00           C
ATOM   2946  HA  ALA A 209      83.830  72.040  32.080  1.00  0.00           H
ATOM   2947  CB  ALA A 209      86.010  71.940  32.070  1.00  0.00           C
ATOM   2948  HB1 ALA A 209      86.870  71.280  32.230  1.00  0.00           H
ATOM   2949  HB2 ALA A 209      86.000  72.190  31.010  1.00  0.00           H
ATOM   2950  HB3 ALA A 209      86.220  72.860  32.610  1.00  0.00           H
ATOM   2951  C   ALA A 209      84.390  70.030  32.140  1.00  0.00           C
ATOM   2952  O   ALA A 209      84.120  69.830  30.960  1.00  0.00           O
ATOM   2953  N   GLU A 210      84.450  69.020  33.010  1.00  0.00           N
ATOM   2954  H   GLU A 210      84.770  69.270  33.940  1.00  0.00           H
ATOM   2955  CA  GLU A 210      83.670  67.820  32.810  1.00  0.00           C
ATOM   2956  HA  GLU A 210      83.310  67.770  31.780  1.00  0.00           H
ATOM   2957  CB  GLU A 210      84.510  66.550  32.920  1.00  0.00           C
ATOM   2958  HB1 GLU A 210      83.820  65.790  32.540  1.00  0.00           H
ATOM   2959  HB2 GLU A 210      84.610  66.300  33.970  1.00  0.00           H
ATOM   2960  CG  GLU A 210      85.850  66.520  32.200  1.00  0.00           C
ATOM   2961  HG1 GLU A 210      86.080  65.470  31.990  1.00  0.00           H
ATOM   2962  HG2 GLU A 210      86.620  66.900  32.870  1.00  0.00           H
ATOM   2963  CD  GLU A 210      85.970  67.360  30.930  1.00  0.00           C
ATOM   2964  OE1 GLU A 210      85.130  67.170  30.030  1.00  0.00           O
ATOM   2965  OE2 GLU A 210      86.990  68.040  30.690  1.00  0.00           O
ATOM   2966  C   GLU A 210      82.370  67.830  33.620  1.00  0.00           C
ATOM   2967  O   GLU A 210      82.380  68.340  34.740  1.00  0.00           O
ATOM   2968  N   TYR A 211      81.260  67.260  33.160  1.00  0.00           N
ATOM   2969  H   TYR A 211      81.260  66.780  32.270  1.00  0.00           H
ATOM   2970  CA  TYR A 211      79.940  67.300  33.750  1.00  0.00           C
ATOM   2971  HA  TYR A 211      80.110  67.670  34.770  1.00  0.00           H
ATOM   2972  CB  TYR A 211      79.140  68.390  33.040  1.00  0.00           C
ATOM   2973  HB1 TYR A 211      78.270  68.680  33.630  1.00  0.00           H
ATOM   2974  HB2 TYR A 211      78.770  67.960  32.110  1.00  0.00           H
ATOM   2975  CG  TYR A 211      79.750  69.760  32.840  1.00  0.00           C
ATOM   2976  CD1 TYR A 211      80.260  70.480  33.930  1.00  0.00           C
ATOM   2977  HD1 TYR A 211      80.090  70.160  34.940  1.00  0.00           H
ATOM   2978  CE1 TYR A 211      80.740  71.780  33.750  1.00  0.00           C
ATOM   2979  HE1 TYR A 211      81.010  72.330  34.640  1.00  0.00           H
ATOM   2980  CZ  TYR A 211      80.890  72.360  32.480  1.00  0.00           C
ATOM   2981  OH  TYR A 211      81.490  73.590  32.370  1.00  0.00           O
ATOM   2982  HH  TYR A 211      82.220  73.760  32.960  1.00  0.00           H
ATOM   2983  CE2 TYR A 211      80.520  71.540  31.400  1.00  0.00           C
ATOM   2984  HE2 TYR A 211      80.720  71.990  30.440  1.00  0.00           H
ATOM   2985  CD2 TYR A 211      79.960  70.260  31.550  1.00  0.00           C
ATOM   2986  HD2 TYR A 211      79.630  69.720  30.680  1.00  0.00           H
ATOM   2987  C   TYR A 211      79.140  66.010  33.760  1.00  0.00           C
ATOM   2988  O   TYR A 211      79.520  65.100  33.020  1.00  0.00           O
ATOM   2989  N   ARG A 212      78.070  65.980  34.560  1.00  0.00           N
ATOM   2990  H   ARG A 212      77.920  66.760  35.180  1.00  0.00           H
ATOM   2991  CA  ARG A 212      77.130  64.880  34.620  1.00  0.00           C
ATOM   2992  HA  ARG A 212      77.710  63.970  34.510  1.00  0.00           H
ATOM   2993  CB  ARG A 212      76.470  64.810  35.990  1.00  0.00           C
ATOM   2994  HB1 ARG A 212      75.720  64.020  35.940  1.00  0.00           H
ATOM   2995  HB2 ARG A 212      75.930  65.690  36.340  1.00  0.00           H
ATOM   2996  CG  ARG A 212      77.450  64.470  37.110  1.00  0.00           C
ATOM   2997  HG1 ARG A 212      78.320  65.100  36.930  1.00  0.00           H
ATOM   2998  HG2 ARG A 212      77.720  63.420  37.020  1.00  0.00           H
ATOM   2999  CD  ARG A 212      76.820  64.630  38.490  1.00  0.00           C
ATOM   3000  HD1 ARG A 212      75.810  64.230  38.440  1.00  0.00           H
ATOM   3001  HD2 ARG A 212      76.650  65.700  38.600  1.00  0.00           H
ATOM   3002  NE  ARG A 212      77.600  64.070  39.600  1.00  0.00           N
ATOM   3003  HE  ARG A 212      78.210  63.310  39.360  1.00  0.00           H
ATOM   3004  CZ  ARG A 212      77.450  64.290  40.920  1.00  0.00           C
ATOM   3005  NH1 ARG A 212      76.820  65.420  41.270  1.00  0.00           N
ATOM   3006 HH11 ARG A 212      76.760  66.140  40.560  1.00  0.00           H
ATOM   3007 HH12 ARG A 212      76.680  65.590  42.250  1.00  0.00           H
ATOM   3008  NH2 ARG A 212      77.880  63.450  41.870  1.00  0.00           N
ATOM   3009 HH21 ARG A 212      78.410  62.610  41.690  1.00  0.00           H
ATOM   3010 HH22 ARG A 212      77.710  63.750  42.820  1.00  0.00           H
ATOM   3011  C   ARG A 212      76.110  64.960  33.490  1.00  0.00           C
ATOM   3012  O   ARG A 212      75.970  63.980  32.770  1.00  0.00           O
ATOM   3013  N   LEU A 213      75.500  66.140  33.320  1.00  0.00           N
ATOM   3014  H   LEU A 213      75.970  66.910  33.780  1.00  0.00           H
ATOM   3015  CA  LEU A 213      74.560  66.410  32.250  1.00  0.00           C
ATOM   3016  HA  LEU A 213      74.530  65.590  31.530  1.00  0.00           H
ATOM   3017  CB  LEU A 213      73.130  66.450  32.770  1.00  0.00           C
ATOM   3018  HB1 LEU A 213      72.580  66.910  31.950  1.00  0.00           H
ATOM   3019  HB2 LEU A 213      72.960  67.130  33.610  1.00  0.00           H
ATOM   3020  CG  LEU A 213      72.430  65.140  33.120  1.00  0.00           C
ATOM   3021  HG  LEU A 213      72.930  64.660  33.950  1.00  0.00           H
ATOM   3022  CD1 LEU A 213      70.990  65.470  33.520  1.00  0.00           C
ATOM   3023 HD11 LEU A 213      71.080  65.780  34.570  1.00  0.00           H
ATOM   3024 HD12 LEU A 213      70.730  66.260  32.820  1.00  0.00           H
ATOM   3025 HD13 LEU A 213      70.420  64.540  33.520  1.00  0.00           H
ATOM   3026  CD2 LEU A 213      72.470  64.060  32.050  1.00  0.00           C
ATOM   3027 HD21 LEU A 213      72.090  63.110  32.430  1.00  0.00           H
ATOM   3028 HD22 LEU A 213      71.990  64.510  31.180  1.00  0.00           H
ATOM   3029 HD23 LEU A 213      73.510  63.830  31.820  1.00  0.00           H
ATOM   3030  C   LEU A 213      74.940  67.700  31.530  1.00  0.00           C
ATOM   3031  O   LEU A 213      75.150  68.750  32.130  1.00  0.00           O
ATOM   3032  N   THR A 214      75.550  67.580  30.350  1.00  0.00           N
ATOM   3033  H   THR A 214      75.910  66.660  30.130  1.00  0.00           H
ATOM   3034  CA  THR A 214      75.980  68.620  29.440  1.00  0.00           C
ATOM   3035  HA  THR A 214      76.640  69.160  30.110  1.00  0.00           H
ATOM   3036  CB  THR A 214      76.910  67.990  28.410  1.00  0.00           C
ATOM   3037  HB  THR A 214      76.970  68.600  27.510  1.00  0.00           H
ATOM   3038  CG2 THR A 214      78.330  67.900  28.970  1.00  0.00           C
ATOM   3039 HG21 THR A 214      78.310  67.450  29.960  1.00  0.00           H
ATOM   3040 HG22 THR A 214      79.020  67.400  28.290  1.00  0.00           H
ATOM   3041 HG23 THR A 214      78.710  68.920  28.990  1.00  0.00           H
ATOM   3042  OG1 THR A 214      76.550  66.730  27.890  1.00  0.00           O
ATOM   3043  HG1 THR A 214      75.670  66.740  27.510  1.00  0.00           H
ATOM   3044  C   THR A 214      74.780  69.400  28.930  1.00  0.00           C
ATOM   3045  O   THR A 214      73.660  68.920  29.120  1.00  0.00           O
ATOM   3046  N   PRO A 215      74.830  70.630  28.410  1.00  0.00           N
ATOM   3047  CD  PRO A 215      76.060  71.380  28.250  1.00  0.00           C
ATOM   3048  HD1 PRO A 215      76.750  70.840  27.600  1.00  0.00           H
ATOM   3049  HD2 PRO A 215      76.490  71.420  29.250  1.00  0.00           H
ATOM   3050  CG  PRO A 215      75.650  72.740  27.700  1.00  0.00           C
ATOM   3051  HG1 PRO A 215      76.320  73.070  26.910  1.00  0.00           H
ATOM   3052  HG2 PRO A 215      75.510  73.480  28.490  1.00  0.00           H
ATOM   3053  CB  PRO A 215      74.320  72.450  27.020  1.00  0.00           C
ATOM   3054  HB1 PRO A 215      74.530  72.040  26.030  1.00  0.00           H
ATOM   3055  HB2 PRO A 215      73.680  73.330  26.900  1.00  0.00           H
ATOM   3056  CA  PRO A 215      73.690  71.380  27.910  1.00  0.00           C
ATOM   3057  HA  PRO A 215      73.140  71.930  28.670  1.00  0.00           H
ATOM   3058  C   PRO A 215      72.800  70.560  26.990  1.00  0.00           C
ATOM   3059  O   PRO A 215      73.110  70.150  25.870  1.00  0.00           O
ATOM   3060  N   HIS A 216      71.560  70.270  27.380  1.00  0.00           N
ATOM   3061  H   HIS A 216      71.260  70.630  28.270  1.00  0.00           H
ATOM   3062  CA  HIS A 216      70.530  69.620  26.590  1.00  0.00           C
ATOM   3063  HA  HIS A 216      70.690  69.780  25.520  1.00  0.00           H
ATOM   3064  CB  HIS A 216      70.590  68.110  26.800  1.00  0.00           C
ATOM   3065  HB1 HIS A 216      71.530  67.700  26.440  1.00  0.00           H
ATOM   3066  HB2 HIS A 216      69.820  67.610  26.200  1.00  0.00           H
ATOM   3067  CG  HIS A 216      70.320  67.640  28.200  1.00  0.00           C
ATOM   3068  ND1 HIS A 216      70.750  68.210  29.390  1.00  0.00           N
ATOM   3069  HD1 HIS A 216      71.390  68.970  29.540  1.00  0.00           H
ATOM   3070  CE1 HIS A 216      69.880  67.810  30.340  1.00  0.00           C
ATOM   3071  HE1 HIS A 216      69.810  68.190  31.340  1.00  0.00           H
ATOM   3072  NE2 HIS A 216      69.080  66.850  29.860  1.00  0.00           N
ATOM   3073  CD2 HIS A 216      69.220  66.860  28.470  1.00  0.00           C
ATOM   3074  HD2 HIS A 216      68.460  66.520  27.790  1.00  0.00           H
ATOM   3075  C   HIS A 216      69.130  70.080  26.940  1.00  0.00           C
ATOM   3076  O   HIS A 216      68.960  70.860  27.870  1.00  0.00           O
ATOM   3077  N   ARG A 217      68.110  69.670  26.180  1.00  0.00           N
ATOM   3078  H   ARG A 217      68.210  69.020  25.410  1.00  0.00           H
ATOM   3079  CA  ARG A 217      66.700  69.900  26.400  1.00  0.00           C
ATOM   3080  HA  ARG A 217      66.550  70.090  27.460  1.00  0.00           H
ATOM   3081  CB  ARG A 217      66.150  71.140  25.690  1.00  0.00           C
ATOM   3082  HB1 ARG A 217      66.500  71.950  26.320  1.00  0.00           H
ATOM   3083  HB2 ARG A 217      65.070  71.140  25.880  1.00  0.00           H
ATOM   3084  CG  ARG A 217      66.570  71.160  24.220  1.00  0.00           C
ATOM   3085  HG1 ARG A 217      66.510  70.150  23.820  1.00  0.00           H
ATOM   3086  HG2 ARG A 217      67.550  71.620  24.080  1.00  0.00           H
ATOM   3087  CD  ARG A 217      65.600  72.040  23.420  1.00  0.00           C
ATOM   3088  HD1 ARG A 217      65.680  73.080  23.720  1.00  0.00           H
ATOM   3089  HD2 ARG A 217      64.610  71.620  23.570  1.00  0.00           H
ATOM   3090  NE  ARG A 217      65.930  71.920  22.000  1.00  0.00           N
ATOM   3091  HE  ARG A 217      66.420  71.110  21.650  1.00  0.00           H
ATOM   3092  CZ  ARG A 217      65.840  72.890  21.080  1.00  0.00           C
ATOM   3093  NH1 ARG A 217      65.630  74.190  21.330  1.00  0.00           N
ATOM   3094 HH11 ARG A 217      65.350  74.510  22.250  1.00  0.00           H
ATOM   3095 HH12 ARG A 217      65.510  74.910  20.630  1.00  0.00           H
ATOM   3096  NH2 ARG A 217      65.980  72.610  19.780  1.00  0.00           N
ATOM   3097 HH21 ARG A 217      66.340  71.700  19.530  1.00  0.00           H
ATOM   3098 HH22 ARG A 217      65.690  73.250  19.050  1.00  0.00           H
ATOM   3099  C   ARG A 217      65.850  68.660  26.160  1.00  0.00           C
ATOM   3100  O   ARG A 217      66.090  67.840  25.270  1.00  0.00           O
ATOM   3101  N   ASP A 218      64.850  68.410  27.000  1.00  0.00           N
ATOM   3102  H   ASP A 218      64.560  69.160  27.610  1.00  0.00           H
ATOM   3103  CA  ASP A 218      64.290  67.090  27.180  1.00  0.00           C
ATOM   3104  HA  ASP A 218      64.850  66.270  26.740  1.00  0.00           H
ATOM   3105  CB  ASP A 218      64.030  66.810  28.660  1.00  0.00           C
ATOM   3106  HB1 ASP A 218      63.680  65.790  28.820  1.00  0.00           H
ATOM   3107  HB2 ASP A 218      63.320  67.540  29.060  1.00  0.00           H
ATOM   3108  CG  ASP A 218      65.230  66.820  29.590  1.00  0.00           C
ATOM   3109  OD1 ASP A 218      65.190  66.380  30.760  1.00  0.00           O
ATOM   3110  OD2 ASP A 218      66.350  67.260  29.260  1.00  0.00           O
ATOM   3111  C   ASP A 218      62.940  66.980  26.480  1.00  0.00           C
ATOM   3112  O   ASP A 218      62.270  67.980  26.240  1.00  0.00           O
ATOM   3113  N   ILE A 219      62.600  65.760  26.070  1.00  0.00           N
ATOM   3114  H   ILE A 219      63.250  65.060  26.410  1.00  0.00           H
ATOM   3115  CA  ILE A 219      61.670  65.430  25.020  1.00  0.00           C
ATOM   3116  HA  ILE A 219      61.730  66.230  24.280  1.00  0.00           H
ATOM   3117  CB  ILE A 219      62.120  64.180  24.280  1.00  0.00           C
ATOM   3118  HB  ILE A 219      61.400  63.950  23.490  1.00  0.00           H
ATOM   3119  CG2 ILE A 219      63.470  64.400  23.610  1.00  0.00           C
ATOM   3120 HG21 ILE A 219      63.630  63.610  22.880  1.00  0.00           H
ATOM   3121 HG22 ILE A 219      63.380  65.280  22.970  1.00  0.00           H
ATOM   3122 HG23 ILE A 219      64.340  64.330  24.260  1.00  0.00           H
ATOM   3123  CG1 ILE A 219      62.260  62.960  25.190  1.00  0.00           C
ATOM   3124 HG11 ILE A 219      63.000  63.120  25.980  1.00  0.00           H
ATOM   3125 HG12 ILE A 219      62.570  62.090  24.620  1.00  0.00           H
ATOM   3126  CD  ILE A 219      61.010  62.440  25.890  1.00  0.00           C
ATOM   3127  HD1 ILE A 219      60.780  62.950  26.820  1.00  0.00           H
ATOM   3128  HD2 ILE A 219      60.150  62.450  25.220  1.00  0.00           H
ATOM   3129  HD3 ILE A 219      61.180  61.410  26.190  1.00  0.00           H
ATOM   3130  C   ILE A 219      60.230  65.450  25.520  1.00  0.00           C
ATOM   3131  O   ILE A 219      59.280  65.230  24.770  1.00  0.00           O
ATOM   3132  N   SER A 220      60.060  65.580  26.840  1.00  0.00           N
ATOM   3133  H   SER A 220      60.880  65.900  27.340  1.00  0.00           H
ATOM   3134  CA  SER A 220      58.740  65.460  27.440  1.00  0.00           C
ATOM   3135  HA  SER A 220      58.370  64.500  27.100  1.00  0.00           H
ATOM   3136  CB  SER A 220      58.990  65.350  28.940  1.00  0.00           C
ATOM   3137  HB1 SER A 220      59.680  64.560  29.230  1.00  0.00           H
ATOM   3138  HB2 SER A 220      58.080  65.040  29.450  1.00  0.00           H
ATOM   3139  OG  SER A 220      59.570  66.570  29.350  1.00  0.00           O
ATOM   3140  HG  SER A 220      59.720  66.580  30.290  1.00  0.00           H
ATOM   3141  C   SER A 220      57.820  66.560  26.940  1.00  0.00           C
ATOM   3142  O   SER A 220      58.170  67.570  26.320  1.00  0.00           O
ATOM   3143  N   TYR A 221      56.550  66.480  27.350  1.00  0.00           N
ATOM   3144  H   TYR A 221      56.230  65.650  27.820  1.00  0.00           H
ATOM   3145  CA  TYR A 221      55.720  67.660  27.450  1.00  0.00           C
ATOM   3146  HA  TYR A 221      55.730  68.220  26.510  1.00  0.00           H
ATOM   3147  CB  TYR A 221      54.280  67.250  27.770  1.00  0.00           C
ATOM   3148  HB1 TYR A 221      53.810  68.140  28.190  1.00  0.00           H
ATOM   3149  HB2 TYR A 221      54.320  66.490  28.550  1.00  0.00           H
ATOM   3150  CG  TYR A 221      53.470  66.790  26.580  1.00  0.00           C
ATOM   3151  CD1 TYR A 221      52.970  65.480  26.510  1.00  0.00           C
ATOM   3152  HD1 TYR A 221      53.160  64.800  27.320  1.00  0.00           H
ATOM   3153  CE1 TYR A 221      52.200  65.090  25.400  1.00  0.00           C
ATOM   3154  HE1 TYR A 221      51.940  64.050  25.440  1.00  0.00           H
ATOM   3155  CZ  TYR A 221      51.940  65.950  24.320  1.00  0.00           C
ATOM   3156  OH  TYR A 221      51.290  65.580  23.180  1.00  0.00           O
ATOM   3157  HH  TYR A 221      50.560  65.020  23.430  1.00  0.00           H
ATOM   3158  CE2 TYR A 221      52.430  67.270  24.390  1.00  0.00           C
ATOM   3159  HE2 TYR A 221      52.360  68.010  23.610  1.00  0.00           H
ATOM   3160  CD2 TYR A 221      53.110  67.670  25.550  1.00  0.00           C
ATOM   3161  HD2 TYR A 221      53.480  68.670  25.690  1.00  0.00           H
ATOM   3162  C   TYR A 221      56.220  68.510  28.600  1.00  0.00           C
ATOM   3163  O   TYR A 221      56.430  69.710  28.440  1.00  0.00           O
ATOM   3164  N   ILE A 222      56.450  67.870  29.760  1.00  0.00           N
ATOM   3165  H   ILE A 222      56.290  66.880  29.750  1.00  0.00           H
ATOM   3166  CA  ILE A 222      57.040  68.460  30.940  1.00  0.00           C
ATOM   3167  HA  ILE A 222      57.730  69.160  30.470  1.00  0.00           H
ATOM   3168  CB  ILE A 222      55.970  69.100  31.820  1.00  0.00           C
ATOM   3169  HB  ILE A 222      56.450  69.530  32.700  1.00  0.00           H
ATOM   3170  CG2 ILE A 222      55.270  70.280  31.170  1.00  0.00           C
ATOM   3171 HG21 ILE A 222      54.770  70.940  31.880  1.00  0.00           H
ATOM   3172 HG22 ILE A 222      56.030  70.870  30.650  1.00  0.00           H
ATOM   3173 HG23 ILE A 222      54.620  69.920  30.370  1.00  0.00           H
ATOM   3174  CG1 ILE A 222      54.970  68.080  32.370  1.00  0.00           C
ATOM   3175 HG11 ILE A 222      55.490  67.160  32.620  1.00  0.00           H
ATOM   3176 HG12 ILE A 222      54.080  67.910  31.760  1.00  0.00           H
ATOM   3177  CD  ILE A 222      54.390  68.620  33.680  1.00  0.00           C
ATOM   3178  HD1 ILE A 222      53.820  69.530  33.500  1.00  0.00           H
ATOM   3179  HD2 ILE A 222      53.600  67.910  33.920  1.00  0.00           H
ATOM   3180  HD3 ILE A 222      55.180  68.660  34.430  1.00  0.00           H
ATOM   3181  C   ILE A 222      57.790  67.360  31.680  1.00  0.00           C
ATOM   3182  O   ILE A 222      57.610  66.170  31.450  1.00  0.00           O
ATOM   3183  N   THR A 223      58.620  67.710  32.660  1.00  0.00           N
ATOM   3184  H   THR A 223      58.950  68.660  32.700  1.00  0.00           H
ATOM   3185  CA  THR A 223      59.380  66.810  33.510  1.00  0.00           C
ATOM   3186  HA  THR A 223      59.090  65.760  33.430  1.00  0.00           H
ATOM   3187  CB  THR A 223      60.860  66.980  33.190  1.00  0.00           C
ATOM   3188  HB  THR A 223      61.200  67.960  33.520  1.00  0.00           H
ATOM   3189  CG2 THR A 223      61.700  65.850  33.780  1.00  0.00           C
ATOM   3190 HG21 THR A 223      61.220  64.900  33.530  1.00  0.00           H
ATOM   3191 HG22 THR A 223      62.770  65.940  33.600  1.00  0.00           H
ATOM   3192 HG23 THR A 223      61.700  65.880  34.870  1.00  0.00           H
ATOM   3193  OG1 THR A 223      61.170  66.960  31.820  1.00  0.00           O
ATOM   3194  HG1 THR A 223      61.950  67.510  31.660  1.00  0.00           H
ATOM   3195  C   THR A 223      59.100  67.230  34.940  1.00  0.00           C
ATOM   3196  O   THR A 223      59.420  68.390  35.210  1.00  0.00           O
ATOM   3197  N   LEU A 224      58.600  66.280  35.740  1.00  0.00           N
ATOM   3198  H   LEU A 224      58.610  65.330  35.380  1.00  0.00           H
ATOM   3199  CA  LEU A 224      58.470  66.470  37.170  1.00  0.00           C
ATOM   3200  HA  LEU A 224      58.690  67.530  37.340  1.00  0.00           H
ATOM   3201  CB  LEU A 224      57.090  66.130  37.720  1.00  0.00           C
ATOM   3202  HB1 LEU A 224      57.070  66.530  38.730  1.00  0.00           H
ATOM   3203  HB2 LEU A 224      56.940  65.050  37.720  1.00  0.00           H
ATOM   3204  CG  LEU A 224      55.970  66.710  36.850  1.00  0.00           C
ATOM   3205  HG  LEU A 224      56.310  67.590  36.300  1.00  0.00           H
ATOM   3206  CD1 LEU A 224      55.300  65.770  35.860  1.00  0.00           C
ATOM   3207 HD11 LEU A 224      56.030  65.410  35.140  1.00  0.00           H
ATOM   3208 HD12 LEU A 224      55.060  64.910  36.490  1.00  0.00           H
ATOM   3209 HD13 LEU A 224      54.410  66.140  35.350  1.00  0.00           H
ATOM   3210  CD2 LEU A 224      54.950  67.250  37.850  1.00  0.00           C
ATOM   3211 HD21 LEU A 224      54.110  67.670  37.300  1.00  0.00           H
ATOM   3212 HD22 LEU A 224      54.560  66.480  38.510  1.00  0.00           H
ATOM   3213 HD23 LEU A 224      55.470  67.920  38.530  1.00  0.00           H
ATOM   3214  C   LEU A 224      59.670  65.780  37.800  1.00  0.00           C
ATOM   3215  O   LEU A 224      60.220  64.820  37.260  1.00  0.00           O
ATOM   3216  N   VAL A 225      60.170  66.310  38.920  1.00  0.00           N
ATOM   3217  H   VAL A 225      59.730  67.120  39.340  1.00  0.00           H
ATOM   3218  CA  VAL A 225      61.440  65.910  39.470  1.00  0.00           C
ATOM   3219  HA  VAL A 225      61.690  64.940  39.040  1.00  0.00           H
ATOM   3220  CB  VAL A 225      62.520  66.840  38.910  1.00  0.00           C
ATOM   3221  HB  VAL A 225      62.330  67.860  39.220  1.00  0.00           H
ATOM   3222  CG1 VAL A 225      63.870  66.450  39.510  1.00  0.00           C
ATOM   3223 HG11 VAL A 225      64.670  67.000  39.010  1.00  0.00           H
ATOM   3224 HG12 VAL A 225      63.880  66.680  40.580  1.00  0.00           H
ATOM   3225 HG13 VAL A 225      64.060  65.400  39.320  1.00  0.00           H
ATOM   3226  CG2 VAL A 225      62.780  66.720  37.410  1.00  0.00           C
ATOM   3227 HG21 VAL A 225      63.730  67.220  37.220  1.00  0.00           H
ATOM   3228 HG22 VAL A 225      62.790  65.700  37.030  1.00  0.00           H
ATOM   3229 HG23 VAL A 225      61.980  67.130  36.810  1.00  0.00           H
ATOM   3230  C   VAL A 225      61.480  65.940  41.000  1.00  0.00           C
ATOM   3231  O   VAL A 225      61.120  66.950  41.600  1.00  0.00           O
ATOM   3232  N   ASN A 226      62.070  64.950  41.660  1.00  0.00           N
ATOM   3233  H   ASN A 226      62.400  64.250  41.010  1.00  0.00           H
ATOM   3234  CA  ASN A 226      62.300  64.760  43.080  1.00  0.00           C
ATOM   3235  HA  ASN A 226      62.030  65.710  43.560  1.00  0.00           H
ATOM   3236  CB  ASN A 226      61.420  63.600  43.550  1.00  0.00           C
ATOM   3237  HB1 ASN A 226      61.870  63.160  44.440  1.00  0.00           H
ATOM   3238  HB2 ASN A 226      61.300  62.860  42.760  1.00  0.00           H
ATOM   3239  CG  ASN A 226      60.020  64.100  43.880  1.00  0.00           C
ATOM   3240  OD1 ASN A 226      59.370  64.920  43.230  1.00  0.00           O
ATOM   3241  ND2 ASN A 226      59.430  63.630  44.980  1.00  0.00           N
ATOM   3242 HD21 ASN A 226      60.050  63.130  45.610  1.00  0.00           H
ATOM   3243 HD22 ASN A 226      58.550  64.050  45.270  1.00  0.00           H
ATOM   3244  C   ASN A 226      63.760  64.530  43.410  1.00  0.00           C
ATOM   3245  O   ASN A 226      64.480  64.000  42.570  1.00  0.00           O
ATOM   3246  N   GLN A 227      64.330  64.870  44.570  1.00  0.00           N
ATOM   3247  H   GLN A 227      63.740  65.410  45.190  1.00  0.00           H
ATOM   3248  CA  GLN A 227      65.710  64.620  44.930  1.00  0.00           C
ATOM   3249  HA  GLN A 227      65.990  63.680  44.460  1.00  0.00           H
ATOM   3250  CB  GLN A 227      66.600  65.730  44.390  1.00  0.00           C
ATOM   3251  HB1 GLN A 227      66.390  65.820  43.320  1.00  0.00           H
ATOM   3252  HB2 GLN A 227      67.650  65.500  44.550  1.00  0.00           H
ATOM   3253  CG  GLN A 227      66.230  67.110  44.950  1.00  0.00           C
ATOM   3254  HG1 GLN A 227      66.090  67.010  46.020  1.00  0.00           H
ATOM   3255  HG2 GLN A 227      65.290  67.480  44.560  1.00  0.00           H
ATOM   3256  CD  GLN A 227      67.340  68.140  44.860  1.00  0.00           C
ATOM   3257  OE1 GLN A 227      68.140  68.150  43.920  1.00  0.00           O
ATOM   3258  NE2 GLN A 227      67.570  68.880  45.940  1.00  0.00           N
ATOM   3259 HE21 GLN A 227      66.970  68.800  46.750  1.00  0.00           H
ATOM   3260 HE22 GLN A 227      68.360  69.510  46.040  1.00  0.00           H
ATOM   3261  C   GLN A 227      65.870  64.550  46.440  1.00  0.00           C
ATOM   3262  O   GLN A 227      64.920  64.710  47.210  1.00  0.00           O
ATOM   3263  N   THR A 228      67.050  64.160  46.950  1.00  0.00           N
ATOM   3264  H   THR A 228      67.770  63.950  46.270  1.00  0.00           H
ATOM   3265  CA  THR A 228      67.460  64.370  48.320  1.00  0.00           C
ATOM   3266  HA  THR A 228      66.570  64.580  48.920  1.00  0.00           H
ATOM   3267  CB  THR A 228      68.090  63.120  48.940  1.00  0.00           C
ATOM   3268  HB  THR A 228      67.440  62.250  48.890  1.00  0.00           H
ATOM   3269  CG2 THR A 228      69.470  62.840  48.340  1.00  0.00           C
ATOM   3270 HG21 THR A 228      70.110  63.730  48.400  1.00  0.00           H
ATOM   3271 HG22 THR A 228      70.070  62.200  48.980  1.00  0.00           H
ATOM   3272 HG23 THR A 228      69.390  62.470  47.320  1.00  0.00           H
ATOM   3273  OG1 THR A 228      68.370  63.270  50.310  1.00  0.00           O
ATOM   3274  HG1 THR A 228      67.590  62.890  50.730  1.00  0.00           H
ATOM   3275  C   THR A 228      68.370  65.590  48.380  1.00  0.00           C
ATOM   3276  O   THR A 228      69.070  65.780  47.390  1.00  0.00           O
ATOM   3277  N   PRO A 229      68.560  66.280  49.500  1.00  0.00           N
ATOM   3278  CD  PRO A 229      67.690  66.300  50.660  1.00  0.00           C
ATOM   3279  HD1 PRO A 229      67.650  65.360  51.210  1.00  0.00           H
ATOM   3280  HD2 PRO A 229      66.660  66.600  50.460  1.00  0.00           H
ATOM   3281  CG  PRO A 229      68.270  67.340  51.620  1.00  0.00           C
ATOM   3282  HG1 PRO A 229      68.870  66.850  52.380  1.00  0.00           H
ATOM   3283  HG2 PRO A 229      67.520  67.870  52.210  1.00  0.00           H
ATOM   3284  CB  PRO A 229      68.990  68.370  50.750  1.00  0.00           C
ATOM   3285  HB1 PRO A 229      69.740  68.950  51.290  1.00  0.00           H
ATOM   3286  HB2 PRO A 229      68.200  69.020  50.390  1.00  0.00           H
ATOM   3287  CA  PRO A 229      69.450  67.420  49.640  1.00  0.00           C
ATOM   3288  HA  PRO A 229      69.370  68.020  48.730  1.00  0.00           H
ATOM   3289  C   PRO A 229      70.890  66.980  49.870  1.00  0.00           C
ATOM   3290  O   PRO A 229      71.290  66.190  50.720  1.00  0.00           O
ATOM   3291  N   ALA A 230      71.700  67.620  49.030  1.00  0.00           N
ATOM   3292  H   ALA A 230      71.390  68.390  48.450  1.00  0.00           H
ATOM   3293  CA  ALA A 230      73.130  67.380  49.140  1.00  0.00           C
ATOM   3294  HA  ALA A 230      73.350  66.320  49.300  1.00  0.00           H
ATOM   3295  CB  ALA A 230      73.760  67.710  47.790  1.00  0.00           C
ATOM   3296  HB1 ALA A 230      73.170  67.290  46.980  1.00  0.00           H
ATOM   3297  HB2 ALA A 230      73.660  68.790  47.700  1.00  0.00           H
ATOM   3298  HB3 ALA A 230      74.820  67.520  47.690  1.00  0.00           H
ATOM   3299  C   ALA A 230      73.940  68.060  50.240  1.00  0.00           C
ATOM   3300  O   ALA A 230      73.750  69.240  50.510  1.00  0.00           O
ATOM   3301  N   ASN A 231      75.040  67.420  50.660  1.00  0.00           N
ATOM   3302  H   ASN A 231      75.060  66.450  50.390  1.00  0.00           H
ATOM   3303  CA  ASN A 231      75.740  67.940  51.810  1.00  0.00           C
ATOM   3304  HA  ASN A 231      75.000  68.110  52.600  1.00  0.00           H
ATOM   3305  CB  ASN A 231      76.570  66.740  52.280  1.00  0.00           C
ATOM   3306  HB1 ASN A 231      77.340  66.580  51.530  1.00  0.00           H
ATOM   3307  HB2 ASN A 231      75.960  65.850  52.440  1.00  0.00           H
ATOM   3308  CG  ASN A 231      77.390  67.010  53.530  1.00  0.00           C
ATOM   3309  OD1 ASN A 231      76.900  67.120  54.660  1.00  0.00           O
ATOM   3310  ND2 ASN A 231      78.710  67.140  53.450  1.00  0.00           N
ATOM   3311 HD21 ASN A 231      79.100  67.380  52.550  1.00  0.00           H
ATOM   3312 HD22 ASN A 231      79.300  67.340  54.250  1.00  0.00           H
ATOM   3313  C   ASN A 231      76.490  69.240  51.550  1.00  0.00           C
ATOM   3314  O   ASN A 231      76.690  69.960  52.530  1.00  0.00           O
ATOM   3315  N   ASN A 232      77.000  69.600  50.370  1.00  0.00           N
ATOM   3316  H   ASN A 232      76.810  68.990  49.600  1.00  0.00           H
ATOM   3317  CA  ASN A 232      77.720  70.820  50.060  1.00  0.00           C
ATOM   3318  HA  ASN A 232      78.410  71.110  50.850  1.00  0.00           H
ATOM   3319  CB  ASN A 232      78.530  70.550  48.800  1.00  0.00           C
ATOM   3320  HB1 ASN A 232      79.160  69.670  48.920  1.00  0.00           H
ATOM   3321  HB2 ASN A 232      79.140  71.440  48.630  1.00  0.00           H
ATOM   3322  CG  ASN A 232      77.590  70.420  47.610  1.00  0.00           C
ATOM   3323  OD1 ASN A 232      76.750  69.530  47.500  1.00  0.00           O
ATOM   3324  ND2 ASN A 232      77.700  71.420  46.730  1.00  0.00           N
ATOM   3325 HD21 ASN A 232      78.410  72.130  46.840  1.00  0.00           H
ATOM   3326 HD22 ASN A 232      77.070  71.580  45.960  1.00  0.00           H
ATOM   3327  C   ASN A 232      76.890  72.110  50.040  1.00  0.00           C
ATOM   3328  O   ASN A 232      77.340  73.180  49.640  1.00  0.00           O
ATOM   3329  N   GLY A 233      75.650  71.990  50.520  1.00  0.00           N
ATOM   3330  H   GLY A 233      75.210  71.090  50.680  1.00  0.00           H
ATOM   3331  CA  GLY A 233      74.720  73.090  50.670  1.00  0.00           C
ATOM   3332  HA1 GLY A 233      75.220  73.940  51.110  1.00  0.00           H
ATOM   3333  HA2 GLY A 233      74.040  72.760  51.460  1.00  0.00           H
ATOM   3334  C   GLY A 233      74.000  73.500  49.390  1.00  0.00           C
ATOM   3335  O   GLY A 233      72.770  73.520  49.340  1.00  0.00           O
ATOM   3336  N   PHE A 234      74.810  73.790  48.380  1.00  0.00           N
ATOM   3337  H   PHE A 234      75.810  73.760  48.530  1.00  0.00           H
ATOM   3338  CA  PHE A 234      74.410  74.360  47.110  1.00  0.00           C
ATOM   3339  HA  PHE A 234      73.590  75.060  47.280  1.00  0.00           H
ATOM   3340  CB  PHE A 234      75.540  75.170  46.480  1.00  0.00           C
ATOM   3341  HB1 PHE A 234      75.130  75.630  45.580  1.00  0.00           H
ATOM   3342  HB2 PHE A 234      76.360  74.510  46.200  1.00  0.00           H
ATOM   3343  CG  PHE A 234      76.120  76.180  47.450  1.00  0.00           C
ATOM   3344  CD1 PHE A 234      77.350  75.870  48.040  1.00  0.00           C
ATOM   3345  HD1 PHE A 234      77.830  74.930  47.800  1.00  0.00           H
ATOM   3346  CE1 PHE A 234      77.960  76.850  48.840  1.00  0.00           C
ATOM   3347  HE1 PHE A 234      78.930  76.590  49.250  1.00  0.00           H
ATOM   3348  CZ  PHE A 234      77.390  78.100  49.110  1.00  0.00           C
ATOM   3349  HZ  PHE A 234      77.930  78.880  49.610  1.00  0.00           H
ATOM   3350  CE2 PHE A 234      76.140  78.420  48.570  1.00  0.00           C
ATOM   3351  HE2 PHE A 234      75.610  79.340  48.750  1.00  0.00           H
ATOM   3352  CD2 PHE A 234      75.560  77.420  47.770  1.00  0.00           C
ATOM   3353  HD2 PHE A 234      74.590  77.710  47.390  1.00  0.00           H
ATOM   3354  C   PHE A 234      73.830  73.220  46.300  1.00  0.00           C
ATOM   3355  O   PHE A 234      74.080  72.050  46.600  1.00  0.00           O
ATOM   3356  N   LYS A 235      73.060  73.420  45.220  1.00  0.00           N
ATOM   3357  H   LYS A 235      72.660  74.320  44.990  1.00  0.00           H
ATOM   3358  CA  LYS A 235      72.520  72.420  44.330  1.00  0.00           C
ATOM   3359  HA  LYS A 235      72.520  71.450  44.830  1.00  0.00           H
ATOM   3360  CB  LYS A 235      71.090  72.880  44.050  1.00  0.00           C
ATOM   3361  HB1 LYS A 235      71.220  73.750  43.400  1.00  0.00           H
ATOM   3362  HB2 LYS A 235      70.660  73.240  44.980  1.00  0.00           H
ATOM   3363  CG  LYS A 235      70.150  71.820  43.470  1.00  0.00           C
ATOM   3364  HG1 LYS A 235      70.300  70.840  43.920  1.00  0.00           H
ATOM   3365  HG2 LYS A 235      70.140  71.800  42.380  1.00  0.00           H
ATOM   3366  CD  LYS A 235      68.700  72.200  43.780  1.00  0.00           C
ATOM   3367  HD1 LYS A 235      68.510  73.190  43.380  1.00  0.00           H
ATOM   3368  HD2 LYS A 235      68.640  72.210  44.870  1.00  0.00           H
ATOM   3369  CE  LYS A 235      67.830  71.060  43.270  1.00  0.00           C
ATOM   3370  HE1 LYS A 235      68.270  70.120  43.590  1.00  0.00           H
ATOM   3371  HE2 LYS A 235      67.880  71.130  42.180  1.00  0.00           H
ATOM   3372  NZ  LYS A 235      66.460  71.130  43.800  1.00  0.00           N
ATOM   3373  HZ1 LYS A 235      66.430  70.730  44.720  1.00  0.00           H
ATOM   3374  HZ2 LYS A 235      66.010  72.030  43.660  1.00  0.00           H
ATOM   3375  HZ3 LYS A 235      65.940  70.470  43.240  1.00  0.00           H
ATOM   3376  C   LYS A 235      73.340  72.200  43.070  1.00  0.00           C
ATOM   3377  O   LYS A 235      73.470  73.130  42.290  1.00  0.00           O
ATOM   3378  N   ALA A 236      73.730  70.980  42.680  1.00  0.00           N
ATOM   3379  H   ALA A 236      73.760  70.230  43.360  1.00  0.00           H
ATOM   3380  CA  ALA A 236      74.520  70.790  41.480  1.00  0.00           C
ATOM   3381  HA  ALA A 236      75.320  71.510  41.600  1.00  0.00           H
ATOM   3382  CB  ALA A 236      75.240  69.460  41.670  1.00  0.00           C
ATOM   3383  HB1 ALA A 236      76.130  69.530  41.040  1.00  0.00           H
ATOM   3384  HB2 ALA A 236      75.620  69.380  42.690  1.00  0.00           H
ATOM   3385  HB3 ALA A 236      74.680  68.550  41.460  1.00  0.00           H
ATOM   3386  C   ALA A 236      73.850  70.910  40.120  1.00  0.00           C
ATOM   3387  O   ALA A 236      74.520  70.570  39.140  1.00  0.00           O
ATOM   3388  N   LEU A 237      72.610  71.390  40.060  1.00  0.00           N
ATOM   3389  H   LEU A 237      72.200  71.900  40.830  1.00  0.00           H
ATOM   3390  CA  LEU A 237      71.910  71.490  38.800  1.00  0.00           C
ATOM   3391  HA  LEU A 237      72.350  70.720  38.170  1.00  0.00           H
ATOM   3392  CB  LEU A 237      70.430  71.170  39.000  1.00  0.00           C
ATOM   3393  HB1 LEU A 237      70.000  71.730  39.820  1.00  0.00           H
ATOM   3394  HB2 LEU A 237      70.340  70.140  39.360  1.00  0.00           H
ATOM   3395  CG  LEU A 237      69.590  71.270  37.730  1.00  0.00           C
ATOM   3396  HG  LEU A 237      70.340  71.010  36.980  1.00  0.00           H
ATOM   3397  CD1 LEU A 237      68.540  70.170  37.760  1.00  0.00           C
ATOM   3398 HD11 LEU A 237      69.150  69.270  37.750  1.00  0.00           H
ATOM   3399 HD12 LEU A 237      67.920  70.370  38.630  1.00  0.00           H
ATOM   3400 HD13 LEU A 237      68.000  70.050  36.810  1.00  0.00           H
ATOM   3401  CD2 LEU A 237      68.950  72.650  37.600  1.00  0.00           C
ATOM   3402 HD21 LEU A 237      68.600  72.760  36.570  1.00  0.00           H
ATOM   3403 HD22 LEU A 237      68.100  72.750  38.260  1.00  0.00           H
ATOM   3404 HD23 LEU A 237      69.680  73.450  37.760  1.00  0.00           H
ATOM   3405  C   LEU A 237      72.200  72.850  38.190  1.00  0.00           C
ATOM   3406  O   LEU A 237      72.070  73.870  38.870  1.00  0.00           O
ATOM   3407  N   PHE A 238      72.390  72.940  36.870  1.00  0.00           N
ATOM   3408  H   PHE A 238      72.250  72.110  36.320  1.00  0.00           H
ATOM   3409  CA  PHE A 238      72.500  74.210  36.180  1.00  0.00           C
ATOM   3410  HA  PHE A 238      72.250  74.980  36.910  1.00  0.00           H
ATOM   3411  CB  PHE A 238      73.960  74.570  35.910  1.00  0.00           C
ATOM   3412  HB1 PHE A 238      74.530  74.530  36.840  1.00  0.00           H
ATOM   3413  HB2 PHE A 238      74.030  75.540  35.410  1.00  0.00           H
ATOM   3414  CG  PHE A 238      74.660  73.600  34.980  1.00  0.00           C
ATOM   3415  CD1 PHE A 238      74.330  73.540  33.620  1.00  0.00           C
ATOM   3416  HD1 PHE A 238      73.630  74.140  33.070  1.00  0.00           H
ATOM   3417  CE1 PHE A 238      75.080  72.670  32.820  1.00  0.00           C
ATOM   3418  HE1 PHE A 238      74.850  72.600  31.760  1.00  0.00           H
ATOM   3419  CZ  PHE A 238      76.120  71.900  33.360  1.00  0.00           C
ATOM   3420  HZ  PHE A 238      76.680  71.280  32.680  1.00  0.00           H
ATOM   3421  CE2 PHE A 238      76.440  71.990  34.720  1.00  0.00           C
ATOM   3422  HE2 PHE A 238      77.160  71.280  35.090  1.00  0.00           H
ATOM   3423  CD2 PHE A 238      75.690  72.840  35.540  1.00  0.00           C
ATOM   3424  HD2 PHE A 238      75.870  72.970  36.600  1.00  0.00           H
ATOM   3425  C   PHE A 238      71.580  74.480  35.000  1.00  0.00           C
ATOM   3426  O   PHE A 238      71.410  73.670  34.090  1.00  0.00           O
ATOM   3427  N   ILE A 239      71.070  75.710  34.880  1.00  0.00           N
ATOM   3428  H   ILE A 239      71.190  76.330  35.670  1.00  0.00           H
ATOM   3429  CA  ILE A 239      70.420  76.300  33.730  1.00  0.00           C
ATOM   3430  HA  ILE A 239      69.770  75.610  33.200  1.00  0.00           H
ATOM   3431  CB  ILE A 239      69.590  77.530  34.050  1.00  0.00           C
ATOM   3432  HB  ILE A 239      70.060  78.290  34.670  1.00  0.00           H
ATOM   3433  CG2 ILE A 239      69.150  78.240  32.760  1.00  0.00           C
ATOM   3434 HG21 ILE A 239      68.880  77.500  32.010  1.00  0.00           H
ATOM   3435 HG22 ILE A 239      68.420  79.030  32.890  1.00  0.00           H
ATOM   3436 HG23 ILE A 239      69.900  78.910  32.340  1.00  0.00           H
ATOM   3437  CG1 ILE A 239      68.330  77.160  34.820  1.00  0.00           C
ATOM   3438 HG11 ILE A 239      68.510  76.330  35.510  1.00  0.00           H
ATOM   3439 HG12 ILE A 239      67.650  76.860  34.020  1.00  0.00           H
ATOM   3440  CD  ILE A 239      67.830  78.300  35.700  1.00  0.00           C
ATOM   3441  HD1 ILE A 239      67.780  79.260  35.180  1.00  0.00           H
ATOM   3442  HD2 ILE A 239      66.830  77.940  35.980  1.00  0.00           H
ATOM   3443  HD3 ILE A 239      68.470  78.390  36.570  1.00  0.00           H
ATOM   3444  C   ILE A 239      71.490  76.730  32.730  1.00  0.00           C
ATOM   3445  O   ILE A 239      72.450  77.390  33.120  1.00  0.00           O
ATOM   3446  N   VAL A 240      71.320  76.460  31.440  1.00  0.00           N
ATOM   3447  H   VAL A 240      70.460  75.950  31.270  1.00  0.00           H
ATOM   3448  CA  VAL A 240      72.060  77.190  30.430  1.00  0.00           C
ATOM   3449  HA  VAL A 240      72.990  77.630  30.790  1.00  0.00           H
ATOM   3450  CB  VAL A 240      72.480  76.170  29.380  1.00  0.00           C
ATOM   3451  HB  VAL A 240      71.630  75.930  28.750  1.00  0.00           H
ATOM   3452  CG1 VAL A 240      73.550  76.890  28.560  1.00  0.00           C
ATOM   3453 HG11 VAL A 240      73.080  77.690  28.000  1.00  0.00           H
ATOM   3454 HG12 VAL A 240      74.270  77.220  29.320  1.00  0.00           H
ATOM   3455 HG13 VAL A 240      74.040  76.250  27.840  1.00  0.00           H
ATOM   3456  CG2 VAL A 240      73.140  74.880  29.880  1.00  0.00           C
ATOM   3457 HG21 VAL A 240      73.860  75.180  30.640  1.00  0.00           H
ATOM   3458 HG22 VAL A 240      72.400  74.160  30.210  1.00  0.00           H
ATOM   3459 HG23 VAL A 240      73.720  74.450  29.060  1.00  0.00           H
ATOM   3460  C   VAL A 240      71.270  78.430  30.040  1.00  0.00           C
ATOM   3461  O   VAL A 240      70.120  78.370  29.610  1.00  0.00           O
ATOM   3462  N   THR A 241      71.910  79.600  30.190  1.00  0.00           N
ATOM   3463  H   THR A 241      72.800  79.570  30.660  1.00  0.00           H
ATOM   3464  CA  THR A 241      71.410  80.840  29.630  1.00  0.00           C
ATOM   3465  HA  THR A 241      70.320  80.800  29.620  1.00  0.00           H
ATOM   3466  CB  THR A 241      71.770  82.130  30.350  1.00  0.00           C
ATOM   3467  HB  THR A 241      71.370  83.070  29.960  1.00  0.00           H
ATOM   3468  CG2 THR A 241      71.110  82.110  31.720  1.00  0.00           C
ATOM   3469 HG21 THR A 241      71.220  81.150  32.220  1.00  0.00           H
ATOM   3470 HG22 THR A 241      71.570  82.890  32.330  1.00  0.00           H
ATOM   3471 HG23 THR A 241      70.060  82.360  31.540  1.00  0.00           H
ATOM   3472  OG1 THR A 241      73.180  82.110  30.430  1.00  0.00           O
ATOM   3473  HG1 THR A 241      73.410  81.290  30.880  1.00  0.00           H
ATOM   3474  C   THR A 241      71.790  81.040  28.170  1.00  0.00           C
ATOM   3475  O   THR A 241      72.810  80.460  27.780  1.00  0.00           O
ATOM   3476  N   GLY A 242      71.220  81.990  27.440  1.00  0.00           N
ATOM   3477  H   GLY A 242      70.300  82.210  27.780  1.00  0.00           H
ATOM   3478  CA  GLY A 242      71.330  82.200  26.010  1.00  0.00           C
ATOM   3479  HA1 GLY A 242      70.530  82.850  25.660  1.00  0.00           H
ATOM   3480  HA2 GLY A 242      71.140  81.190  25.650  1.00  0.00           H
ATOM   3481  C   GLY A 242      72.690  82.720  25.570  1.00  0.00           C
ATOM   3482  O   GLY A 242      73.030  82.460  24.410  1.00  0.00           O
ATOM   3483  N   ASP A 243      73.420  83.370  26.480  1.00  0.00           N
ATOM   3484  H   ASP A 243      72.960  83.670  27.330  1.00  0.00           H
ATOM   3485  CA  ASP A 243      74.810  83.730  26.260  1.00  0.00           C
ATOM   3486  HA  ASP A 243      74.910  84.060  25.230  1.00  0.00           H
ATOM   3487  CB  ASP A 243      75.200  84.750  27.320  1.00  0.00           C
ATOM   3488  HB1 ASP A 243      76.280  84.890  27.320  1.00  0.00           H
ATOM   3489  HB2 ASP A 243      75.020  84.410  28.340  1.00  0.00           H
ATOM   3490  CG  ASP A 243      74.540  86.110  27.160  1.00  0.00           C
ATOM   3491  OD1 ASP A 243      74.690  86.910  28.120  1.00  0.00           O
ATOM   3492  OD2 ASP A 243      73.830  86.330  26.160  1.00  0.00           O
ATOM   3493  C   ASP A 243      75.710  82.510  26.210  1.00  0.00           C
ATOM   3494  O   ASP A 243      76.900  82.640  25.940  1.00  0.00           O
ATOM   3495  N   GLY A 244      75.270  81.320  26.640  1.00  0.00           N
ATOM   3496  H   GLY A 244      74.320  81.240  26.960  1.00  0.00           H
ATOM   3497  CA  GLY A 244      76.180  80.200  26.820  1.00  0.00           C
ATOM   3498  HA1 GLY A 244      77.010  80.220  26.110  1.00  0.00           H
ATOM   3499  HA2 GLY A 244      75.550  79.330  26.610  1.00  0.00           H
ATOM   3500  C   GLY A 244      76.750  79.850  28.180  1.00  0.00           C
ATOM   3501  O   GLY A 244      77.760  79.150  28.210  1.00  0.00           O
ATOM   3502  N   GLU A 245      76.270  80.510  29.240  1.00  0.00           N
ATOM   3503  H   GLU A 245      75.360  80.940  29.140  1.00  0.00           H
ATOM   3504  CA  GLU A 245      76.810  80.610  30.580  1.00  0.00           C
ATOM   3505  HA  GLU A 245      77.720  80.010  30.630  1.00  0.00           H
ATOM   3506  CB  GLU A 245      77.110  82.100  30.750  1.00  0.00           C
ATOM   3507  HB1 GLU A 245      76.140  82.570  30.600  1.00  0.00           H
ATOM   3508  HB2 GLU A 245      77.660  82.540  29.920  1.00  0.00           H
ATOM   3509  CG  GLU A 245      77.700  82.620  32.060  1.00  0.00           C
ATOM   3510  HG1 GLU A 245      77.060  82.400  32.910  1.00  0.00           H
ATOM   3511  HG2 GLU A 245      77.710  83.690  31.840  1.00  0.00           H
ATOM   3512  CD  GLU A 245      79.120  82.080  32.190  1.00  0.00           C
ATOM   3513  OE1 GLU A 245      79.290  80.860  32.380  1.00  0.00           O
ATOM   3514  OE2 GLU A 245      80.080  82.870  32.250  1.00  0.00           O
ATOM   3515  C   GLU A 245      75.830  80.000  31.560  1.00  0.00           C
ATOM   3516  O   GLU A 245      74.620  80.160  31.400  1.00  0.00           O
ATOM   3517  N   ARG A 246      76.370  79.270  32.540  1.00  0.00           N
ATOM   3518  H   ARG A 246      77.380  79.340  32.570  1.00  0.00           H
ATOM   3519  CA  ARG A 246      75.650  78.560  33.580  1.00  0.00           C
ATOM   3520  HA  ARG A 246      74.810  78.010  33.150  1.00  0.00           H
ATOM   3521  CB  ARG A 246      76.570  77.600  34.310  1.00  0.00           C
ATOM   3522  HB1 ARG A 246      75.960  77.310  35.170  1.00  0.00           H
ATOM   3523  HB2 ARG A 246      77.530  78.030  34.600  1.00  0.00           H
ATOM   3524  CG  ARG A 246      76.780  76.250  33.630  1.00  0.00           C
ATOM   3525  HG1 ARG A 246      77.070  76.500  32.610  1.00  0.00           H
ATOM   3526  HG2 ARG A 246      75.800  75.800  33.480  1.00  0.00           H
ATOM   3527  CD  ARG A 246      77.840  75.260  34.100  1.00  0.00           C
ATOM   3528  HD1 ARG A 246      77.840  74.380  33.450  1.00  0.00           H
ATOM   3529  HD2 ARG A 246      77.700  74.970  35.150  1.00  0.00           H
ATOM   3530  NE  ARG A 246      79.170  75.830  33.900  1.00  0.00           N
ATOM   3531  HE  ARG A 246      79.320  76.420  33.090  1.00  0.00           H
ATOM   3532  CZ  ARG A 246      80.150  75.750  34.810  1.00  0.00           C
ATOM   3533  NH1 ARG A 246      80.090  75.120  36.000  1.00  0.00           N
ATOM   3534 HH11 ARG A 246      79.230  74.680  36.300  1.00  0.00           H
ATOM   3535 HH12 ARG A 246      80.800  75.290  36.680  1.00  0.00           H
ATOM   3536  NH2 ARG A 246      81.330  76.270  34.470  1.00  0.00           N
ATOM   3537 HH21 ARG A 246      81.420  76.920  33.710  1.00  0.00           H
ATOM   3538 HH22 ARG A 246      82.020  76.260  35.210  1.00  0.00           H
ATOM   3539  C   ARG A 246      74.930  79.500  34.530  1.00  0.00           C
ATOM   3540  O   ARG A 246      75.540  80.490  34.950  1.00  0.00           O
ATOM   3541  N   VAL A 247      73.770  79.060  35.020  1.00  0.00           N
ATOM   3542  H   VAL A 247      73.480  78.140  34.730  1.00  0.00           H
ATOM   3543  CA  VAL A 247      73.130  79.650  36.180  1.00  0.00           C
ATOM   3544  HA  VAL A 247      73.940  80.130  36.710  1.00  0.00           H
ATOM   3545  CB  VAL A 247      71.980  80.590  35.820  1.00  0.00           C
ATOM   3546  HB  VAL A 247      71.330  80.110  35.090  1.00  0.00           H
ATOM   3547  CG1 VAL A 247      70.930  80.920  36.880  1.00  0.00           C
ATOM   3548 HG11 VAL A 247      70.170  81.540  36.400  1.00  0.00           H
ATOM   3549 HG12 VAL A 247      70.560  80.030  37.370  1.00  0.00           H
ATOM   3550 HG13 VAL A 247      71.420  81.460  37.690  1.00  0.00           H
ATOM   3551  CG2 VAL A 247      72.540  81.890  35.250  1.00  0.00           C
ATOM   3552 HG21 VAL A 247      73.190  81.790  34.380  1.00  0.00           H
ATOM   3553 HG22 VAL A 247      71.690  82.520  34.990  1.00  0.00           H
ATOM   3554 HG23 VAL A 247      73.130  82.380  36.030  1.00  0.00           H
ATOM   3555  C   VAL A 247      72.560  78.550  37.060  1.00  0.00           C
ATOM   3556  O   VAL A 247      71.650  77.780  36.770  1.00  0.00           O
ATOM   3557  N   TYR A 248      73.180  78.320  38.220  1.00  0.00           N
ATOM   3558  H   TYR A 248      73.930  78.880  38.590  1.00  0.00           H
ATOM   3559  CA  TYR A 248      72.720  77.260  39.110  1.00  0.00           C
ATOM   3560  HA  TYR A 248      72.430  76.450  38.440  1.00  0.00           H
ATOM   3561  CB  TYR A 248      73.880  76.950  40.050  1.00  0.00           C
ATOM   3562  HB1 TYR A 248      73.460  76.380  40.880  1.00  0.00           H
ATOM   3563  HB2 TYR A 248      74.230  77.920  40.400  1.00  0.00           H
ATOM   3564  CG  TYR A 248      74.980  76.150  39.400  1.00  0.00           C
ATOM   3565  CD1 TYR A 248      75.030  74.770  39.620  1.00  0.00           C
ATOM   3566  HD1 TYR A 248      74.290  74.320  40.270  1.00  0.00           H
ATOM   3567  CE1 TYR A 248      76.080  74.010  39.090  1.00  0.00           C
ATOM   3568  HE1 TYR A 248      76.210  72.950  39.260  1.00  0.00           H
ATOM   3569  CZ  TYR A 248      77.040  74.680  38.310  1.00  0.00           C
ATOM   3570  OH  TYR A 248      78.180  74.000  37.990  1.00  0.00           O
ATOM   3571  HH  TYR A 248      78.750  73.980  38.760  1.00  0.00           H
ATOM   3572  CE2 TYR A 248      77.040  76.080  38.110  1.00  0.00           C
ATOM   3573  HE2 TYR A 248      77.870  76.620  37.700  1.00  0.00           H
ATOM   3574  CD2 TYR A 248      76.030  76.810  38.750  1.00  0.00           C
ATOM   3575  HD2 TYR A 248      76.030  77.880  38.860  1.00  0.00           H
ATOM   3576  C   TYR A 248      71.560  77.720  39.980  1.00  0.00           C
ATOM   3577  O   TYR A 248      71.540  78.790  40.590  1.00  0.00           O
ATOM   3578  N   VAL A 249      70.510  76.900  40.060  1.00  0.00           N
ATOM   3579  H   VAL A 249      70.660  75.990  39.650  1.00  0.00           H
ATOM   3580  CA  VAL A 249      69.310  77.160  40.820  1.00  0.00           C
ATOM   3581  HA  VAL A 249      68.980  78.170  40.550  1.00  0.00           H
ATOM   3582  CB  VAL A 249      68.150  76.300  40.320  1.00  0.00           C
ATOM   3583  HB  VAL A 249      67.250  76.560  40.870  1.00  0.00           H
ATOM   3584  CG1 VAL A 249      67.760  76.430  38.850  1.00  0.00           C
ATOM   3585 HG11 VAL A 249      66.800  75.910  38.750  1.00  0.00           H
ATOM   3586 HG12 VAL A 249      67.840  77.480  38.580  1.00  0.00           H
ATOM   3587 HG13 VAL A 249      68.480  75.950  38.190  1.00  0.00           H
ATOM   3588  CG2 VAL A 249      68.350  74.810  40.610  1.00  0.00           C
ATOM   3589 HG21 VAL A 249      67.430  74.320  40.300  1.00  0.00           H
ATOM   3590 HG22 VAL A 249      69.120  74.450  39.930  1.00  0.00           H
ATOM   3591 HG23 VAL A 249      68.640  74.640  41.650  1.00  0.00           H
ATOM   3592  C   VAL A 249      69.550  77.050  42.320  1.00  0.00           C
ATOM   3593  O   VAL A 249      70.430  76.350  42.810  1.00  0.00           O
ATOM   3594  N   PRO A 250      68.660  77.730  43.050  1.00  0.00           N
ATOM   3595  CD  PRO A 250      67.610  78.640  42.630  1.00  0.00           C
ATOM   3596  HD1 PRO A 250      67.110  78.310  41.720  1.00  0.00           H
ATOM   3597  HD2 PRO A 250      68.200  79.550  42.530  1.00  0.00           H
ATOM   3598  CG  PRO A 250      66.610  78.730  43.780  1.00  0.00           C
ATOM   3599  HG1 PRO A 250      65.950  77.870  43.770  1.00  0.00           H
ATOM   3600  HG2 PRO A 250      66.100  79.690  43.700  1.00  0.00           H
ATOM   3601  CB  PRO A 250      67.610  78.680  44.930  1.00  0.00           C
ATOM   3602  HB1 PRO A 250      67.190  78.390  45.900  1.00  0.00           H
ATOM   3603  HB2 PRO A 250      68.120  79.640  45.000  1.00  0.00           H
ATOM   3604  CA  PRO A 250      68.640  77.650  44.500  1.00  0.00           C
ATOM   3605  HA  PRO A 250      69.650  77.840  44.870  1.00  0.00           H
ATOM   3606  C   PRO A 250      68.200  76.280  45.010  1.00  0.00           C
ATOM   3607  O   PRO A 250      67.310  75.680  44.420  1.00  0.00           O
ATOM   3608  N   PRO A 251      68.800  75.860  46.130  1.00  0.00           N
ATOM   3609  CD  PRO A 251      69.830  76.560  46.870  1.00  0.00           C
ATOM   3610  HD1 PRO A 251      69.380  77.480  47.260  1.00  0.00           H
ATOM   3611  HD2 PRO A 251      70.750  76.750  46.330  1.00  0.00           H
ATOM   3612  CG  PRO A 251      70.210  75.700  48.080  1.00  0.00           C
ATOM   3613  HG1 PRO A 251      70.000  76.180  49.030  1.00  0.00           H
ATOM   3614  HG2 PRO A 251      71.280  75.510  48.030  1.00  0.00           H
ATOM   3615  CB  PRO A 251      69.330  74.460  47.940  1.00  0.00           C
ATOM   3616  HB1 PRO A 251      68.900  74.260  48.930  1.00  0.00           H
ATOM   3617  HB2 PRO A 251      70.020  73.720  47.540  1.00  0.00           H
ATOM   3618  CA  PRO A 251      68.220  74.820  46.960  1.00  0.00           C
ATOM   3619  HA  PRO A 251      68.060  73.940  46.330  1.00  0.00           H
ATOM   3620  C   PRO A 251      66.960  75.230  47.700  1.00  0.00           C
ATOM   3621  O   PRO A 251      66.990  76.240  48.410  1.00  0.00           O
ATOM   3622  N   ILE A 252      65.870  74.460  47.610  1.00  0.00           N
ATOM   3623  H   ILE A 252      65.910  73.640  47.030  1.00  0.00           H
ATOM   3624  CA  ILE A 252      64.570  74.780  48.170  1.00  0.00           C
ATOM   3625  HA  ILE A 252      64.800  75.550  48.910  1.00  0.00           H
ATOM   3626  CB  ILE A 252      63.680  75.390  47.100  1.00  0.00           C
ATOM   3627  HB  ILE A 252      63.490  74.560  46.420  1.00  0.00           H
ATOM   3628  CG2 ILE A 252      62.320  75.680  47.740  1.00  0.00           C
ATOM   3629 HG21 ILE A 252      61.620  75.940  46.950  1.00  0.00           H
ATOM   3630 HG22 ILE A 252      61.900  74.760  48.140  1.00  0.00           H
ATOM   3631 HG23 ILE A 252      62.330  76.440  48.520  1.00  0.00           H
ATOM   3632  CG1 ILE A 252      64.130  76.650  46.360  1.00  0.00           C
ATOM   3633 HG11 ILE A 252      63.400  76.750  45.560  1.00  0.00           H
ATOM   3634 HG12 ILE A 252      64.950  76.340  45.710  1.00  0.00           H
ATOM   3635  CD  ILE A 252      64.410  77.990  47.030  1.00  0.00           C
ATOM   3636  HD1 ILE A 252      63.550  78.350  47.590  1.00  0.00           H
ATOM   3637  HD2 ILE A 252      65.260  77.980  47.710  1.00  0.00           H
ATOM   3638  HD3 ILE A 252      64.580  78.790  46.310  1.00  0.00           H
ATOM   3639  C   ILE A 252      63.920  73.590  48.850  1.00  0.00           C
ATOM   3640  O   ILE A 252      63.970  72.480  48.320  1.00  0.00           O
ATOM   3641  N   ARG A 253      63.470  73.730  50.100  1.00  0.00           N
ATOM   3642  H   ARG A 253      63.580  74.630  50.550  1.00  0.00           H
ATOM   3643  CA  ARG A 253      62.830  72.670  50.840  1.00  0.00           C
ATOM   3644  HA  ARG A 253      63.280  71.710  50.580  1.00  0.00           H
ATOM   3645  CB  ARG A 253      62.760  72.910  52.350  1.00  0.00           C
ATOM   3646  HB1 ARG A 253      62.130  72.210  52.900  1.00  0.00           H
ATOM   3647  HB2 ARG A 253      62.280  73.850  52.590  1.00  0.00           H
ATOM   3648  CG  ARG A 253      64.200  72.900  52.860  1.00  0.00           C
ATOM   3649  HG1 ARG A 253      64.730  73.690  52.330  1.00  0.00           H
ATOM   3650  HG2 ARG A 253      64.630  71.920  52.640  1.00  0.00           H
ATOM   3651  CD  ARG A 253      64.220  73.110  54.370  1.00  0.00           C
ATOM   3652  HD1 ARG A 253      63.520  72.380  54.780  1.00  0.00           H
ATOM   3653  HD2 ARG A 253      63.920  74.150  54.540  1.00  0.00           H
ATOM   3654  NE  ARG A 253      65.610  73.030  54.820  1.00  0.00           N
ATOM   3655  HE  ARG A 253      66.000  72.100  54.860  1.00  0.00           H
ATOM   3656  CZ  ARG A 253      66.320  73.970  55.460  1.00  0.00           C
ATOM   3657  NH1 ARG A 253      66.100  75.290  55.440  1.00  0.00           N
ATOM   3658 HH11 ARG A 253      65.330  75.710  54.950  1.00  0.00           H
ATOM   3659 HH12 ARG A 253      66.650  75.970  55.950  1.00  0.00           H
ATOM   3660  NH2 ARG A 253      67.370  73.640  56.230  1.00  0.00           N
ATOM   3661 HH21 ARG A 253      67.710  72.690  56.130  1.00  0.00           H
ATOM   3662 HH22 ARG A 253      67.940  74.340  56.680  1.00  0.00           H
ATOM   3663  C   ARG A 253      61.370  72.480  50.450  1.00  0.00           C
ATOM   3664  O   ARG A 253      60.690  73.420  50.040  1.00  0.00           O
ATOM   3665  N   ASN A 254      60.860  71.260  50.620  1.00  0.00           N
ATOM   3666  H   ASN A 254      61.530  70.560  50.900  1.00  0.00           H
ATOM   3667  CA  ASN A 254      59.480  70.820  50.540  1.00  0.00           C
ATOM   3668  HA  ASN A 254      59.490  69.780  50.870  1.00  0.00           H
ATOM   3669  CB  ASN A 254      58.760  71.520  51.690  1.00  0.00           C
ATOM   3670  HB1 ASN A 254      57.790  71.040  51.800  1.00  0.00           H
ATOM   3671  HB2 ASN A 254      58.690  72.600  51.520  1.00  0.00           H
ATOM   3672  CG  ASN A 254      59.320  71.230  53.080  1.00  0.00           C
ATOM   3673  OD1 ASN A 254      59.860  72.100  53.760  1.00  0.00           O
ATOM   3674  ND2 ASN A 254      59.340  69.970  53.510  1.00  0.00           N
ATOM   3675 HD21 ASN A 254      58.690  69.310  53.100  1.00  0.00           H
ATOM   3676 HD22 ASN A 254      59.740  69.940  54.430  1.00  0.00           H
ATOM   3677  C   ASN A 254      58.800  71.000  49.190  1.00  0.00           C
ATOM   3678  O   ASN A 254      57.590  71.170  49.100  1.00  0.00           O
ATOM   3679  N   SER A 255      59.610  71.000  48.120  1.00  0.00           N
ATOM   3680  H   SER A 255      60.590  70.770  48.190  1.00  0.00           H
ATOM   3681  CA  SER A 255      59.210  71.610  46.870  1.00  0.00           C
ATOM   3682  HA  SER A 255      58.130  71.520  46.770  1.00  0.00           H
ATOM   3683  CB  SER A 255      59.520  73.100  46.980  1.00  0.00           C
ATOM   3684  HB1 SER A 255      60.520  73.250  47.370  1.00  0.00           H
ATOM   3685  HB2 SER A 255      58.840  73.620  47.660  1.00  0.00           H
ATOM   3686  OG  SER A 255      59.400  73.830  45.780  1.00  0.00           O
ATOM   3687  HG  SER A 255      58.470  73.730  45.560  1.00  0.00           H
ATOM   3688  C   SER A 255      59.850  70.900  45.690  1.00  0.00           C
ATOM   3689  O   SER A 255      61.000  70.450  45.730  1.00  0.00           O
ATOM   3690  N   TYR A 256      58.970  70.810  44.690  1.00  0.00           N
ATOM   3691  H   TYR A 256      58.220  71.490  44.620  1.00  0.00           H
ATOM   3692  CA  TYR A 256      59.180  70.000  43.510  1.00  0.00           C
ATOM   3693  HA  TYR A 256      60.000  69.350  43.790  1.00  0.00           H
ATOM   3694  CB  TYR A 256      57.940  69.160  43.180  1.00  0.00           C
ATOM   3695  HB1 TYR A 256      58.110  68.680  42.220  1.00  0.00           H
ATOM   3696  HB2 TYR A 256      57.040  69.760  43.020  1.00  0.00           H
ATOM   3697  CG  TYR A 256      57.610  68.060  44.160  1.00  0.00           C
ATOM   3698  CD1 TYR A 256      58.360  67.770  45.300  1.00  0.00           C
ATOM   3699  HD1 TYR A 256      59.230  68.280  45.690  1.00  0.00           H
ATOM   3700  CE1 TYR A 256      58.050  66.570  45.950  1.00  0.00           C
ATOM   3701  HE1 TYR A 256      58.600  66.470  46.880  1.00  0.00           H
ATOM   3702  CZ  TYR A 256      56.970  65.740  45.570  1.00  0.00           C
ATOM   3703  OH  TYR A 256      56.810  64.530  46.170  1.00  0.00           O
ATOM   3704  HH  TYR A 256      57.140  64.620  47.070  1.00  0.00           H
ATOM   3705  CE2 TYR A 256      56.220  66.140  44.450  1.00  0.00           C
ATOM   3706  HE2 TYR A 256      55.380  65.540  44.120  1.00  0.00           H
ATOM   3707  CD2 TYR A 256      56.550  67.270  43.700  1.00  0.00           C
ATOM   3708  HD2 TYR A 256      55.990  67.510  42.810  1.00  0.00           H
ATOM   3709  C   TYR A 256      59.540  70.880  42.320  1.00  0.00           C
ATOM   3710  O   TYR A 256      59.220  72.060  42.240  1.00  0.00           O
ATOM   3711  N   LEU A 257      60.230  70.350  41.310  1.00  0.00           N
ATOM   3712  H   LEU A 257      60.510  69.380  41.320  1.00  0.00           H
ATOM   3713  CA  LEU A 257      60.580  71.050  40.090  1.00  0.00           C
ATOM   3714  HA  LEU A 257      60.300  72.070  40.330  1.00  0.00           H
ATOM   3715  CB  LEU A 257      62.050  70.940  39.710  1.00  0.00           C
ATOM   3716  HB1 LEU A 257      62.220  70.810  38.640  1.00  0.00           H
ATOM   3717  HB2 LEU A 257      62.350  69.980  40.130  1.00  0.00           H
ATOM   3718  CG  LEU A 257      62.940  72.070  40.220  1.00  0.00           C
ATOM   3719  HG  LEU A 257      62.750  72.140  41.290  1.00  0.00           H
ATOM   3720  CD1 LEU A 257      64.400  71.660  40.070  1.00  0.00           C
ATOM   3721 HD11 LEU A 257      64.720  71.670  39.030  1.00  0.00           H
ATOM   3722 HD12 LEU A 257      64.930  72.400  40.670  1.00  0.00           H
ATOM   3723 HD13 LEU A 257      64.590  70.660  40.430  1.00  0.00           H
ATOM   3724  CD2 LEU A 257      62.740  73.450  39.600  1.00  0.00           C
ATOM   3725 HD21 LEU A 257      63.200  74.220  40.210  1.00  0.00           H
ATOM   3726 HD22 LEU A 257      62.960  73.440  38.530  1.00  0.00           H
ATOM   3727 HD23 LEU A 257      61.670  73.650  39.650  1.00  0.00           H
ATOM   3728  C   LEU A 257      59.720  70.560  38.930  1.00  0.00           C
ATOM   3729  O   LEU A 257      59.270  69.430  38.800  1.00  0.00           O
ATOM   3730  N   VAL A 258      59.470  71.520  38.040  1.00  0.00           N
ATOM   3731  H   VAL A 258      59.580  72.480  38.330  1.00  0.00           H
ATOM   3732  CA  VAL A 258      58.750  71.270  36.810  1.00  0.00           C
ATOM   3733  HA  VAL A 258      58.960  70.230  36.560  1.00  0.00           H
ATOM   3734  CB  VAL A 258      57.260  71.600  36.790  1.00  0.00           C
ATOM   3735  HB  VAL A 258      57.130  72.680  36.790  1.00  0.00           H
ATOM   3736  CG1 VAL A 258      56.650  70.950  35.550  1.00  0.00           C
ATOM   3737 HG11 VAL A 258      55.570  71.060  35.600  1.00  0.00           H
ATOM   3738 HG12 VAL A 258      57.160  71.380  34.680  1.00  0.00           H
ATOM   3739 HG13 VAL A 258      56.860  69.890  35.410  1.00  0.00           H
ATOM   3740  CG2 VAL A 258      56.510  71.060  38.000  1.00  0.00           C
ATOM   3741 HG21 VAL A 258      55.450  71.290  37.960  1.00  0.00           H
ATOM   3742 HG22 VAL A 258      56.650  69.980  38.020  1.00  0.00           H
ATOM   3743 HG23 VAL A 258      56.970  71.550  38.860  1.00  0.00           H
ATOM   3744  C   VAL A 258      59.460  72.080  35.730  1.00  0.00           C
ATOM   3745  O   VAL A 258      59.430  73.310  35.700  1.00  0.00           O
ATOM   3746  N   PHE A 259      60.030  71.320  34.800  1.00  0.00           N
ATOM   3747  H   PHE A 259      59.810  70.330  34.830  1.00  0.00           H
ATOM   3748  CA  PHE A 259      60.690  71.770  33.590  1.00  0.00           C
ATOM   3749  HA  PHE A 259      60.980  72.810  33.710  1.00  0.00           H
ATOM   3750  CB  PHE A 259      61.960  70.960  33.320  1.00  0.00           C
ATOM   3751  HB1 PHE A 259      62.390  71.340  32.390  1.00  0.00           H
ATOM   3752  HB2 PHE A 259      61.690  69.930  33.090  1.00  0.00           H
ATOM   3753  CG  PHE A 259      63.010  70.840  34.400  1.00  0.00           C
ATOM   3754  CD1 PHE A 259      64.320  71.250  34.140  1.00  0.00           C
ATOM   3755  HD1 PHE A 259      64.610  71.740  33.220  1.00  0.00           H
ATOM   3756  CE1 PHE A 259      65.360  71.120  35.060  1.00  0.00           C
ATOM   3757  HE1 PHE A 259      66.350  71.530  34.960  1.00  0.00           H
ATOM   3758  CZ  PHE A 259      65.040  70.560  36.300  1.00  0.00           C
ATOM   3759  HZ  PHE A 259      65.820  70.480  37.050  1.00  0.00           H
ATOM   3760  CE2 PHE A 259      63.740  70.100  36.560  1.00  0.00           C
ATOM   3761  HE2 PHE A 259      63.590  69.590  37.510  1.00  0.00           H
ATOM   3762  CD2 PHE A 259      62.720  70.230  35.630  1.00  0.00           C
ATOM   3763  HD2 PHE A 259      61.730  69.840  35.840  1.00  0.00           H
ATOM   3764  C   PHE A 259      59.720  71.780  32.410  1.00  0.00           C
ATOM   3765  O   PHE A 259      58.820  70.950  32.390  1.00  0.00           O
ATOM   3766  N   ILE A 260      59.890  72.690  31.450  1.00  0.00           N
ATOM   3767  H   ILE A 260      60.660  73.320  31.600  1.00  0.00           H
ATOM   3768  CA  ILE A 260      59.180  72.650  30.180  1.00  0.00           C
ATOM   3769  HA  ILE A 260      58.230  72.140  30.360  1.00  0.00           H
ATOM   3770  CB  ILE A 260      58.790  74.010  29.610  1.00  0.00           C
ATOM   3771  HB  ILE A 260      59.700  74.600  29.540  1.00  0.00           H
ATOM   3772  CG2 ILE A 260      58.270  73.890  28.180  1.00  0.00           C
ATOM   3773 HG21 ILE A 260      57.780  74.840  27.950  1.00  0.00           H
ATOM   3774 HG22 ILE A 260      58.990  73.700  27.380  1.00  0.00           H
ATOM   3775 HG23 ILE A 260      57.430  73.200  28.150  1.00  0.00           H
ATOM   3776  CG1 ILE A 260      57.920  74.830  30.550  1.00  0.00           C
ATOM   3777 HG11 ILE A 260      57.830  75.830  30.120  1.00  0.00           H
ATOM   3778 HG12 ILE A 260      58.490  74.990  31.470  1.00  0.00           H
ATOM   3779  CD  ILE A 260      56.650  74.130  31.040  1.00  0.00           C
ATOM   3780  HD1 ILE A 260      55.970  74.950  31.270  1.00  0.00           H
ATOM   3781  HD2 ILE A 260      56.120  73.440  30.390  1.00  0.00           H
ATOM   3782  HD3 ILE A 260      56.960  73.680  31.980  1.00  0.00           H
ATOM   3783  C   ILE A 260      59.990  71.910  29.130  1.00  0.00           C
ATOM   3784  O   ILE A 260      61.200  72.130  29.030  1.00  0.00           O
ATOM   3785  N   GLY A 261      59.420  70.890  28.480  1.00  0.00           N
ATOM   3786  H   GLY A 261      58.410  70.950  28.490  1.00  0.00           H
ATOM   3787  CA  GLY A 261      59.900  69.940  27.510  1.00  0.00           C
ATOM   3788  HA1 GLY A 261      59.570  68.930  27.760  1.00  0.00           H
ATOM   3789  HA2 GLY A 261      60.990  69.890  27.590  1.00  0.00           H
ATOM   3790  C   GLY A 261      59.610  70.220  26.040  1.00  0.00           C
ATOM   3791  O   GLY A 261      58.700  71.010  25.800  1.00  0.00           O
ATOM   3792  N   GLN A 262      60.310  69.610  25.090  1.00  0.00           N
ATOM   3793  H   GLN A 262      61.110  69.050  25.350  1.00  0.00           H
ATOM   3794  CA  GLN A 262      60.020  69.810  23.680  1.00  0.00           C
ATOM   3795  HA  GLN A 262      60.040  70.890  23.520  1.00  0.00           H
ATOM   3796  CB  GLN A 262      61.050  69.190  22.740  1.00  0.00           C
ATOM   3797  HB1 GLN A 262      60.640  69.210  21.730  1.00  0.00           H
ATOM   3798  HB2 GLN A 262      61.160  68.120  22.910  1.00  0.00           H
ATOM   3799  CG  GLN A 262      62.450  69.810  22.800  1.00  0.00           C
ATOM   3800  HG1 GLN A 262      63.150  69.090  22.380  1.00  0.00           H
ATOM   3801  HG2 GLN A 262      62.590  70.010  23.860  1.00  0.00           H
ATOM   3802  CD  GLN A 262      62.610  71.080  21.970  1.00  0.00           C
ATOM   3803  OE1 GLN A 262      62.140  72.140  22.370  1.00  0.00           O
ATOM   3804  NE2 GLN A 262      63.130  71.070  20.740  1.00  0.00           N
ATOM   3805 HE21 GLN A 262      63.510  70.200  20.390  1.00  0.00           H
ATOM   3806 HE22 GLN A 262      63.020  71.860  20.120  1.00  0.00           H
ATOM   3807  C   GLN A 262      58.640  69.430  23.170  1.00  0.00           C
ATOM   3808  O   GLN A 262      58.160  70.070  22.230  1.00  0.00           O
ATOM   3809  N   SER A 263      57.970  68.370  23.630  1.00  0.00           N
ATOM   3810  H   SER A 263      58.310  67.860  24.430  1.00  0.00           H
ATOM   3811  CA  SER A 263      56.640  68.010  23.170  1.00  0.00           C
ATOM   3812  HA  SER A 263      56.630  67.900  22.080  1.00  0.00           H
ATOM   3813  CB  SER A 263      56.140  66.680  23.720  1.00  0.00           C
ATOM   3814  HB1 SER A 263      55.150  66.420  23.320  1.00  0.00           H
ATOM   3815  HB2 SER A 263      56.140  66.770  24.800  1.00  0.00           H
ATOM   3816  OG  SER A 263      56.930  65.540  23.440  1.00  0.00           O
ATOM   3817  HG  SER A 263      57.590  65.390  24.110  1.00  0.00           H
ATOM   3818  C   SER A 263      55.710  69.200  23.330  1.00  0.00           C
ATOM   3819  O   SER A 263      54.880  69.450  22.460  1.00  0.00           O
ATOM   3820  N   LEU A 264      55.810  69.980  24.410  1.00  0.00           N
ATOM   3821  H   LEU A 264      56.490  69.820  25.140  1.00  0.00           H
ATOM   3822  CA  LEU A 264      54.980  71.150  24.580  1.00  0.00           C
ATOM   3823  HA  LEU A 264      53.970  70.900  24.240  1.00  0.00           H
ATOM   3824  CB  LEU A 264      54.920  71.370  26.090  1.00  0.00           C
ATOM   3825  HB1 LEU A 264      55.950  71.430  26.440  1.00  0.00           H
ATOM   3826  HB2 LEU A 264      54.400  70.520  26.530  1.00  0.00           H
ATOM   3827  CG  LEU A 264      54.080  72.530  26.610  1.00  0.00           C
ATOM   3828  HG  LEU A 264      54.630  73.440  26.380  1.00  0.00           H
ATOM   3829  CD1 LEU A 264      52.660  72.510  26.050  1.00  0.00           C
ATOM   3830 HD11 LEU A 264      52.580  72.530  24.970  1.00  0.00           H
ATOM   3831 HD12 LEU A 264      52.170  71.580  26.300  1.00  0.00           H
ATOM   3832 HD13 LEU A 264      52.110  73.330  26.530  1.00  0.00           H
ATOM   3833  CD2 LEU A 264      54.010  72.450  28.140  1.00  0.00           C
ATOM   3834 HD21 LEU A 264      53.810  73.490  28.400  1.00  0.00           H
ATOM   3835 HD22 LEU A 264      53.240  71.790  28.530  1.00  0.00           H
ATOM   3836 HD23 LEU A 264      55.020  72.300  28.530  1.00  0.00           H
ATOM   3837  C   LEU A 264      55.440  72.320  23.740  1.00  0.00           C
ATOM   3838  O   LEU A 264      54.620  73.050  23.190  1.00  0.00           O
ATOM   3839  N   SER A 265      56.750  72.600  23.690  1.00  0.00           N
ATOM   3840  H   SER A 265      57.380  71.950  24.150  1.00  0.00           H
ATOM   3841  CA  SER A 265      57.230  73.690  22.870  1.00  0.00           C
ATOM   3842  HA  SER A 265      56.850  74.610  23.330  1.00  0.00           H
ATOM   3843  CB  SER A 265      58.750  73.760  22.920  1.00  0.00           C
ATOM   3844  HB1 SER A 265      59.280  72.940  22.450  1.00  0.00           H
ATOM   3845  HB2 SER A 265      59.080  73.760  23.960  1.00  0.00           H
ATOM   3846  OG  SER A 265      59.140  75.020  22.420  1.00  0.00           O
ATOM   3847  HG  SER A 265      58.780  75.660  23.050  1.00  0.00           H
ATOM   3848  C   SER A 265      56.820  73.570  21.410  1.00  0.00           C
ATOM   3849  O   SER A 265      56.410  74.560  20.810  1.00  0.00           O
ATOM   3850  N   TYR A 266      56.830  72.350  20.880  1.00  0.00           N
ATOM   3851  H   TYR A 266      57.260  71.600  21.410  1.00  0.00           H
ATOM   3852  CA  TYR A 266      56.220  71.950  19.620  1.00  0.00           C
ATOM   3853  HA  TYR A 266      56.770  72.450  18.820  1.00  0.00           H
ATOM   3854  CB  TYR A 266      56.190  70.430  19.440  1.00  0.00           C
ATOM   3855  HB1 TYR A 266      55.520  70.240  18.610  1.00  0.00           H
ATOM   3856  HB2 TYR A 266      55.770  70.070  20.380  1.00  0.00           H
ATOM   3857  CG  TYR A 266      57.480  69.700  19.120  1.00  0.00           C
ATOM   3858  CD1 TYR A 266      58.640  70.340  18.680  1.00  0.00           C
ATOM   3859  HD1 TYR A 266      58.630  71.400  18.470  1.00  0.00           H
ATOM   3860  CE1 TYR A 266      59.760  69.600  18.270  1.00  0.00           C
ATOM   3861  HE1 TYR A 266      60.570  70.140  17.810  1.00  0.00           H
ATOM   3862  CZ  TYR A 266      59.760  68.190  18.300  1.00  0.00           C
ATOM   3863  OH  TYR A 266      60.740  67.350  17.860  1.00  0.00           O
ATOM   3864  HH  TYR A 266      60.550  66.440  18.110  1.00  0.00           H
ATOM   3865  CE2 TYR A 266      58.580  67.590  18.800  1.00  0.00           C
ATOM   3866  HE2 TYR A 266      58.530  66.520  18.930  1.00  0.00           H
ATOM   3867  CD2 TYR A 266      57.450  68.310  19.200  1.00  0.00           C
ATOM   3868  HD2 TYR A 266      56.590  67.790  19.600  1.00  0.00           H
ATOM   3869  C   TYR A 266      54.820  72.540  19.470  1.00  0.00           C
ATOM   3870  O   TYR A 266      54.680  73.470  18.680  1.00  0.00           O
ATOM   3871  N   LEU A 267      53.810  72.040  20.180  1.00  0.00           N
ATOM   3872  H   LEU A 267      54.000  71.310  20.860  1.00  0.00           H
ATOM   3873  CA  LEU A 267      52.400  72.360  20.090  1.00  0.00           C
ATOM   3874  HA  LEU A 267      52.090  71.970  19.120  1.00  0.00           H
ATOM   3875  CB  LEU A 267      51.640  71.690  21.230  1.00  0.00           C
ATOM   3876  HB1 LEU A 267      50.630  72.100  21.140  1.00  0.00           H
ATOM   3877  HB2 LEU A 267      52.020  72.020  22.200  1.00  0.00           H
ATOM   3878  CG  LEU A 267      51.610  70.170  21.210  1.00  0.00           C
ATOM   3879  HG  LEU A 267      52.580  69.690  21.320  1.00  0.00           H
ATOM   3880  CD1 LEU A 267      50.670  69.680  22.300  1.00  0.00           C
ATOM   3881 HD11 LEU A 267      50.410  68.620  22.240  1.00  0.00           H
ATOM   3882 HD12 LEU A 267      51.220  69.740  23.240  1.00  0.00           H
ATOM   3883 HD13 LEU A 267      49.780  70.310  22.340  1.00  0.00           H
ATOM   3884  CD2 LEU A 267      51.020  69.650  19.900  1.00  0.00           C
ATOM   3885 HD21 LEU A 267      51.720  69.800  19.080  1.00  0.00           H
ATOM   3886 HD22 LEU A 267      50.990  68.570  19.980  1.00  0.00           H
ATOM   3887 HD23 LEU A 267      50.020  70.070  19.790  1.00  0.00           H
ATOM   3888  C   LEU A 267      52.170  73.860  20.170  1.00  0.00           C
ATOM   3889  O   LEU A 267      51.390  74.370  19.360  1.00  0.00           O
ATOM   3890  N   THR A 268      52.770  74.540  21.140  1.00  0.00           N
ATOM   3891  H   THR A 268      53.380  74.020  21.760  1.00  0.00           H
ATOM   3892  CA  THR A 268      52.590  75.950  21.420  1.00  0.00           C
ATOM   3893  HA  THR A 268      51.520  76.130  21.380  1.00  0.00           H
ATOM   3894  CB  THR A 268      53.050  76.390  22.810  1.00  0.00           C
ATOM   3895  HB  THR A 268      52.970  77.470  22.840  1.00  0.00           H
ATOM   3896  CG2 THR A 268      52.140  75.830  23.900  1.00  0.00           C
ATOM   3897 HG21 THR A 268      51.660  74.890  23.610  1.00  0.00           H
ATOM   3898 HG22 THR A 268      52.600  75.770  24.890  1.00  0.00           H
ATOM   3899 HG23 THR A 268      51.250  76.460  23.980  1.00  0.00           H
ATOM   3900  OG1 THR A 268      54.340  75.940  23.160  1.00  0.00           O
ATOM   3901  HG1 THR A 268      54.490  75.020  23.350  1.00  0.00           H
ATOM   3902  C   THR A 268      53.300  76.830  20.400  1.00  0.00           C
ATOM   3903  O   THR A 268      53.360  78.040  20.640  1.00  0.00           O
ATOM   3904  N   ASN A 269      53.950  76.340  19.340  1.00  0.00           N
ATOM   3905  H   ASN A 269      53.860  75.340  19.310  1.00  0.00           H
ATOM   3906  CA  ASN A 269      54.700  77.070  18.330  1.00  0.00           C
ATOM   3907  HA  ASN A 269      55.120  76.290  17.690  1.00  0.00           H
ATOM   3908  CB  ASN A 269      53.620  77.850  17.590  1.00  0.00           C
ATOM   3909  HB1 ASN A 269      53.390  78.790  18.080  1.00  0.00           H
ATOM   3910  HB2 ASN A 269      52.730  77.280  17.350  1.00  0.00           H
ATOM   3911  CG  ASN A 269      54.180  78.160  16.200  1.00  0.00           C
ATOM   3912  OD1 ASN A 269      54.940  77.370  15.650  1.00  0.00           O
ATOM   3913  ND2 ASN A 269      53.810  79.280  15.570  1.00  0.00           N
ATOM   3914 HD21 ASN A 269      52.950  79.700  15.890  1.00  0.00           H
ATOM   3915 HD22 ASN A 269      54.140  79.510  14.650  1.00  0.00           H
ATOM   3916  C   ASN A 269      55.880  77.870  18.850  1.00  0.00           C
ATOM   3917  O   ASN A 269      56.100  79.030  18.510  1.00  0.00           O
ATOM   3918  N   LYS A 270      56.720  77.290  19.720  1.00  0.00           N
ATOM   3919  H   LYS A 270      56.300  76.420  20.020  1.00  0.00           H
ATOM   3920  CA  LYS A 270      57.900  77.790  20.400  1.00  0.00           C
ATOM   3921  HA  LYS A 270      58.270  77.000  21.050  1.00  0.00           H
ATOM   3922  CB  LYS A 270      58.960  77.990  19.330  1.00  0.00           C
ATOM   3923  HB1 LYS A 270      58.740  78.960  18.890  1.00  0.00           H
ATOM   3924  HB2 LYS A 270      58.940  77.210  18.570  1.00  0.00           H
ATOM   3925  CG  LYS A 270      60.400  77.940  19.830  1.00  0.00           C
ATOM   3926  HG1 LYS A 270      60.680  77.060  20.410  1.00  0.00           H
ATOM   3927  HG2 LYS A 270      60.440  78.760  20.550  1.00  0.00           H
ATOM   3928  CD  LYS A 270      61.480  78.050  18.760  1.00  0.00           C
ATOM   3929  HD1 LYS A 270      62.380  78.490  19.190  1.00  0.00           H
ATOM   3930  HD2 LYS A 270      61.160  78.720  17.960  1.00  0.00           H
ATOM   3931  CE  LYS A 270      61.810  76.750  18.030  1.00  0.00           C
ATOM   3932  HE1 LYS A 270      60.830  76.420  17.700  1.00  0.00           H
ATOM   3933  HE2 LYS A 270      62.240  75.970  18.670  1.00  0.00           H
ATOM   3934  NZ  LYS A 270      62.750  76.840  16.900  1.00  0.00           N
ATOM   3935  HZ1 LYS A 270      63.120  75.930  16.680  1.00  0.00           H
ATOM   3936  HZ2 LYS A 270      62.450  77.200  16.010  1.00  0.00           H
ATOM   3937  HZ3 LYS A 270      63.600  77.300  17.170  1.00  0.00           H
ATOM   3938  C   LYS A 270      57.620  79.030  21.240  1.00  0.00           C
ATOM   3939  O   LYS A 270      58.530  79.460  21.950  1.00  0.00           O
ATOM   3940  N   TYR A 271      56.390  79.530  21.350  1.00  0.00           N
ATOM   3941  H   TYR A 271      55.670  79.240  20.700  1.00  0.00           H
ATOM   3942  CA  TYR A 271      56.140  80.650  22.230  1.00  0.00           C
ATOM   3943  HA  TYR A 271      56.850  81.470  22.130  1.00  0.00           H
ATOM   3944  CB  TYR A 271      54.770  81.250  21.930  1.00  0.00           C
ATOM   3945  HB1 TYR A 271      54.580  82.030  22.670  1.00  0.00           H
ATOM   3946  HB2 TYR A 271      54.060  80.430  22.030  1.00  0.00           H
ATOM   3947  CG  TYR A 271      54.580  81.830  20.540  1.00  0.00           C
ATOM   3948  CD1 TYR A 271      55.400  82.900  20.170  1.00  0.00           C
ATOM   3949  HD1 TYR A 271      56.110  83.310  20.870  1.00  0.00           H
ATOM   3950  CE1 TYR A 271      55.150  83.610  18.990  1.00  0.00           C
ATOM   3951  HE1 TYR A 271      55.700  84.510  18.760  1.00  0.00           H
ATOM   3952  CZ  TYR A 271      54.090  83.230  18.140  1.00  0.00           C
ATOM   3953  OH  TYR A 271      53.800  84.030  17.070  1.00  0.00           O
ATOM   3954  HH  TYR A 271      52.910  83.840  16.770  1.00  0.00           H
ATOM   3955  CE2 TYR A 271      53.360  82.070  18.460  1.00  0.00           C
ATOM   3956  HE2 TYR A 271      52.600  81.730  17.770  1.00  0.00           H
ATOM   3957  CD2 TYR A 271      53.630  81.360  19.640  1.00  0.00           C
ATOM   3958  HD2 TYR A 271      53.000  80.490  19.760  1.00  0.00           H
ATOM   3959  C   TYR A 271      56.320  80.300  23.700  1.00  0.00           C
ATOM   3960  O   TYR A 271      56.600  81.160  24.530  1.00  0.00           O
ATOM   3961  N   LEU A 272      56.330  79.020  24.070  1.00  0.00           N
ATOM   3962  H   LEU A 272      56.080  78.350  23.350  1.00  0.00           H
ATOM   3963  CA  LEU A 272      56.970  78.380  25.190  1.00  0.00           C
ATOM   3964  HA  LEU A 272      57.210  79.210  25.860  1.00  0.00           H
ATOM   3965  CB  LEU A 272      56.000  77.450  25.910  1.00  0.00           C
ATOM   3966  HB1 LEU A 272      56.640  76.910  26.620  1.00  0.00           H
ATOM   3967  HB2 LEU A 272      55.620  76.730  25.190  1.00  0.00           H
ATOM   3968  CG  LEU A 272      54.880  78.100  26.720  1.00  0.00           C
ATOM   3969  HG  LEU A 272      55.260  78.850  27.410  1.00  0.00           H
ATOM   3970  CD1 LEU A 272      53.840  78.900  25.950  1.00  0.00           C
ATOM   3971 HD11 LEU A 272      54.320  79.770  25.500  1.00  0.00           H
ATOM   3972 HD12 LEU A 272      53.310  78.220  25.280  1.00  0.00           H
ATOM   3973 HD13 LEU A 272      53.210  79.280  26.760  1.00  0.00           H
ATOM   3974  CD2 LEU A 272      54.230  77.000  27.560  1.00  0.00           C
ATOM   3975 HD21 LEU A 272      53.920  76.170  26.920  1.00  0.00           H
ATOM   3976 HD22 LEU A 272      54.980  76.640  28.260  1.00  0.00           H
ATOM   3977 HD23 LEU A 272      53.360  77.370  28.100  1.00  0.00           H
ATOM   3978  C   LEU A 272      58.290  77.720  24.800  1.00  0.00           C
ATOM   3979  O   LEU A 272      58.240  76.650  24.180  1.00  0.00           O
ATOM   3980  N   PRO A 273      59.460  78.330  25.010  1.00  0.00           N
ATOM   3981  CD  PRO A 273      59.730  79.720  25.310  1.00  0.00           C
ATOM   3982  HD1 PRO A 273      59.820  79.820  26.390  1.00  0.00           H
ATOM   3983  HD2 PRO A 273      58.950  80.410  24.970  1.00  0.00           H
ATOM   3984  CG  PRO A 273      61.060  79.970  24.610  1.00  0.00           C
ATOM   3985  HG1 PRO A 273      61.500  80.840  25.100  1.00  0.00           H
ATOM   3986  HG2 PRO A 273      60.900  80.180  23.550  1.00  0.00           H
ATOM   3987  CB  PRO A 273      61.820  78.660  24.820  1.00  0.00           C
ATOM   3988  HB1 PRO A 273      62.310  78.620  25.800  1.00  0.00           H
ATOM   3989  HB2 PRO A 273      62.530  78.400  24.040  1.00  0.00           H
ATOM   3990  CA  PRO A 273      60.710  77.620  24.850  1.00  0.00           C
ATOM   3991  HA  PRO A 273      60.690  77.170  23.860  1.00  0.00           H
ATOM   3992  C   PRO A 273      60.840  76.580  25.950  1.00  0.00           C
ATOM   3993  O   PRO A 273      60.670  76.760  27.150  1.00  0.00           O
ATOM   3994  N   ALA A 274      61.350  75.400  25.570  1.00  0.00           N
ATOM   3995  H   ALA A 274      61.640  75.290  24.610  1.00  0.00           H
ATOM   3996  CA  ALA A 274      61.840  74.330  26.420  1.00  0.00           C
ATOM   3997  HA  ALA A 274      61.130  74.210  27.230  1.00  0.00           H
ATOM   3998  CB  ALA A 274      61.950  73.030  25.630  1.00  0.00           C
ATOM   3999  HB1 ALA A 274      62.110  72.250  26.370  1.00  0.00           H
ATOM   4000  HB2 ALA A 274      60.930  72.860  25.290  1.00  0.00           H
ATOM   4001  HB3 ALA A 274      62.720  73.050  24.850  1.00  0.00           H
ATOM   4002  C   ALA A 274      63.130  74.670  27.150  1.00  0.00           C
ATOM   4003  O   ALA A 274      63.940  75.510  26.760  1.00  0.00           O
ATOM   4004  N   ALA A 275      63.250  74.070  28.340  1.00  0.00           N
ATOM   4005  H   ALA A 275      62.490  73.450  28.600  1.00  0.00           H
ATOM   4006  CA  ALA A 275      64.310  74.450  29.250  1.00  0.00           C
ATOM   4007  HA  ALA A 275      64.360  75.530  29.380  1.00  0.00           H
ATOM   4008  CB  ALA A 275      63.730  73.990  30.590  1.00  0.00           C
ATOM   4009  HB1 ALA A 275      62.840  74.560  30.860  1.00  0.00           H
ATOM   4010  HB2 ALA A 275      63.530  72.940  30.400  1.00  0.00           H
ATOM   4011  HB3 ALA A 275      64.520  74.030  31.340  1.00  0.00           H
ATOM   4012  C   ALA A 275      65.680  73.860  28.990  1.00  0.00           C
ATOM   4013  O   ALA A 275      65.800  72.650  28.810  1.00  0.00           O
ATOM   4014  N   LEU A 276      66.700  74.710  28.840  1.00  0.00           N
ATOM   4015  H   LEU A 276      66.540  75.700  28.960  1.00  0.00           H
ATOM   4016  CA  LEU A 276      68.080  74.310  28.710  1.00  0.00           C
ATOM   4017  HA  LEU A 276      68.110  73.390  28.130  1.00  0.00           H
ATOM   4018  CB  LEU A 276      68.940  75.290  27.920  1.00  0.00           C
ATOM   4019  HB1 LEU A 276      69.870  74.790  27.640  1.00  0.00           H
ATOM   4020  HB2 LEU A 276      69.240  76.140  28.530  1.00  0.00           H
ATOM   4021  CG  LEU A 276      68.290  75.800  26.640  1.00  0.00           C
ATOM   4022  HG  LEU A 276      67.370  76.370  26.770  1.00  0.00           H
ATOM   4023  CD1 LEU A 276      69.310  76.740  26.000  1.00  0.00           C
ATOM   4024 HD11 LEU A 276      68.830  77.060  25.060  1.00  0.00           H
ATOM   4025 HD12 LEU A 276      69.450  77.610  26.640  1.00  0.00           H
ATOM   4026 HD13 LEU A 276      70.260  76.230  25.840  1.00  0.00           H
ATOM   4027  CD2 LEU A 276      68.090  74.660  25.650  1.00  0.00           C
ATOM   4028 HD21 LEU A 276      68.910  73.940  25.650  1.00  0.00           H
ATOM   4029 HD22 LEU A 276      67.180  74.150  25.970  1.00  0.00           H
ATOM   4030 HD23 LEU A 276      67.910  74.990  24.630  1.00  0.00           H
ATOM   4031  C   LEU A 276      68.750  73.930  30.030  1.00  0.00           C
ATOM   4032  O   LEU A 276      68.610  74.760  30.920  1.00  0.00           O
ATOM   4033  N   HIS A 277      69.360  72.760  30.200  1.00  0.00           N
ATOM   4034  H   HIS A 277      69.260  72.120  29.420  1.00  0.00           H
ATOM   4035  CA  HIS A 277      69.760  72.300  31.510  1.00  0.00           C
ATOM   4036  HA  HIS A 277      70.170  73.150  32.060  1.00  0.00           H
ATOM   4037  CB  HIS A 277      68.530  71.910  32.330  1.00  0.00           C
ATOM   4038  HB1 HIS A 277      67.890  72.770  32.490  1.00  0.00           H
ATOM   4039  HB2 HIS A 277      68.910  71.570  33.300  1.00  0.00           H
ATOM   4040  CG  HIS A 277      67.600  70.840  31.830  1.00  0.00           C
ATOM   4041  ND1 HIS A 277      66.710  70.960  30.770  1.00  0.00           N
ATOM   4042  HD1 HIS A 277      66.640  71.700  30.090  1.00  0.00           H
ATOM   4043  CE1 HIS A 277      66.030  69.810  30.670  1.00  0.00           C
ATOM   4044  HE1 HIS A 277      65.290  69.690  29.880  1.00  0.00           H
ATOM   4045  NE2 HIS A 277      66.360  68.960  31.640  1.00  0.00           N
ATOM   4046  CD2 HIS A 277      67.290  69.640  32.430  1.00  0.00           C
ATOM   4047  HD2 HIS A 277      67.710  69.340  33.380  1.00  0.00           H
ATOM   4048  C   HIS A 277      70.890  71.280  31.550  1.00  0.00           C
ATOM   4049  O   HIS A 277      71.180  70.620  30.560  1.00  0.00           O
ATOM   4050  N   GLY A 278      71.660  71.350  32.640  1.00  0.00           N
ATOM   4051  H   GLY A 278      71.360  72.020  33.340  1.00  0.00           H
ATOM   4052  CA  GLY A 278      72.710  70.380  32.910  1.00  0.00           C
ATOM   4053  HA1 GLY A 278      73.650  70.720  32.470  1.00  0.00           H
ATOM   4054  HA2 GLY A 278      72.450  69.410  32.490  1.00  0.00           H
ATOM   4055  C   GLY A 278      72.980  70.170  34.390  1.00  0.00           C
ATOM   4056  O   GLY A 278      72.360  70.770  35.260  1.00  0.00           O
ATOM   4057  N   VAL A 279      74.050  69.440  34.710  1.00  0.00           N
ATOM   4058  H   VAL A 279      74.670  69.090  33.990  1.00  0.00           H
ATOM   4059  CA  VAL A 279      74.370  69.020  36.060  1.00  0.00           C
ATOM   4060  HA  VAL A 279      73.960  69.760  36.740  1.00  0.00           H
ATOM   4061  CB  VAL A 279      73.640  67.750  36.440  1.00  0.00           C
ATOM   4062  HB  VAL A 279      73.920  66.980  35.720  1.00  0.00           H
ATOM   4063  CG1 VAL A 279      73.860  67.170  37.830  1.00  0.00           C
ATOM   4064 HG11 VAL A 279      74.900  66.890  37.990  1.00  0.00           H
ATOM   4065 HG12 VAL A 279      73.610  68.020  38.470  1.00  0.00           H
ATOM   4066 HG13 VAL A 279      73.150  66.360  37.980  1.00  0.00           H
ATOM   4067  CG2 VAL A 279      72.120  67.880  36.350  1.00  0.00           C
ATOM   4068 HG21 VAL A 279      71.690  68.540  37.110  1.00  0.00           H
ATOM   4069 HG22 VAL A 279      71.730  68.130  35.360  1.00  0.00           H
ATOM   4070 HG23 VAL A 279      71.680  66.930  36.640  1.00  0.00           H
ATOM   4071  C   VAL A 279      75.880  68.910  36.220  1.00  0.00           C
ATOM   4072  O   VAL A 279      76.540  68.250  35.420  1.00  0.00           O
ATOM   4073  N   ALA A 280      76.460  69.410  37.320  1.00  0.00           N
ATOM   4074  H   ALA A 280      75.820  69.750  38.020  1.00  0.00           H
ATOM   4075  CA  ALA A 280      77.840  69.350  37.760  1.00  0.00           C
ATOM   4076  HA  ALA A 280      78.480  69.130  36.900  1.00  0.00           H
ATOM   4077  CB  ALA A 280      78.200  70.730  38.310  1.00  0.00           C
ATOM   4078  HB1 ALA A 280      77.490  71.110  39.050  1.00  0.00           H
ATOM   4079  HB2 ALA A 280      79.130  70.600  38.850  1.00  0.00           H
ATOM   4080  HB3 ALA A 280      78.400  71.480  37.540  1.00  0.00           H
ATOM   4081  C   ALA A 280      78.100  68.380  38.900  1.00  0.00           C
ATOM   4082  O   ALA A 280      77.130  67.900  39.480  1.00  0.00           O
ATOM   4083  N   PHE A 281      79.390  68.090  39.120  1.00  0.00           N
ATOM   4084  H   PHE A 281      80.120  68.610  38.680  1.00  0.00           H
ATOM   4085  CA  PHE A 281      79.820  67.270  40.240  1.00  0.00           C
ATOM   4086  HA  PHE A 281      78.840  67.040  40.640  1.00  0.00           H
ATOM   4087  CB  PHE A 281      80.490  65.930  39.970  1.00  0.00           C
ATOM   4088  HB1 PHE A 281      79.740  65.350  39.430  1.00  0.00           H
ATOM   4089  HB2 PHE A 281      80.680  65.420  40.910  1.00  0.00           H
ATOM   4090  CG  PHE A 281      81.780  66.050  39.190  1.00  0.00           C
ATOM   4091  CD1 PHE A 281      82.990  66.320  39.850  1.00  0.00           C
ATOM   4092  HD1 PHE A 281      82.910  66.450  40.920  1.00  0.00           H
ATOM   4093  CE1 PHE A 281      84.180  66.310  39.120  1.00  0.00           C
ATOM   4094  HE1 PHE A 281      85.120  66.470  39.630  1.00  0.00           H
ATOM   4095  CZ  PHE A 281      84.070  66.400  37.730  1.00  0.00           C
ATOM   4096  HZ  PHE A 281      84.980  66.410  37.150  1.00  0.00           H
ATOM   4097  CE2 PHE A 281      82.860  66.150  37.050  1.00  0.00           C
ATOM   4098  HE2 PHE A 281      82.820  66.070  35.970  1.00  0.00           H
ATOM   4099  CD2 PHE A 281      81.710  65.900  37.800  1.00  0.00           C
ATOM   4100  HD2 PHE A 281      80.790  65.590  37.310  1.00  0.00           H
ATOM   4101  C   PHE A 281      80.550  68.150  41.250  1.00  0.00           C
ATOM   4102  O   PHE A 281      81.450  68.880  40.830  1.00  0.00           O
ATOM   4103  N   PRO A 282      80.220  68.200  42.540  1.00  0.00           N
ATOM   4104  CD  PRO A 282      79.050  67.890  43.340  1.00  0.00           C
ATOM   4105  HD1 PRO A 282      79.180  66.910  43.810  1.00  0.00           H
ATOM   4106  HD2 PRO A 282      78.140  67.950  42.750  1.00  0.00           H
ATOM   4107  CG  PRO A 282      79.010  69.030  44.350  1.00  0.00           C
ATOM   4108  HG1 PRO A 282      78.420  68.620  45.170  1.00  0.00           H
ATOM   4109  HG2 PRO A 282      78.640  69.910  43.820  1.00  0.00           H
ATOM   4110  CB  PRO A 282      80.490  69.210  44.650  1.00  0.00           C
ATOM   4111  HB1 PRO A 282      80.750  68.610  45.520  1.00  0.00           H
ATOM   4112  HB2 PRO A 282      80.630  70.280  44.830  1.00  0.00           H
ATOM   4113  CA  PRO A 282      81.250  68.740  43.410  1.00  0.00           C
ATOM   4114  HA  PRO A 282      81.610  69.660  42.960  1.00  0.00           H
ATOM   4115  C   PRO A 282      82.380  67.750  43.660  1.00  0.00           C
ATOM   4116  O   PRO A 282      82.290  66.580  43.290  1.00  0.00           O
ATOM   4117  N   ASP A 283      83.530  68.200  44.180  1.00  0.00           N
ATOM   4118  H   ASP A 283      83.520  69.130  44.590  1.00  0.00           H
ATOM   4119  CA  ASP A 283      84.680  67.380  44.480  1.00  0.00           C
ATOM   4120  HA  ASP A 283      84.890  66.720  43.630  1.00  0.00           H
ATOM   4121  CB  ASP A 283      85.990  68.170  44.460  1.00  0.00           C
ATOM   4122  HB1 ASP A 283      86.060  68.720  43.530  1.00  0.00           H
ATOM   4123  HB2 ASP A 283      86.800  67.440  44.460  1.00  0.00           H
ATOM   4124  CG  ASP A 283      86.220  69.110  45.640  1.00  0.00           C
ATOM   4125  OD1 ASP A 283      85.280  69.330  46.430  1.00  0.00           O
ATOM   4126  OD2 ASP A 283      87.390  69.490  45.880  1.00  0.00           O
ATOM   4127  C   ASP A 283      84.530  66.390  45.630  1.00  0.00           C
ATOM   4128  O   ASP A 283      85.440  66.140  46.420  1.00  0.00           O
ATOM   4129  N   GLY A 284      83.360  65.790  45.840  1.00  0.00           N
ATOM   4130  H   GLY A 284      82.610  66.000  45.180  1.00  0.00           H
ATOM   4131  CA  GLY A 284      83.020  64.980  46.980  1.00  0.00           C
ATOM   4132  HA1 GLY A 284      82.440  65.610  47.670  1.00  0.00           H
ATOM   4133  HA2 GLY A 284      83.940  64.720  47.510  1.00  0.00           H
ATOM   4134  C   GLY A 284      82.200  63.700  46.820  1.00  0.00           C
ATOM   4135  O   GLY A 284      81.900  63.290  45.700  1.00  0.00           O
ATOM   4136  N   ASN A 285      81.830  63.050  47.930  1.00  0.00           N
ATOM   4137  H   ASN A 285      81.980  63.520  48.810  1.00  0.00           H
ATOM   4138  CA  ASN A 285      81.190  61.750  47.890  1.00  0.00           C
ATOM   4139  HA  ASN A 285      80.830  61.600  46.880  1.00  0.00           H
ATOM   4140  CB  ASN A 285      82.310  60.710  47.980  1.00  0.00           C
ATOM   4141  HB1 ASN A 285      83.050  61.040  47.230  1.00  0.00           H
ATOM   4142  HB2 ASN A 285      81.860  59.770  47.650  1.00  0.00           H
ATOM   4143  CG  ASN A 285      82.980  60.690  49.350  1.00  0.00           C
ATOM   4144  OD1 ASN A 285      83.870  61.460  49.700  1.00  0.00           O
ATOM   4145  ND2 ASN A 285      82.500  59.860  50.290  1.00  0.00           N
ATOM   4146 HD21 ASN A 285      81.790  59.210  50.000  1.00  0.00           H
ATOM   4147 HD22 ASN A 285      82.880  59.740  51.220  1.00  0.00           H
ATOM   4148  C   ASN A 285      80.020  61.530  48.840  1.00  0.00           C
ATOM   4149  O   ASN A 285      79.340  60.510  48.700  1.00  0.00           O
ATOM   4150  N   LEU A 286      79.780  62.350  49.860  1.00  0.00           N
ATOM   4151  H   LEU A 286      80.310  63.210  49.950  1.00  0.00           H
ATOM   4152  CA  LEU A 286      78.740  62.280  50.870  1.00  0.00           C
ATOM   4153  HA  LEU A 286      78.820  61.220  51.130  1.00  0.00           H
ATOM   4154  CB  LEU A 286      79.030  63.100  52.120  1.00  0.00           C
ATOM   4155  HB1 LEU A 286      78.260  62.900  52.870  1.00  0.00           H
ATOM   4156  HB2 LEU A 286      78.890  64.170  51.990  1.00  0.00           H
ATOM   4157  CG  LEU A 286      80.420  62.880  52.700  1.00  0.00           C
ATOM   4158  HG  LEU A 286      81.220  62.990  51.970  1.00  0.00           H
ATOM   4159  CD1 LEU A 286      80.720  64.040  53.650  1.00  0.00           C
ATOM   4160 HD11 LEU A 286      80.800  64.990  53.130  1.00  0.00           H
ATOM   4161 HD12 LEU A 286      79.860  64.140  54.310  1.00  0.00           H
ATOM   4162 HD13 LEU A 286      81.650  63.850  54.190  1.00  0.00           H
ATOM   4163  CD2 LEU A 286      80.640  61.590  53.480  1.00  0.00           C
ATOM   4164 HD21 LEU A 286      81.720  61.660  53.600  1.00  0.00           H
ATOM   4165 HD22 LEU A 286      80.050  61.620  54.390  1.00  0.00           H
ATOM   4166 HD23 LEU A 286      80.450  60.720  52.850  1.00  0.00           H
ATOM   4167  C   LEU A 286      77.350  62.560  50.320  1.00  0.00           C
ATOM   4168  O   LEU A 286      77.210  62.910  49.150  1.00  0.00           O
ATOM   4169  N   GLU A 287      76.340  62.290  51.160  1.00  0.00           N
ATOM   4170  H   GLU A 287      76.470  61.910  52.080  1.00  0.00           H
ATOM   4171  CA  GLU A 287      75.060  61.930  50.590  1.00  0.00           C
ATOM   4172  HA  GLU A 287      75.260  61.170  49.840  1.00  0.00           H
ATOM   4173  CB  GLU A 287      74.270  61.290  51.740  1.00  0.00           C
ATOM   4174  HB1 GLU A 287      74.150  62.200  52.330  1.00  0.00           H
ATOM   4175  HB2 GLU A 287      74.870  60.520  52.230  1.00  0.00           H
ATOM   4176  CG  GLU A 287      73.010  60.620  51.220  1.00  0.00           C
ATOM   4177  HG1 GLU A 287      72.540  61.340  50.550  1.00  0.00           H
ATOM   4178  HG2 GLU A 287      72.340  60.420  52.060  1.00  0.00           H
ATOM   4179  CD  GLU A 287      73.280  59.360  50.420  1.00  0.00           C
ATOM   4180  OE1 GLU A 287      72.860  59.310  49.240  1.00  0.00           O
ATOM   4181  OE2 GLU A 287      73.950  58.420  50.910  1.00  0.00           O
ATOM   4182  C   GLU A 287      74.410  63.150  49.950  1.00  0.00           C
ATOM   4183  O   GLU A 287      74.260  64.210  50.540  1.00  0.00           O
ATOM   4184  N   GLY A 288      74.050  62.910  48.680  1.00  0.00           N
ATOM   4185  H   GLY A 288      74.270  61.960  48.420  1.00  0.00           H
ATOM   4186  CA  GLY A 288      73.540  63.850  47.700  1.00  0.00           C
ATOM   4187  HA1 GLY A 288      72.810  64.530  48.130  1.00  0.00           H
ATOM   4188  HA2 GLY A 288      72.960  63.300  46.960  1.00  0.00           H
ATOM   4189  C   GLY A 288      74.620  64.660  46.990  1.00  0.00           C
ATOM   4190  O   GLY A 288      74.310  65.090  45.880  1.00  0.00           O
ATOM   4191  N   CYS A 289      75.850  64.680  47.500  1.00  0.00           N
ATOM   4192  H   CYS A 289      76.000  64.080  48.300  1.00  0.00           H
ATOM   4193  CA  CYS A 289      77.050  65.060  46.780  1.00  0.00           C
ATOM   4194  HA  CYS A 289      76.800  65.970  46.250  1.00  0.00           H
ATOM   4195  CB  CYS A 289      78.210  65.410  47.710  1.00  0.00           C
ATOM   4196  HB1 CYS A 289      78.570  64.460  48.120  1.00  0.00           H
ATOM   4197  HB2 CYS A 289      77.800  66.090  48.450  1.00  0.00           H
ATOM   4198  SG  CYS A 289      79.390  66.290  46.650  1.00  0.00           S
ATOM   4199  HG  CYS A 289      79.840  65.350  45.820  1.00  0.00           H
ATOM   4200  C   CYS A 289      77.260  64.010  45.700  1.00  0.00           C
ATOM   4201  O   CYS A 289      77.390  64.330  44.520  1.00  0.00           O
ATOM   4202  N   GLU A 290      77.290  62.730  46.080  1.00  0.00           N
ATOM   4203  H   GLU A 290      77.270  62.640  47.080  1.00  0.00           H
ATOM   4204  CA  GLU A 290      76.990  61.570  45.260  1.00  0.00           C
ATOM   4205  HA  GLU A 290      77.220  61.680  44.200  1.00  0.00           H
ATOM   4206  CB  GLU A 290      77.830  60.370  45.700  1.00  0.00           C
ATOM   4207  HB1 GLU A 290      77.840  60.350  46.790  1.00  0.00           H
ATOM   4208  HB2 GLU A 290      78.850  60.620  45.420  1.00  0.00           H
ATOM   4209  CG  GLU A 290      77.500  59.030  45.060  1.00  0.00           C
ATOM   4210  HG1 GLU A 290      78.380  58.400  45.090  1.00  0.00           H
ATOM   4211  HG2 GLU A 290      77.240  59.220  44.020  1.00  0.00           H
ATOM   4212  CD  GLU A 290      76.460  58.170  45.780  1.00  0.00           C
ATOM   4213  OE1 GLU A 290      75.270  58.190  45.400  1.00  0.00           O
ATOM   4214  OE2 GLU A 290      76.840  57.590  46.820  1.00  0.00           O
ATOM   4215  C   GLU A 290      75.500  61.280  45.390  1.00  0.00           C
ATOM   4216  O   GLU A 290      75.010  61.330  46.510  1.00  0.00           O
ATOM   4217  N   ARG A 291      74.840  61.450  44.240  1.00  0.00           N
ATOM   4218  H   ARG A 291      75.330  61.380  43.360  1.00  0.00           H
ATOM   4219  CA  ARG A 291      73.480  61.950  44.160  1.00  0.00           C
ATOM   4220  HA  ARG A 291      73.150  62.110  45.180  1.00  0.00           H
ATOM   4221  CB  ARG A 291      73.560  63.270  43.390  1.00  0.00           C
ATOM   4222  HB1 ARG A 291      73.720  63.110  42.330  1.00  0.00           H
ATOM   4223  HB2 ARG A 291      74.410  63.770  43.850  1.00  0.00           H
ATOM   4224  CG  ARG A 291      72.370  64.220  43.510  1.00  0.00           C
ATOM   4225  HG1 ARG A 291      72.300  64.650  44.520  1.00  0.00           H
ATOM   4226  HG2 ARG A 291      71.430  63.730  43.300  1.00  0.00           H
ATOM   4227  CD  ARG A 291      72.390  65.340  42.470  1.00  0.00           C
ATOM   4228  HD1 ARG A 291      72.770  64.890  41.550  1.00  0.00           H
ATOM   4229  HD2 ARG A 291      73.190  66.050  42.660  1.00  0.00           H
ATOM   4230  NE  ARG A 291      71.060  65.950  42.440  1.00  0.00           N
ATOM   4231  HE  ARG A 291      70.800  66.450  43.270  1.00  0.00           H
ATOM   4232  CZ  ARG A 291      70.250  66.100  41.380  1.00  0.00           C
ATOM   4233  NH1 ARG A 291      70.480  65.660  40.130  1.00  0.00           N
ATOM   4234 HH11 ARG A 291      71.250  65.070  39.860  1.00  0.00           H
ATOM   4235 HH12 ARG A 291      69.730  65.900  39.500  1.00  0.00           H
ATOM   4236  NH2 ARG A 291      69.140  66.830  41.490  1.00  0.00           N
ATOM   4237 HH21 ARG A 291      68.880  67.260  42.370  1.00  0.00           H
ATOM   4238 HH22 ARG A 291      68.520  66.970  40.700  1.00  0.00           H
ATOM   4239  C   ARG A 291      72.540  60.910  43.550  1.00  0.00           C
ATOM   4240  O   ARG A 291      72.800  60.360  42.480  1.00  0.00           O
ATOM   4241  N   ALA A 292      71.340  60.780  44.110  1.00  0.00           N
ATOM   4242  H   ALA A 292      71.180  61.020  45.080  1.00  0.00           H
ATOM   4243  CA  ALA A 292      70.190  60.270  43.400  1.00  0.00           C
ATOM   4244  HA  ALA A 292      70.470  59.930  42.400  1.00  0.00           H
ATOM   4245  CB  ALA A 292      69.680  59.070  44.200  1.00  0.00           C
ATOM   4246  HB1 ALA A 292      69.370  59.460  45.170  1.00  0.00           H
ATOM   4247  HB2 ALA A 292      68.820  58.680  43.660  1.00  0.00           H
ATOM   4248  HB3 ALA A 292      70.440  58.300  44.300  1.00  0.00           H
ATOM   4249  C   ALA A 292      69.080  61.280  43.160  1.00  0.00           C
ATOM   4250  O   ALA A 292      68.920  62.210  43.950  1.00  0.00           O
ATOM   4251  N   SER A 293      68.330  61.210  42.060  1.00  0.00           N
ATOM   4252  H   SER A 293      68.650  60.540  41.370  1.00  0.00           H
ATOM   4253  CA  SER A 293      67.080  61.890  41.810  1.00  0.00           C
ATOM   4254  HA  SER A 293      66.550  62.270  42.680  1.00  0.00           H
ATOM   4255  CB  SER A 293      67.350  63.190  41.060  1.00  0.00           C
ATOM   4256  HB1 SER A 293      67.900  63.880  41.710  1.00  0.00           H
ATOM   4257  HB2 SER A 293      66.400  63.720  40.960  1.00  0.00           H
ATOM   4258  OG  SER A 293      68.090  62.980  39.880  1.00  0.00           O
ATOM   4259  HG  SER A 293      68.200  63.780  39.360  1.00  0.00           H
ATOM   4260  C   SER A 293      66.180  60.990  40.960  1.00  0.00           C
ATOM   4261  O   SER A 293      66.480  59.960  40.360  1.00  0.00           O
ATOM   4262  N   LEU A 294      64.920  61.400  41.050  1.00  0.00           N
ATOM   4263  H   LEU A 294      64.740  62.310  41.460  1.00  0.00           H
ATOM   4264  CA  LEU A 294      63.700  60.680  40.740  1.00  0.00           C
ATOM   4265  HA  LEU A 294      63.980  59.780  40.190  1.00  0.00           H
ATOM   4266  CB  LEU A 294      62.930  60.360  42.020  1.00  0.00           C
ATOM   4267  HB1 LEU A 294      61.870  60.240  41.800  1.00  0.00           H
ATOM   4268  HB2 LEU A 294      63.000  61.280  42.600  1.00  0.00           H
ATOM   4269  CG  LEU A 294      63.290  59.150  42.880  1.00  0.00           C
ATOM   4270  HG  LEU A 294      63.270  58.280  42.230  1.00  0.00           H
ATOM   4271  CD1 LEU A 294      64.570  59.190  43.700  1.00  0.00           C
ATOM   4272 HD11 LEU A 294      64.750  58.410  44.440  1.00  0.00           H
ATOM   4273 HD12 LEU A 294      65.500  59.190  43.120  1.00  0.00           H
ATOM   4274 HD13 LEU A 294      64.540  60.090  44.310  1.00  0.00           H
ATOM   4275  CD2 LEU A 294      62.160  58.860  43.870  1.00  0.00           C
ATOM   4276 HD21 LEU A 294      61.190  58.830  43.380  1.00  0.00           H
ATOM   4277 HD22 LEU A 294      62.290  57.870  44.320  1.00  0.00           H
ATOM   4278 HD23 LEU A 294      62.130  59.590  44.670  1.00  0.00           H
ATOM   4279  C   LEU A 294      62.990  61.510  39.680  1.00  0.00           C
ATOM   4280  O   LEU A 294      62.310  62.430  40.140  1.00  0.00           O
ATOM   4281  N   VAL A 295      63.060  61.190  38.390  1.00  0.00           N
ATOM   4282  H   VAL A 295      63.470  60.300  38.110  1.00  0.00           H
ATOM   4283  CA  VAL A 295      62.600  62.020  37.300  1.00  0.00           C
ATOM   4284  HA  VAL A 295      62.270  63.000  37.660  1.00  0.00           H
ATOM   4285  CB  VAL A 295      63.710  62.170  36.270  1.00  0.00           C
ATOM   4286  HB  VAL A 295      64.020  61.180  35.950  1.00  0.00           H
ATOM   4287  CG1 VAL A 295      63.360  63.050  35.080  1.00  0.00           C
ATOM   4288 HG11 VAL A 295      64.220  63.190  34.420  1.00  0.00           H
ATOM   4289 HG12 VAL A 295      62.600  62.610  34.440  1.00  0.00           H
ATOM   4290 HG13 VAL A 295      62.940  63.950  35.530  1.00  0.00           H
ATOM   4291  CG2 VAL A 295      64.890  62.910  36.910  1.00  0.00           C
ATOM   4292 HG21 VAL A 295      65.650  63.150  36.160  1.00  0.00           H
ATOM   4293 HG22 VAL A 295      64.520  63.850  37.330  1.00  0.00           H
ATOM   4294 HG23 VAL A 295      65.320  62.300  37.700  1.00  0.00           H
ATOM   4295  C   VAL A 295      61.370  61.350  36.700  1.00  0.00           C
ATOM   4296  O   VAL A 295      61.370  60.140  36.520  1.00  0.00           O
ATOM   4297  N   SER A 296      60.360  62.140  36.350  1.00  0.00           N
ATOM   4298  H   SER A 296      60.430  63.100  36.670  1.00  0.00           H
ATOM   4299  CA  SER A 296      59.130  61.700  35.720  1.00  0.00           C
ATOM   4300  HA  SER A 296      59.270  60.650  35.470  1.00  0.00           H
ATOM   4301  CB  SER A 296      57.870  61.840  36.570  1.00  0.00           C
ATOM   4302  HB1 SER A 296      57.080  61.500  35.910  1.00  0.00           H
ATOM   4303  HB2 SER A 296      57.650  62.860  36.900  1.00  0.00           H
ATOM   4304  OG  SER A 296      57.910  60.980  37.680  1.00  0.00           O
ATOM   4305  HG  SER A 296      58.720  61.200  38.140  1.00  0.00           H
ATOM   4306  C   SER A 296      58.930  62.540  34.470  1.00  0.00           C
ATOM   4307  O   SER A 296      58.470  63.670  34.570  1.00  0.00           O
ATOM   4308  N   PHE A 297      59.440  62.030  33.340  1.00  0.00           N
ATOM   4309  H   PHE A 297      59.830  61.100  33.400  1.00  0.00           H
ATOM   4310  CA  PHE A 297      59.170  62.560  32.020  1.00  0.00           C
ATOM   4311  HA  PHE A 297      59.440  63.610  32.040  1.00  0.00           H
ATOM   4312  CB  PHE A 297      60.030  61.870  30.960  1.00  0.00           C
ATOM   4313  HB1 PHE A 297      59.810  62.180  29.940  1.00  0.00           H
ATOM   4314  HB2 PHE A 297      59.730  60.830  30.880  1.00  0.00           H
ATOM   4315  CG  PHE A 297      61.510  61.950  31.250  1.00  0.00           C
ATOM   4316  CD1 PHE A 297      62.200  60.930  31.920  1.00  0.00           C
ATOM   4317  HD1 PHE A 297      61.770  60.020  32.310  1.00  0.00           H
ATOM   4318  CE1 PHE A 297      63.590  61.020  32.050  1.00  0.00           C
ATOM   4319  HE1 PHE A 297      64.140  60.260  32.590  1.00  0.00           H
ATOM   4320  CZ  PHE A 297      64.310  62.030  31.410  1.00  0.00           C
ATOM   4321  HZ  PHE A 297      65.380  62.140  31.340  1.00  0.00           H
ATOM   4322  CE2 PHE A 297      63.610  63.070  30.800  1.00  0.00           C
ATOM   4323  HE2 PHE A 297      64.060  63.910  30.290  1.00  0.00           H
ATOM   4324  CD2 PHE A 297      62.210  63.030  30.710  1.00  0.00           C
ATOM   4325  HD2 PHE A 297      61.740  63.850  30.190  1.00  0.00           H
ATOM   4326  C   PHE A 297      57.700  62.290  31.710  1.00  0.00           C
ATOM   4327  O   PHE A 297      57.350  61.120  31.770  1.00  0.00           O
ATOM   4328  N   TYR A 298      56.900  63.280  31.310  1.00  0.00           N
ATOM   4329  H   TYR A 298      57.240  64.230  31.200  1.00  0.00           H
ATOM   4330  CA  TYR A 298      55.640  63.040  30.640  1.00  0.00           C
ATOM   4331  HA  TYR A 298      55.140  62.110  30.890  1.00  0.00           H
ATOM   4332  CB  TYR A 298      54.670  64.070  31.200  1.00  0.00           C
ATOM   4333  HB1 TYR A 298      55.090  65.070  31.320  1.00  0.00           H
ATOM   4334  HB2 TYR A 298      54.370  63.690  32.180  1.00  0.00           H
ATOM   4335  CG  TYR A 298      53.390  64.180  30.410  1.00  0.00           C
ATOM   4336  CD1 TYR A 298      52.770  63.050  29.860  1.00  0.00           C
ATOM   4337  HD1 TYR A 298      53.080  62.030  30.010  1.00  0.00           H
ATOM   4338  CE1 TYR A 298      51.660  63.140  29.020  1.00  0.00           C
ATOM   4339  HE1 TYR A 298      51.290  62.250  28.540  1.00  0.00           H
ATOM   4340  CZ  TYR A 298      51.100  64.400  28.740  1.00  0.00           C
ATOM   4341  OH  TYR A 298      50.060  64.480  27.860  1.00  0.00           O
ATOM   4342  HH  TYR A 298      49.500  65.240  28.020  1.00  0.00           H
ATOM   4343  CE2 TYR A 298      51.610  65.520  29.430  1.00  0.00           C
ATOM   4344  HE2 TYR A 298      51.060  66.450  29.320  1.00  0.00           H
ATOM   4345  CD2 TYR A 298      52.770  65.420  30.220  1.00  0.00           C
ATOM   4346  HD2 TYR A 298      53.180  66.300  30.680  1.00  0.00           H
ATOM   4347  C   TYR A 298      55.770  63.040  29.120  1.00  0.00           C
ATOM   4348  O   TYR A 298      56.130  64.040  28.510  1.00  0.00           O
ATOM   4349  N   GLU A 299      55.460  61.990  28.360  1.00  0.00           N
ATOM   4350  H   GLU A 299      55.060  61.280  28.960  1.00  0.00           H
ATOM   4351  CA  GLU A 299      55.550  61.900  26.920  1.00  0.00           C
ATOM   4352  HA  GLU A 299      55.440  62.930  26.580  1.00  0.00           H
ATOM   4353  CB  GLU A 299      56.920  61.380  26.510  1.00  0.00           C
ATOM   4354  HB1 GLU A 299      57.710  62.040  26.860  1.00  0.00           H
ATOM   4355  HB2 GLU A 299      56.950  61.310  25.420  1.00  0.00           H
ATOM   4356  CG  GLU A 299      57.180  59.990  27.100  1.00  0.00           C
ATOM   4357  HG1 GLU A 299      56.280  59.380  27.180  1.00  0.00           H
ATOM   4358  HG2 GLU A 299      57.510  60.160  28.120  1.00  0.00           H
ATOM   4359  CD  GLU A 299      58.140  59.160  26.260  1.00  0.00           C
ATOM   4360  OE1 GLU A 299      59.360  59.310  26.480  1.00  0.00           O
ATOM   4361  OE2 GLU A 299      57.620  58.320  25.490  1.00  0.00           O
ATOM   4362  C   GLU A 299      54.370  61.220  26.230  1.00  0.00           C
ATOM   4363  O   GLU A 299      53.750  60.340  26.810  1.00  0.00           O
ATOM   4364  N   PRO A 300      53.970  61.710  25.060  1.00  0.00           N
ATOM   4365  CD  PRO A 300      54.680  62.760  24.350  1.00  0.00           C
ATOM   4366  HD1 PRO A 300      55.760  62.620  24.410  1.00  0.00           H
ATOM   4367  HD2 PRO A 300      54.390  63.700  24.820  1.00  0.00           H
ATOM   4368  CG  PRO A 300      54.280  62.790  22.880  1.00  0.00           C
ATOM   4369  HG1 PRO A 300      54.860  62.100  22.270  1.00  0.00           H
ATOM   4370  HG2 PRO A 300      54.180  63.760  22.380  1.00  0.00           H
ATOM   4371  CB  PRO A 300      52.900  62.160  22.990  1.00  0.00           C
ATOM   4372  HB1 PRO A 300      52.570  61.730  22.040  1.00  0.00           H
ATOM   4373  HB2 PRO A 300      52.230  62.950  23.340  1.00  0.00           H
ATOM   4374  CA  PRO A 300      53.120  61.090  24.050  1.00  0.00           C
ATOM   4375  HA  PRO A 300      52.170  60.940  24.550  1.00  0.00           H
ATOM   4376  C   PRO A 300      53.520  59.770  23.420  1.00  0.00           C
ATOM   4377  O   PRO A 300      54.680  59.360  23.540  1.00  0.00           O
ATOM   4378  N   TYR A 301      52.570  59.050  22.820  1.00  0.00           N
ATOM   4379  H   TYR A 301      51.680  59.500  22.730  1.00  0.00           H
ATOM   4380  CA  TYR A 301      52.730  57.630  22.570  1.00  0.00           C
ATOM   4381  HA  TYR A 301      52.960  57.230  23.560  1.00  0.00           H
ATOM   4382  CB  TYR A 301      51.410  57.030  22.100  1.00  0.00           C
ATOM   4383  HB1 TYR A 301      51.080  57.560  21.210  1.00  0.00           H
ATOM   4384  HB2 TYR A 301      50.720  57.160  22.940  1.00  0.00           H
ATOM   4385  CG  TYR A 301      51.500  55.560  21.790  1.00  0.00           C
ATOM   4386  CD1 TYR A 301      51.580  55.110  20.470  1.00  0.00           C
ATOM   4387  HD1 TYR A 301      51.810  55.830  19.690  1.00  0.00           H
ATOM   4388  CE1 TYR A 301      51.490  53.730  20.240  1.00  0.00           C
ATOM   4389  HE1 TYR A 301      51.440  53.300  19.250  1.00  0.00           H
ATOM   4390  CZ  TYR A 301      51.390  52.790  21.280  1.00  0.00           C
ATOM   4391  OH  TYR A 301      51.340  51.440  21.150  1.00  0.00           O
ATOM   4392  HH  TYR A 301      50.850  51.030  21.860  1.00  0.00           H
ATOM   4393  CE2 TYR A 301      51.400  53.300  22.600  1.00  0.00           C
ATOM   4394  HE2 TYR A 301      51.470  52.610  23.420  1.00  0.00           H
ATOM   4395  CD2 TYR A 301      51.470  54.670  22.870  1.00  0.00           C
ATOM   4396  HD2 TYR A 301      51.520  55.030  23.890  1.00  0.00           H
ATOM   4397  C   TYR A 301      53.820  57.410  21.530  1.00  0.00           C
ATOM   4398  O   TYR A 301      54.080  58.290  20.710  1.00  0.00           O
ATOM   4399  N   ASP A 302      54.570  56.310  21.660  1.00  0.00           N
ATOM   4400  H   ASP A 302      54.190  55.570  22.230  1.00  0.00           H
ATOM   4401  CA  ASP A 302      55.800  55.990  20.970  1.00  0.00           C
ATOM   4402  HA  ASP A 302      56.270  56.970  20.840  1.00  0.00           H
ATOM   4403  CB  ASP A 302      56.690  55.050  21.770  1.00  0.00           C
ATOM   4404  HB1 ASP A 302      56.900  55.530  22.720  1.00  0.00           H
ATOM   4405  HB2 ASP A 302      57.640  54.970  21.250  1.00  0.00           H
ATOM   4406  CG  ASP A 302      56.200  53.630  22.020  1.00  0.00           C
ATOM   4407  OD1 ASP A 302      57.040  52.710  21.890  1.00  0.00           O
ATOM   4408  OD2 ASP A 302      55.020  53.530  22.440  1.00  0.00           O
ATOM   4409  C   ASP A 302      55.610  55.490  19.540  1.00  0.00           C
ATOM   4410  O   ASP A 302      56.390  54.700  19.020  1.00  0.00           O
ATOM   4411  N   ARG A 303      54.550  55.960  18.880  1.00  0.00           N
ATOM   4412  H   ARG A 303      54.050  56.680  19.380  1.00  0.00           H
ATOM   4413  CA  ARG A 303      54.240  55.860  17.470  1.00  0.00           C
ATOM   4414  HA  ARG A 303      55.080  55.860  16.780  1.00  0.00           H
ATOM   4415  CB  ARG A 303      53.390  54.660  17.060  1.00  0.00           C
ATOM   4416  HB1 ARG A 303      52.830  54.990  16.180  1.00  0.00           H
ATOM   4417  HB2 ARG A 303      52.580  54.550  17.780  1.00  0.00           H
ATOM   4418  CG  ARG A 303      54.040  53.290  16.890  1.00  0.00           C
ATOM   4419  HG1 ARG A 303      54.750  53.050  17.680  1.00  0.00           H
ATOM   4420  HG2 ARG A 303      54.680  53.240  16.010  1.00  0.00           H
ATOM   4421  CD  ARG A 303      53.030  52.150  16.780  1.00  0.00           C
ATOM   4422  HD1 ARG A 303      52.320  52.320  15.970  1.00  0.00           H
ATOM   4423  HD2 ARG A 303      52.560  52.040  17.760  1.00  0.00           H
ATOM   4424  NE  ARG A 303      53.670  50.880  16.410  1.00  0.00           N
ATOM   4425  HE  ARG A 303      54.660  50.810  16.240  1.00  0.00           H
ATOM   4426  CZ  ARG A 303      53.050  49.710  16.590  1.00  0.00           C
ATOM   4427  NH1 ARG A 303      51.740  49.550  16.830  1.00  0.00           N
ATOM   4428 HH11 ARG A 303      51.180  50.390  16.910  1.00  0.00           H
ATOM   4429 HH12 ARG A 303      51.310  48.640  16.830  1.00  0.00           H
ATOM   4430  NH2 ARG A 303      53.720  48.560  16.450  1.00  0.00           N
ATOM   4431 HH21 ARG A 303      54.720  48.640  16.580  1.00  0.00           H
ATOM   4432 HH22 ARG A 303      53.300  47.690  16.740  1.00  0.00           H
ATOM   4433  C   ARG A 303      53.520  57.150  17.100  1.00  0.00           C
ATOM   4434  O   ARG A 303      52.540  57.480  17.770  1.00  0.00           O
ATOM   4435  N   MET A 304      53.940  57.920  16.100  1.00  0.00           N
ATOM   4436  H   MET A 304      54.740  57.590  15.570  1.00  0.00           H
ATOM   4437  CA  MET A 304      53.490  59.270  15.860  1.00  0.00           C
ATOM   4438  HA  MET A 304      53.620  59.870  16.760  1.00  0.00           H
ATOM   4439  CB  MET A 304      54.350  59.920  14.780  1.00  0.00           C
ATOM   4440  HB1 MET A 304      54.420  59.280  13.900  1.00  0.00           H
ATOM   4441  HB2 MET A 304      55.270  60.120  15.320  1.00  0.00           H
ATOM   4442  CG  MET A 304      53.890  61.290  14.270  1.00  0.00           C
ATOM   4443  HG1 MET A 304      53.730  61.960  15.120  1.00  0.00           H
ATOM   4444  HG2 MET A 304      52.900  61.230  13.820  1.00  0.00           H
ATOM   4445  SD  MET A 304      55.040  62.010  13.070  1.00  0.00           S
ATOM   4446  CE  MET A 304      54.570  61.270  11.490  1.00  0.00           C
ATOM   4447  HE1 MET A 304      55.300  61.640  10.770  1.00  0.00           H
ATOM   4448  HE2 MET A 304      54.720  60.190  11.460  1.00  0.00           H
ATOM   4449  HE3 MET A 304      53.600  61.620  11.150  1.00  0.00           H
ATOM   4450  C   MET A 304      52.060  59.310  15.320  1.00  0.00           C
ATOM   4451  O   MET A 304      51.340  60.240  15.690  1.00  0.00           O
ATOM   4452  N   VAL A 305      51.680  58.370  14.450  1.00  0.00           N
ATOM   4453  H   VAL A 305      52.350  57.630  14.310  1.00  0.00           H
ATOM   4454  CA  VAL A 305      50.410  58.420  13.750  1.00  0.00           C
ATOM   4455  HA  VAL A 305      50.310  59.430  13.330  1.00  0.00           H
ATOM   4456  CB  VAL A 305      50.430  57.400  12.620  1.00  0.00           C
ATOM   4457  HB  VAL A 305      50.680  56.430  13.050  1.00  0.00           H
ATOM   4458  CG1 VAL A 305      49.050  57.250  11.980  1.00  0.00           C
ATOM   4459 HG11 VAL A 305      49.180  56.630  11.090  1.00  0.00           H
ATOM   4460 HG12 VAL A 305      48.340  56.720  12.620  1.00  0.00           H
ATOM   4461 HG13 VAL A 305      48.650  58.230  11.730  1.00  0.00           H
ATOM   4462  CG2 VAL A 305      51.410  57.850  11.540  1.00  0.00           C
ATOM   4463 HG21 VAL A 305      52.420  57.980  11.920  1.00  0.00           H
ATOM   4464 HG22 VAL A 305      51.390  57.030  10.810  1.00  0.00           H
ATOM   4465 HG23 VAL A 305      50.980  58.700  11.010  1.00  0.00           H
ATOM   4466  C   VAL A 305      49.220  58.240  14.670  1.00  0.00           C
ATOM   4467  O   VAL A 305      48.340  59.100  14.580  1.00  0.00           O
ATOM   4468  N   PRO A 306      49.090  57.330  15.640  1.00  0.00           N
ATOM   4469  CD  PRO A 306      49.800  56.070  15.730  1.00  0.00           C
ATOM   4470  HD1 PRO A 306      50.840  56.250  16.000  1.00  0.00           H
ATOM   4471  HD2 PRO A 306      49.710  55.520  14.790  1.00  0.00           H
ATOM   4472  CG  PRO A 306      49.040  55.260  16.770  1.00  0.00           C
ATOM   4473  HG1 PRO A 306      49.630  54.520  17.320  1.00  0.00           H
ATOM   4474  HG2 PRO A 306      48.270  54.710  16.240  1.00  0.00           H
ATOM   4475  CB  PRO A 306      48.450  56.310  17.710  1.00  0.00           C
ATOM   4476  HB1 PRO A 306      49.160  56.790  18.380  1.00  0.00           H
ATOM   4477  HB2 PRO A 306      47.540  55.980  18.200  1.00  0.00           H
ATOM   4478  CA  PRO A 306      48.140  57.440  16.730  1.00  0.00           C
ATOM   4479  HA  PRO A 306      47.110  57.340  16.400  1.00  0.00           H
ATOM   4480  C   PRO A 306      48.180  58.800  17.410  1.00  0.00           C
ATOM   4481  O   PRO A 306      47.070  59.310  17.570  1.00  0.00           O
ATOM   4482  N   SER A 307      49.330  59.420  17.680  1.00  0.00           N
ATOM   4483  H   SER A 307      50.190  58.900  17.680  1.00  0.00           H
ATOM   4484  CA  SER A 307      49.470  60.810  18.070  1.00  0.00           C
ATOM   4485  HA  SER A 307      48.920  60.910  19.000  1.00  0.00           H
ATOM   4486  CB  SER A 307      50.860  61.230  18.530  1.00  0.00           C
ATOM   4487  HB1 SER A 307      50.670  62.130  19.110  1.00  0.00           H
ATOM   4488  HB2 SER A 307      51.510  61.510  17.690  1.00  0.00           H
ATOM   4489  OG  SER A 307      51.460  60.280  19.390  1.00  0.00           O
ATOM   4490  HG  SER A 307      50.990  60.330  20.230  1.00  0.00           H
ATOM   4491  C   SER A 307      48.970  61.890  17.110  1.00  0.00           C
ATOM   4492  O   SER A 307      49.250  63.070  17.270  1.00  0.00           O
ATOM   4493  N   LYS A 308      48.260  61.520  16.050  1.00  0.00           N
ATOM   4494  H   LYS A 308      48.250  60.530  15.830  1.00  0.00           H
ATOM   4495  CA  LYS A 308      47.800  62.350  14.950  1.00  0.00           C
ATOM   4496  HA  LYS A 308      47.510  61.710  14.120  1.00  0.00           H
ATOM   4497  CB  LYS A 308      46.520  63.060  15.370  1.00  0.00           C
ATOM   4498  HB1 LYS A 308      46.160  63.800  14.640  1.00  0.00           H
ATOM   4499  HB2 LYS A 308      46.800  63.710  16.200  1.00  0.00           H
ATOM   4500  CG  LYS A 308      45.280  62.250  15.750  1.00  0.00           C
ATOM   4501  HG1 LYS A 308      45.630  61.230  15.610  1.00  0.00           H
ATOM   4502  HG2 LYS A 308      44.460  62.560  15.110  1.00  0.00           H
ATOM   4503  CD  LYS A 308      44.800  62.480  17.180  1.00  0.00           C
ATOM   4504  HD1 LYS A 308      44.380  63.480  17.340  1.00  0.00           H
ATOM   4505  HD2 LYS A 308      45.670  62.490  17.830  1.00  0.00           H
ATOM   4506  CE  LYS A 308      43.870  61.350  17.600  1.00  0.00           C
ATOM   4507  HE1 LYS A 308      44.420  60.410  17.590  1.00  0.00           H
ATOM   4508  HE2 LYS A 308      42.990  61.370  16.960  1.00  0.00           H
ATOM   4509  NZ  LYS A 308      43.360  61.700  18.940  1.00  0.00           N
ATOM   4510  HZ1 LYS A 308      42.530  61.140  19.050  1.00  0.00           H
ATOM   4511  HZ2 LYS A 308      44.000  61.520  19.700  1.00  0.00           H
ATOM   4512  HZ3 LYS A 308      42.930  62.620  18.970  1.00  0.00           H
ATOM   4513  C   LYS A 308      48.840  63.250  14.300  1.00  0.00           C
ATOM   4514  O   LYS A 308      48.480  64.250  13.680  1.00  0.00           O
ATOM   4515  N   ASN A 309      50.110  62.870  14.460  1.00  0.00           N
ATOM   4516  H   ASN A 309      50.180  62.080  15.080  1.00  0.00           H
ATOM   4517  CA  ASN A 309      51.300  63.670  14.280  1.00  0.00           C
ATOM   4518  HA  ASN A 309      52.140  63.060  14.610  1.00  0.00           H
ATOM   4519  CB  ASN A 309      51.520  63.990  12.810  1.00  0.00           C
ATOM   4520  HB1 ASN A 309      50.750  64.610  12.350  1.00  0.00           H
ATOM   4521  HB2 ASN A 309      51.460  63.110  12.170  1.00  0.00           H
ATOM   4522  CG  ASN A 309      52.780  64.690  12.300  1.00  0.00           C
ATOM   4523  OD1 ASN A 309      52.970  64.810  11.100  1.00  0.00           O
ATOM   4524  ND2 ASN A 309      53.690  65.090  13.200  1.00  0.00           N
ATOM   4525 HD21 ASN A 309      53.380  65.350  14.120  1.00  0.00           H
ATOM   4526 HD22 ASN A 309      54.500  65.510  12.760  1.00  0.00           H
ATOM   4527  C   ASN A 309      51.280  64.900  15.190  1.00  0.00           C
ATOM   4528  O   ASN A 309      50.490  65.800  14.950  1.00  0.00           O
ATOM   4529  N   ILE A 310      52.150  64.910  16.200  1.00  0.00           N
ATOM   4530  H   ILE A 310      52.730  64.100  16.390  1.00  0.00           H
ATOM   4531  CA  ILE A 310      52.470  66.050  17.030  1.00  0.00           C
ATOM   4532  HA  ILE A 310      51.560  66.220  17.600  1.00  0.00           H
ATOM   4533  CB  ILE A 310      53.590  65.830  18.040  1.00  0.00           C
ATOM   4534  HB  ILE A 310      54.530  65.620  17.520  1.00  0.00           H
ATOM   4535  CG2 ILE A 310      53.780  66.970  19.030  1.00  0.00           C
ATOM   4536 HG21 ILE A 310      54.470  67.650  18.520  1.00  0.00           H
ATOM   4537 HG22 ILE A 310      52.830  67.430  19.300  1.00  0.00           H
ATOM   4538 HG23 ILE A 310      54.350  66.720  19.930  1.00  0.00           H
ATOM   4539  CG1 ILE A 310      53.290  64.630  18.930  1.00  0.00           C
ATOM   4540 HG11 ILE A 310      54.130  64.480  19.600  1.00  0.00           H
ATOM   4541 HG12 ILE A 310      53.310  63.720  18.330  1.00  0.00           H
ATOM   4542  CD  ILE A 310      52.030  64.550  19.800  1.00  0.00           C
ATOM   4543  HD1 ILE A 310      51.140  64.690  19.200  1.00  0.00           H
ATOM   4544  HD2 ILE A 310      51.940  63.570  20.270  1.00  0.00           H
ATOM   4545  HD3 ILE A 310      52.060  65.360  20.530  1.00  0.00           H
ATOM   4546  C   ILE A 310      52.810  67.270  16.180  1.00  0.00           C
ATOM   4547  O   ILE A 310      53.640  67.210  15.280  1.00  0.00           O
ATOM   4548  N   LYS A 311      52.170  68.410  16.470  1.00  0.00           N
ATOM   4549  H   LYS A 311      51.380  68.410  17.100  1.00  0.00           H
ATOM   4550  CA  LYS A 311      52.120  69.520  15.540  1.00  0.00           C
ATOM   4551  HA  LYS A 311      53.070  69.520  15.000  1.00  0.00           H
ATOM   4552  CB  LYS A 311      51.000  69.250  14.540  1.00  0.00           C
ATOM   4553  HB1 LYS A 311      51.370  68.550  13.790  1.00  0.00           H
ATOM   4554  HB2 LYS A 311      50.760  70.150  13.980  1.00  0.00           H
ATOM   4555  CG  LYS A 311      49.650  68.910  15.170  1.00  0.00           C
ATOM   4556  HG1 LYS A 311      49.290  69.610  15.930  1.00  0.00           H
ATOM   4557  HG2 LYS A 311      49.810  68.070  15.850  1.00  0.00           H
ATOM   4558  CD  LYS A 311      48.680  68.570  14.030  1.00  0.00           C
ATOM   4559  HD1 LYS A 311      49.200  67.810  13.460  1.00  0.00           H
ATOM   4560  HD2 LYS A 311      48.550  69.510  13.500  1.00  0.00           H
ATOM   4561  CE  LYS A 311      47.370  67.940  14.490  1.00  0.00           C
ATOM   4562  HE1 LYS A 311      46.770  67.680  13.620  1.00  0.00           H
ATOM   4563  HE2 LYS A 311      46.850  68.790  14.910  1.00  0.00           H
ATOM   4564  NZ  LYS A 311      47.650  66.810  15.390  1.00  0.00           N
ATOM   4565  HZ1 LYS A 311      48.060  67.110  16.270  1.00  0.00           H
ATOM   4566  HZ2 LYS A 311      46.800  66.430  15.790  1.00  0.00           H
ATOM   4567  HZ3 LYS A 311      48.260  66.100  15.010  1.00  0.00           H
ATOM   4568  C   LYS A 311      51.860  70.930  16.040  1.00  0.00           C
ATOM   4569  O   LYS A 311      51.090  71.070  16.990  1.00  0.00           O
ATOM   4570  N   PRO A 312      52.590  71.960  15.600  1.00  0.00           N
ATOM   4571  CD  PRO A 312      53.620  72.080  14.590  1.00  0.00           C
ATOM   4572  HD1 PRO A 312      53.070  72.270  13.660  1.00  0.00           H
ATOM   4573  HD2 PRO A 312      54.280  71.220  14.480  1.00  0.00           H
ATOM   4574  CG  PRO A 312      54.470  73.300  14.940  1.00  0.00           C
ATOM   4575  HG1 PRO A 312      55.060  73.590  14.070  1.00  0.00           H
ATOM   4576  HG2 PRO A 312      55.030  73.070  15.850  1.00  0.00           H
ATOM   4577  CB  PRO A 312      53.280  74.180  15.300  1.00  0.00           C
ATOM   4578  HB1 PRO A 312      52.930  74.580  14.350  1.00  0.00           H
ATOM   4579  HB2 PRO A 312      53.510  74.990  16.000  1.00  0.00           H
ATOM   4580  CA  PRO A 312      52.260  73.300  16.020  1.00  0.00           C
ATOM   4581  HA  PRO A 312      52.490  73.500  17.070  1.00  0.00           H
ATOM   4582  C   PRO A 312      50.860  73.840  15.770  1.00  0.00           C
ATOM   4583  O   PRO A 312      50.180  73.560  14.780  1.00  0.00           O
ATOM   4584  N   THR A 313      50.320  74.500  16.800  1.00  0.00           N
ATOM   4585  H   THR A 313      50.870  74.690  17.630  1.00  0.00           H
ATOM   4586  CA  THR A 313      48.950  74.970  16.860  1.00  0.00           C
ATOM   4587  HA  THR A 313      48.280  74.120  16.880  1.00  0.00           H
ATOM   4588  CB  THR A 313      48.730  75.770  18.140  1.00  0.00           C
ATOM   4589  HB  THR A 313      49.590  76.430  18.260  1.00  0.00           H
ATOM   4590  CG2 THR A 313      47.510  76.670  18.280  1.00  0.00           C
ATOM   4591 HG21 THR A 313      47.380  76.880  19.350  1.00  0.00           H
ATOM   4592 HG22 THR A 313      47.670  77.520  17.620  1.00  0.00           H
ATOM   4593 HG23 THR A 313      46.560  76.210  18.000  1.00  0.00           H
ATOM   4594  OG1 THR A 313      48.670  74.860  19.220  1.00  0.00           O
ATOM   4595  HG1 THR A 313      49.560  74.490  19.250  1.00  0.00           H
ATOM   4596  C   THR A 313      48.580  75.850  15.670  1.00  0.00           C
ATOM   4597  O   THR A 313      49.290  76.790  15.350  1.00  0.00           O
ATOM   4598  N   ALA A 314      47.600  75.430  14.850  1.00  0.00           N
ATOM   4599  H   ALA A 314      46.940  74.770  15.240  1.00  0.00           H
ATOM   4600  CA  ALA A 314      47.270  76.140  13.640  1.00  0.00           C
ATOM   4601  HA  ALA A 314      48.040  76.310  12.890  1.00  0.00           H
ATOM   4602  CB  ALA A 314      46.190  75.340  12.920  1.00  0.00           C
ATOM   4603  HB1 ALA A 314      45.260  75.490  13.470  1.00  0.00           H
ATOM   4604  HB2 ALA A 314      46.060  75.710  11.900  1.00  0.00           H
ATOM   4605  HB3 ALA A 314      46.530  74.320  12.740  1.00  0.00           H
ATOM   4606  C   ALA A 314      46.910  77.600  13.860  1.00  0.00           C
ATOM   4607  O   ALA A 314      47.320  78.510  13.130  1.00  0.00           O
ATOM   4608  N   GLU A 315      46.170  77.980  14.900  1.00  0.00           N
ATOM   4609  H   GLU A 315      45.710  77.290  15.480  1.00  0.00           H
ATOM   4610  CA  GLU A 315      45.950  79.390  15.150  1.00  0.00           C
ATOM   4611  HA  GLU A 315      45.630  79.860  14.220  1.00  0.00           H
ATOM   4612  CB  GLU A 315      44.800  79.470  16.150  1.00  0.00           C
ATOM   4613  HB1 GLU A 315      44.810  80.410  16.710  1.00  0.00           H
ATOM   4614  HB2 GLU A 315      44.950  78.820  17.010  1.00  0.00           H
ATOM   4615  CG  GLU A 315      43.420  79.210  15.540  1.00  0.00           C
ATOM   4616  HG1 GLU A 315      42.720  79.080  16.370  1.00  0.00           H
ATOM   4617  HG2 GLU A 315      43.420  78.280  14.980  1.00  0.00           H
ATOM   4618  CD  GLU A 315      42.950  80.350  14.640  1.00  0.00           C
ATOM   4619  OE1 GLU A 315      42.220  80.230  13.640  1.00  0.00           O
ATOM   4620  OE2 GLU A 315      43.250  81.490  15.060  1.00  0.00           O
ATOM   4621  C   GLU A 315      47.150  80.210  15.590  1.00  0.00           C
ATOM   4622  O   GLU A 315      47.050  81.430  15.720  1.00  0.00           O
ATOM   4623  N   GLU A 316      48.320  79.610  15.790  1.00  0.00           N
ATOM   4624  H   GLU A 316      48.420  78.640  15.540  1.00  0.00           H
ATOM   4625  CA  GLU A 316      49.560  80.320  16.040  1.00  0.00           C
ATOM   4626  HA  GLU A 316      49.430  81.350  16.380  1.00  0.00           H
ATOM   4627  CB  GLU A 316      50.350  79.570  17.100  1.00  0.00           C
ATOM   4628  HB1 GLU A 316      51.350  79.990  17.220  1.00  0.00           H
ATOM   4629  HB2 GLU A 316      50.440  78.590  16.640  1.00  0.00           H
ATOM   4630  CG  GLU A 316      49.750  79.590  18.500  1.00  0.00           C
ATOM   4631  HG1 GLU A 316      50.370  78.980  19.160  1.00  0.00           H
ATOM   4632  HG2 GLU A 316      48.780  79.100  18.570  1.00  0.00           H
ATOM   4633  CD  GLU A 316      49.530  80.970  19.110  1.00  0.00           C
ATOM   4634  OE1 GLU A 316      48.620  81.020  19.970  1.00  0.00           O
ATOM   4635  OE2 GLU A 316      50.210  81.970  18.810  1.00  0.00           O
ATOM   4636  C   GLU A 316      50.370  80.540  14.760  1.00  0.00           C
ATOM   4637  O   GLU A 316      51.480  81.070  14.750  1.00  0.00           O
ATOM   4638  N   ILE A 317      49.830  80.030  13.660  1.00  0.00           N
ATOM   4639  H   ILE A 317      49.030  79.430  13.810  1.00  0.00           H
ATOM   4640  CA  ILE A 317      50.310  80.270  12.310  1.00  0.00           C
ATOM   4641  HA  ILE A 317      51.290  80.730  12.430  1.00  0.00           H
ATOM   4642  CB  ILE A 317      50.410  78.980  11.510  1.00  0.00           C
ATOM   4643  HB  ILE A 317      49.440  78.500  11.320  1.00  0.00           H
ATOM   4644  CG2 ILE A 317      51.020  79.220  10.130  1.00  0.00           C
ATOM   4645 HG21 ILE A 317      50.260  79.760   9.570  1.00  0.00           H
ATOM   4646 HG22 ILE A 317      51.980  79.740  10.110  1.00  0.00           H
ATOM   4647 HG23 ILE A 317      51.250  78.240   9.700  1.00  0.00           H
ATOM   4648  CG1 ILE A 317      51.140  77.870  12.260  1.00  0.00           C
ATOM   4649 HG11 ILE A 317      50.650  77.830  13.240  1.00  0.00           H
ATOM   4650 HG12 ILE A 317      52.180  78.160  12.380  1.00  0.00           H
ATOM   4651  CD  ILE A 317      50.920  76.430  11.800  1.00  0.00           C
ATOM   4652  HD1 ILE A 317      51.610  76.240  10.980  1.00  0.00           H
ATOM   4653  HD2 ILE A 317      51.270  75.760  12.590  1.00  0.00           H
ATOM   4654  HD3 ILE A 317      49.870  76.160  11.660  1.00  0.00           H
ATOM   4655  C   ILE A 317      49.440  81.310  11.620  1.00  0.00           C
ATOM   4656  O   ILE A 317      48.210  81.300  11.660  1.00  0.00           O
ATOM   4657  N   ALA A 318      50.180  82.280  11.090  1.00  0.00           N
ATOM   4658  H   ALA A 318      51.170  82.170  10.920  1.00  0.00           H
ATOM   4659  CA  ALA A 318      49.650  83.520  10.550  1.00  0.00           C
ATOM   4660  HA  ALA A 318      48.690  83.350  10.080  1.00  0.00           H
ATOM   4661  CB  ALA A 318      49.330  84.470  11.700  1.00  0.00           C
ATOM   4662  HB1 ALA A 318      48.720  83.950  12.450  1.00  0.00           H
ATOM   4663  HB2 ALA A 318      50.200  84.910  12.200  1.00  0.00           H
ATOM   4664  HB3 ALA A 318      48.710  85.240  11.250  1.00  0.00           H
ATOM   4665  C   ALA A 318      50.580  84.120   9.500  1.00  0.00           C
ATOM   4666  O   ALA A 318      51.770  83.840   9.550  1.00  0.00           O
ATOM   4667  N   PRO A 319      50.130  85.080   8.690  1.00  0.00           N
ATOM   4668  CD  PRO A 319      48.770  85.480   8.370  1.00  0.00           C
ATOM   4669  HD1 PRO A 319      48.290  86.030   9.180  1.00  0.00           H
ATOM   4670  HD2 PRO A 319      48.300  84.530   8.110  1.00  0.00           H
ATOM   4671  CG  PRO A 319      48.800  86.270   7.070  1.00  0.00           C
ATOM   4672  HG1 PRO A 319      48.070  87.060   6.910  1.00  0.00           H
ATOM   4673  HG2 PRO A 319      48.810  85.530   6.270  1.00  0.00           H
ATOM   4674  CB  PRO A 319      50.200  86.880   7.200  1.00  0.00           C
ATOM   4675  HB1 PRO A 319      50.140  87.740   7.860  1.00  0.00           H
ATOM   4676  HB2 PRO A 319      50.640  87.200   6.250  1.00  0.00           H
ATOM   4677  CA  PRO A 319      51.060  85.790   7.840  1.00  0.00           C
ATOM   4678  HA  PRO A 319      51.520  85.180   7.060  1.00  0.00           H
ATOM   4679  C   PRO A 319      52.190  86.460   8.610  1.00  0.00           C
ATOM   4680  O   PRO A 319      53.210  86.640   7.950  1.00  0.00           O
ATOM   4681  N   LYS A 320      52.150  86.750   9.910  1.00  0.00           N
ATOM   4682  H   LYS A 320      51.270  86.610  10.390  1.00  0.00           H
ATOM   4683  CA  LYS A 320      53.190  87.310  10.750  1.00  0.00           C
ATOM   4684  HA  LYS A 320      54.050  87.640  10.180  1.00  0.00           H
ATOM   4685  CB  LYS A 320      52.760  88.530  11.560  1.00  0.00           C
ATOM   4686  HB1 LYS A 320      52.220  88.280  12.470  1.00  0.00           H
ATOM   4687  HB2 LYS A 320      51.960  89.110  11.100  1.00  0.00           H
ATOM   4688  CG  LYS A 320      53.890  89.500  11.900  1.00  0.00           C
ATOM   4689  HG1 LYS A 320      54.160  90.120  11.050  1.00  0.00           H
ATOM   4690  HG2 LYS A 320      54.740  88.960  12.330  1.00  0.00           H
ATOM   4691  CD  LYS A 320      53.450  90.620  12.840  1.00  0.00           C
ATOM   4692  HD1 LYS A 320      54.280  91.190  13.260  1.00  0.00           H
ATOM   4693  HD2 LYS A 320      52.890  90.280  13.700  1.00  0.00           H
ATOM   4694  CE  LYS A 320      52.550  91.570  12.060  1.00  0.00           C
ATOM   4695  HE1 LYS A 320      51.610  91.070  11.800  1.00  0.00           H
ATOM   4696  HE2 LYS A 320      53.080  91.880  11.160  1.00  0.00           H
ATOM   4697  NZ  LYS A 320      52.170  92.760  12.830  1.00  0.00           N
ATOM   4698  HZ1 LYS A 320      51.470  93.200  12.250  1.00  0.00           H
ATOM   4699  HZ2 LYS A 320      51.680  92.530  13.680  1.00  0.00           H
ATOM   4700  HZ3 LYS A 320      52.970  93.350  13.030  1.00  0.00           H
ATOM   4701  C   LYS A 320      53.830  86.280  11.660  1.00  0.00           C
ATOM   4702  O   LYS A 320      54.740  86.650  12.400  1.00  0.00           O
ATOM   4703  N   SER A 321      53.380  85.030  11.790  1.00  0.00           N
ATOM   4704  H   SER A 321      52.590  84.780  11.210  1.00  0.00           H
ATOM   4705  CA  SER A 321      53.990  84.000  12.610  1.00  0.00           C
ATOM   4706  HA  SER A 321      55.020  84.280  12.810  1.00  0.00           H
ATOM   4707  CB  SER A 321      53.250  83.910  13.940  1.00  0.00           C
ATOM   4708  HB1 SER A 321      53.410  84.800  14.550  1.00  0.00           H
ATOM   4709  HB2 SER A 321      53.520  82.980  14.460  1.00  0.00           H
ATOM   4710  OG  SER A 321      51.860  83.660  13.870  1.00  0.00           O
ATOM   4711  HG  SER A 321      51.680  82.750  14.110  1.00  0.00           H
ATOM   4712  C   SER A 321      54.010  82.670  11.870  1.00  0.00           C
ATOM   4713  O   SER A 321      52.960  82.030  11.730  1.00  0.00           O
ATOM   4714  N   CYS A 322      55.120  82.160  11.340  1.00  0.00           N
ATOM   4715  H   CYS A 322      55.910  82.660  11.710  1.00  0.00           H
ATOM   4716  CA  CYS A 322      55.270  80.850  10.730  1.00  0.00           C
ATOM   4717  HA  CYS A 322      54.380  80.810  10.100  1.00  0.00           H
ATOM   4718  CB  CYS A 322      56.530  80.790   9.880  1.00  0.00           C
ATOM   4719  HB1 CYS A 322      56.730  81.680   9.290  1.00  0.00           H
ATOM   4720  HB2 CYS A 322      56.400  79.940   9.210  1.00  0.00           H
ATOM   4721  SG  CYS A 322      57.970  80.410  10.910  1.00  0.00           S
ATOM   4722  HG  CYS A 322      57.910  81.460  11.740  1.00  0.00           H
ATOM   4723  C   CYS A 322      55.080  79.670  11.680  1.00  0.00           C
ATOM   4724  O   CYS A 322      54.980  79.810  12.900  1.00  0.00           O
ATOM   4725  N   SER A 323      54.980  78.460  11.140  1.00  0.00           N
ATOM   4726  H   SER A 323      55.010  78.400  10.130  1.00  0.00           H
ATOM   4727  CA  SER A 323      55.160  77.300  11.990  1.00  0.00           C
ATOM   4728  HA  SER A 323      54.550  77.320  12.900  1.00  0.00           H
ATOM   4729  CB  SER A 323      54.830  76.090  11.120  1.00  0.00           C
ATOM   4730  HB1 SER A 323      55.590  76.060  10.340  1.00  0.00           H
ATOM   4731  HB2 SER A 323      53.870  76.170  10.600  1.00  0.00           H
ATOM   4732  OG  SER A 323      54.750  74.910  11.900  1.00  0.00           O
ATOM   4733  HG  SER A 323      55.560  74.390  11.840  1.00  0.00           H
ATOM   4734  C   SER A 323      56.610  77.230  12.440  1.00  0.00           C
ATOM   4735  O   SER A 323      57.430  76.940  11.580  1.00  0.00           O
ATOM   4736  N   PHE A 324      56.970  77.650  13.660  1.00  0.00           N
ATOM   4737  H   PHE A 324      56.190  77.930  14.230  1.00  0.00           H
ATOM   4738  CA  PHE A 324      58.310  77.570  14.220  1.00  0.00           C
ATOM   4739  HA  PHE A 324      59.030  77.910  13.480  1.00  0.00           H
ATOM   4740  CB  PHE A 324      58.400  78.600  15.330  1.00  0.00           C
ATOM   4741  HB1 PHE A 324      59.380  78.570  15.810  1.00  0.00           H
ATOM   4742  HB2 PHE A 324      57.710  78.390  16.140  1.00  0.00           H
ATOM   4743  CG  PHE A 324      58.130  80.040  14.960  1.00  0.00           C
ATOM   4744  CD1 PHE A 324      58.980  80.750  14.090  1.00  0.00           C
ATOM   4745  HD1 PHE A 324      59.810  80.140  13.780  1.00  0.00           H
ATOM   4746  CE1 PHE A 324      58.780  82.100  13.780  1.00  0.00           C
ATOM   4747  HE1 PHE A 324      59.460  82.650  13.140  1.00  0.00           H
ATOM   4748  CZ  PHE A 324      57.640  82.780  14.220  1.00  0.00           C
ATOM   4749  HZ  PHE A 324      57.480  83.810  13.940  1.00  0.00           H
ATOM   4750  CE2 PHE A 324      56.810  82.110  15.130  1.00  0.00           C
ATOM   4751  HE2 PHE A 324      55.940  82.530  15.600  1.00  0.00           H
ATOM   4752  CD2 PHE A 324      57.070  80.780  15.500  1.00  0.00           C
ATOM   4753  HD2 PHE A 324      56.380  80.310  16.180  1.00  0.00           H
ATOM   4754  C   PHE A 324      58.860  76.190  14.550  1.00  0.00           C
ATOM   4755  O   PHE A 324      60.020  76.100  14.940  1.00  0.00           O
ATOM   4756  N   TYR A 325      58.080  75.140  14.290  1.00  0.00           N
ATOM   4757  H   TYR A 325      57.100  75.310  14.130  1.00  0.00           H
ATOM   4758  CA  TYR A 325      58.500  73.760  14.140  1.00  0.00           C
ATOM   4759  HA  TYR A 325      59.580  73.660  13.990  1.00  0.00           H
ATOM   4760  CB  TYR A 325      58.270  72.970  15.420  1.00  0.00           C
ATOM   4761  HB1 TYR A 325      58.500  71.920  15.240  1.00  0.00           H
ATOM   4762  HB2 TYR A 325      57.200  72.980  15.650  1.00  0.00           H
ATOM   4763  CG  TYR A 325      58.970  73.430  16.680  1.00  0.00           C
ATOM   4764  CD1 TYR A 325      60.280  73.010  16.920  1.00  0.00           C
ATOM   4765  HD1 TYR A 325      60.790  72.450  16.150  1.00  0.00           H
ATOM   4766  CE1 TYR A 325      60.980  73.480  18.040  1.00  0.00           C
ATOM   4767  HE1 TYR A 325      62.010  73.260  18.250  1.00  0.00           H
ATOM   4768  CZ  TYR A 325      60.290  74.200  19.030  1.00  0.00           C
ATOM   4769  OH  TYR A 325      60.780  74.370  20.290  1.00  0.00           O
ATOM   4770  HH  TYR A 325      60.020  74.320  20.880  1.00  0.00           H
ATOM   4771  CE2 TYR A 325      58.920  74.450  18.800  1.00  0.00           C
ATOM   4772  HE2 TYR A 325      58.360  74.870  19.620  1.00  0.00           H
ATOM   4773  CD2 TYR A 325      58.220  74.150  17.620  1.00  0.00           C
ATOM   4774  HD2 TYR A 325      57.190  74.420  17.430  1.00  0.00           H
ATOM   4775  C   TYR A 325      57.870  73.050  12.950  1.00  0.00           C
ATOM   4776  O   TYR A 325      56.850  73.370  12.350  1.00  0.00           O
ATOM   4777  N   ASP A 326      58.580  71.930  12.740  1.00  0.00           N
ATOM   4778  H   ASP A 326      59.310  71.590  13.340  1.00  0.00           H
ATOM   4779  CA  ASP A 326      58.040  70.860  11.930  1.00  0.00           C
ATOM   4780  HA  ASP A 326      57.510  71.120  11.020  1.00  0.00           H
ATOM   4781  CB  ASP A 326      59.240  70.200  11.260  1.00  0.00           C
ATOM   4782  HB1 ASP A 326      59.000  69.270  10.750  1.00  0.00           H
ATOM   4783  HB2 ASP A 326      59.980  69.930  12.010  1.00  0.00           H
ATOM   4784  CG  ASP A 326      59.760  71.050  10.100  1.00  0.00           C
ATOM   4785  OD1 ASP A 326      60.830  70.690   9.570  1.00  0.00           O
ATOM   4786  OD2 ASP A 326      59.150  72.110   9.830  1.00  0.00           O
ATOM   4787  C   ASP A 326      57.160  69.930  12.750  1.00  0.00           C
ATOM   4788  O   ASP A 326      57.340  69.860  13.970  1.00  0.00           O
ATOM   4789  N   SER A 327      56.180  69.280  12.120  1.00  0.00           N
ATOM   4790  H   SER A 327      56.240  69.260  11.110  1.00  0.00           H
ATOM   4791  CA  SER A 327      55.230  68.430  12.810  1.00  0.00           C
ATOM   4792  HA  SER A 327      54.920  68.930  13.730  1.00  0.00           H
ATOM   4793  CB  SER A 327      53.970  68.230  11.980  1.00  0.00           C
ATOM   4794  HB1 SER A 327      53.330  67.470  12.410  1.00  0.00           H
ATOM   4795  HB2 SER A 327      54.380  67.890  11.030  1.00  0.00           H
ATOM   4796  OG  SER A 327      53.210  69.420  11.990  1.00  0.00           O
ATOM   4797  HG  SER A 327      53.520  70.120  11.410  1.00  0.00           H
ATOM   4798  C   SER A 327      55.970  67.160  13.200  1.00  0.00           C
ATOM   4799  O   SER A 327      56.110  66.330  12.310  1.00  0.00           O
ATOM   4800  N   ILE A 328      56.510  67.040  14.420  1.00  0.00           N
ATOM   4801  H   ILE A 328      56.630  67.870  14.990  1.00  0.00           H
ATOM   4802  CA  ILE A 328      57.430  65.960  14.710  1.00  0.00           C
ATOM   4803  HA  ILE A 328      57.430  65.250  13.880  1.00  0.00           H
ATOM   4804  CB  ILE A 328      58.850  66.520  14.780  1.00  0.00           C
ATOM   4805  HB  ILE A 328      58.870  67.390  15.430  1.00  0.00           H
ATOM   4806  CG2 ILE A 328      59.820  65.490  15.350  1.00  0.00           C
ATOM   4807 HG21 ILE A 328      59.730  64.550  14.790  1.00  0.00           H
ATOM   4808 HG22 ILE A 328      60.860  65.810  15.310  1.00  0.00           H
ATOM   4809 HG23 ILE A 328      59.610  65.200  16.380  1.00  0.00           H
ATOM   4810  CG1 ILE A 328      59.260  66.910  13.360  1.00  0.00           C
ATOM   4811 HG11 ILE A 328      58.550  67.600  12.900  1.00  0.00           H
ATOM   4812 HG12 ILE A 328      59.260  66.050  12.700  1.00  0.00           H
ATOM   4813  CD  ILE A 328      60.620  67.590  13.400  1.00  0.00           C
ATOM   4814  HD1 ILE A 328      60.670  68.580  13.870  1.00  0.00           H
ATOM   4815  HD2 ILE A 328      61.430  66.990  13.820  1.00  0.00           H
ATOM   4816  HD3 ILE A 328      60.960  67.620  12.360  1.00  0.00           H
ATOM   4817  C   ILE A 328      56.960  65.110  15.870  1.00  0.00           C
ATOM   4818  O   ILE A 328      56.840  65.620  16.980  1.00  0.00           O
ATOM   4819  N   GLY A 329      56.770  63.810  15.630  1.00  0.00           N
ATOM   4820  H   GLY A 329      56.850  63.560  14.660  1.00  0.00           H
ATOM   4821  CA  GLY A 329      56.440  62.730  16.550  1.00  0.00           C
ATOM   4822  HA1 GLY A 329      56.210  61.760  16.120  1.00  0.00           H
ATOM   4823  HA2 GLY A 329      55.550  63.080  17.080  1.00  0.00           H
ATOM   4824  C   GLY A 329      57.550  62.530  17.570  1.00  0.00           C
ATOM   4825  O   GLY A 329      58.720  62.580  17.210  1.00  0.00           O
ATOM   4826  N   CYS A 330      57.120  62.310  18.820  1.00  0.00           N
ATOM   4827  H   CYS A 330      56.140  62.350  19.060  1.00  0.00           H
ATOM   4828  CA  CYS A 330      58.090  62.200  19.880  1.00  0.00           C
ATOM   4829  HA  CYS A 330      58.660  63.120  19.970  1.00  0.00           H
ATOM   4830  CB  CYS A 330      57.240  61.970  21.120  1.00  0.00           C
ATOM   4831  HB1 CYS A 330      56.730  61.010  21.020  1.00  0.00           H
ATOM   4832  HB2 CYS A 330      56.560  62.820  21.110  1.00  0.00           H
ATOM   4833  SG  CYS A 330      58.430  61.940  22.490  1.00  0.00           S
ATOM   4834  HG  CYS A 330      58.660  63.250  22.580  1.00  0.00           H
ATOM   4835  C   CYS A 330      59.140  61.110  19.680  1.00  0.00           C
ATOM   4836  O   CYS A 330      60.270  61.210  20.140  1.00  0.00           O
ATOM   4837  N   ASP A 331      58.720  60.040  18.990  1.00  0.00           N
ATOM   4838  H   ASP A 331      57.790  60.060  18.590  1.00  0.00           H
ATOM   4839  CA  ASP A 331      59.520  58.920  18.570  1.00  0.00           C
ATOM   4840  HA  ASP A 331      60.050  58.500  19.420  1.00  0.00           H
ATOM   4841  CB  ASP A 331      58.630  57.800  18.030  1.00  0.00           C
ATOM   4842  HB1 ASP A 331      58.010  57.420  18.850  1.00  0.00           H
ATOM   4843  HB2 ASP A 331      59.250  56.960  17.740  1.00  0.00           H
ATOM   4844  CG  ASP A 331      57.740  58.120  16.830  1.00  0.00           C
ATOM   4845  OD1 ASP A 331      57.530  59.280  16.420  1.00  0.00           O
ATOM   4846  OD2 ASP A 331      57.170  57.190  16.220  1.00  0.00           O
ATOM   4847  C   ASP A 331      60.580  59.220  17.520  1.00  0.00           C
ATOM   4848  O   ASP A 331      61.230  58.330  16.970  1.00  0.00           O
ATOM   4849  N   LYS A 332      60.680  60.460  17.040  1.00  0.00           N
ATOM   4850  H   LYS A 332      60.010  61.130  17.400  1.00  0.00           H
ATOM   4851  CA  LYS A 332      61.570  60.910  15.990  1.00  0.00           C
ATOM   4852  HA  LYS A 332      62.070  60.030  15.580  1.00  0.00           H
ATOM   4853  CB  LYS A 332      60.710  61.440  14.850  1.00  0.00           C
ATOM   4854  HB1 LYS A 332      61.430  61.970  14.210  1.00  0.00           H
ATOM   4855  HB2 LYS A 332      60.100  62.310  15.070  1.00  0.00           H
ATOM   4856  CG  LYS A 332      59.950  60.310  14.170  1.00  0.00           C
ATOM   4857  HG1 LYS A 332      59.520  59.560  14.840  1.00  0.00           H
ATOM   4858  HG2 LYS A 332      60.620  59.870  13.430  1.00  0.00           H
ATOM   4859  CD  LYS A 332      58.800  60.830  13.300  1.00  0.00           C
ATOM   4860  HD1 LYS A 332      59.200  61.630  12.680  1.00  0.00           H
ATOM   4861  HD2 LYS A 332      58.020  61.350  13.850  1.00  0.00           H
ATOM   4862  CE  LYS A 332      58.090  59.720  12.540  1.00  0.00           C
ATOM   4863  HE1 LYS A 332      58.840  59.210  11.940  1.00  0.00           H
ATOM   4864  HE2 LYS A 332      57.270  60.070  11.920  1.00  0.00           H
ATOM   4865  NZ  LYS A 332      57.510  58.760  13.490  1.00  0.00           N
ATOM   4866  HZ1 LYS A 332      57.410  59.210  14.390  1.00  0.00           H
ATOM   4867  HZ2 LYS A 332      56.580  58.440  13.240  1.00  0.00           H
ATOM   4868  HZ3 LYS A 332      58.030  57.900  13.510  1.00  0.00           H
ATOM   4869  C   LYS A 332      62.570  61.960  16.430  1.00  0.00           C
ATOM   4870  O   LYS A 332      63.530  62.180  15.700  1.00  0.00           O
ATOM   4871  N   THR A 333      62.350  62.600  17.580  1.00  0.00           N
ATOM   4872  H   THR A 333      61.460  62.420  18.040  1.00  0.00           H
ATOM   4873  CA  THR A 333      63.010  63.750  18.160  1.00  0.00           C
ATOM   4874  HA  THR A 333      62.890  64.670  17.580  1.00  0.00           H
ATOM   4875  CB  THR A 333      62.260  64.020  19.460  1.00  0.00           C
ATOM   4876  HB  THR A 333      62.210  63.090  20.030  1.00  0.00           H
ATOM   4877  CG2 THR A 333      62.890  65.180  20.230  1.00  0.00           C
ATOM   4878 HG21 THR A 333      62.350  65.430  21.140  1.00  0.00           H
ATOM   4879 HG22 THR A 333      63.930  64.940  20.480  1.00  0.00           H
ATOM   4880 HG23 THR A 333      62.800  66.000  19.510  1.00  0.00           H
ATOM   4881  OG1 THR A 333      60.920  64.420  19.290  1.00  0.00           O
ATOM   4882  HG1 THR A 333      60.640  64.690  20.170  1.00  0.00           H
ATOM   4883  C   THR A 333      64.470  63.420  18.420  1.00  0.00           C
ATOM   4884  O   THR A 333      65.400  64.200  18.250  1.00  0.00           O
ATOM   4885  N   GLY A 334      64.770  62.170  18.810  1.00  0.00           N
ATOM   4886  H   GLY A 334      63.950  61.660  19.090  1.00  0.00           H
ATOM   4887  CA  GLY A 334      66.080  61.720  19.250  1.00  0.00           C
ATOM   4888  HA1 GLY A 334      66.690  61.890  18.360  1.00  0.00           H
ATOM   4889  HA2 GLY A 334      66.010  60.680  19.570  1.00  0.00           H
ATOM   4890  C   GLY A 334      66.570  62.560  20.410  1.00  0.00           C
ATOM   4891  OC1 GLY A 334      67.810  62.650  20.580  1.00  0.00           O
ATOM   4892  OC2 GLY A 334      65.800  62.830  21.360  1.00  0.00           O
ATOM   4893  C1  UNK   335      67.710  66.140  33.440  1.00  0.00           C
ATOM   4894  O1  UNK   335      66.930  65.430  32.820  1.00  0.00           O
ATOM   4895  C2  UNK   335      67.770  66.330  34.830  1.00  0.00           C
ATOM   4896  O2  UNK   335      68.370  66.780  32.630  1.00  0.00           O
ATOM   4897  C3  UNK   335      66.740  65.600  35.690  1.00  0.00           C
ATOM   4898  O3  UNK   335      68.530  65.010  37.970  1.00  0.00           O
ATOM   4899  C4  UNK   335      66.630  66.200  37.100  1.00  0.00           C
ATOM   4900  O4  UNK   335      68.130  66.720  38.870  1.00  0.00           O
ATOM   4901  C5  UNK   335      67.930  66.070  37.850  1.00  0.00           C
ATOM   4902  O5  UNK   335      68.540  67.160  35.290  1.00  0.00           O
ATOM   4903 H3_1 UNK   335      67.010  64.540  35.640  1.00  0.00           H
ATOM   4904 H3_2 UNK   335      65.790  65.880  35.210  1.00  0.00           H
ATOM   4905 H4_1 UNK   335      65.820  65.690  37.630  1.00  0.00           H
ATOM   4906 H4_2 UNK   335      66.450  67.280  37.060  1.00  0.00           H
ATOM   4907 FE    FE   336      67.180  66.530  31.010  1.00  0.00          Fe
ATOM   4908  C   MOL B 337      70.610  61.940  24.300  1.00  0.00           C
ATOM   4909  N   MOL B 337      68.420  61.500  27.500  1.00  0.00           N
ATOM   4910  O   MOL B 337      69.310  60.100  25.090  1.00  0.00           O
ATOM   4911  C   MOL B 337      69.850  61.160  25.360  1.00  0.00           C
ATOM   4912  O   MOL B 337      70.510  61.480  30.790  1.00  0.00           O
ATOM   4913  C   MOL B 337      69.680  61.830  26.720  1.00  0.00           C
ATOM   4914  O   MOL B 337      69.020  62.700  30.050  1.00  0.00           O
ATOM   4915  C   MOL B 337      70.980  61.710  27.540  1.00  0.00           C
ATOM   4916  C   MOL B 337      70.980  62.680  28.730  1.00  0.00           C
ATOM   4917  C   MOL B 337      70.130  62.210  29.890  1.00  0.00           C
ATOM   4918  C   MOL B 337      68.280  60.080  28.000  1.00  0.00           C
ATOM   4919  C   MOL B 337      66.840  59.640  28.170  1.00  0.00           C
ATOM   4920  C   MOL B 337      66.210  59.260  29.280  1.00  0.00           C
ATOM   4921  C   MOL B 337      66.810  59.550  30.640  1.00  0.00           C
ATOM   4922  C   MOL B 337      64.960  58.420  29.300  1.00  0.00           C
ATOM   4923  H   MOL B 337      70.820  61.200  23.520  1.00  0.00           H
ATOM   4924  H   MOL B 337      71.590  62.220  24.700  1.00  0.00           H
ATOM   4925  H   MOL B 337      70.000  62.730  23.840  1.00  0.00           H
ATOM   4926  H   MOL B 337      68.350  62.060  28.360  1.00  0.00           H
ATOM   4927  H   MOL B 337      67.550  61.740  27.000  1.00  0.00           H
ATOM   4928  H   MOL B 337      69.550  62.900  26.550  1.00  0.00           H
ATOM   4929  H   MOL B 337      71.790  62.040  26.880  1.00  0.00           H
ATOM   4930  H   MOL B 337      71.120  60.680  27.890  1.00  0.00           H
ATOM   4931  H   MOL B 337      70.600  63.670  28.440  1.00  0.00           H
ATOM   4932  H   MOL B 337      72.020  62.840  29.070  1.00  0.00           H
ATOM   4933  H   MOL B 337      68.750  59.980  28.980  1.00  0.00           H
ATOM   4934  H   MOL B 337      68.790  59.460  27.260  1.00  0.00           H
ATOM   4935  H   MOL B 337      66.250  59.490  27.270  1.00  0.00           H
ATOM   4936  H   MOL B 337      67.110  58.610  31.120  1.00  0.00           H
ATOM   4937  H   MOL B 337      66.000  59.970  31.260  1.00  0.00           H
ATOM   4938  H   MOL B 337      67.720  60.150  30.710  1.00  0.00           H
ATOM   4939  H   MOL B 337      64.110  59.030  29.630  1.00  0.00           H
ATOM   4940  H   MOL B 337      65.030  57.580  29.990  1.00  0.00           H
ATOM   4941  H   MOL B 337      64.680  58.040  28.310  1.00  0.00           H
TER
ENDMDL
REMARK    GENERATED BY TRJCONV
TITLE     Protein in water t= 5000.00000 step= 2500000
REMARK    THIS IS A SIMULATION BOX
CRYST1   86.906   86.906   86.905  60.00  60.00  90.00 P 1           1
MODEL        2
ATOM      1  N   SER A  27      74.720  91.040  28.580  1.00  0.00           N
ATOM      2  H1  SER A  27      75.290  90.230  28.350  1.00  0.00           H
ATOM      3  H2  SER A  27      74.710  91.600  27.740  1.00  0.00           H
ATOM      4  H3  SER A  27      75.170  91.470  29.370  1.00  0.00           H
ATOM      5  CA  SER A  27      73.380  90.570  28.960  1.00  0.00           C
ATOM      6  HA  SER A  27      72.800  91.410  29.330  1.00  0.00           H
ATOM      7  CB  SER A  27      72.600  89.950  27.800  1.00  0.00           C
ATOM      8  HB1 SER A  27      73.170  89.140  27.340  1.00  0.00           H
ATOM      9  HB2 SER A  27      72.420  90.670  27.010  1.00  0.00           H
ATOM     10  OG  SER A  27      71.440  89.330  28.320  1.00  0.00           O
ATOM     11  HG  SER A  27      70.770  90.010  28.280  1.00  0.00           H
ATOM     12  C   SER A  27      73.520  89.490  30.030  1.00  0.00           C
ATOM     13  O   SER A  27      74.430  88.680  29.890  1.00  0.00           O
ATOM     14  N   ALA A  28      72.840  89.540  31.180  1.00  0.00           N
ATOM     15  H   ALA A  28      72.160  90.290  31.240  1.00  0.00           H
ATOM     16  CA  ALA A  28      72.800  88.520  32.200  1.00  0.00           C
ATOM     17  HA  ALA A  28      73.830  88.340  32.500  1.00  0.00           H
ATOM     18  CB  ALA A  28      72.050  89.070  33.410  1.00  0.00           C
ATOM     19  HB1 ALA A  28      71.940  88.240  34.110  1.00  0.00           H
ATOM     20  HB2 ALA A  28      72.630  89.820  33.950  1.00  0.00           H
ATOM     21  HB3 ALA A  28      71.060  89.400  33.100  1.00  0.00           H
ATOM     22  C   ALA A  28      72.210  87.220  31.670  1.00  0.00           C
ATOM     23  O   ALA A  28      71.000  87.040  31.650  1.00  0.00           O
ATOM     24  N   LEU A  29      73.080  86.270  31.310  1.00  0.00           N
ATOM     25  H   LEU A  29      74.060  86.510  31.340  1.00  0.00           H
ATOM     26  CA  LEU A  29      72.860  84.890  30.880  1.00  0.00           C
ATOM     27  HA  LEU A  29      71.820  84.590  31.020  1.00  0.00           H
ATOM     28  CB  LEU A  29      73.090  84.860  29.370  1.00  0.00           C
ATOM     29  HB1 LEU A  29      73.020  83.820  29.070  1.00  0.00           H
ATOM     30  HB2 LEU A  29      74.110  85.200  29.190  1.00  0.00           H
ATOM     31  CG  LEU A  29      72.130  85.700  28.530  1.00  0.00           C
ATOM     32  HG  LEU A  29      71.970  86.710  28.910  1.00  0.00           H
ATOM     33  CD1 LEU A  29      72.710  85.920  27.130  1.00  0.00           C
ATOM     34 HD11 LEU A  29      73.590  86.550  27.180  1.00  0.00           H
ATOM     35 HD12 LEU A  29      73.000  84.910  26.800  1.00  0.00           H
ATOM     36 HD13 LEU A  29      72.020  86.250  26.360  1.00  0.00           H
ATOM     37  CD2 LEU A  29      70.750  85.070  28.450  1.00  0.00           C
ATOM     38 HD21 LEU A  29      70.110  85.780  27.920  1.00  0.00           H
ATOM     39 HD22 LEU A  29      70.810  84.110  27.930  1.00  0.00           H
ATOM     40 HD23 LEU A  29      70.390  84.940  29.470  1.00  0.00           H
ATOM     41  C   LEU A  29      73.690  83.910  31.680  1.00  0.00           C
ATOM     42  O   LEU A  29      74.850  84.230  31.960  1.00  0.00           O
ATOM     43  N   PRO A  30      73.350  82.630  31.870  1.00  0.00           N
ATOM     44  CD  PRO A  30      74.280  81.710  32.490  1.00  0.00           C
ATOM     45  HD1 PRO A  30      74.870  82.080  33.340  1.00  0.00           H
ATOM     46  HD2 PRO A  30      74.980  81.330  31.750  1.00  0.00           H
ATOM     47  CG  PRO A  30      73.410  80.520  32.910  1.00  0.00           C
ATOM     48  HG1 PRO A  30      72.960  80.690  33.890  1.00  0.00           H
ATOM     49  HG2 PRO A  30      74.060  79.650  32.930  1.00  0.00           H
ATOM     50  CB  PRO A  30      72.440  80.470  31.740  1.00  0.00           C
ATOM     51  HB1 PRO A  30      71.650  79.820  32.130  1.00  0.00           H
ATOM     52  HB2 PRO A  30      72.990  80.080  30.890  1.00  0.00           H
ATOM     53  CA  PRO A  30      72.100  81.950  31.610  1.00  0.00           C
ATOM     54  HA  PRO A  30      71.870  82.110  30.560  1.00  0.00           H
ATOM     55  C   PRO A  30      70.920  82.200  32.550  1.00  0.00           C
ATOM     56  O   PRO A  30      71.100  82.870  33.560  1.00  0.00           O
ATOM     57  N   PRO A  31      69.730  81.680  32.220  1.00  0.00           N
ATOM     58  CD  PRO A  31      69.340  81.260  30.890  1.00  0.00           C
ATOM     59  HD1 PRO A  31      70.000  80.680  30.240  1.00  0.00           H
ATOM     60  HD2 PRO A  31      69.160  82.140  30.290  1.00  0.00           H
ATOM     61  CG  PRO A  31      68.130  80.400  31.230  1.00  0.00           C
ATOM     62  HG1 PRO A  31      68.390  79.490  31.770  1.00  0.00           H
ATOM     63  HG2 PRO A  31      67.520  80.140  30.370  1.00  0.00           H
ATOM     64  CB  PRO A  31      67.420  81.310  32.230  1.00  0.00           C
ATOM     65  HB1 PRO A  31      66.660  80.720  32.750  1.00  0.00           H
ATOM     66  HB2 PRO A  31      67.100  82.130  31.590  1.00  0.00           H
ATOM     67  CA  PRO A  31      68.600  81.680  33.120  1.00  0.00           C
ATOM     68  HA  PRO A  31      68.430  82.740  33.330  1.00  0.00           H
ATOM     69  C   PRO A  31      68.830  80.870  34.390  1.00  0.00           C
ATOM     70  O   PRO A  31      69.700  80.010  34.500  1.00  0.00           O
ATOM     71  N   GLU A  32      67.940  81.030  35.370  1.00  0.00           N
ATOM     72  H   GLU A  32      67.260  81.780  35.270  1.00  0.00           H
ATOM     73  CA  GLU A  32      67.820  80.220  36.570  1.00  0.00           C
ATOM     74  HA  GLU A  32      68.780  79.700  36.630  1.00  0.00           H
ATOM     75  CB  GLU A  32      67.640  81.060  37.830  1.00  0.00           C
ATOM     76  HB1 GLU A  32      66.660  81.540  37.870  1.00  0.00           H
ATOM     77  HB2 GLU A  32      68.380  81.860  37.820  1.00  0.00           H
ATOM     78  CG  GLU A  32      67.890  80.450  39.210  1.00  0.00           C
ATOM     79  HG1 GLU A  32      67.120  79.730  39.480  1.00  0.00           H
ATOM     80  HG2 GLU A  32      67.940  81.260  39.940  1.00  0.00           H
ATOM     81  CD  GLU A  32      69.230  79.730  39.240  1.00  0.00           C
ATOM     82  OE1 GLU A  32      69.370  78.570  38.780  1.00  0.00           O
ATOM     83  OE2 GLU A  32      70.200  80.240  39.850  1.00  0.00           O
ATOM     84  C   GLU A  32      66.750  79.150  36.430  1.00  0.00           C
ATOM     85  O   GLU A  32      65.770  79.300  35.710  1.00  0.00           O
ATOM     86  N   ILE A  33      66.980  78.000  37.080  1.00  0.00           N
ATOM     87  H   ILE A  33      67.800  77.970  37.670  1.00  0.00           H
ATOM     88  CA  ILE A  33      65.950  76.990  37.090  1.00  0.00           C
ATOM     89  HA  ILE A  33      65.850  76.770  36.020  1.00  0.00           H
ATOM     90  CB  ILE A  33      66.600  75.670  37.500  1.00  0.00           C
ATOM     91  HB  ILE A  33      67.430  75.460  36.830  1.00  0.00           H
ATOM     92  CG2 ILE A  33      67.100  75.650  38.940  1.00  0.00           C
ATOM     93 HG21 ILE A  33      66.240  75.680  39.610  1.00  0.00           H
ATOM     94 HG22 ILE A  33      67.760  74.790  39.010  1.00  0.00           H
ATOM     95 HG23 ILE A  33      67.600  76.580  39.200  1.00  0.00           H
ATOM     96  CG1 ILE A  33      65.740  74.410  37.430  1.00  0.00           C
ATOM     97 HG11 ILE A  33      64.850  74.560  38.050  1.00  0.00           H
ATOM     98 HG12 ILE A  33      66.190  73.560  37.930  1.00  0.00           H
ATOM     99  CD  ILE A  33      65.410  73.880  36.040  1.00  0.00           C
ATOM    100  HD1 ILE A  33      66.310  73.510  35.540  1.00  0.00           H
ATOM    101  HD2 ILE A  33      64.700  73.060  36.120  1.00  0.00           H
ATOM    102  HD3 ILE A  33      64.990  74.730  35.500  1.00  0.00           H
ATOM    103  C   ILE A  33      64.670  77.320  37.840  1.00  0.00           C
ATOM    104  O   ILE A  33      64.770  77.720  38.990  1.00  0.00           O
ATOM    105  N   PRO A  34      63.480  77.240  37.240  1.00  0.00           N
ATOM    106  CD  PRO A  34      63.290  77.130  35.810  1.00  0.00           C
ATOM    107  HD1 PRO A  34      63.230  76.090  35.510  1.00  0.00           H
ATOM    108  HD2 PRO A  34      64.020  77.570  35.120  1.00  0.00           H
ATOM    109  CG  PRO A  34      61.920  77.730  35.480  1.00  0.00           C
ATOM    110  HG1 PRO A  34      61.430  77.160  34.690  1.00  0.00           H
ATOM    111  HG2 PRO A  34      62.060  78.780  35.230  1.00  0.00           H
ATOM    112  CB  PRO A  34      61.190  77.540  36.810  1.00  0.00           C
ATOM    113  HB1 PRO A  34      60.740  76.540  36.750  1.00  0.00           H
ATOM    114  HB2 PRO A  34      60.440  78.320  36.830  1.00  0.00           H
ATOM    115  CA  PRO A  34      62.240  77.570  37.920  1.00  0.00           C
ATOM    116  HA  PRO A  34      62.310  78.590  38.280  1.00  0.00           H
ATOM    117  C   PRO A  34      61.910  76.710  39.130  1.00  0.00           C
[truncated: 39,046,589 more chars]
