# Supplementary material for: Molecular Dynamics Simulation Reveal the Structure–Activity Relationships of Kainoid Synthases
Source: Mar Drugs. 2024 Jul 22;22(7):326. doi: 10.3390/md22070326 (PMC11277886; doi:10.3390/md22070326)
Supplement: Supplementary file 1 [file marinedrugs-22-00326-s001.zip › Supplementary Material-Full simulation process of PnDabC-cNGG (extracting one frame every 5 ns).pdb]

REMARK    GENERATED BY TRJCONV
TITLE     Protein in water t=   0.00000 step= 0
REMARK    THIS IS A SIMULATION BOX
CRYST1   85.461   85.461   85.461  60.00  60.00  90.00 P 1           1
MODEL        1
ATOM      1  N   VAL A  11      69.490  84.410   8.010  1.00  0.00           N
ATOM      2  H1  VAL A  11      69.310  84.970   8.830  1.00  0.00           H
ATOM      3  H2  VAL A  11      70.170  84.880   7.430  1.00  0.00           H
ATOM      4  H3  VAL A  11      68.620  84.370   7.500  1.00  0.00           H
ATOM      5  CA  VAL A  11      69.860  83.030   8.380  1.00  0.00           C
ATOM      6  HA  VAL A  11      68.950  82.620   8.830  1.00  0.00           H
ATOM      7  CB  VAL A  11      70.210  82.150   7.190  1.00  0.00           C
ATOM      8  HB  VAL A  11      71.030  82.530   6.590  1.00  0.00           H
ATOM      9  CG1 VAL A  11      70.660  80.810   7.760  1.00  0.00           C
ATOM     10 HG11 VAL A  11      70.930  80.080   6.990  1.00  0.00           H
ATOM     11 HG12 VAL A  11      71.610  81.080   8.220  1.00  0.00           H
ATOM     12 HG13 VAL A  11      69.980  80.460   8.540  1.00  0.00           H
ATOM     13  CG2 VAL A  11      68.990  81.890   6.310  1.00  0.00           C
ATOM     14 HG21 VAL A  11      69.240  81.150   5.560  1.00  0.00           H
ATOM     15 HG22 VAL A  11      68.190  81.430   6.890  1.00  0.00           H
ATOM     16 HG23 VAL A  11      68.650  82.710   5.670  1.00  0.00           H
ATOM     17  C   VAL A  11      70.970  83.200   9.410  1.00  0.00           C
ATOM     18  O   VAL A  11      72.110  83.480   9.050  1.00  0.00           O
ATOM     19  N   LEU A  12      70.660  83.010  10.700  1.00  0.00           N
ATOM     20  H   LEU A  12      69.780  82.630  11.010  1.00  0.00           H
ATOM     21  CA  LEU A  12      71.600  83.060  11.800  1.00  0.00           C
ATOM     22  HA  LEU A  12      72.220  83.960  11.770  1.00  0.00           H
ATOM     23  CB  LEU A  12      70.790  83.140  13.100  1.00  0.00           C
ATOM     24  HB1 LEU A  12      71.440  83.180  13.970  1.00  0.00           H
ATOM     25  HB2 LEU A  12      70.240  82.200  13.080  1.00  0.00           H
ATOM     26  CG  LEU A  12      69.870  84.350  13.240  1.00  0.00           C
ATOM     27  HG  LEU A  12      69.120  84.240  12.460  1.00  0.00           H
ATOM     28  CD1 LEU A  12      69.190  84.350  14.610  1.00  0.00           C
ATOM     29 HD11 LEU A  12      68.410  85.110  14.520  1.00  0.00           H
ATOM     30 HD12 LEU A  12      68.760  83.420  14.980  1.00  0.00           H
ATOM     31 HD13 LEU A  12      69.890  84.720  15.360  1.00  0.00           H
ATOM     32  CD2 LEU A  12      70.580  85.690  13.080  1.00  0.00           C
ATOM     33 HD21 LEU A  12      69.860  86.510  13.150  1.00  0.00           H
ATOM     34 HD22 LEU A  12      71.310  85.750  13.890  1.00  0.00           H
ATOM     35 HD23 LEU A  12      71.080  85.840  12.120  1.00  0.00           H
ATOM     36  C   LEU A  12      72.560  81.890  11.850  1.00  0.00           C
ATOM     37  O   LEU A  12      72.120  80.780  11.540  1.00  0.00           O
ATOM     38  N   THR A  13      73.800  82.140  12.270  1.00  0.00           N
ATOM     39  H   THR A  13      73.950  83.120  12.510  1.00  0.00           H
ATOM     40  CA  THR A  13      74.890  81.200  12.110  1.00  0.00           C
ATOM     41  HA  THR A  13      74.530  80.180  12.250  1.00  0.00           H
ATOM     42  CB  THR A  13      75.560  81.180  10.740  1.00  0.00           C
ATOM     43  HB  THR A  13      76.400  80.480  10.770  1.00  0.00           H
ATOM     44  CG2 THR A  13      74.720  80.630   9.590  1.00  0.00           C
ATOM     45 HG21 THR A  13      75.100  81.030   8.650  1.00  0.00           H
ATOM     46 HG22 THR A  13      74.760  79.540   9.690  1.00  0.00           H
ATOM     47 HG23 THR A  13      73.700  80.990   9.680  1.00  0.00           H
ATOM     48  OG1 THR A  13      75.930  82.520  10.480  1.00  0.00           O
ATOM     49  HG1 THR A  13      76.490  82.910  11.160  1.00  0.00           H
ATOM     50  C   THR A  13      75.990  81.480  13.130  1.00  0.00           C
ATOM     51  O   THR A  13      76.130  82.590  13.640  1.00  0.00           O
ATOM     52  N   PRO A  14      76.750  80.470  13.560  1.00  0.00           N
ATOM     53  CD  PRO A  14      76.690  79.050  13.280  1.00  0.00           C
ATOM     54  HD1 PRO A  14      76.050  78.740  12.450  1.00  0.00           H
ATOM     55  HD2 PRO A  14      76.330  78.640  14.220  1.00  0.00           H
ATOM     56  CG  PRO A  14      78.150  78.620  13.110  1.00  0.00           C
ATOM     57  HG1 PRO A  14      78.660  78.940  12.200  1.00  0.00           H
ATOM     58  HG2 PRO A  14      78.300  77.550  13.210  1.00  0.00           H
ATOM     59  CB  PRO A  14      78.750  79.400  14.270  1.00  0.00           C
ATOM     60  HB1 PRO A  14      79.840  79.470  14.320  1.00  0.00           H
ATOM     61  HB2 PRO A  14      78.490  78.900  15.200  1.00  0.00           H
ATOM     62  CA  PRO A  14      78.020  80.740  14.190  1.00  0.00           C
ATOM     63  HA  PRO A  14      77.940  81.170  15.190  1.00  0.00           H
ATOM     64  C   PRO A  14      78.730  81.660  13.200  1.00  0.00           C
ATOM     65  O   PRO A  14      78.810  81.430  12.000  1.00  0.00           O
ATOM     66  N   ASN A  15      79.550  82.580  13.710  1.00  0.00           N
ATOM     67  H   ASN A  15      79.250  82.810  14.650  1.00  0.00           H
ATOM     68  CA  ASN A  15      80.900  82.940  13.350  1.00  0.00           C
ATOM     69  HA  ASN A  15      80.900  82.940  12.260  1.00  0.00           H
ATOM     70  CB  ASN A  15      81.140  84.370  13.820  1.00  0.00           C
ATOM     71  HB1 ASN A  15      80.350  85.030  13.450  1.00  0.00           H
ATOM     72  HB2 ASN A  15      81.970  84.790  13.260  1.00  0.00           H
ATOM     73  CG  ASN A  15      81.370  84.580  15.310  1.00  0.00           C
ATOM     74  OD1 ASN A  15      82.460  84.460  15.870  1.00  0.00           O
ATOM     75  ND2 ASN A  15      80.320  84.860  16.070  1.00  0.00           N
ATOM     76 HD21 ASN A  15      79.470  85.010  15.540  1.00  0.00           H
ATOM     77 HD22 ASN A  15      80.410  84.890  17.080  1.00  0.00           H
ATOM     78  C   ASN A  15      82.040  81.980  13.690  1.00  0.00           C
ATOM     79  O   ASN A  15      81.800  81.010  14.400  1.00  0.00           O
ATOM     80  N   GLU A  16      83.200  82.280  13.110  1.00  0.00           N
ATOM     81  H   GLU A  16      83.130  82.920  12.330  1.00  0.00           H
ATOM     82  CA  GLU A  16      84.440  81.550  13.290  1.00  0.00           C
ATOM     83  HA  GLU A  16      84.210  80.560  12.910  1.00  0.00           H
ATOM     84  CB  GLU A  16      85.460  82.230  12.380  1.00  0.00           C
ATOM     85  HB1 GLU A  16      85.870  83.190  12.700  1.00  0.00           H
ATOM     86  HB2 GLU A  16      84.920  82.460  11.460  1.00  0.00           H
ATOM     87  CG  GLU A  16      86.560  81.290  11.910  1.00  0.00           C
ATOM     88  HG1 GLU A  16      86.210  80.330  11.530  1.00  0.00           H
ATOM     89  HG2 GLU A  16      87.210  81.100  12.770  1.00  0.00           H
ATOM     90  CD  GLU A  16      87.460  81.950  10.870  1.00  0.00           C
ATOM     91  OE1 GLU A  16      88.450  82.610  11.240  1.00  0.00           O
ATOM     92  OE2 GLU A  16      87.360  81.650   9.660  1.00  0.00           O
ATOM     93  C   GLU A  16      84.980  81.400  14.700  1.00  0.00           C
ATOM     94  O   GLU A  16      85.810  80.520  14.910  1.00  0.00           O
ATOM     95  N   ASP A  17      84.570  82.140  15.740  1.00  0.00           N
ATOM     96  H   ASP A  17      83.850  82.810  15.530  1.00  0.00           H
ATOM     97  CA  ASP A  17      84.880  81.900  17.130  1.00  0.00           C
ATOM     98  HA  ASP A  17      85.830  81.360  17.220  1.00  0.00           H
ATOM     99  CB  ASP A  17      85.180  83.220  17.830  1.00  0.00           C
ATOM    100  HB1 ASP A  17      85.470  82.960  18.850  1.00  0.00           H
ATOM    101  HB2 ASP A  17      84.330  83.900  17.910  1.00  0.00           H
ATOM    102  CG  ASP A  17      86.360  83.950  17.220  1.00  0.00           C
ATOM    103  OD1 ASP A  17      87.520  83.500  17.280  1.00  0.00           O
ATOM    104  OD2 ASP A  17      86.180  84.950  16.480  1.00  0.00           O
ATOM    105  C   ASP A  17      83.800  81.100  17.850  1.00  0.00           C
ATOM    106  O   ASP A  17      84.060  80.570  18.930  1.00  0.00           O
ATOM    107  N   ASP A  18      82.610  80.960  17.270  1.00  0.00           N
ATOM    108  H   ASP A  18      82.420  81.480  16.420  1.00  0.00           H
ATOM    109  CA  ASP A  18      81.600  80.140  17.900  1.00  0.00           C
ATOM    110  HA  ASP A  18      81.660  80.270  18.990  1.00  0.00           H
ATOM    111  CB  ASP A  18      80.210  80.460  17.370  1.00  0.00           C
ATOM    112  HB1 ASP A  18      79.450  79.710  17.570  1.00  0.00           H
ATOM    113  HB2 ASP A  18      80.370  80.610  16.300  1.00  0.00           H
ATOM    114  CG  ASP A  18      79.560  81.700  17.980  1.00  0.00           C
ATOM    115  OD1 ASP A  18      80.310  82.430  18.670  1.00  0.00           O
ATOM    116  OD2 ASP A  18      78.380  82.000  17.710  1.00  0.00           O
ATOM    117  C   ASP A  18      81.810  78.660  17.650  1.00  0.00           C
ATOM    118  O   ASP A  18      81.390  77.810  18.430  1.00  0.00           O
ATOM    119  N   VAL A  19      82.590  78.350  16.610  1.00  0.00           N
ATOM    120  H   VAL A  19      82.890  79.090  15.990  1.00  0.00           H
ATOM    121  CA  VAL A  19      83.140  77.060  16.260  1.00  0.00           C
ATOM    122  HA  VAL A  19      82.320  76.380  16.050  1.00  0.00           H
ATOM    123  CB  VAL A  19      83.890  77.220  14.940  1.00  0.00           C
ATOM    124  HB  VAL A  19      84.700  77.930  15.050  1.00  0.00           H
ATOM    125  CG1 VAL A  19      84.500  75.900  14.470  1.00  0.00           C
ATOM    126 HG11 VAL A  19      83.670  75.270  14.140  1.00  0.00           H
ATOM    127 HG12 VAL A  19      85.070  76.090  13.560  1.00  0.00           H
ATOM    128 HG13 VAL A  19      85.200  75.410  15.150  1.00  0.00           H
ATOM    129  CG2 VAL A  19      82.920  77.760  13.890  1.00  0.00           C
ATOM    130 HG21 VAL A  19      82.180  76.990  13.670  1.00  0.00           H
ATOM    131 HG22 VAL A  19      82.580  78.750  14.170  1.00  0.00           H
ATOM    132 HG23 VAL A  19      83.420  77.880  12.920  1.00  0.00           H
ATOM    133  C   VAL A  19      84.020  76.520  17.380  1.00  0.00           C
ATOM    134  O   VAL A  19      84.190  75.310  17.540  1.00  0.00           O
ATOM    135  N   GLN A  20      84.540  77.370  18.270  1.00  0.00           N
ATOM    136  H   GLN A  20      84.240  78.340  18.310  1.00  0.00           H
ATOM    137  CA  GLN A  20      85.620  77.140  19.200  1.00  0.00           C
ATOM    138  HA  GLN A  20      86.070  76.200  18.890  1.00  0.00           H
ATOM    139  CB  GLN A  20      86.690  78.210  19.040  1.00  0.00           C
ATOM    140  HB1 GLN A  20      87.650  77.860  19.430  1.00  0.00           H
ATOM    141  HB2 GLN A  20      86.540  79.080  19.680  1.00  0.00           H
ATOM    142  CG  GLN A  20      86.940  78.810  17.660  1.00  0.00           C
ATOM    143  HG1 GLN A  20      87.560  79.700  17.720  1.00  0.00           H
ATOM    144  HG2 GLN A  20      86.020  79.130  17.160  1.00  0.00           H
ATOM    145  CD  GLN A  20      87.750  77.880  16.760  1.00  0.00           C
ATOM    146  OE1 GLN A  20      88.490  77.060  17.300  1.00  0.00           O
ATOM    147  NE2 GLN A  20      87.660  77.960  15.430  1.00  0.00           N
ATOM    148 HE21 GLN A  20      87.160  78.770  15.100  1.00  0.00           H
ATOM    149 HE22 GLN A  20      88.480  77.590  14.980  1.00  0.00           H
ATOM    150  C   GLN A  20      85.270  77.020  20.680  1.00  0.00           C
ATOM    151  O   GLN A  20      86.220  76.920  21.460  1.00  0.00           O
ATOM    152  N   VAL A  21      84.000  76.970  21.070  1.00  0.00           N
ATOM    153  H   VAL A  21      83.270  77.100  20.390  1.00  0.00           H
ATOM    154  CA  VAL A  21      83.540  76.850  22.440  1.00  0.00           C
ATOM    155  HA  VAL A  21      84.190  77.480  23.060  1.00  0.00           H
ATOM    156  CB  VAL A  21      82.080  77.280  22.580  1.00  0.00           C
ATOM    157  HB  VAL A  21      81.530  76.640  21.890  1.00  0.00           H
ATOM    158  CG1 VAL A  21      81.560  77.200  24.010  1.00  0.00           C
ATOM    159 HG11 VAL A  21      81.560  76.160  24.320  1.00  0.00           H
ATOM    160 HG12 VAL A  21      82.310  77.720  24.610  1.00  0.00           H
ATOM    161 HG13 VAL A  21      80.580  77.660  24.070  1.00  0.00           H
ATOM    162  CG2 VAL A  21      82.000  78.750  22.170  1.00  0.00           C
ATOM    163 HG21 VAL A  21      80.970  79.070  22.330  1.00  0.00           H
ATOM    164 HG22 VAL A  21      82.710  79.270  22.810  1.00  0.00           H
ATOM    165 HG23 VAL A  21      82.300  78.950  21.140  1.00  0.00           H
ATOM    166  C   VAL A  21      83.720  75.410  22.900  1.00  0.00           C
ATOM    167  O   VAL A  21      84.340  75.270  23.950  1.00  0.00           O
ATOM    168  N   ASN A  22      83.160  74.380  22.260  1.00  0.00           N
ATOM    169  H   ASN A  22      82.650  74.500  21.400  1.00  0.00           H
ATOM    170  CA  ASN A  22      83.410  73.010  22.650  1.00  0.00           C
ATOM    171  HA  ASN A  22      84.440  72.840  22.970  1.00  0.00           H
ATOM    172  CB  ASN A  22      82.580  72.600  23.860  1.00  0.00           C
ATOM    173  HB1 ASN A  22      82.360  71.530  23.890  1.00  0.00           H
ATOM    174  HB2 ASN A  22      81.660  73.180  23.860  1.00  0.00           H
ATOM    175  CG  ASN A  22      83.300  72.760  25.190  1.00  0.00           C
ATOM    176  OD1 ASN A  22      84.480  72.410  25.330  1.00  0.00           O
ATOM    177  ND2 ASN A  22      82.680  73.360  26.210  1.00  0.00           N
ATOM    178 HD21 ASN A  22      81.790  73.800  26.030  1.00  0.00           H
ATOM    179 HD22 ASN A  22      83.160  73.550  27.070  1.00  0.00           H
ATOM    180  C   ASN A  22      83.060  72.120  21.470  1.00  0.00           C
ATOM    181  O   ASN A  22      81.900  71.850  21.190  1.00  0.00           O
ATOM    182  N   LYS A  23      84.090  71.630  20.770  1.00  0.00           N
ATOM    183  H   LYS A  23      85.010  71.920  21.050  1.00  0.00           H
ATOM    184  CA  LYS A  23      84.020  70.800  19.590  1.00  0.00           C
ATOM    185  HA  LYS A  23      83.170  71.110  18.980  1.00  0.00           H
ATOM    186  CB  LYS A  23      85.330  70.890  18.810  1.00  0.00           C
ATOM    187  HB1 LYS A  23      85.300  70.070  18.090  1.00  0.00           H
ATOM    188  HB2 LYS A  23      86.230  70.800  19.420  1.00  0.00           H
ATOM    189  CG  LYS A  23      85.490  72.200  18.040  1.00  0.00           C
ATOM    190  HG1 LYS A  23      85.250  72.960  18.780  1.00  0.00           H
ATOM    191  HG2 LYS A  23      84.740  72.230  17.260  1.00  0.00           H
ATOM    192  CD  LYS A  23      86.860  72.550  17.460  1.00  0.00           C
ATOM    193  HD1 LYS A  23      87.070  71.820  16.680  1.00  0.00           H
ATOM    194  HD2 LYS A  23      87.500  72.440  18.340  1.00  0.00           H
ATOM    195  CE  LYS A  23      86.970  74.030  17.100  1.00  0.00           C
ATOM    196  HE1 LYS A  23      86.650  74.610  17.960  1.00  0.00           H
ATOM    197  HE2 LYS A  23      86.290  74.290  16.290  1.00  0.00           H
ATOM    198  NZ  LYS A  23      88.310  74.360  16.600  1.00  0.00           N
ATOM    199  HZ1 LYS A  23      89.050  74.160  17.260  1.00  0.00           H
ATOM    200  HZ2 LYS A  23      88.550  73.880  15.740  1.00  0.00           H
ATOM    201  HZ3 LYS A  23      88.270  75.350  16.420  1.00  0.00           H
ATOM    202  C   LYS A  23      83.750  69.330  19.870  1.00  0.00           C
ATOM    203  O   LYS A  23      83.480  68.540  18.970  1.00  0.00           O
ATOM    204  N   GLY A  24      83.790  68.920  21.140  1.00  0.00           N
ATOM    205  H   GLY A  24      84.080  69.540  21.880  1.00  0.00           H
ATOM    206  CA  GLY A  24      83.790  67.510  21.460  1.00  0.00           C
ATOM    207  HA1 GLY A  24      82.900  67.060  21.040  1.00  0.00           H
ATOM    208  HA2 GLY A  24      83.860  67.410  22.550  1.00  0.00           H
ATOM    209  C   GLY A  24      84.930  66.720  20.820  1.00  0.00           C
ATOM    210  O   GLY A  24      86.010  67.300  20.690  1.00  0.00           O
ATOM    211  N   LYS A  25      84.630  65.470  20.460  1.00  0.00           N
ATOM    212  H   LYS A  25      83.730  65.100  20.730  1.00  0.00           H
ATOM    213  CA  LYS A  25      85.410  64.730  19.490  1.00  0.00           C
ATOM    214  HA  LYS A  25      86.270  65.350  19.210  1.00  0.00           H
ATOM    215  CB  LYS A  25      85.680  63.310  19.970  1.00  0.00           C
ATOM    216  HB1 LYS A  25      86.220  62.730  19.220  1.00  0.00           H
ATOM    217  HB2 LYS A  25      84.680  62.910  20.130  1.00  0.00           H
ATOM    218  CG  LYS A  25      86.380  63.130  21.320  1.00  0.00           C
ATOM    219  HG1 LYS A  25      85.860  63.650  22.120  1.00  0.00           H
ATOM    220  HG2 LYS A  25      87.350  63.620  21.250  1.00  0.00           H
ATOM    221  CD  LYS A  25      86.370  61.620  21.590  1.00  0.00           C
ATOM    222  HD1 LYS A  25      86.790  61.040  20.760  1.00  0.00           H
ATOM    223  HD2 LYS A  25      85.370  61.200  21.650  1.00  0.00           H
ATOM    224  CE  LYS A  25      87.040  61.170  22.880  1.00  0.00           C
ATOM    225  HE1 LYS A  25      86.510  61.540  23.750  1.00  0.00           H
ATOM    226  HE2 LYS A  25      88.070  61.470  23.110  1.00  0.00           H
ATOM    227  NZ  LYS A  25      87.040  59.700  22.980  1.00  0.00           N
ATOM    228  HZ1 LYS A  25      86.220  59.210  22.660  1.00  0.00           H
ATOM    229  HZ2 LYS A  25      87.770  59.360  22.370  1.00  0.00           H
ATOM    230  HZ3 LYS A  25      87.300  59.460  23.920  1.00  0.00           H
ATOM    231  C   LYS A  25      84.660  64.630  18.170  1.00  0.00           C
ATOM    232  O   LYS A  25      83.440  64.780  18.060  1.00  0.00           O
ATOM    233  N   THR A  26      85.460  64.580  17.110  1.00  0.00           N
ATOM    234  H   THR A  26      86.420  64.360  17.340  1.00  0.00           H
ATOM    235  CA  THR A  26      85.050  64.510  15.720  1.00  0.00           C
ATOM    236  HA  THR A  26      84.250  65.220  15.490  1.00  0.00           H
ATOM    237  CB  THR A  26      86.240  64.700  14.790  1.00  0.00           C
ATOM    238  HB  THR A  26      87.000  63.980  15.070  1.00  0.00           H
ATOM    239  CG2 THR A  26      85.930  64.540  13.300  1.00  0.00           C
ATOM    240 HG21 THR A  26      86.890  64.460  12.790  1.00  0.00           H
ATOM    241 HG22 THR A  26      85.430  63.600  13.080  1.00  0.00           H
ATOM    242 HG23 THR A  26      85.380  65.440  13.010  1.00  0.00           H
ATOM    243  OG1 THR A  26      86.810  65.970  15.040  1.00  0.00           O
ATOM    244  HG1 THR A  26      87.330  65.930  15.850  1.00  0.00           H
ATOM    245  C   THR A  26      84.510  63.100  15.510  1.00  0.00           C
ATOM    246  O   THR A  26      85.190  62.100  15.710  1.00  0.00           O
ATOM    247  N   LEU A  27      83.340  63.060  14.860  1.00  0.00           N
ATOM    248  H   LEU A  27      82.780  63.880  15.030  1.00  0.00           H
ATOM    249  CA  LEU A  27      82.540  61.900  14.530  1.00  0.00           C
ATOM    250  HA  LEU A  27      83.140  60.990  14.520  1.00  0.00           H
ATOM    251  CB  LEU A  27      81.410  61.730  15.540  1.00  0.00           C
ATOM    252  HB1 LEU A  27      80.740  62.570  15.370  1.00  0.00           H
ATOM    253  HB2 LEU A  27      81.700  61.890  16.580  1.00  0.00           H
ATOM    254  CG  LEU A  27      80.570  60.450  15.440  1.00  0.00           C
ATOM    255  HG  LEU A  27      80.320  60.450  14.390  1.00  0.00           H
ATOM    256  CD1 LEU A  27      81.410  59.260  15.910  1.00  0.00           C
ATOM    257 HD11 LEU A  27      80.850  58.330  15.850  1.00  0.00           H
ATOM    258 HD12 LEU A  27      82.290  59.150  15.280  1.00  0.00           H
ATOM    259 HD13 LEU A  27      81.700  59.390  16.950  1.00  0.00           H
ATOM    260  CD2 LEU A  27      79.360  60.570  16.360  1.00  0.00           C
ATOM    261 HD21 LEU A  27      78.610  59.800  16.180  1.00  0.00           H
ATOM    262 HD22 LEU A  27      79.650  60.540  17.410  1.00  0.00           H
ATOM    263 HD23 LEU A  27      78.890  61.520  16.080  1.00  0.00           H
ATOM    264  C   LEU A  27      82.110  62.080  13.090  1.00  0.00           C
ATOM    265  O   LEU A  27      80.960  62.470  12.850  1.00  0.00           O
ATOM    266  N   GLU A  28      82.910  61.590  12.130  1.00  0.00           N
ATOM    267  H   GLU A  28      83.790  61.190  12.420  1.00  0.00           H
ATOM    268  CA  GLU A  28      82.540  61.420  10.740  1.00  0.00           C
ATOM    269  HA  GLU A  28      81.780  62.170  10.530  1.00  0.00           H
ATOM    270  CB  GLU A  28      83.710  61.470   9.760  1.00  0.00           C
ATOM    271  HB1 GLU A  28      83.460  61.150   8.750  1.00  0.00           H
ATOM    272  HB2 GLU A  28      84.360  60.680  10.130  1.00  0.00           H
ATOM    273  CG  GLU A  28      84.410  62.830   9.790  1.00  0.00           C
ATOM    274  HG1 GLU A  28      85.260  62.710   9.120  1.00  0.00           H
ATOM    275  HG2 GLU A  28      84.760  63.020  10.810  1.00  0.00           H
ATOM    276  CD  GLU A  28      83.570  63.980   9.260  1.00  0.00           C
ATOM    277  OE1 GLU A  28      84.200  65.040   9.010  1.00  0.00           O
ATOM    278  OE2 GLU A  28      82.350  63.880   9.030  1.00  0.00           O
ATOM    279  C   GLU A  28      81.750  60.130  10.550  1.00  0.00           C
ATOM    280  O   GLU A  28      82.250  59.170   9.990  1.00  0.00           O
ATOM    281  N   THR A  29      80.450  60.220  10.880  1.00  0.00           N
ATOM    282  H   THR A  29      80.190  61.150  11.190  1.00  0.00           H
ATOM    283  CA  THR A  29      79.460  59.170  10.930  1.00  0.00           C
ATOM    284  HA  THR A  29      79.960  58.220  10.750  1.00  0.00           H
ATOM    285  CB  THR A  29      78.990  58.810  12.340  1.00  0.00           C
ATOM    286  HB  THR A  29      79.810  58.820  13.050  1.00  0.00           H
ATOM    287  CG2 THR A  29      77.970  59.850  12.800  1.00  0.00           C
ATOM    288 HG21 THR A  29      77.640  59.780  13.830  1.00  0.00           H
ATOM    289 HG22 THR A  29      78.430  60.840  12.730  1.00  0.00           H
ATOM    290 HG23 THR A  29      77.040  59.830  12.230  1.00  0.00           H
ATOM    291  OG1 THR A  29      78.440  57.520  12.340  1.00  0.00           O
ATOM    292  HG1 THR A  29      78.070  57.360  13.220  1.00  0.00           H
ATOM    293  C   THR A  29      78.260  59.320  10.000  1.00  0.00           C
ATOM    294  O   THR A  29      77.980  60.420   9.530  1.00  0.00           O
ATOM    295  N   SER A  30      77.500  58.290   9.630  1.00  0.00           N
ATOM    296  H   SER A  30      77.660  57.480  10.210  1.00  0.00           H
ATOM    297  CA  SER A  30      76.380  58.340   8.720  1.00  0.00           C
ATOM    298  HA  SER A  30      75.830  59.280   8.770  1.00  0.00           H
ATOM    299  CB  SER A  30      76.830  58.120   7.280  1.00  0.00           C
ATOM    300  HB1 SER A  30      77.130  57.080   7.110  1.00  0.00           H
ATOM    301  HB2 SER A  30      77.690  58.750   7.080  1.00  0.00           H
ATOM    302  OG  SER A  30      75.780  58.380   6.380  1.00  0.00           O
ATOM    303  HG  SER A  30      76.180  58.690   5.560  1.00  0.00           H
ATOM    304  C   SER A  30      75.290  57.330   9.080  1.00  0.00           C
ATOM    305  O   SER A  30      75.570  56.330   9.740  1.00  0.00           O
ATOM    306  N   PHE A  31      74.040  57.620   8.720  1.00  0.00           N
ATOM    307  H   PHE A  31      73.880  58.390   8.090  1.00  0.00           H
ATOM    308  CA  PHE A  31      72.840  56.930   9.140  1.00  0.00           C
ATOM    309  HA  PHE A  31      73.150  56.070   9.730  1.00  0.00           H
ATOM    310  CB  PHE A  31      72.060  57.830  10.090  1.00  0.00           C
ATOM    311  HB1 PHE A  31      71.260  57.210  10.470  1.00  0.00           H
ATOM    312  HB2 PHE A  31      71.680  58.720   9.580  1.00  0.00           H
ATOM    313  CG  PHE A  31      72.710  58.350  11.350  1.00  0.00           C
ATOM    314  CD1 PHE A  31      72.930  57.490  12.430  1.00  0.00           C
ATOM    315  HD1 PHE A  31      72.640  56.450  12.330  1.00  0.00           H
ATOM    316  CE1 PHE A  31      73.670  57.890  13.550  1.00  0.00           C
ATOM    317  HE1 PHE A  31      73.820  57.230  14.390  1.00  0.00           H
ATOM    318  CZ  PHE A  31      74.290  59.150  13.490  1.00  0.00           C
ATOM    319  HZ  PHE A  31      74.840  59.520  14.340  1.00  0.00           H
ATOM    320  CE2 PHE A  31      74.090  60.030  12.410  1.00  0.00           C
ATOM    321  HE2 PHE A  31      74.520  61.020  12.390  1.00  0.00           H
ATOM    322  CD2 PHE A  31      73.240  59.640  11.370  1.00  0.00           C
ATOM    323  HD2 PHE A  31      73.110  60.350  10.560  1.00  0.00           H
ATOM    324  C   PHE A  31      71.830  56.510   8.080  1.00  0.00           C
ATOM    325  O   PHE A  31      71.600  57.330   7.200  1.00  0.00           O
ATOM    326  N   PRO A  32      71.110  55.400   8.290  1.00  0.00           N
ATOM    327  CD  PRO A  32      71.400  54.280   9.150  1.00  0.00           C
ATOM    328  HD1 PRO A  32      71.050  54.480  10.170  1.00  0.00           H
ATOM    329  HD2 PRO A  32      72.450  54.020   8.980  1.00  0.00           H
ATOM    330  CG  PRO A  32      70.600  53.110   8.600  1.00  0.00           C
ATOM    331  HG1 PRO A  32      69.750  53.010   9.280  1.00  0.00           H
ATOM    332  HG2 PRO A  32      71.150  52.180   8.460  1.00  0.00           H
ATOM    333  CB  PRO A  32      69.980  53.600   7.290  1.00  0.00           C
ATOM    334  HB1 PRO A  32      69.020  53.110   7.160  1.00  0.00           H
ATOM    335  HB2 PRO A  32      70.680  53.270   6.520  1.00  0.00           H
ATOM    336  CA  PRO A  32      70.000  55.120   7.400  1.00  0.00           C
ATOM    337  HA  PRO A  32      70.160  55.540   6.410  1.00  0.00           H
ATOM    338  C   PRO A  32      68.670  55.610   7.930  1.00  0.00           C
ATOM    339  O   PRO A  32      68.650  56.090   9.070  1.00  0.00           O
ATOM    340  N   PRO A  33      67.620  55.740   7.110  1.00  0.00           N
ATOM    341  CD  PRO A  33      67.660  55.290   5.730  1.00  0.00           C
ATOM    342  HD1 PRO A  33      67.780  54.210   5.800  1.00  0.00           H
ATOM    343  HD2 PRO A  33      68.490  55.820   5.270  1.00  0.00           H
ATOM    344  CG  PRO A  33      66.330  55.720   5.110  1.00  0.00           C
ATOM    345  HG1 PRO A  33      65.660  54.860   5.220  1.00  0.00           H
ATOM    346  HG2 PRO A  33      66.390  56.050   4.070  1.00  0.00           H
ATOM    347  CB  PRO A  33      65.850  56.850   6.010  1.00  0.00           C
ATOM    348  HB1 PRO A  33      64.780  57.030   6.080  1.00  0.00           H
ATOM    349  HB2 PRO A  33      66.260  57.840   5.770  1.00  0.00           H
ATOM    350  CA  PRO A  33      66.410  56.490   7.380  1.00  0.00           C
ATOM    351  HA  PRO A  33      66.660  57.430   7.880  1.00  0.00           H
ATOM    352  C   PRO A  33      65.370  55.710   8.160  1.00  0.00           C
ATOM    353  O   PRO A  33      65.380  54.490   8.070  1.00  0.00           O
ATOM    354  N   LEU A  34      64.390  56.240   8.910  1.00  0.00           N
ATOM    355  H   LEU A  34      64.370  57.250   8.980  1.00  0.00           H
ATOM    356  CA  LEU A  34      63.360  55.590   9.690  1.00  0.00           C
ATOM    357  HA  LEU A  34      63.690  54.580   9.910  1.00  0.00           H
ATOM    358  CB  LEU A  34      63.280  56.280  11.050  1.00  0.00           C
ATOM    359  HB1 LEU A  34      62.610  55.730  11.700  1.00  0.00           H
ATOM    360  HB2 LEU A  34      62.830  57.270  10.940  1.00  0.00           H
ATOM    361  CG  LEU A  34      64.580  56.490  11.820  1.00  0.00           C
ATOM    362  HG  LEU A  34      65.260  57.170  11.300  1.00  0.00           H
ATOM    363  CD1 LEU A  34      64.300  57.070  13.200  1.00  0.00           C
ATOM    364 HD11 LEU A  34      63.990  56.140  13.680  1.00  0.00           H
ATOM    365 HD12 LEU A  34      65.170  57.510  13.690  1.00  0.00           H
ATOM    366 HD13 LEU A  34      63.560  57.870  13.100  1.00  0.00           H
ATOM    367  CD2 LEU A  34      65.430  55.270  12.160  1.00  0.00           C
ATOM    368 HD21 LEU A  34      64.820  54.360  12.170  1.00  0.00           H
ATOM    369 HD22 LEU A  34      66.140  55.150  11.350  1.00  0.00           H
ATOM    370 HD23 LEU A  34      66.090  55.520  12.990  1.00  0.00           H
ATOM    371  C   LEU A  34      61.940  55.560   9.130  1.00  0.00           C
ATOM    372  O   LEU A  34      61.550  56.510   8.460  1.00  0.00           O
ATOM    373  N   LYS A  35      61.230  54.480   9.460  1.00  0.00           N
ATOM    374  H   LYS A  35      61.760  53.770   9.940  1.00  0.00           H
ATOM    375  CA  LYS A  35      59.800  54.330   9.330  1.00  0.00           C
ATOM    376  HA  LYS A  35      59.380  55.330   9.210  1.00  0.00           H
ATOM    377  CB  LYS A  35      59.420  53.550   8.070  1.00  0.00           C
ATOM    378  HB1 LYS A  35      58.440  53.100   8.210  1.00  0.00           H
ATOM    379  HB2 LYS A  35      60.110  52.760   7.810  1.00  0.00           H
ATOM    380  CG  LYS A  35      59.300  54.540   6.910  1.00  0.00           C
ATOM    381  HG1 LYS A  35      60.300  54.950   6.770  1.00  0.00           H
ATOM    382  HG2 LYS A  35      58.440  55.200   7.030  1.00  0.00           H
ATOM    383  CD  LYS A  35      59.100  53.790   5.590  1.00  0.00           C
ATOM    384  HD1 LYS A  35      58.090  53.390   5.560  1.00  0.00           H
ATOM    385  HD2 LYS A  35      59.850  53.000   5.560  1.00  0.00           H
ATOM    386  CE  LYS A  35      59.300  54.600   4.310  1.00  0.00           C
ATOM    387  HE1 LYS A  35      60.310  55.000   4.220  1.00  0.00           H
ATOM    388  HE2 LYS A  35      58.750  55.530   4.460  1.00  0.00           H
ATOM    389  NZ  LYS A  35      58.910  53.780   3.160  1.00  0.00           N
ATOM    390  HZ1 LYS A  35      58.030  53.320   3.330  1.00  0.00           H
ATOM    391  HZ2 LYS A  35      58.800  54.380   2.350  1.00  0.00           H
ATOM    392  HZ3 LYS A  35      59.580  53.050   2.980  1.00  0.00           H
ATOM    393  C   LYS A  35      59.140  53.760  10.580  1.00  0.00           C
ATOM    394  O   LYS A  35      59.630  52.790  11.160  1.00  0.00           O
ATOM    395  N   GLY A  36      57.930  54.230  10.910  1.00  0.00           N
ATOM    396  H   GLY A  36      57.450  54.860  10.290  1.00  0.00           H
ATOM    397  CA  GLY A  36      57.180  53.790  12.070  1.00  0.00           C
ATOM    398  HA1 GLY A  36      56.320  54.430  12.240  1.00  0.00           H
ATOM    399  HA2 GLY A  36      57.850  53.960  12.920  1.00  0.00           H
ATOM    400  C   GLY A  36      56.920  52.290  12.120  1.00  0.00           C
ATOM    401  O   GLY A  36      57.090  51.740  13.210  1.00  0.00           O
ATOM    402  N   ASP A  37      56.540  51.630  11.020  1.00  0.00           N
ATOM    403  H   ASP A  37      56.340  52.170  10.190  1.00  0.00           H
ATOM    404  CA  ASP A  37      56.100  50.250  10.990  1.00  0.00           C
ATOM    405  HA  ASP A  37      55.360  50.120  11.780  1.00  0.00           H
ATOM    406  CB  ASP A  37      55.490  49.900   9.630  1.00  0.00           C
ATOM    407  HB1 ASP A  37      55.000  48.930   9.700  1.00  0.00           H
ATOM    408  HB2 ASP A  37      56.260  49.840   8.870  1.00  0.00           H
ATOM    409  CG  ASP A  37      54.380  50.750   9.010  1.00  0.00           C
ATOM    410  OD1 ASP A  37      53.940  51.780   9.550  1.00  0.00           O
ATOM    411  OD2 ASP A  37      53.940  50.440   7.880  1.00  0.00           O
ATOM    412  C   ASP A  37      57.210  49.290  11.370  1.00  0.00           C
ATOM    413  O   ASP A  37      57.000  48.280  12.040  1.00  0.00           O
ATOM    414  N   ASP A  38      58.450  49.630  11.010  1.00  0.00           N
ATOM    415  H   ASP A  38      58.510  50.540  10.570  1.00  0.00           H
ATOM    416  CA  ASP A  38      59.590  48.740  10.960  1.00  0.00           C
ATOM    417  HA  ASP A  38      59.220  47.710  10.970  1.00  0.00           H
ATOM    418  CB  ASP A  38      60.360  48.950   9.660  1.00  0.00           C
ATOM    419  HB1 ASP A  38      61.270  48.350   9.710  1.00  0.00           H
ATOM    420  HB2 ASP A  38      60.690  49.980   9.590  1.00  0.00           H
ATOM    421  CG  ASP A  38      59.690  48.670   8.320  1.00  0.00           C
ATOM    422  OD1 ASP A  38      60.460  48.340   7.390  1.00  0.00           O
ATOM    423  OD2 ASP A  38      58.440  48.700   8.270  1.00  0.00           O
ATOM    424  C   ASP A  38      60.530  48.870  12.150  1.00  0.00           C
ATOM    425  O   ASP A  38      61.510  48.170  12.350  1.00  0.00           O
ATOM    426  N   LEU A  39      60.230  49.870  12.990  1.00  0.00           N
ATOM    427  H   LEU A  39      59.350  50.350  12.840  1.00  0.00           H
ATOM    428  CA  LEU A  39      60.870  50.090  14.270  1.00  0.00           C
ATOM    429  HA  LEU A  39      61.950  49.940  14.180  1.00  0.00           H
ATOM    430  CB  LEU A  39      60.690  51.560  14.650  1.00  0.00           C
ATOM    431  HB1 LEU A  39      60.890  51.760  15.700  1.00  0.00           H
ATOM    432  HB2 LEU A  39      59.620  51.730  14.530  1.00  0.00           H
ATOM    433  CG  LEU A  39      61.560  52.460  13.780  1.00  0.00           C
ATOM    434  HG  LEU A  39      61.530  52.180  12.720  1.00  0.00           H
ATOM    435  CD1 LEU A  39      61.120  53.920  13.910  1.00  0.00           C
ATOM    436 HD11 LEU A  39      61.350  54.210  14.930  1.00  0.00           H
ATOM    437 HD12 LEU A  39      61.710  54.600  13.290  1.00  0.00           H
ATOM    438 HD13 LEU A  39      60.050  54.070  13.840  1.00  0.00           H
ATOM    439  CD2 LEU A  39      63.040  52.390  14.120  1.00  0.00           C
ATOM    440 HD21 LEU A  39      63.130  52.500  15.200  1.00  0.00           H
ATOM    441 HD22 LEU A  39      63.370  51.400  13.810  1.00  0.00           H
ATOM    442 HD23 LEU A  39      63.570  53.190  13.580  1.00  0.00           H
ATOM    443  C   LEU A  39      60.220  49.220  15.330  1.00  0.00           C
ATOM    444  O   LEU A  39      59.000  49.040  15.300  1.00  0.00           O
ATOM    445  N   LYS A  40      60.930  48.660  16.310  1.00  0.00           N
ATOM    446  H   LYS A  40      61.910  48.870  16.390  1.00  0.00           H
ATOM    447  CA  LYS A  40      60.400  47.630  17.180  1.00  0.00           C
ATOM    448  HA  LYS A  40      59.600  47.110  16.660  1.00  0.00           H
ATOM    449  CB  LYS A  40      61.530  46.620  17.370  1.00  0.00           C
ATOM    450  HB1 LYS A  40      61.430  45.910  18.200  1.00  0.00           H
ATOM    451  HB2 LYS A  40      62.410  47.180  17.700  1.00  0.00           H
ATOM    452  CG  LYS A  40      61.780  45.820  16.100  1.00  0.00           C
ATOM    453  HG1 LYS A  40      61.690  46.400  15.180  1.00  0.00           H
ATOM    454  HG2 LYS A  40      61.010  45.050  16.080  1.00  0.00           H
ATOM    455  CD  LYS A  40      63.150  45.150  16.230  1.00  0.00           C
ATOM    456  HD1 LYS A  40      63.040  44.390  17.000  1.00  0.00           H
ATOM    457  HD2 LYS A  40      63.870  45.960  16.380  1.00  0.00           H
ATOM    458  CE  LYS A  40      63.660  44.330  15.050  1.00  0.00           C
ATOM    459  HE1 LYS A  40      63.910  45.070  14.280  1.00  0.00           H
ATOM    460  HE2 LYS A  40      62.820  43.720  14.740  1.00  0.00           H
ATOM    461  NZ  LYS A  40      64.870  43.580  15.420  1.00  0.00           N
ATOM    462  HZ1 LYS A  40      65.490  44.220  15.900  1.00  0.00           H
ATOM    463  HZ2 LYS A  40      64.670  42.820  16.050  1.00  0.00           H
ATOM    464  HZ3 LYS A  40      65.350  43.120  14.660  1.00  0.00           H
ATOM    465  C   LYS A  40      59.790  48.200  18.460  1.00  0.00           C
ATOM    466  O   LYS A  40      60.390  47.930  19.500  1.00  0.00           O
ATOM    467  N   TRP A  41      58.660  48.890  18.330  1.00  0.00           N
ATOM    468  H   TRP A  41      58.330  49.190  17.420  1.00  0.00           H
ATOM    469  CA  TRP A  41      58.040  49.420  19.530  1.00  0.00           C
ATOM    470  HA  TRP A  41      58.810  50.080  19.930  1.00  0.00           H
ATOM    471  CB  TRP A  41      56.860  50.300  19.110  1.00  0.00           C
ATOM    472  HB1 TRP A  41      56.380  50.870  19.900  1.00  0.00           H
ATOM    473  HB2 TRP A  41      56.070  49.680  18.700  1.00  0.00           H
ATOM    474  CG  TRP A  41      57.280  51.360  18.140  1.00  0.00           C
ATOM    475  CD1 TRP A  41      57.150  51.290  16.800  1.00  0.00           C
ATOM    476  HD1 TRP A  41      56.780  50.460  16.220  1.00  0.00           H
ATOM    477  NE1 TRP A  41      57.600  52.460  16.210  1.00  0.00           N
ATOM    478  HE1 TRP A  41      57.750  52.600  15.230  1.00  0.00           H
ATOM    479  CE2 TRP A  41      58.110  53.260  17.210  1.00  0.00           C
ATOM    480  CZ2 TRP A  41      58.670  54.540  17.070  1.00  0.00           C
ATOM    481  HZ2 TRP A  41      58.760  54.950  16.080  1.00  0.00           H
ATOM    482  CH2 TRP A  41      58.980  55.250  18.240  1.00  0.00           C
ATOM    483  HH2 TRP A  41      59.150  56.310  18.140  1.00  0.00           H
ATOM    484  CZ3 TRP A  41      58.800  54.690  19.510  1.00  0.00           C
ATOM    485  HZ3 TRP A  41      58.980  55.130  20.480  1.00  0.00           H
ATOM    486  CE3 TRP A  41      58.270  53.400  19.590  1.00  0.00           C
ATOM    487  HE3 TRP A  41      58.160  53.050  20.610  1.00  0.00           H
ATOM    488  CD2 TRP A  41      57.880  52.650  18.470  1.00  0.00           C
ATOM    489  C   TRP A  41      57.570  48.410  20.580  1.00  0.00           C
ATOM    490  O   TRP A  41      57.100  47.350  20.180  1.00  0.00           O
ATOM    491  N   PHE A  42      57.600  48.650  21.890  1.00  0.00           N
ATOM    492  H   PHE A  42      57.880  49.540  22.260  1.00  0.00           H
ATOM    493  CA  PHE A  42      56.980  47.730  22.820  1.00  0.00           C
ATOM    494  HA  PHE A  42      57.050  46.700  22.470  1.00  0.00           H
ATOM    495  CB  PHE A  42      57.800  47.640  24.110  1.00  0.00           C
ATOM    496  HB1 PHE A  42      57.390  46.800  24.670  1.00  0.00           H
ATOM    497  HB2 PHE A  42      57.770  48.570  24.670  1.00  0.00           H
ATOM    498  CG  PHE A  42      59.210  47.170  23.880  1.00  0.00           C
ATOM    499  CD1 PHE A  42      59.670  45.870  24.130  1.00  0.00           C
ATOM    500  HD1 PHE A  42      59.020  45.110  24.530  1.00  0.00           H
ATOM    501  CE1 PHE A  42      61.040  45.620  23.980  1.00  0.00           C
ATOM    502  HE1 PHE A  42      61.280  44.630  24.330  1.00  0.00           H
ATOM    503  CZ  PHE A  42      61.960  46.540  23.440  1.00  0.00           C
ATOM    504  HZ  PHE A  42      63.020  46.370  23.360  1.00  0.00           H
ATOM    505  CE2 PHE A  42      61.410  47.780  23.090  1.00  0.00           C
ATOM    506  HE2 PHE A  42      62.000  48.580  22.670  1.00  0.00           H
ATOM    507  CD2 PHE A  42      60.110  48.150  23.440  1.00  0.00           C
ATOM    508  HD2 PHE A  42      59.760  49.100  23.060  1.00  0.00           H
ATOM    509  C   PHE A  42      55.550  48.100  23.200  1.00  0.00           C
ATOM    510  O   PHE A  42      55.190  49.270  23.070  1.00  0.00           O
ATOM    511  N   PRO A  43      54.690  47.190  23.670  1.00  0.00           N
ATOM    512  CD  PRO A  43      54.890  45.760  23.810  1.00  0.00           C
ATOM    513  HD1 PRO A  43      55.300  45.460  24.770  1.00  0.00           H
ATOM    514  HD2 PRO A  43      55.580  45.330  23.080  1.00  0.00           H
ATOM    515  CG  PRO A  43      53.490  45.150  23.820  1.00  0.00           C
ATOM    516  HG1 PRO A  43      53.300  44.470  24.640  1.00  0.00           H
ATOM    517  HG2 PRO A  43      53.460  44.600  22.880  1.00  0.00           H
ATOM    518  CB  PRO A  43      52.490  46.310  23.700  1.00  0.00           C
ATOM    519  HB1 PRO A  43      51.640  46.200  24.370  1.00  0.00           H
ATOM    520  HB2 PRO A  43      52.190  46.400  22.660  1.00  0.00           H
ATOM    521  CA  PRO A  43      53.310  47.580  23.870  1.00  0.00           C
ATOM    522  HA  PRO A  43      53.000  48.380  23.200  1.00  0.00           H
ATOM    523  C   PRO A  43      53.180  48.050  25.320  1.00  0.00           C
ATOM    524  O   PRO A  43      54.040  47.830  26.160  1.00  0.00           O
ATOM    525  N   ARG A  44      52.070  48.750  25.590  1.00  0.00           N
ATOM    526  H   ARG A  44      51.300  48.580  24.960  1.00  0.00           H
ATOM    527  CA  ARG A  44      51.730  49.360  26.860  1.00  0.00           C
ATOM    528  HA  ARG A  44      52.440  50.170  27.030  1.00  0.00           H
ATOM    529  CB  ARG A  44      50.330  49.950  26.820  1.00  0.00           C
ATOM    530  HB1 ARG A  44      50.150  50.600  27.680  1.00  0.00           H
ATOM    531  HB2 ARG A  44      49.620  49.150  27.050  1.00  0.00           H
ATOM    532  CG  ARG A  44      49.910  50.630  25.520  1.00  0.00           C
ATOM    533  HG1 ARG A  44      50.000  49.930  24.690  1.00  0.00           H
ATOM    534  HG2 ARG A  44      50.540  51.500  25.310  1.00  0.00           H
ATOM    535  CD  ARG A  44      48.460  51.050  25.760  1.00  0.00           C
ATOM    536  HD1 ARG A  44      48.480  51.620  26.690  1.00  0.00           H
ATOM    537  HD2 ARG A  44      47.830  50.170  25.800  1.00  0.00           H
ATOM    538  NE  ARG A  44      47.980  52.020  24.770  1.00  0.00           N
ATOM    539  HE  ARG A  44      48.680  52.420  24.160  1.00  0.00           H
ATOM    540  CZ  ARG A  44      46.890  52.800  24.830  1.00  0.00           C
ATOM    541  NH1 ARG A  44      45.940  52.740  25.770  1.00  0.00           N
ATOM    542 HH11 ARG A  44      46.000  52.110  26.550  1.00  0.00           H
ATOM    543 HH12 ARG A  44      45.280  53.510  25.720  1.00  0.00           H
ATOM    544  NH2 ARG A  44      46.570  53.660  23.850  1.00  0.00           N
ATOM    545 HH21 ARG A  44      47.040  53.620  22.960  1.00  0.00           H
ATOM    546 HH22 ARG A  44      45.630  54.030  23.850  1.00  0.00           H
ATOM    547  C   ARG A  44      51.850  48.390  28.030  1.00  0.00           C
ATOM    548  O   ARG A  44      52.120  48.770  29.170  1.00  0.00           O
ATOM    549  N   SER A  45      51.570  47.100  27.850  1.00  0.00           N
ATOM    550  H   SER A  45      51.120  46.820  26.990  1.00  0.00           H
ATOM    551  CA  SER A  45      51.640  46.080  28.880  1.00  0.00           C
ATOM    552  HA  SER A  45      51.050  46.420  29.740  1.00  0.00           H
ATOM    553  CB  SER A  45      50.980  44.840  28.300  1.00  0.00           C
ATOM    554  HB1 SER A  45      49.920  44.850  28.060  1.00  0.00           H
ATOM    555  HB2 SER A  45      50.950  44.110  29.110  1.00  0.00           H
ATOM    556  OG  SER A  45      51.850  44.230  27.360  1.00  0.00           O
ATOM    557  HG  SER A  45      51.490  43.400  27.050  1.00  0.00           H
ATOM    558  C   SER A  45      53.050  45.740  29.330  1.00  0.00           C
ATOM    559  O   SER A  45      53.170  44.960  30.270  1.00  0.00           O
ATOM    560  N   SER A  46      54.070  46.450  28.830  1.00  0.00           N
ATOM    561  H   SER A  46      53.820  47.010  28.030  1.00  0.00           H
ATOM    562  CA  SER A  46      55.410  46.400  29.380  1.00  0.00           C
ATOM    563  HA  SER A  46      55.760  45.390  29.630  1.00  0.00           H
ATOM    564  CB  SER A  46      56.400  46.910  28.340  1.00  0.00           C
ATOM    565  HB1 SER A  46      56.310  46.270  27.460  1.00  0.00           H
ATOM    566  HB2 SER A  46      57.430  46.880  28.690  1.00  0.00           H
ATOM    567  OG  SER A  46      56.070  48.230  27.980  1.00  0.00           O
ATOM    568  HG  SER A  46      55.360  48.250  27.330  1.00  0.00           H
ATOM    569  C   SER A  46      55.630  47.200  30.650  1.00  0.00           C
ATOM    570  O   SER A  46      56.560  46.900  31.400  1.00  0.00           O
ATOM    571  N   LEU A  47      54.790  48.200  30.920  1.00  0.00           N
ATOM    572  H   LEU A  47      54.130  48.440  30.190  1.00  0.00           H
ATOM    573  CA  LEU A  47      54.960  49.190  31.960  1.00  0.00           C
ATOM    574  HA  LEU A  47      56.020  49.440  31.910  1.00  0.00           H
ATOM    575  CB  LEU A  47      54.190  50.470  31.640  1.00  0.00           C
ATOM    576  HB1 LEU A  47      54.290  51.160  32.470  1.00  0.00           H
ATOM    577  HB2 LEU A  47      53.110  50.290  31.570  1.00  0.00           H
ATOM    578  CG  LEU A  47      54.660  51.170  30.370  1.00  0.00           C
ATOM    579  HG  LEU A  47      54.830  50.400  29.610  1.00  0.00           H
ATOM    580  CD1 LEU A  47      53.520  52.070  29.910  1.00  0.00           C
ATOM    581 HD11 LEU A  47      53.690  52.500  28.930  1.00  0.00           H
ATOM    582 HD12 LEU A  47      52.520  51.670  29.740  1.00  0.00           H
ATOM    583 HD13 LEU A  47      53.470  52.840  30.680  1.00  0.00           H
ATOM    584  CD2 LEU A  47      55.950  51.970  30.510  1.00  0.00           C
ATOM    585 HD21 LEU A  47      56.210  52.430  29.550  1.00  0.00           H
ATOM    586 HD22 LEU A  47      56.040  52.570  31.420  1.00  0.00           H
ATOM    587 HD23 LEU A  47      56.770  51.250  30.580  1.00  0.00           H
ATOM    588  C   LEU A  47      54.650  48.600  33.330  1.00  0.00           C
ATOM    589  O   LEU A  47      53.600  47.980  33.520  1.00  0.00           O
ATOM    590  N   PRO A  48      55.540  48.590  34.330  1.00  0.00           N
ATOM    591  CD  PRO A  48      56.900  49.060  34.200  1.00  0.00           C
ATOM    592  HD1 PRO A  48      57.040  50.030  33.730  1.00  0.00           H
ATOM    593  HD2 PRO A  48      57.530  48.330  33.690  1.00  0.00           H
ATOM    594  CG  PRO A  48      57.390  49.250  35.630  1.00  0.00           C
ATOM    595  HG1 PRO A  48      57.070  50.250  35.900  1.00  0.00           H
ATOM    596  HG2 PRO A  48      58.460  49.060  35.680  1.00  0.00           H
ATOM    597  CB  PRO A  48      56.610  48.180  36.400  1.00  0.00           C
ATOM    598  HB1 PRO A  48      56.500  48.330  37.470  1.00  0.00           H
ATOM    599  HB2 PRO A  48      57.010  47.190  36.220  1.00  0.00           H
ATOM    600  CA  PRO A  48      55.250  48.200  35.700  1.00  0.00           C
ATOM    601  HA  PRO A  48      54.850  47.180  35.640  1.00  0.00           H
ATOM    602  C   PRO A  48      54.250  49.140  36.350  1.00  0.00           C
ATOM    603  O   PRO A  48      54.060  50.300  36.010  1.00  0.00           O
ATOM    604  N   ALA A  49      53.670  48.680  37.460  1.00  0.00           N
ATOM    605  H   ALA A  49      53.880  47.730  37.700  1.00  0.00           H
ATOM    606  CA  ALA A  49      52.850  49.470  38.360  1.00  0.00           C
ATOM    607  HA  ALA A  49      51.890  49.650  37.860  1.00  0.00           H
ATOM    608  CB  ALA A  49      52.560  48.650  39.610  1.00  0.00           C
ATOM    609  HB1 ALA A  49      51.790  49.140  40.200  1.00  0.00           H
ATOM    610  HB2 ALA A  49      52.010  47.790  39.210  1.00  0.00           H
ATOM    611  HB3 ALA A  49      53.410  48.440  40.260  1.00  0.00           H
ATOM    612  C   ALA A  49      53.420  50.790  38.850  1.00  0.00           C
ATOM    613  O   ALA A  49      52.690  51.780  38.950  1.00  0.00           O
ATOM    614  N   GLU A  50      54.740  50.880  39.030  1.00  0.00           N
ATOM    615  H   GLU A  50      55.250  50.010  39.030  1.00  0.00           H
ATOM    616  CA  GLU A  50      55.420  52.130  39.330  1.00  0.00           C
ATOM    617  HA  GLU A  50      55.130  52.610  40.260  1.00  0.00           H
ATOM    618  CB  GLU A  50      56.910  51.830  39.490  1.00  0.00           C
ATOM    619  HB1 GLU A  50      57.510  52.740  39.450  1.00  0.00           H
ATOM    620  HB2 GLU A  50      57.170  51.180  38.660  1.00  0.00           H
ATOM    621  CG  GLU A  50      57.280  51.150  40.800  1.00  0.00           C
ATOM    622  HG1 GLU A  50      56.870  51.870  41.510  1.00  0.00           H
ATOM    623  HG2 GLU A  50      58.340  51.060  41.030  1.00  0.00           H
ATOM    624  CD  GLU A  50      56.750  49.780  41.210  1.00  0.00           C
ATOM    625  OE1 GLU A  50      56.550  49.540  42.420  1.00  0.00           O
ATOM    626  OE2 GLU A  50      56.710  48.880  40.350  1.00  0.00           O
ATOM    627  C   GLU A  50      55.350  53.170  38.220  1.00  0.00           C
ATOM    628  O   GLU A  50      55.590  54.330  38.520  1.00  0.00           O
ATOM    629  N   ILE A  51      54.990  52.820  36.980  1.00  0.00           N
ATOM    630  H   ILE A  51      54.790  51.860  36.700  1.00  0.00           H
ATOM    631  CA  ILE A  51      54.830  53.760  35.890  1.00  0.00           C
ATOM    632  HA  ILE A  51      55.060  54.740  36.300  1.00  0.00           H
ATOM    633  CB  ILE A  51      55.690  53.370  34.690  1.00  0.00           C
ATOM    634  HB  ILE A  51      55.660  52.290  34.510  1.00  0.00           H
ATOM    635  CG2 ILE A  51      55.350  54.230  33.480  1.00  0.00           C
ATOM    636 HG21 ILE A  51      55.060  55.240  33.780  1.00  0.00           H
ATOM    637 HG22 ILE A  51      56.070  54.410  32.690  1.00  0.00           H
ATOM    638 HG23 ILE A  51      54.480  53.790  32.990  1.00  0.00           H
ATOM    639  CG1 ILE A  51      57.160  53.650  34.960  1.00  0.00           C
ATOM    640 HG11 ILE A  51      57.440  53.200  35.910  1.00  0.00           H
ATOM    641 HG12 ILE A  51      57.260  54.740  35.030  1.00  0.00           H
ATOM    642  CD  ILE A  51      58.150  53.090  33.940  1.00  0.00           C
ATOM    643  HD1 ILE A  51      59.120  53.140  34.440  1.00  0.00           H
ATOM    644  HD2 ILE A  51      57.970  52.030  33.810  1.00  0.00           H
ATOM    645  HD3 ILE A  51      58.100  53.650  33.000  1.00  0.00           H
ATOM    646  C   ILE A  51      53.370  53.790  35.440  1.00  0.00           C
ATOM    647  O   ILE A  51      52.860  52.800  34.920  1.00  0.00           O
ATOM    648  N   PRO A  52      52.630  54.890  35.590  1.00  0.00           N
ATOM    649  CD  PRO A  52      53.170  56.150  36.050  1.00  0.00           C
ATOM    650  HD1 PRO A  52      53.950  56.380  35.330  1.00  0.00           H
ATOM    651  HD2 PRO A  52      53.580  56.070  37.060  1.00  0.00           H
ATOM    652  CG  PRO A  52      51.960  57.080  36.040  1.00  0.00           C
ATOM    653  HG1 PRO A  52      52.020  57.540  35.050  1.00  0.00           H
ATOM    654  HG2 PRO A  52      51.920  57.870  36.790  1.00  0.00           H
ATOM    655  CB  PRO A  52      50.710  56.210  35.880  1.00  0.00           C
ATOM    656  HB1 PRO A  52      49.890  56.710  35.380  1.00  0.00           H
ATOM    657  HB2 PRO A  52      50.350  55.910  36.860  1.00  0.00           H
ATOM    658  CA  PRO A  52      51.280  55.050  35.070  1.00  0.00           C
ATOM    659  HA  PRO A  52      50.670  54.170  35.290  1.00  0.00           H
ATOM    660  C   PRO A  52      51.190  55.360  33.590  1.00  0.00           C
ATOM    661  O   PRO A  52      51.950  56.050  32.910  1.00  0.00           O
ATOM    662  N   ALA A  53      50.070  54.900  33.020  1.00  0.00           N
ATOM    663  H   ALA A  53      49.430  54.380  33.610  1.00  0.00           H
ATOM    664  CA  ALA A  53      49.550  55.100  31.680  1.00  0.00           C
ATOM    665  HA  ALA A  53      50.290  55.630  31.080  1.00  0.00           H
ATOM    666  CB  ALA A  53      49.230  53.740  31.060  1.00  0.00           C
ATOM    667  HB1 ALA A  53      48.550  53.820  30.200  1.00  0.00           H
ATOM    668  HB2 ALA A  53      50.180  53.280  30.780  1.00  0.00           H
ATOM    669  HB3 ALA A  53      48.660  53.100  31.730  1.00  0.00           H
ATOM    670  C   ALA A  53      48.310  55.970  31.780  1.00  0.00           C
ATOM    671  O   ALA A  53      47.440  55.720  32.600  1.00  0.00           O
ATOM    672  N   ILE A  54      48.260  57.120  31.090  1.00  0.00           N
ATOM    673  H   ILE A  54      49.070  57.250  30.500  1.00  0.00           H
ATOM    674  CA  ILE A  54      47.360  58.220  31.370  1.00  0.00           C
ATOM    675  HA  ILE A  54      46.580  57.950  32.080  1.00  0.00           H
ATOM    676  CB  ILE A  54      48.020  59.400  32.080  1.00  0.00           C
ATOM    677  HB  ILE A  54      48.840  59.810  31.500  1.00  0.00           H
ATOM    678  CG2 ILE A  54      47.030  60.540  32.270  1.00  0.00           C
ATOM    679 HG21 ILE A  54      47.570  61.430  32.580  1.00  0.00           H
ATOM    680 HG22 ILE A  54      46.530  60.810  31.330  1.00  0.00           H
ATOM    681 HG23 ILE A  54      46.310  60.160  33.000  1.00  0.00           H
ATOM    682  CG1 ILE A  54      48.630  58.950  33.410  1.00  0.00           C
ATOM    683 HG11 ILE A  54      49.550  58.410  33.170  1.00  0.00           H
ATOM    684 HG12 ILE A  54      47.900  58.270  33.830  1.00  0.00           H
ATOM    685  CD  ILE A  54      49.000  60.070  34.380  1.00  0.00           C
ATOM    686  HD1 ILE A  54      49.300  60.930  33.790  1.00  0.00           H
ATOM    687  HD2 ILE A  54      48.140  60.370  34.970  1.00  0.00           H
ATOM    688  HD3 ILE A  54      49.890  59.740  34.920  1.00  0.00           H
ATOM    689  C   ILE A  54      46.780  58.600  30.020  1.00  0.00           C
ATOM    690  O   ILE A  54      47.400  59.130  29.100  1.00  0.00           O
ATOM    691  N   ASP A  55      45.450  58.450  29.990  1.00  0.00           N
ATOM    692  H   ASP A  55      45.000  58.060  30.810  1.00  0.00           H
ATOM    693  CA  ASP A  55      44.570  58.790  28.890  1.00  0.00           C
ATOM    694  HA  ASP A  55      45.090  58.620  27.950  1.00  0.00           H
ATOM    695  CB  ASP A  55      43.380  57.840  29.000  1.00  0.00           C
ATOM    696  HB1 ASP A  55      42.900  58.110  29.940  1.00  0.00           H
ATOM    697  HB2 ASP A  55      43.820  56.850  29.090  1.00  0.00           H
ATOM    698  CG  ASP A  55      42.390  57.940  27.840  1.00  0.00           C
ATOM    699  OD1 ASP A  55      42.680  58.650  26.860  1.00  0.00           O
ATOM    700  OD2 ASP A  55      41.380  57.200  27.860  1.00  0.00           O
ATOM    701  C   ASP A  55      44.170  60.260  28.750  1.00  0.00           C
ATOM    702  O   ASP A  55      43.050  60.670  29.020  1.00  0.00           O
ATOM    703  N   ILE A  56      45.090  61.110  28.280  1.00  0.00           N
ATOM    704  H   ILE A  56      45.970  60.820  27.890  1.00  0.00           H
ATOM    705  CA  ILE A  56      44.970  62.540  28.450  1.00  0.00           C
ATOM    706  HA  ILE A  56      44.780  62.810  29.490  1.00  0.00           H
ATOM    707  CB  ILE A  56      46.350  63.210  28.360  1.00  0.00           C
ATOM    708  HB  ILE A  56      47.130  62.510  28.670  1.00  0.00           H
ATOM    709  CG2 ILE A  56      46.560  63.590  26.900  1.00  0.00           C
ATOM    710 HG21 ILE A  56      45.840  64.310  26.520  1.00  0.00           H
ATOM    711 HG22 ILE A  56      47.590  63.940  26.810  1.00  0.00           H
ATOM    712 HG23 ILE A  56      46.390  62.710  26.290  1.00  0.00           H
ATOM    713  CG1 ILE A  56      46.390  64.410  29.300  1.00  0.00           C
ATOM    714 HG11 ILE A  56      46.190  64.020  30.300  1.00  0.00           H
ATOM    715 HG12 ILE A  56      45.670  65.110  28.890  1.00  0.00           H
ATOM    716  CD  ILE A  56      47.770  65.040  29.440  1.00  0.00           C
ATOM    717  HD1 ILE A  56      48.160  65.400  28.490  1.00  0.00           H
ATOM    718  HD2 ILE A  56      47.750  65.720  30.290  1.00  0.00           H
ATOM    719  HD3 ILE A  56      48.440  64.230  29.720  1.00  0.00           H
ATOM    720  C   ILE A  56      43.840  63.140  27.630  1.00  0.00           C
ATOM    721  O   ILE A  56      43.510  64.310  27.810  1.00  0.00           O
ATOM    722  N   GLY A  57      43.260  62.410  26.680  1.00  0.00           N
ATOM    723  H   GLY A  57      43.720  61.570  26.350  1.00  0.00           H
ATOM    724  CA  GLY A  57      42.150  62.810  25.850  1.00  0.00           C
ATOM    725  HA1 GLY A  57      42.200  62.120  25.000  1.00  0.00           H
ATOM    726  HA2 GLY A  57      42.330  63.860  25.630  1.00  0.00           H
ATOM    727  C   GLY A  57      40.830  62.740  26.610  1.00  0.00           C
ATOM    728  O   GLY A  57      39.880  63.430  26.250  1.00  0.00           O
ATOM    729  N   LYS A  58      40.770  62.030  27.740  1.00  0.00           N
ATOM    730  H   LYS A  58      41.640  61.540  27.860  1.00  0.00           H
ATOM    731  CA  LYS A  58      39.540  61.680  28.420  1.00  0.00           C
ATOM    732  HA  LYS A  58      38.730  62.280  28.010  1.00  0.00           H
ATOM    733  CB  LYS A  58      39.170  60.210  28.280  1.00  0.00           C
ATOM    734  HB1 LYS A  58      39.970  59.600  28.720  1.00  0.00           H
ATOM    735  HB2 LYS A  58      39.250  60.030  27.210  1.00  0.00           H
ATOM    736  CG  LYS A  58      37.800  59.730  28.740  1.00  0.00           C
ATOM    737  HG1 LYS A  58      37.050  60.430  28.360  1.00  0.00           H
ATOM    738  HG2 LYS A  58      37.670  59.680  29.820  1.00  0.00           H
ATOM    739  CD  LYS A  58      37.500  58.320  28.230  1.00  0.00           C
ATOM    740  HD1 LYS A  58      38.270  57.600  28.500  1.00  0.00           H
ATOM    741  HD2 LYS A  58      37.410  58.340  27.150  1.00  0.00           H
ATOM    742  CE  LYS A  58      36.090  57.990  28.710  1.00  0.00           C
ATOM    743  HE1 LYS A  58      35.410  58.750  28.320  1.00  0.00           H
ATOM    744  HE2 LYS A  58      36.090  58.230  29.780  1.00  0.00           H
ATOM    745  NZ  LYS A  58      35.780  56.560  28.560  1.00  0.00           N
ATOM    746  HZ1 LYS A  58      36.010  56.210  27.640  1.00  0.00           H
ATOM    747  HZ2 LYS A  58      36.350  56.060  29.220  1.00  0.00           H
ATOM    748  HZ3 LYS A  58      34.800  56.410  28.790  1.00  0.00           H
ATOM    749  C   LYS A  58      39.720  62.110  29.870  1.00  0.00           C
ATOM    750  O   LYS A  58      38.730  62.570  30.430  1.00  0.00           O
ATOM    751  N   VAL A  59      40.930  62.080  30.440  1.00  0.00           N
ATOM    752  H   VAL A  59      41.650  61.840  29.780  1.00  0.00           H
ATOM    753  CA  VAL A  59      41.150  62.540  31.800  1.00  0.00           C
ATOM    754  HA  VAL A  59      40.540  61.880  32.410  1.00  0.00           H
ATOM    755  CB  VAL A  59      42.610  62.390  32.200  1.00  0.00           C
ATOM    756  HB  VAL A  59      43.340  62.650  31.430  1.00  0.00           H
ATOM    757  CG1 VAL A  59      42.940  63.160  33.480  1.00  0.00           C
ATOM    758 HG11 VAL A  59      42.160  63.120  34.240  1.00  0.00           H
ATOM    759 HG12 VAL A  59      43.820  62.730  33.970  1.00  0.00           H
ATOM    760 HG13 VAL A  59      43.090  64.230  33.400  1.00  0.00           H
ATOM    761  CG2 VAL A  59      42.960  60.930  32.440  1.00  0.00           C
ATOM    762 HG21 VAL A  59      43.960  60.840  32.880  1.00  0.00           H
ATOM    763 HG22 VAL A  59      42.300  60.420  33.140  1.00  0.00           H
ATOM    764 HG23 VAL A  59      42.880  60.400  31.490  1.00  0.00           H
ATOM    765  C   VAL A  59      40.720  64.000  31.940  1.00  0.00           C
ATOM    766  O   VAL A  59      41.290  64.910  31.360  1.00  0.00           O
ATOM    767  N   SER A  60      39.650  64.190  32.720  1.00  0.00           N
ATOM    768  H   SER A  60      39.230  63.350  33.100  1.00  0.00           H
ATOM    769  CA  SER A  60      38.900  65.420  32.760  1.00  0.00           C
ATOM    770  HA  SER A  60      39.680  66.180  32.640  1.00  0.00           H
ATOM    771  CB  SER A  60      37.910  65.540  31.600  1.00  0.00           C
ATOM    772  HB1 SER A  60      38.510  65.590  30.690  1.00  0.00           H
ATOM    773  HB2 SER A  60      37.280  66.430  31.650  1.00  0.00           H
ATOM    774  OG  SER A  60      37.090  64.410  31.380  1.00  0.00           O
ATOM    775  HG  SER A  60      37.750  63.770  31.090  1.00  0.00           H
ATOM    776  C   SER A  60      38.160  65.740  34.050  1.00  0.00           C
ATOM    777  O   SER A  60      38.470  66.780  34.640  1.00  0.00           O
ATOM    778  N   THR A  61      37.210  64.870  34.420  1.00  0.00           N
ATOM    779  H   THR A  61      37.110  63.990  33.940  1.00  0.00           H
ATOM    780  CA  THR A  61      36.370  65.150  35.570  1.00  0.00           C
ATOM    781  HA  THR A  61      35.970  66.160  35.640  1.00  0.00           H
ATOM    782  CB  THR A  61      35.130  64.270  35.460  1.00  0.00           C
ATOM    783  HB  THR A  61      34.480  64.360  36.330  1.00  0.00           H
ATOM    784  CG2 THR A  61      34.340  64.630  34.200  1.00  0.00           C
ATOM    785 HG21 THR A  61      33.460  64.000  34.080  1.00  0.00           H
ATOM    786 HG22 THR A  61      33.980  65.650  34.310  1.00  0.00           H
ATOM    787 HG23 THR A  61      34.940  64.540  33.300  1.00  0.00           H
ATOM    788  OG1 THR A  61      35.490  62.900  35.390  1.00  0.00           O
ATOM    789  HG1 THR A  61      36.310  62.930  34.880  1.00  0.00           H
ATOM    790  C   THR A  61      37.050  64.780  36.880  1.00  0.00           C
ATOM    791  O   THR A  61      37.920  63.920  36.860  1.00  0.00           O
ATOM    792  N   LYS A  62      36.590  65.340  38.010  1.00  0.00           N
ATOM    793  H   LYS A  62      36.030  66.180  37.940  1.00  0.00           H
ATOM    794  CA  LYS A  62      37.030  65.100  39.370  1.00  0.00           C
ATOM    795  HA  LYS A  62      37.800  65.810  39.660  1.00  0.00           H
ATOM    796  CB  LYS A  62      35.830  65.310  40.290  1.00  0.00           C
ATOM    797  HB1 LYS A  62      35.260  64.390  40.300  1.00  0.00           H
ATOM    798  HB2 LYS A  62      35.200  66.160  40.010  1.00  0.00           H
ATOM    799  CG  LYS A  62      36.360  65.510  41.700  1.00  0.00           C
ATOM    800  HG1 LYS A  62      36.830  66.500  41.670  1.00  0.00           H
ATOM    801  HG2 LYS A  62      37.120  64.750  41.910  1.00  0.00           H
ATOM    802  CD  LYS A  62      35.190  65.420  42.670  1.00  0.00           C
ATOM    803  HD1 LYS A  62      34.830  64.400  42.520  1.00  0.00           H
ATOM    804  HD2 LYS A  62      34.390  66.140  42.490  1.00  0.00           H
ATOM    805  CE  LYS A  62      35.470  65.500  44.170  1.00  0.00           C
ATOM    806  HE1 LYS A  62      34.530  65.900  44.570  1.00  0.00           H
ATOM    807  HE2 LYS A  62      36.160  66.300  44.440  1.00  0.00           H
ATOM    808  NZ  LYS A  62      35.780  64.200  44.770  1.00  0.00           N
ATOM    809  HZ1 LYS A  62      36.070  64.260  45.730  1.00  0.00           H
ATOM    810  HZ2 LYS A  62      35.070  63.480  44.660  1.00  0.00           H
ATOM    811  HZ3 LYS A  62      36.580  63.830  44.270  1.00  0.00           H
ATOM    812  C   LYS A  62      37.710  63.750  39.570  1.00  0.00           C
ATOM    813  O   LYS A  62      38.900  63.680  39.870  1.00  0.00           O
ATOM    814  N   GLU A  63      37.040  62.600  39.500  1.00  0.00           N
ATOM    815  H   GLU A  63      36.070  62.610  39.230  1.00  0.00           H
ATOM    816  CA  GLU A  63      37.650  61.350  39.900  1.00  0.00           C
ATOM    817  HA  GLU A  63      37.990  61.510  40.920  1.00  0.00           H
ATOM    818  CB  GLU A  63      36.650  60.210  40.080  1.00  0.00           C
ATOM    819  HB1 GLU A  63      37.180  59.370  40.510  1.00  0.00           H
ATOM    820  HB2 GLU A  63      36.320  59.880  39.090  1.00  0.00           H
ATOM    821  CG  GLU A  63      35.550  60.470  41.100  1.00  0.00           C
ATOM    822  HG1 GLU A  63      35.850  61.040  41.980  1.00  0.00           H
ATOM    823  HG2 GLU A  63      35.110  59.520  41.410  1.00  0.00           H
ATOM    824  CD  GLU A  63      34.380  61.220  40.480  1.00  0.00           C
ATOM    825  OE1 GLU A  63      33.510  61.590  41.300  1.00  0.00           O
ATOM    826  OE2 GLU A  63      34.360  61.550  39.270  1.00  0.00           O
ATOM    827  C   GLU A  63      38.880  60.880  39.120  1.00  0.00           C
ATOM    828  O   GLU A  63      39.770  60.340  39.760  1.00  0.00           O
ATOM    829  N   GLU A  64      39.040  61.230  37.840  1.00  0.00           N
ATOM    830  H   GLU A  64      38.340  61.840  37.440  1.00  0.00           H
ATOM    831  CA  GLU A  64      40.180  61.040  36.970  1.00  0.00           C
ATOM    832  HA  GLU A  64      40.540  60.010  36.910  1.00  0.00           H
ATOM    833  CB  GLU A  64      39.730  61.420  35.560  1.00  0.00           C
ATOM    834  HB1 GLU A  64      40.560  61.290  34.870  1.00  0.00           H
ATOM    835  HB2 GLU A  64      39.650  62.500  35.540  1.00  0.00           H
ATOM    836  CG  GLU A  64      38.450  60.680  35.150  1.00  0.00           C
ATOM    837  HG1 GLU A  64      37.620  60.920  35.810  1.00  0.00           H
ATOM    838  HG2 GLU A  64      38.680  59.620  35.180  1.00  0.00           H
ATOM    839  CD  GLU A  64      38.040  61.110  33.750  1.00  0.00           C
ATOM    840  OE1 GLU A  64      38.070  60.250  32.840  1.00  0.00           O
ATOM    841  OE2 GLU A  64      37.640  62.290  33.620  1.00  0.00           O
ATOM    842  C   GLU A  64      41.330  61.940  37.390  1.00  0.00           C
ATOM    843  O   GLU A  64      42.510  61.680  37.160  1.00  0.00           O
ATOM    844  N   LEU A  65      41.070  63.100  37.990  1.00  0.00           N
ATOM    845  H   LEU A  65      40.100  63.320  38.130  1.00  0.00           H
ATOM    846  CA  LEU A  65      42.020  64.120  38.400  1.00  0.00           C
ATOM    847  HA  LEU A  65      42.790  64.200  37.640  1.00  0.00           H
ATOM    848  CB  LEU A  65      41.290  65.460  38.510  1.00  0.00           C
ATOM    849  HB1 LEU A  65      42.040  66.080  38.990  1.00  0.00           H
ATOM    850  HB2 LEU A  65      40.410  65.330  39.140  1.00  0.00           H
ATOM    851  CG  LEU A  65      40.900  65.990  37.130  1.00  0.00           C
ATOM    852  HG  LEU A  65      39.920  65.600  36.860  1.00  0.00           H
ATOM    853  CD1 LEU A  65      40.640  67.470  37.390  1.00  0.00           C
ATOM    854 HD11 LEU A  65      40.540  68.030  36.460  1.00  0.00           H
ATOM    855 HD12 LEU A  65      39.710  67.680  37.910  1.00  0.00           H
ATOM    856 HD13 LEU A  65      41.450  67.890  38.000  1.00  0.00           H
ATOM    857  CD2 LEU A  65      41.810  65.810  35.920  1.00  0.00           C
ATOM    858 HD21 LEU A  65      42.860  65.960  36.180  1.00  0.00           H
ATOM    859 HD22 LEU A  65      41.640  64.810  35.540  1.00  0.00           H
ATOM    860 HD23 LEU A  65      41.540  66.450  35.080  1.00  0.00           H
ATOM    861  C   LEU A  65      42.670  63.730  39.720  1.00  0.00           C
ATOM    862  O   LEU A  65      43.840  64.020  39.960  1.00  0.00           O
ATOM    863  N   GLU A  66      41.850  63.250  40.660  1.00  0.00           N
ATOM    864  H   GLU A  66      40.940  62.920  40.370  1.00  0.00           H
ATOM    865  CA  GLU A  66      42.310  62.700  41.910  1.00  0.00           C
ATOM    866  HA  GLU A  66      42.950  63.410  42.440  1.00  0.00           H
ATOM    867  CB  GLU A  66      41.140  62.370  42.830  1.00  0.00           C
ATOM    868  HB1 GLU A  66      41.380  61.660  43.630  1.00  0.00           H
ATOM    869  HB2 GLU A  66      40.470  61.750  42.220  1.00  0.00           H
ATOM    870  CG  GLU A  66      40.430  63.650  43.240  1.00  0.00           C
ATOM    871  HG1 GLU A  66      39.960  64.070  42.350  1.00  0.00           H
ATOM    872  HG2 GLU A  66      41.130  64.460  43.470  1.00  0.00           H
ATOM    873  CD  GLU A  66      39.280  63.420  44.210  1.00  0.00           C
ATOM    874  OE1 GLU A  66      38.140  63.160  43.760  1.00  0.00           O
ATOM    875  OE2 GLU A  66      39.640  63.570  45.390  1.00  0.00           O
ATOM    876  C   GLU A  66      43.150  61.450  41.730  1.00  0.00           C
ATOM    877  O   GLU A  66      44.190  61.320  42.370  1.00  0.00           O
ATOM    878  N   GLN A  67      42.700  60.580  40.820  1.00  0.00           N
ATOM    879  H   GLN A  67      41.830  60.610  40.310  1.00  0.00           H
ATOM    880  CA  GLN A  67      43.540  59.480  40.400  1.00  0.00           C
ATOM    881  HA  GLN A  67      43.900  58.920  41.260  1.00  0.00           H
ATOM    882  CB  GLN A  67      42.730  58.600  39.440  1.00  0.00           C
ATOM    883  HB1 GLN A  67      42.130  59.220  38.780  1.00  0.00           H
ATOM    884  HB2 GLN A  67      41.990  58.030  39.990  1.00  0.00           H
ATOM    885  CG  GLN A  67      43.480  57.530  38.660  1.00  0.00           C
ATOM    886  HG1 GLN A  67      44.290  57.930  38.040  1.00  0.00           H
ATOM    887  HG2 GLN A  67      42.810  57.040  37.950  1.00  0.00           H
ATOM    888  CD  GLN A  67      44.030  56.430  39.560  1.00  0.00           C
ATOM    889  OE1 GLN A  67      43.390  55.800  40.410  1.00  0.00           O
ATOM    890  NE2 GLN A  67      45.300  56.120  39.310  1.00  0.00           N
ATOM    891 HE21 GLN A  67      45.860  56.470  38.550  1.00  0.00           H
ATOM    892 HE22 GLN A  67      45.660  55.350  39.850  1.00  0.00           H
ATOM    893  C   GLN A  67      44.830  59.980  39.750  1.00  0.00           C
ATOM    894  O   GLN A  67      45.930  59.500  40.010  1.00  0.00           O
ATOM    895  N   PHE A  68      44.750  60.940  38.830  1.00  0.00           N
ATOM    896  H   PHE A  68      43.840  61.340  38.640  1.00  0.00           H
ATOM    897  CA  PHE A  68      45.860  61.460  38.040  1.00  0.00           C
ATOM    898  HA  PHE A  68      46.310  60.620  37.510  1.00  0.00           H
ATOM    899  CB  PHE A  68      45.430  62.570  37.090  1.00  0.00           C
ATOM    900  HB1 PHE A  68      44.830  63.290  37.640  1.00  0.00           H
ATOM    901  HB2 PHE A  68      44.820  62.110  36.310  1.00  0.00           H
ATOM    902  CG  PHE A  68      46.560  63.440  36.580  1.00  0.00           C
ATOM    903  CD1 PHE A  68      47.050  64.560  37.270  1.00  0.00           C
ATOM    904  HD1 PHE A  68      46.580  64.840  38.200  1.00  0.00           H
ATOM    905  CE1 PHE A  68      48.070  65.360  36.770  1.00  0.00           C
ATOM    906  HE1 PHE A  68      48.320  66.270  37.290  1.00  0.00           H
ATOM    907  CZ  PHE A  68      48.550  65.160  35.460  1.00  0.00           C
ATOM    908  HZ  PHE A  68      49.250  65.850  35.020  1.00  0.00           H
ATOM    909  CE2 PHE A  68      48.090  64.020  34.810  1.00  0.00           C
ATOM    910  HE2 PHE A  68      48.500  63.750  33.850  1.00  0.00           H
ATOM    911  CD2 PHE A  68      47.220  63.090  35.400  1.00  0.00           C
ATOM    912  HD2 PHE A  68      46.840  62.200  34.910  1.00  0.00           H
ATOM    913  C   PHE A  68      47.040  61.950  38.860  1.00  0.00           C
ATOM    914  O   PHE A  68      48.210  61.650  38.590  1.00  0.00           O
ATOM    915  N   LEU A  69      46.790  62.620  39.990  1.00  0.00           N
ATOM    916  H   LEU A  69      45.890  63.080  39.980  1.00  0.00           H
ATOM    917  CA  LEU A  69      47.770  63.170  40.910  1.00  0.00           C
ATOM    918  HA  LEU A  69      48.530  63.550  40.230  1.00  0.00           H
ATOM    919  CB  LEU A  69      47.100  64.280  41.710  1.00  0.00           C
ATOM    920  HB1 LEU A  69      46.360  63.790  42.340  1.00  0.00           H
ATOM    921  HB2 LEU A  69      46.570  64.860  40.960  1.00  0.00           H
ATOM    922  CG  LEU A  69      47.780  65.330  42.570  1.00  0.00           C
ATOM    923  HG  LEU A  69      48.340  64.950  43.430  1.00  0.00           H
ATOM    924  CD1 LEU A  69      48.690  66.190  41.690  1.00  0.00           C
ATOM    925 HD11 LEU A  69      48.180  66.670  40.850  1.00  0.00           H
ATOM    926 HD12 LEU A  69      49.250  66.920  42.260  1.00  0.00           H
ATOM    927 HD13 LEU A  69      49.430  65.540  41.210  1.00  0.00           H
ATOM    928  CD2 LEU A  69      46.730  66.170  43.300  1.00  0.00           C
ATOM    929 HD21 LEU A  69      47.210  66.890  43.970  1.00  0.00           H
ATOM    930 HD22 LEU A  69      46.090  66.620  42.530  1.00  0.00           H
ATOM    931 HD23 LEU A  69      46.190  65.490  43.950  1.00  0.00           H
ATOM    932  C   LEU A  69      48.410  62.090  41.770  1.00  0.00           C
ATOM    933  O   LEU A  69      49.580  62.150  42.140  1.00  0.00           O
ATOM    934  N   VAL A  70      47.730  60.960  41.960  1.00  0.00           N
ATOM    935  H   VAL A  70      46.780  60.930  41.630  1.00  0.00           H
ATOM    936  CA  VAL A  70      48.200  59.740  42.590  1.00  0.00           C
ATOM    937  HA  VAL A  70      48.910  59.960  43.380  1.00  0.00           H
ATOM    938  CB  VAL A  70      47.000  58.980  43.150  1.00  0.00           C
ATOM    939  HB  VAL A  70      46.050  59.180  42.650  1.00  0.00           H
ATOM    940  CG1 VAL A  70      47.220  57.470  43.210  1.00  0.00           C
ATOM    941 HG11 VAL A  70      47.570  57.170  42.220  1.00  0.00           H
ATOM    942 HG12 VAL A  70      47.940  57.260  44.000  1.00  0.00           H
ATOM    943 HG13 VAL A  70      46.230  57.020  43.240  1.00  0.00           H
ATOM    944  CG2 VAL A  70      46.760  59.460  44.590  1.00  0.00           C
ATOM    945 HG21 VAL A  70      46.660  60.540  44.500  1.00  0.00           H
ATOM    946 HG22 VAL A  70      45.840  59.060  45.010  1.00  0.00           H
ATOM    947 HG23 VAL A  70      47.650  59.390  45.220  1.00  0.00           H
ATOM    948  C   VAL A  70      49.080  58.960  41.620  1.00  0.00           C
ATOM    949  O   VAL A  70      50.070  58.390  42.060  1.00  0.00           O
ATOM    950  N   ASP A  71      48.730  58.960  40.330  1.00  0.00           N
ATOM    951  H   ASP A  71      47.840  59.420  40.210  1.00  0.00           H
ATOM    952  CA  ASP A  71      49.450  58.470  39.170  1.00  0.00           C
ATOM    953  HA  ASP A  71      49.690  57.410  39.290  1.00  0.00           H
ATOM    954  CB  ASP A  71      48.680  58.600  37.860  1.00  0.00           C
ATOM    955  HB1 ASP A  71      49.360  58.810  37.040  1.00  0.00           H
ATOM    956  HB2 ASP A  71      47.920  59.390  37.940  1.00  0.00           H
ATOM    957  CG  ASP A  71      47.920  57.360  37.420  1.00  0.00           C
ATOM    958  OD1 ASP A  71      48.000  56.310  38.090  1.00  0.00           O
ATOM    959  OD2 ASP A  71      47.180  57.330  36.420  1.00  0.00           O
ATOM    960  C   ASP A  71      50.820  59.110  39.030  1.00  0.00           C
ATOM    961  O   ASP A  71      51.800  58.390  39.240  1.00  0.00           O
ATOM    962  N   ILE A  72      50.930  60.400  38.690  1.00  0.00           N
ATOM    963  H   ILE A  72      50.110  60.970  38.600  1.00  0.00           H
ATOM    964  CA  ILE A  72      52.180  61.090  38.420  1.00  0.00           C
ATOM    965  HA  ILE A  72      52.720  60.600  37.610  1.00  0.00           H
ATOM    966  CB  ILE A  72      51.960  62.530  37.970  1.00  0.00           C
ATOM    967  HB  ILE A  72      52.850  63.040  37.610  1.00  0.00           H
ATOM    968  CG2 ILE A  72      50.980  62.530  36.800  1.00  0.00           C
ATOM    969 HG21 ILE A  72      49.960  62.440  37.170  1.00  0.00           H
ATOM    970 HG22 ILE A  72      51.110  63.430  36.200  1.00  0.00           H
ATOM    971 HG23 ILE A  72      51.230  61.800  36.030  1.00  0.00           H
ATOM    972  CG1 ILE A  72      51.510  63.380  39.150  1.00  0.00           C
ATOM    973 HG11 ILE A  72      52.240  63.460  39.960  1.00  0.00           H
ATOM    974 HG12 ILE A  72      50.550  63.070  39.570  1.00  0.00           H
ATOM    975  CD  ILE A  72      51.290  64.830  38.730  1.00  0.00           C
ATOM    976  HD1 ILE A  72      51.320  65.470  39.610  1.00  0.00           H
ATOM    977  HD2 ILE A  72      52.060  65.080  37.990  1.00  0.00           H
ATOM    978  HD3 ILE A  72      50.340  64.940  38.220  1.00  0.00           H
ATOM    979  C   ILE A  72      53.190  60.980  39.560  1.00  0.00           C
ATOM    980  O   ILE A  72      54.360  60.750  39.290  1.00  0.00           O
ATOM    981  N   ARG A  73      52.670  61.050  40.790  1.00  0.00           N
ATOM    982  H   ARG A  73      51.720  61.390  40.820  1.00  0.00           H
ATOM    983  CA  ARG A  73      53.440  60.900  42.010  1.00  0.00           C
ATOM    984  HA  ARG A  73      54.270  61.600  42.070  1.00  0.00           H
ATOM    985  CB  ARG A  73      52.500  61.230  43.170  1.00  0.00           C
ATOM    986  HB1 ARG A  73      51.560  60.710  42.970  1.00  0.00           H
ATOM    987  HB2 ARG A  73      52.320  62.300  43.120  1.00  0.00           H
ATOM    988  CG  ARG A  73      53.100  60.900  44.530  1.00  0.00           C
ATOM    989  HG1 ARG A  73      54.130  61.260  44.560  1.00  0.00           H
ATOM    990  HG2 ARG A  73      53.140  59.830  44.740  1.00  0.00           H
ATOM    991  CD  ARG A  73      52.220  61.610  45.570  1.00  0.00           C
ATOM    992  HD1 ARG A  73      51.180  61.300  45.540  1.00  0.00           H
ATOM    993  HD2 ARG A  73      52.360  62.670  45.370  1.00  0.00           H
ATOM    994  NE  ARG A  73      52.670  61.300  46.930  1.00  0.00           N
ATOM    995  HE  ARG A  73      52.210  60.540  47.390  1.00  0.00           H
ATOM    996  CZ  ARG A  73      53.770  61.750  47.550  1.00  0.00           C
ATOM    997  NH1 ARG A  73      54.680  62.490  46.910  1.00  0.00           N
ATOM    998 HH11 ARG A  73      54.480  63.010  46.060  1.00  0.00           H
ATOM    999 HH12 ARG A  73      55.530  62.760  47.380  1.00  0.00           H
ATOM   1000  NH2 ARG A  73      53.900  61.540  48.870  1.00  0.00           N
ATOM   1001 HH21 ARG A  73      53.250  60.990  49.420  1.00  0.00           H
ATOM   1002 HH22 ARG A  73      54.560  62.070  49.420  1.00  0.00           H
ATOM   1003  C   ARG A  73      54.120  59.550  42.150  1.00  0.00           C
ATOM   1004  O   ARG A  73      55.160  59.500  42.800  1.00  0.00           O
ATOM   1005  N   LYS A  74      53.620  58.450  41.580  1.00  0.00           N
ATOM   1006  H   LYS A  74      52.810  58.580  40.990  1.00  0.00           H
ATOM   1007  CA  LYS A  74      54.170  57.130  41.820  1.00  0.00           C
ATOM   1008  HA  LYS A  74      54.010  56.720  42.820  1.00  0.00           H
ATOM   1009  CB  LYS A  74      53.510  56.120  40.880  1.00  0.00           C
ATOM   1010  HB1 LYS A  74      54.170  55.260  40.760  1.00  0.00           H
ATOM   1011  HB2 LYS A  74      53.410  56.570  39.890  1.00  0.00           H
ATOM   1012  CG  LYS A  74      52.140  55.700  41.400  1.00  0.00           C
ATOM   1013  HG1 LYS A  74      51.530  56.540  41.740  1.00  0.00           H
ATOM   1014  HG2 LYS A  74      52.280  55.030  42.250  1.00  0.00           H
ATOM   1015  CD  LYS A  74      51.320  54.910  40.390  1.00  0.00           C
ATOM   1016  HD1 LYS A  74      51.860  53.980  40.200  1.00  0.00           H
ATOM   1017  HD2 LYS A  74      51.330  55.520  39.490  1.00  0.00           H
ATOM   1018  CE  LYS A  74      49.900  54.710  40.910  1.00  0.00           C
ATOM   1019  HE1 LYS A  74      49.570  55.550  41.530  1.00  0.00           H
ATOM   1020  HE2 LYS A  74      49.800  53.830  41.540  1.00  0.00           H
ATOM   1021  NZ  LYS A  74      48.880  54.550  39.870  1.00  0.00           N
ATOM   1022  HZ1 LYS A  74      47.990  54.360  40.300  1.00  0.00           H
ATOM   1023  HZ2 LYS A  74      48.830  55.400  39.330  1.00  0.00           H
ATOM   1024  HZ3 LYS A  74      49.190  53.780  39.290  1.00  0.00           H
ATOM   1025  C   LYS A  74      55.680  57.170  41.610  1.00  0.00           C
ATOM   1026  O   LYS A  74      56.390  56.440  42.290  1.00  0.00           O
ATOM   1027  N   SER A  75      56.190  57.870  40.590  1.00  0.00           N
ATOM   1028  H   SER A  75      55.540  58.420  40.050  1.00  0.00           H
ATOM   1029  CA  SER A  75      57.560  57.820  40.140  1.00  0.00           C
ATOM   1030  HA  SER A  75      58.260  57.790  40.980  1.00  0.00           H
ATOM   1031  CB  SER A  75      57.890  56.560  39.350  1.00  0.00           C
ATOM   1032  HB1 SER A  75      57.530  55.730  39.960  1.00  0.00           H
ATOM   1033  HB2 SER A  75      58.940  56.610  39.060  1.00  0.00           H
ATOM   1034  OG  SER A  75      57.180  56.500  38.140  1.00  0.00           O
ATOM   1035  HG  SER A  75      56.550  55.790  38.310  1.00  0.00           H
ATOM   1036  C   SER A  75      58.060  59.060  39.410  1.00  0.00           C
ATOM   1037  O   SER A  75      59.150  59.020  38.840  1.00  0.00           O
ATOM   1038  N   GLY A  76      57.280  60.130  39.250  1.00  0.00           N
ATOM   1039  H   GLY A  76      56.330  60.140  39.580  1.00  0.00           H
ATOM   1040  CA  GLY A  76      57.650  61.330  38.510  1.00  0.00           C
ATOM   1041  HA1 GLY A  76      58.670  61.620  38.760  1.00  0.00           H
ATOM   1042  HA2 GLY A  76      56.960  62.120  38.820  1.00  0.00           H
ATOM   1043  C   GLY A  76      57.520  61.110  37.010  1.00  0.00           C
ATOM   1044  O   GLY A  76      57.380  62.090  36.270  1.00  0.00           O
ATOM   1045  N   LEU A  77      57.500  59.860  36.560  1.00  0.00           N
ATOM   1046  H   LEU A  77      57.700  59.110  37.210  1.00  0.00           H
ATOM   1047  CA  LEU A  77      57.210  59.450  35.200  1.00  0.00           C
ATOM   1048  HA  LEU A  77      57.430  60.320  34.580  1.00  0.00           H
ATOM   1049  CB  LEU A  77      58.170  58.360  34.720  1.00  0.00           C
ATOM   1050  HB1 LEU A  77      58.270  57.680  35.560  1.00  0.00           H
ATOM   1051  HB2 LEU A  77      59.130  58.870  34.580  1.00  0.00           H
ATOM   1052  CG  LEU A  77      57.900  57.660  33.390  1.00  0.00           C
ATOM   1053  HG  LEU A  77      56.890  57.270  33.500  1.00  0.00           H
ATOM   1054  CD1 LEU A  77      57.820  58.520  32.130  1.00  0.00           C
ATOM   1055 HD11 LEU A  77      57.220  57.970  31.410  1.00  0.00           H
ATOM   1056 HD12 LEU A  77      57.380  59.500  32.290  1.00  0.00           H
ATOM   1057 HD13 LEU A  77      58.840  58.560  31.760  1.00  0.00           H
ATOM   1058  CD2 LEU A  77      58.890  56.510  33.230  1.00  0.00           C
ATOM   1059 HD21 LEU A  77      58.770  56.080  32.230  1.00  0.00           H
ATOM   1060 HD22 LEU A  77      59.900  56.850  33.430  1.00  0.00           H
ATOM   1061 HD23 LEU A  77      58.690  55.810  34.050  1.00  0.00           H
ATOM   1062  C   LEU A  77      55.770  59.070  34.920  1.00  0.00           C
ATOM   1063  O   LEU A  77      55.230  58.200  35.620  1.00  0.00           O
ATOM   1064  N   PHE A  78      55.120  59.600  33.880  1.00  0.00           N
ATOM   1065  H   PHE A  78      55.570  60.220  33.230  1.00  0.00           H
ATOM   1066  CA  PHE A  78      53.810  59.160  33.440  1.00  0.00           C
ATOM   1067  HA  PHE A  78      53.550  58.160  33.790  1.00  0.00           H
ATOM   1068  CB  PHE A  78      52.730  60.020  34.080  1.00  0.00           C
ATOM   1069  HB1 PHE A  78      52.890  59.890  35.150  1.00  0.00           H
ATOM   1070  HB2 PHE A  78      51.730  59.680  33.810  1.00  0.00           H
ATOM   1071  CG  PHE A  78      52.850  61.500  33.830  1.00  0.00           C
ATOM   1072  CD1 PHE A  78      53.610  62.340  34.660  1.00  0.00           C
ATOM   1073  HD1 PHE A  78      54.300  61.800  35.300  1.00  0.00           H
ATOM   1074  CE1 PHE A  78      53.500  63.730  34.700  1.00  0.00           C
ATOM   1075  HE1 PHE A  78      53.990  64.370  35.420  1.00  0.00           H
ATOM   1076  CZ  PHE A  78      52.680  64.300  33.710  1.00  0.00           C
ATOM   1077  HZ  PHE A  78      52.610  65.340  33.440  1.00  0.00           H
ATOM   1078  CE2 PHE A  78      51.830  63.520  32.920  1.00  0.00           C
ATOM   1079  HE2 PHE A  78      51.050  63.910  32.290  1.00  0.00           H
ATOM   1080  CD2 PHE A  78      51.940  62.130  32.970  1.00  0.00           C
ATOM   1081  HD2 PHE A  78      51.230  61.470  32.500  1.00  0.00           H
ATOM   1082  C   PHE A  78      53.780  59.160  31.920  1.00  0.00           C
ATOM   1083  O   PHE A  78      54.170  60.120  31.260  1.00  0.00           O
ATOM   1084  N   TYR A  79      53.300  58.080  31.300  1.00  0.00           N
ATOM   1085  H   TYR A  79      53.180  57.210  31.810  1.00  0.00           H
ATOM   1086  CA  TYR A  79      53.030  58.030  29.880  1.00  0.00           C
ATOM   1087  HA  TYR A  79      53.800  58.560  29.310  1.00  0.00           H
ATOM   1088  CB  TYR A  79      52.880  56.610  29.350  1.00  0.00           C
ATOM   1089  HB1 TYR A  79      52.290  56.440  28.450  1.00  0.00           H
ATOM   1090  HB2 TYR A  79      52.410  55.980  30.110  1.00  0.00           H
ATOM   1091  CG  TYR A  79      54.230  56.020  28.990  1.00  0.00           C
ATOM   1092  CD1 TYR A  79      54.580  55.930  27.640  1.00  0.00           C
ATOM   1093  HD1 TYR A  79      53.850  56.100  26.860  1.00  0.00           H
ATOM   1094  CE1 TYR A  79      55.810  55.360  27.300  1.00  0.00           C
ATOM   1095  HE1 TYR A  79      56.130  55.330  26.270  1.00  0.00           H
ATOM   1096  CZ  TYR A  79      56.720  55.030  28.320  1.00  0.00           C
ATOM   1097  OH  TYR A  79      57.980  54.630  27.980  1.00  0.00           O
ATOM   1098  HH  TYR A  79      57.940  54.130  27.160  1.00  0.00           H
ATOM   1099  CE2 TYR A  79      56.390  55.280  29.660  1.00  0.00           C
ATOM   1100  HE2 TYR A  79      57.090  55.170  30.470  1.00  0.00           H
ATOM   1101  CD2 TYR A  79      55.100  55.690  30.030  1.00  0.00           C
ATOM   1102  HD2 TYR A  79      54.840  55.960  31.050  1.00  0.00           H
ATOM   1103  C   TYR A  79      51.720  58.670  29.450  1.00  0.00           C
ATOM   1104  O   TYR A  79      50.710  58.420  30.110  1.00  0.00           O
ATOM   1105  N   ILE A  80      51.650  59.330  28.300  1.00  0.00           N
ATOM   1106  H   ILE A  80      52.460  59.530  27.730  1.00  0.00           H
ATOM   1107  CA  ILE A  80      50.340  59.800  27.900  1.00  0.00           C
ATOM   1108  HA  ILE A  80      49.580  59.580  28.650  1.00  0.00           H
ATOM   1109  CB  ILE A  80      50.230  61.320  27.890  1.00  0.00           C
ATOM   1110  HB  ILE A  80      49.270  61.620  27.480  1.00  0.00           H
ATOM   1111  CG2 ILE A  80      50.340  61.880  29.300  1.00  0.00           C
ATOM   1112 HG21 ILE A  80      51.310  61.650  29.740  1.00  0.00           H
ATOM   1113 HG22 ILE A  80      50.180  62.960  29.270  1.00  0.00           H
ATOM   1114 HG23 ILE A  80      49.620  61.480  30.010  1.00  0.00           H
ATOM   1115  CG1 ILE A  80      51.270  62.010  27.000  1.00  0.00           C
ATOM   1116 HG11 ILE A  80      51.060  61.670  25.990  1.00  0.00           H
ATOM   1117 HG12 ILE A  80      52.250  61.640  27.300  1.00  0.00           H
ATOM   1118  CD  ILE A  80      51.450  63.520  26.880  1.00  0.00           C
ATOM   1119  HD1 ILE A  80      50.520  64.020  26.590  1.00  0.00           H
ATOM   1120  HD2 ILE A  80      51.470  63.770  27.940  1.00  0.00           H
ATOM   1121  HD3 ILE A  80      52.300  63.920  26.330  1.00  0.00           H
ATOM   1122  C   ILE A  80      49.810  59.250  26.580  1.00  0.00           C
ATOM   1123  O   ILE A  80      50.580  59.180  25.620  1.00  0.00           O
ATOM   1124  N   VAL A  81      48.550  58.820  26.530  1.00  0.00           N
ATOM   1125  H   VAL A  81      48.040  58.830  27.400  1.00  0.00           H
ATOM   1126  CA  VAL A  81      47.890  58.220  25.390  1.00  0.00           C
ATOM   1127  HA  VAL A  81      48.590  58.230  24.550  1.00  0.00           H
ATOM   1128  CB  VAL A  81      47.520  56.770  25.680  1.00  0.00           C
ATOM   1129  HB  VAL A  81      47.110  56.380  24.750  1.00  0.00           H
ATOM   1130  CG1 VAL A  81      48.700  55.940  26.200  1.00  0.00           C
ATOM   1131 HG11 VAL A  81      49.110  56.330  27.130  1.00  0.00           H
ATOM   1132 HG12 VAL A  81      48.380  54.900  26.220  1.00  0.00           H
ATOM   1133 HG13 VAL A  81      49.550  56.040  25.520  1.00  0.00           H
ATOM   1134  CG2 VAL A  81      46.380  56.700  26.690  1.00  0.00           C
ATOM   1135 HG21 VAL A  81      46.660  57.060  27.680  1.00  0.00           H
ATOM   1136 HG22 VAL A  81      45.510  57.210  26.280  1.00  0.00           H
ATOM   1137 HG23 VAL A  81      45.980  55.680  26.720  1.00  0.00           H
ATOM   1138  C   VAL A  81      46.850  59.230  24.890  1.00  0.00           C
ATOM   1139  O   VAL A  81      46.400  60.080  25.650  1.00  0.00           O
ATOM   1140  N   ASN A  82      46.460  59.070  23.620  1.00  0.00           N
ATOM   1141  H   ASN A  82      46.990  58.400  23.090  1.00  0.00           H
ATOM   1142  CA  ASN A  82      45.520  59.900  22.910  1.00  0.00           C
ATOM   1143  HA  ASN A  82      45.690  59.580  21.880  1.00  0.00           H
ATOM   1144  CB  ASN A  82      44.100  59.580  23.390  1.00  0.00           C
ATOM   1145  HB1 ASN A  82      43.330  60.180  22.910  1.00  0.00           H
ATOM   1146  HB2 ASN A  82      43.950  59.930  24.410  1.00  0.00           H
ATOM   1147  CG  ASN A  82      43.670  58.130  23.280  1.00  0.00           C
ATOM   1148  OD1 ASN A  82      43.550  57.620  22.160  1.00  0.00           O
ATOM   1149  ND2 ASN A  82      43.590  57.420  24.410  1.00  0.00           N
ATOM   1150 HD21 ASN A  82      43.400  57.930  25.260  1.00  0.00           H
ATOM   1151 HD22 ASN A  82      43.230  56.480  24.380  1.00  0.00           H
ATOM   1152  C   ASN A  82      45.830  61.390  22.880  1.00  0.00           C
ATOM   1153  O   ASN A  82      44.920  62.210  22.960  1.00  0.00           O
ATOM   1154  N   HIE A  83      47.120  61.720  22.960  1.00  0.00           N
ATOM   1155  H   HIE A  83      47.820  60.990  23.030  1.00  0.00           H
ATOM   1156  CA  HIE A  83      47.610  63.080  23.030  1.00  0.00           C
ATOM   1157  HA  HIE A  83      47.240  63.670  23.860  1.00  0.00           H
ATOM   1158  CB  HIE A  83      49.100  62.920  23.330  1.00  0.00           C
ATOM   1159  HB1 HIE A  83      49.280  62.520  24.320  1.00  0.00           H
ATOM   1160  HB2 HIE A  83      49.520  63.910  23.480  1.00  0.00           H
ATOM   1161  CG  HIE A  83      49.960  62.170  22.340  1.00  0.00           C
ATOM   1162  ND1 HIE A  83      50.260  62.640  21.060  1.00  0.00           N
ATOM   1163  CE1 HIE A  83      51.290  61.930  20.600  1.00  0.00           C
ATOM   1164  HE1 HIE A  83      51.910  62.190  19.750  1.00  0.00           H
ATOM   1165  NE2 HIE A  83      51.690  61.070  21.560  1.00  0.00           N
ATOM   1166  HE2 HIE A  83      52.580  60.650  21.350  1.00  0.00           H
ATOM   1167  CD2 HIE A  83      50.860  61.190  22.660  1.00  0.00           C
ATOM   1168  HD2 HIE A  83      51.030  60.820  23.660  1.00  0.00           H
ATOM   1169  C   HIE A  83      47.390  63.850  21.740  1.00  0.00           C
ATOM   1170  O   HIE A  83      47.400  65.070  21.860  1.00  0.00           O
ATOM   1171  N   GLY A  84      47.090  63.280  20.570  1.00  0.00           N
ATOM   1172  H   GLY A  84      47.030  62.270  20.560  1.00  0.00           H
ATOM   1173  CA  GLY A  84      46.600  64.060  19.450  1.00  0.00           C
ATOM   1174  HA1 GLY A  84      46.350  65.090  19.700  1.00  0.00           H
ATOM   1175  HA2 GLY A  84      45.750  63.610  18.940  1.00  0.00           H
ATOM   1176  C   GLY A  84      47.620  64.400  18.370  1.00  0.00           C
ATOM   1177  O   GLY A  84      47.110  64.750  17.310  1.00  0.00           O
ATOM   1178  N   VAL A  85      48.920  64.190  18.610  1.00  0.00           N
ATOM   1179  H   VAL A  85      49.290  63.690  19.400  1.00  0.00           H
ATOM   1180  CA  VAL A  85      49.860  64.380  17.520  1.00  0.00           C
ATOM   1181  HA  VAL A  85      49.430  65.120  16.850  1.00  0.00           H
ATOM   1182  CB  VAL A  85      51.180  64.920  18.050  1.00  0.00           C
ATOM   1183  HB  VAL A  85      51.790  64.070  18.370  1.00  0.00           H
ATOM   1184  CG1 VAL A  85      51.990  65.530  16.910  1.00  0.00           C
ATOM   1185 HG11 VAL A  85      52.410  64.750  16.270  1.00  0.00           H
ATOM   1186 HG12 VAL A  85      51.380  66.240  16.350  1.00  0.00           H
ATOM   1187 HG13 VAL A  85      52.760  66.240  17.240  1.00  0.00           H
ATOM   1188  CG2 VAL A  85      51.080  66.030  19.090  1.00  0.00           C
ATOM   1189 HG21 VAL A  85      50.750  66.930  18.580  1.00  0.00           H
ATOM   1190 HG22 VAL A  85      50.320  65.810  19.830  1.00  0.00           H
ATOM   1191 HG23 VAL A  85      52.060  66.220  19.520  1.00  0.00           H
ATOM   1192  C   VAL A  85      50.110  63.080  16.770  1.00  0.00           C
ATOM   1193  O   VAL A  85      50.130  61.980  17.340  1.00  0.00           O
ATOM   1194  N   PRO A  86      50.240  63.090  15.440  1.00  0.00           N
ATOM   1195  CD  PRO A  86      49.840  64.200  14.590  1.00  0.00           C
ATOM   1196  HD1 PRO A  86      50.530  65.010  14.820  1.00  0.00           H
ATOM   1197  HD2 PRO A  86      48.810  64.500  14.740  1.00  0.00           H
ATOM   1198  CG  PRO A  86      50.090  63.660  13.180  1.00  0.00           C
ATOM   1199  HG1 PRO A  86      51.110  63.810  12.810  1.00  0.00           H
ATOM   1200  HG2 PRO A  86      49.440  64.100  12.430  1.00  0.00           H
ATOM   1201  CB  PRO A  86      49.750  62.180  13.340  1.00  0.00           C
ATOM   1202  HB1 PRO A  86      50.090  61.560  12.510  1.00  0.00           H
ATOM   1203  HB2 PRO A  86      48.680  62.050  13.490  1.00  0.00           H
ATOM   1204  CA  PRO A  86      50.410  61.880  14.670  1.00  0.00           C
ATOM   1205  HA  PRO A  86      49.860  61.060  15.130  1.00  0.00           H
ATOM   1206  C   PRO A  86      51.900  61.530  14.660  1.00  0.00           C
ATOM   1207  O   PRO A  86      52.730  62.410  14.870  1.00  0.00           O
ATOM   1208  N   GLU A  87      52.200  60.240  14.470  1.00  0.00           N
ATOM   1209  H   GLU A  87      51.480  59.590  14.200  1.00  0.00           H
ATOM   1210  CA  GLU A  87      53.570  59.770  14.560  1.00  0.00           C
ATOM   1211  HA  GLU A  87      53.990  60.080  15.520  1.00  0.00           H
ATOM   1212  CB  GLU A  87      53.490  58.260  14.420  1.00  0.00           C
ATOM   1213  HB1 GLU A  87      53.000  58.110  13.450  1.00  0.00           H
ATOM   1214  HB2 GLU A  87      52.850  57.740  15.140  1.00  0.00           H
ATOM   1215  CG  GLU A  87      54.850  57.580  14.320  1.00  0.00           C
ATOM   1216  HG1 GLU A  87      55.360  57.690  15.270  1.00  0.00           H
ATOM   1217  HG2 GLU A  87      55.470  57.960  13.510  1.00  0.00           H
ATOM   1218  CD  GLU A  87      54.860  56.080  14.030  1.00  0.00           C
ATOM   1219  OE1 GLU A  87      55.460  55.360  14.850  1.00  0.00           O
ATOM   1220  OE2 GLU A  87      54.270  55.750  12.980  1.00  0.00           O
ATOM   1221  C   GLU A  87      54.480  60.300  13.460  1.00  0.00           C
ATOM   1222  O   GLU A  87      55.690  60.450  13.600  1.00  0.00           O
ATOM   1223  N   GLU A  88      53.960  60.690  12.300  1.00  0.00           N
ATOM   1224  H   GLU A  88      53.040  60.360  12.040  1.00  0.00           H
ATOM   1225  CA  GLU A  88      54.670  61.290  11.190  1.00  0.00           C
ATOM   1226  HA  GLU A  88      55.500  60.660  10.870  1.00  0.00           H
ATOM   1227  CB  GLU A  88      53.750  61.440   9.980  1.00  0.00           C
ATOM   1228  HB1 GLU A  88      53.200  60.500   9.940  1.00  0.00           H
ATOM   1229  HB2 GLU A  88      54.330  61.640   9.080  1.00  0.00           H
ATOM   1230  CG  GLU A  88      52.750  62.590  10.120  1.00  0.00           C
ATOM   1231  HG1 GLU A  88      53.260  63.550  10.020  1.00  0.00           H
ATOM   1232  HG2 GLU A  88      52.200  62.580  11.060  1.00  0.00           H
ATOM   1233  CD  GLU A  88      51.660  62.470   9.070  1.00  0.00           C
ATOM   1234  OE1 GLU A  88      51.520  61.370   8.490  1.00  0.00           O
ATOM   1235  OE2 GLU A  88      50.900  63.440   8.870  1.00  0.00           O
ATOM   1236  C   GLU A  88      55.320  62.600  11.600  1.00  0.00           C
ATOM   1237  O   GLU A  88      56.470  62.870  11.250  1.00  0.00           O
ATOM   1238  N   VAL A  89      54.770  63.390  12.520  1.00  0.00           N
ATOM   1239  H   VAL A  89      53.920  63.110  12.970  1.00  0.00           H
ATOM   1240  CA  VAL A  89      55.490  64.520  13.070  1.00  0.00           C
ATOM   1241  HA  VAL A  89      55.790  65.170  12.240  1.00  0.00           H
ATOM   1242  CB  VAL A  89      54.630  65.320  14.050  1.00  0.00           C
ATOM   1243  HB  VAL A  89      54.250  64.670  14.840  1.00  0.00           H
ATOM   1244  CG1 VAL A  89      55.260  66.450  14.850  1.00  0.00           C
ATOM   1245 HG11 VAL A  89      55.970  66.000  15.540  1.00  0.00           H
ATOM   1246 HG12 VAL A  89      55.720  67.120  14.120  1.00  0.00           H
ATOM   1247 HG13 VAL A  89      54.430  66.890  15.390  1.00  0.00           H
ATOM   1248  CG2 VAL A  89      53.380  65.880  13.360  1.00  0.00           C
ATOM   1249 HG21 VAL A  89      52.890  65.250  12.630  1.00  0.00           H
ATOM   1250 HG22 VAL A  89      52.570  66.120  14.040  1.00  0.00           H
ATOM   1251 HG23 VAL A  89      53.740  66.810  12.920  1.00  0.00           H
ATOM   1252  C   VAL A  89      56.860  64.150  13.630  1.00  0.00           C
ATOM   1253  O   VAL A  89      57.840  64.850  13.400  1.00  0.00           O
ATOM   1254  N   SER A  90      56.910  63.090  14.440  1.00  0.00           N
ATOM   1255  H   SER A  90      56.080  62.530  14.560  1.00  0.00           H
ATOM   1256  CA  SER A  90      58.140  62.600  15.020  1.00  0.00           C
ATOM   1257  HA  SER A  90      58.670  63.460  15.440  1.00  0.00           H
ATOM   1258  CB  SER A  90      57.890  61.560  16.110  1.00  0.00           C
ATOM   1259  HB1 SER A  90      58.810  61.080  16.440  1.00  0.00           H
ATOM   1260  HB2 SER A  90      57.230  60.800  15.700  1.00  0.00           H
ATOM   1261  OG  SER A  90      57.260  62.140  17.230  1.00  0.00           O
ATOM   1262  HG  SER A  90      56.320  62.280  17.100  1.00  0.00           H
ATOM   1263  C   SER A  90      59.070  61.980  13.980  1.00  0.00           C
ATOM   1264  O   SER A  90      60.270  62.200  14.160  1.00  0.00           O
ATOM   1265  N   ILE A  91      58.650  61.220  12.970  1.00  0.00           N
ATOM   1266  H   ILE A  91      57.650  61.110  12.900  1.00  0.00           H
ATOM   1267  CA  ILE A  91      59.520  60.600  11.990  1.00  0.00           C
ATOM   1268  HA  ILE A  91      60.270  60.040  12.550  1.00  0.00           H
ATOM   1269  CB  ILE A  91      58.690  59.570  11.230  1.00  0.00           C
ATOM   1270  HB  ILE A  91      57.900  60.060  10.660  1.00  0.00           H
ATOM   1271  CG2 ILE A  91      59.510  59.000  10.070  1.00  0.00           C
ATOM   1272 HG21 ILE A  91      59.800  59.810   9.410  1.00  0.00           H
ATOM   1273 HG22 ILE A  91      60.390  58.530  10.510  1.00  0.00           H
ATOM   1274 HG23 ILE A  91      58.850  58.290   9.570  1.00  0.00           H
ATOM   1275  CG1 ILE A  91      58.030  58.420  12.000  1.00  0.00           C
ATOM   1276 HG11 ILE A  91      57.510  57.740  11.330  1.00  0.00           H
ATOM   1277 HG12 ILE A  91      57.350  58.900  12.700  1.00  0.00           H
ATOM   1278  CD  ILE A  91      59.010  57.550  12.780  1.00  0.00           C
ATOM   1279  HD1 ILE A  91      59.790  57.230  12.090  1.00  0.00           H
ATOM   1280  HD2 ILE A  91      59.370  58.090  13.660  1.00  0.00           H
ATOM   1281  HD3 ILE A  91      58.520  56.640  13.100  1.00  0.00           H
ATOM   1282  C   ILE A  91      60.290  61.660  11.210  1.00  0.00           C
ATOM   1283  O   ILE A  91      61.520  61.620  11.180  1.00  0.00           O
ATOM   1284  N   ASN A  92      59.520  62.600  10.670  1.00  0.00           N
ATOM   1285  H   ASN A  92      58.510  62.570  10.650  1.00  0.00           H
ATOM   1286  CA  ASN A  92      60.120  63.690   9.930  1.00  0.00           C
ATOM   1287  HA  ASN A  92      60.540  63.340   8.990  1.00  0.00           H
ATOM   1288  CB  ASN A  92      59.000  64.640   9.500  1.00  0.00           C
ATOM   1289  HB1 ASN A  92      59.570  65.410   8.980  1.00  0.00           H
ATOM   1290  HB2 ASN A  92      58.620  65.150  10.380  1.00  0.00           H
ATOM   1291  CG  ASN A  92      57.870  64.150   8.620  1.00  0.00           C
ATOM   1292  OD1 ASN A  92      57.790  63.050   8.080  1.00  0.00           O
ATOM   1293  ND2 ASN A  92      56.860  65.030   8.620  1.00  0.00           N
ATOM   1294 HD21 ASN A  92      56.930  65.990   8.920  1.00  0.00           H
ATOM   1295 HD22 ASN A  92      56.010  64.720   8.170  1.00  0.00           H
ATOM   1296  C   ASN A  92      61.200  64.450  10.690  1.00  0.00           C
ATOM   1297  O   ASN A  92      62.080  65.000  10.030  1.00  0.00           O
ATOM   1298  N   VAL A  93      61.200  64.530  12.030  1.00  0.00           N
ATOM   1299  H   VAL A  93      60.420  64.150  12.540  1.00  0.00           H
ATOM   1300  CA  VAL A  93      62.230  65.160  12.810  1.00  0.00           C
ATOM   1301  HA  VAL A  93      62.630  66.030  12.280  1.00  0.00           H
ATOM   1302  CB  VAL A  93      61.590  65.610  14.120  1.00  0.00           C
ATOM   1303  HB  VAL A  93      61.010  64.770  14.510  1.00  0.00           H
ATOM   1304  CG1 VAL A  93      62.470  66.200  15.220  1.00  0.00           C
ATOM   1305 HG11 VAL A  93      61.890  66.560  16.070  1.00  0.00           H
ATOM   1306 HG12 VAL A  93      63.020  65.350  15.600  1.00  0.00           H
ATOM   1307 HG13 VAL A  93      63.170  66.950  14.860  1.00  0.00           H
ATOM   1308  CG2 VAL A  93      60.500  66.640  13.820  1.00  0.00           C
ATOM   1309 HG21 VAL A  93      59.740  66.230  13.170  1.00  0.00           H
ATOM   1310 HG22 VAL A  93      60.040  67.070  14.710  1.00  0.00           H
ATOM   1311 HG23 VAL A  93      61.060  67.480  13.400  1.00  0.00           H
ATOM   1312  C   VAL A  93      63.400  64.220  13.080  1.00  0.00           C
ATOM   1313  O   VAL A  93      64.520  64.730  13.110  1.00  0.00           O
ATOM   1314  N   TYR A  94      63.270  62.890  13.160  1.00  0.00           N
ATOM   1315  H   TYR A  94      62.330  62.520  13.220  1.00  0.00           H
ATOM   1316  CA  TYR A  94      64.360  61.930  13.220  1.00  0.00           C
ATOM   1317  HA  TYR A  94      65.070  62.260  13.970  1.00  0.00           H
ATOM   1318  CB  TYR A  94      63.820  60.570  13.650  1.00  0.00           C
ATOM   1319  HB1 TYR A  94      64.620  59.830  13.590  1.00  0.00           H
ATOM   1320  HB2 TYR A  94      62.940  60.190  13.130  1.00  0.00           H
ATOM   1321  CG  TYR A  94      63.460  60.470  15.110  1.00  0.00           C
ATOM   1322  CD1 TYR A  94      64.270  61.060  16.090  1.00  0.00           C
ATOM   1323  HD1 TYR A  94      65.180  61.560  15.800  1.00  0.00           H
ATOM   1324  CE1 TYR A  94      64.020  60.860  17.450  1.00  0.00           C
ATOM   1325  HE1 TYR A  94      64.690  61.280  18.180  1.00  0.00           H
ATOM   1326  CZ  TYR A  94      62.970  59.990  17.800  1.00  0.00           C
ATOM   1327  OH  TYR A  94      62.720  59.860  19.140  1.00  0.00           O
ATOM   1328  HH  TYR A  94      61.840  59.540  19.340  1.00  0.00           H
ATOM   1329  CE2 TYR A  94      62.100  59.420  16.860  1.00  0.00           C
ATOM   1330  HE2 TYR A  94      61.230  58.840  17.150  1.00  0.00           H
ATOM   1331  CD2 TYR A  94      62.390  59.670  15.520  1.00  0.00           C
ATOM   1332  HD2 TYR A  94      61.780  59.200  14.750  1.00  0.00           H
ATOM   1333  C   TYR A  94      65.010  61.850  11.850  1.00  0.00           C
ATOM   1334  O   TYR A  94      66.200  62.140  11.750  1.00  0.00           O
ATOM   1335  N   ASN A  95      64.230  61.770  10.760  1.00  0.00           N
ATOM   1336  H   ASN A  95      63.250  61.670  10.950  1.00  0.00           H
ATOM   1337  CA  ASN A  95      64.760  61.590   9.420  1.00  0.00           C
ATOM   1338  HA  ASN A  95      65.510  60.810   9.500  1.00  0.00           H
ATOM   1339  CB  ASN A  95      63.650  61.160   8.470  1.00  0.00           C
ATOM   1340  HB1 ASN A  95      63.940  61.380   7.440  1.00  0.00           H
ATOM   1341  HB2 ASN A  95      62.680  61.630   8.580  1.00  0.00           H
ATOM   1342  CG  ASN A  95      63.480  59.660   8.700  1.00  0.00           C
ATOM   1343  OD1 ASN A  95      64.120  58.970   9.490  1.00  0.00           O
ATOM   1344  ND2 ASN A  95      62.390  59.200   8.100  1.00  0.00           N
ATOM   1345 HD21 ASN A  95      61.920  59.800   7.430  1.00  0.00           H
ATOM   1346 HD22 ASN A  95      62.040  58.310   8.420  1.00  0.00           H
ATOM   1347  C   ASN A  95      65.510  62.870   9.060  1.00  0.00           C
ATOM   1348  O   ASN A  95      66.530  62.720   8.390  1.00  0.00           O
ATOM   1349  N   ALA A  96      65.040  64.080   9.340  1.00  0.00           N
ATOM   1350  H   ALA A  96      64.340  64.180  10.070  1.00  0.00           H
ATOM   1351  CA  ALA A  96      65.700  65.280   8.850  1.00  0.00           C
ATOM   1352  HA  ALA A  96      65.890  65.170   7.790  1.00  0.00           H
ATOM   1353  CB  ALA A  96      64.910  66.520   9.260  1.00  0.00           C
ATOM   1354  HB1 ALA A  96      63.950  66.630   8.750  1.00  0.00           H
ATOM   1355  HB2 ALA A  96      64.780  66.490  10.340  1.00  0.00           H
ATOM   1356  HB3 ALA A  96      65.430  67.430   8.960  1.00  0.00           H
ATOM   1357  C   ALA A  96      67.070  65.390   9.510  1.00  0.00           C
ATOM   1358  O   ALA A  96      68.020  66.020   9.080  1.00  0.00           O
ATOM   1359  N   PHE A  97      67.160  64.990  10.780  1.00  0.00           N
ATOM   1360  H   PHE A  97      66.360  64.660  11.310  1.00  0.00           H
ATOM   1361  CA  PHE A  97      68.400  65.170  11.500  1.00  0.00           C
ATOM   1362  HA  PHE A  97      68.900  66.090  11.170  1.00  0.00           H
ATOM   1363  CB  PHE A  97      68.060  65.350  12.980  1.00  0.00           C
ATOM   1364  HB1 PHE A  97      67.410  64.500  13.180  1.00  0.00           H
ATOM   1365  HB2 PHE A  97      67.600  66.340  13.030  1.00  0.00           H
ATOM   1366  CG  PHE A  97      69.230  65.520  13.910  1.00  0.00           C
ATOM   1367  CD1 PHE A  97      69.440  64.850  15.120  1.00  0.00           C
ATOM   1368  HD1 PHE A  97      68.790  64.030  15.390  1.00  0.00           H
ATOM   1369  CE1 PHE A  97      70.550  65.140  15.930  1.00  0.00           C
ATOM   1370  HE1 PHE A  97      70.640  64.600  16.860  1.00  0.00           H
ATOM   1371  CZ  PHE A  97      71.530  66.060  15.540  1.00  0.00           C
ATOM   1372  HZ  PHE A  97      72.260  66.350  16.280  1.00  0.00           H
ATOM   1373  CE2 PHE A  97      71.230  66.820  14.400  1.00  0.00           C
ATOM   1374  HE2 PHE A  97      71.930  67.560  14.060  1.00  0.00           H
ATOM   1375  CD2 PHE A  97      70.140  66.520  13.570  1.00  0.00           C
ATOM   1376  HD2 PHE A  97      70.060  67.110  12.660  1.00  0.00           H
ATOM   1377  C   PHE A  97      69.420  64.080  11.210  1.00  0.00           C
ATOM   1378  O   PHE A  97      70.580  64.410  10.960  1.00  0.00           O
ATOM   1379  N   ARG A  98      69.110  62.780  11.190  1.00  0.00           N
ATOM   1380  H   ARG A  98      68.180  62.550  11.540  1.00  0.00           H
ATOM   1381  CA  ARG A  98      69.970  61.760  10.630  1.00  0.00           C
ATOM   1382  HA  ARG A  98      70.820  61.610  11.290  1.00  0.00           H
ATOM   1383  CB  ARG A  98      69.170  60.460  10.570  1.00  0.00           C
ATOM   1384  HB1 ARG A  98      69.780  59.810   9.950  1.00  0.00           H
ATOM   1385  HB2 ARG A  98      68.320  60.670   9.920  1.00  0.00           H
ATOM   1386  CG  ARG A  98      68.810  60.000  11.980  1.00  0.00           C
ATOM   1387  HG1 ARG A  98      68.300  60.860  12.420  1.00  0.00           H
ATOM   1388  HG2 ARG A  98      69.690  59.640  12.510  1.00  0.00           H
ATOM   1389  CD  ARG A  98      67.830  58.850  11.770  1.00  0.00           C
ATOM   1390  HD1 ARG A  98      67.140  59.100  10.970  1.00  0.00           H
ATOM   1391  HD2 ARG A  98      67.270  58.670  12.690  1.00  0.00           H
ATOM   1392  NE  ARG A  98      68.480  57.570  11.470  1.00  0.00           N
ATOM   1393  HE  ARG A  98      68.280  57.130  10.580  1.00  0.00           H
ATOM   1394  CZ  ARG A  98      69.180  56.800  12.310  1.00  0.00           C
ATOM   1395  NH1 ARG A  98      69.530  57.260  13.520  1.00  0.00           N
ATOM   1396 HH11 ARG A  98      69.210  58.130  13.930  1.00  0.00           H
ATOM   1397 HH12 ARG A  98      69.880  56.570  14.170  1.00  0.00           H
ATOM   1398  NH2 ARG A  98      69.460  55.530  11.990  1.00  0.00           N
ATOM   1399 HH21 ARG A  98      69.130  55.030  11.170  1.00  0.00           H
ATOM   1400 HH22 ARG A  98      70.050  55.010  12.620  1.00  0.00           H
ATOM   1401  C   ARG A  98      70.460  62.120   9.240  1.00  0.00           C
ATOM   1402  O   ARG A  98      71.630  61.870   8.950  1.00  0.00           O
ATOM   1403  N   GLU A  99      69.650  62.740   8.380  1.00  0.00           N
ATOM   1404  H   GLU A  99      68.700  62.970   8.660  1.00  0.00           H
ATOM   1405  CA  GLU A  99      70.030  63.030   7.020  1.00  0.00           C
ATOM   1406  HA  GLU A  99      70.640  62.220   6.620  1.00  0.00           H
ATOM   1407  CB  GLU A  99      68.730  63.080   6.220  1.00  0.00           C
ATOM   1408  HB1 GLU A  99      68.120  63.830   6.730  1.00  0.00           H
ATOM   1409  HB2 GLU A  99      68.110  62.190   6.300  1.00  0.00           H
ATOM   1410  CG  GLU A  99      68.900  63.410   4.740  1.00  0.00           C
ATOM   1411  HG1 GLU A  99      69.190  62.570   4.110  1.00  0.00           H
ATOM   1412  HG2 GLU A  99      69.730  64.110   4.600  1.00  0.00           H
ATOM   1413  CD  GLU A  99      67.580  63.930   4.200  1.00  0.00           C
ATOM   1414  OE1 GLU A  99      67.320  63.820   2.980  1.00  0.00           O
ATOM   1415  OE2 GLU A  99      66.690  64.490   4.870  1.00  0.00           O
ATOM   1416  C   GLU A  99      70.930  64.250   6.920  1.00  0.00           C
ATOM   1417  O   GLU A  99      71.810  64.240   6.070  1.00  0.00           O
ATOM   1418  N   PHE A 100      70.770  65.250   7.790  1.00  0.00           N
ATOM   1419  H   PHE A 100      70.110  65.160   8.550  1.00  0.00           H
ATOM   1420  CA  PHE A 100      71.760  66.280   8.050  1.00  0.00           C
ATOM   1421  HA  PHE A 100      71.920  66.850   7.130  1.00  0.00           H
ATOM   1422  CB  PHE A 100      71.200  67.220   9.120  1.00  0.00           C
ATOM   1423  HB1 PHE A 100      70.570  66.660   9.810  1.00  0.00           H
ATOM   1424  HB2 PHE A 100      70.530  67.910   8.610  1.00  0.00           H
ATOM   1425  CG  PHE A 100      72.190  68.060   9.890  1.00  0.00           C
ATOM   1426  CD1 PHE A 100      72.580  67.710  11.190  1.00  0.00           C
ATOM   1427  HD1 PHE A 100      72.230  66.790  11.620  1.00  0.00           H
ATOM   1428  CE1 PHE A 100      73.540  68.520  11.810  1.00  0.00           C
ATOM   1429  HE1 PHE A 100      73.880  68.190  12.780  1.00  0.00           H
ATOM   1430  CZ  PHE A 100      74.110  69.640  11.190  1.00  0.00           C
ATOM   1431  HZ  PHE A 100      74.910  70.200  11.650  1.00  0.00           H
ATOM   1432  CE2 PHE A 100      73.720  69.930   9.880  1.00  0.00           C
ATOM   1433  HE2 PHE A 100      74.320  70.560   9.240  1.00  0.00           H
ATOM   1434  CD2 PHE A 100      72.670  69.230   9.270  1.00  0.00           C
ATOM   1435  HD2 PHE A 100      72.190  69.450   8.330  1.00  0.00           H
ATOM   1436  C   PHE A 100      73.150  65.770   8.370  1.00  0.00           C
ATOM   1437  O   PHE A 100      74.080  66.270   7.740  1.00  0.00           O
ATOM   1438  N   ILE A 101      73.240  64.850   9.340  1.00  0.00           N
ATOM   1439  H   ILE A 101      72.420  64.550   9.850  1.00  0.00           H
ATOM   1440  CA  ILE A 101      74.540  64.390   9.790  1.00  0.00           C
ATOM   1441  HA  ILE A 101      75.260  65.190   9.900  1.00  0.00           H
ATOM   1442  CB  ILE A 101      74.520  63.500  11.030  1.00  0.00           C
ATOM   1443  HB  ILE A 101      73.950  62.600  10.840  1.00  0.00           H
ATOM   1444  CG2 ILE A 101      75.920  62.920  11.230  1.00  0.00           C
ATOM   1445 HG21 ILE A 101      76.050  62.420  12.190  1.00  0.00           H
ATOM   1446 HG22 ILE A 101      76.260  62.190  10.510  1.00  0.00           H
ATOM   1447 HG23 ILE A 101      76.670  63.700  11.110  1.00  0.00           H
ATOM   1448  CG1 ILE A 101      74.030  64.210  12.290  1.00  0.00           C
ATOM   1449 HG11 ILE A 101      73.010  64.590  12.170  1.00  0.00           H
ATOM   1450 HG12 ILE A 101      74.710  65.060  12.380  1.00  0.00           H
ATOM   1451  CD  ILE A 101      74.070  63.440  13.600  1.00  0.00           C
ATOM   1452  HD1 ILE A 101      73.360  62.620  13.480  1.00  0.00           H
ATOM   1453  HD2 ILE A 101      75.080  63.130  13.880  1.00  0.00           H
ATOM   1454  HD3 ILE A 101      73.610  64.060  14.380  1.00  0.00           H
ATOM   1455  C   ILE A 101      75.140  63.600   8.630  1.00  0.00           C
ATOM   1456  O   ILE A 101      76.230  63.850   8.120  1.00  0.00           O
ATOM   1457  N   SER A 102      74.360  62.720   8.000  1.00  0.00           N
ATOM   1458  H   SER A 102      73.430  62.630   8.380  1.00  0.00           H
ATOM   1459  CA  SER A 102      74.720  61.970   6.810  1.00  0.00           C
ATOM   1460  HA  SER A 102      75.510  61.260   7.040  1.00  0.00           H
ATOM   1461  CB  SER A 102      73.550  61.030   6.500  1.00  0.00           C
ATOM   1462  HB1 SER A 102      73.930  60.310   5.770  1.00  0.00           H
ATOM   1463  HB2 SER A 102      72.660  61.530   6.130  1.00  0.00           H
ATOM   1464  OG  SER A 102      73.250  60.260   7.640  1.00  0.00           O
ATOM   1465  HG  SER A 102      72.800  60.850   8.260  1.00  0.00           H
ATOM   1466  C   SER A 102      75.030  62.790   5.570  1.00  0.00           C
ATOM   1467  O   SER A 102      75.750  62.240   4.740  1.00  0.00           O
ATOM   1468  N   THR A 103      74.590  64.040   5.400  1.00  0.00           N
ATOM   1469  H   THR A 103      73.970  64.300   6.150  1.00  0.00           H
ATOM   1470  CA  THR A 103      74.880  64.880   4.260  1.00  0.00           C
ATOM   1471  HA  THR A 103      75.260  64.270   3.440  1.00  0.00           H
ATOM   1472  CB  THR A 103      73.620  65.550   3.720  1.00  0.00           C
ATOM   1473  HB  THR A 103      73.760  66.160   2.830  1.00  0.00           H
ATOM   1474  CG2 THR A 103      72.660  64.540   3.090  1.00  0.00           C
ATOM   1475 HG21 THR A 103      72.830  63.560   3.530  1.00  0.00           H
ATOM   1476 HG22 THR A 103      71.640  64.910   3.010  1.00  0.00           H
ATOM   1477 HG23 THR A 103      72.790  64.200   2.070  1.00  0.00           H
ATOM   1478  OG1 THR A 103      72.790  66.190   4.660  1.00  0.00           O
ATOM   1479  HG1 THR A 103      72.400  65.470   5.180  1.00  0.00           H
ATOM   1480  C   THR A 103      76.070  65.830   4.350  1.00  0.00           C
ATOM   1481  O   THR A 103      76.340  66.610   3.440  1.00  0.00           O
ATOM   1482  N   THR A 104      76.780  65.880   5.490  1.00  0.00           N
ATOM   1483  H   THR A 104      76.550  65.160   6.160  1.00  0.00           H
ATOM   1484  CA  THR A 104      77.750  66.840   5.960  1.00  0.00           C
ATOM   1485  HA  THR A 104      78.040  67.460   5.110  1.00  0.00           H
ATOM   1486  CB  THR A 104      77.160  67.790   7.000  1.00  0.00           C
ATOM   1487  HB  THR A 104      77.910  68.480   7.360  1.00  0.00           H
ATOM   1488  CG2 THR A 104      76.090  68.680   6.370  1.00  0.00           C
ATOM   1489 HG21 THR A 104      75.590  69.260   7.150  1.00  0.00           H
ATOM   1490 HG22 THR A 104      76.560  69.220   5.540  1.00  0.00           H
ATOM   1491 HG23 THR A 104      75.330  68.050   5.900  1.00  0.00           H
ATOM   1492  OG1 THR A 104      76.710  67.050   8.110  1.00  0.00           O
ATOM   1493  HG1 THR A 104      75.770  67.110   7.950  1.00  0.00           H
ATOM   1494  C   THR A 104      78.980  66.150   6.530  1.00  0.00           C
ATOM   1495  O   THR A 104      78.820  65.140   7.210  1.00  0.00           O
ATOM   1496  N   THR A 105      80.160  66.770   6.450  1.00  0.00           N
ATOM   1497  H   THR A 105      80.150  67.640   5.930  1.00  0.00           H
ATOM   1498  CA  THR A 105      81.300  66.660   7.340  1.00  0.00           C
ATOM   1499  HA  THR A 105      81.410  65.610   7.630  1.00  0.00           H
ATOM   1500  CB  THR A 105      82.580  67.140   6.660  1.00  0.00           C
ATOM   1501  HB  THR A 105      83.460  66.900   7.250  1.00  0.00           H
ATOM   1502  CG2 THR A 105      82.840  66.410   5.340  1.00  0.00           C
ATOM   1503 HG21 THR A 105      82.030  66.460   4.610  1.00  0.00           H
ATOM   1504 HG22 THR A 105      83.680  66.960   4.900  1.00  0.00           H
ATOM   1505 HG23 THR A 105      83.170  65.400   5.570  1.00  0.00           H
ATOM   1506  OG1 THR A 105      82.530  68.520   6.390  1.00  0.00           O
ATOM   1507  HG1 THR A 105      82.060  68.730   5.580  1.00  0.00           H
ATOM   1508  C   THR A 105      81.170  67.430   8.640  1.00  0.00           C
ATOM   1509  O   THR A 105      80.370  68.350   8.800  1.00  0.00           O
ATOM   1510  N   GLU A 106      81.850  67.040   9.720  1.00  0.00           N
ATOM   1511  H   GLU A 106      82.400  66.210   9.540  1.00  0.00           H
ATOM   1512  CA  GLU A 106      81.860  67.590  11.060  1.00  0.00           C
ATOM   1513  HA  GLU A 106      80.870  67.390  11.480  1.00  0.00           H
ATOM   1514  CB  GLU A 106      82.960  66.840  11.790  1.00  0.00           C
ATOM   1515  HB1 GLU A 106      83.920  67.320  11.640  1.00  0.00           H
ATOM   1516  HB2 GLU A 106      83.010  65.770  11.560  1.00  0.00           H
ATOM   1517  CG  GLU A 106      82.810  66.980  13.310  1.00  0.00           C
ATOM   1518  HG1 GLU A 106      82.850  68.040  13.550  1.00  0.00           H
ATOM   1519  HG2 GLU A 106      83.650  66.480  13.810  1.00  0.00           H
ATOM   1520  CD  GLU A 106      81.570  66.390  13.940  1.00  0.00           C
ATOM   1521  OE1 GLU A 106      80.430  66.860  13.720  1.00  0.00           O
ATOM   1522  OE2 GLU A 106      81.690  65.320  14.590  1.00  0.00           O
ATOM   1523  C   GLU A 106      82.110  69.100  11.090  1.00  0.00           C
ATOM   1524  O   GLU A 106      81.420  69.860  11.760  1.00  0.00           O
ATOM   1525  N   GLU A 107      83.010  69.580  10.230  1.00  0.00           N
ATOM   1526  H   GLU A 107      83.560  68.970   9.640  1.00  0.00           H
ATOM   1527  CA  GLU A 107      83.340  70.980  10.000  1.00  0.00           C
ATOM   1528  HA  GLU A 107      83.660  71.380  10.960  1.00  0.00           H
ATOM   1529  CB  GLU A 107      84.580  71.090   9.120  1.00  0.00           C
ATOM   1530  HB1 GLU A 107      84.410  70.430   8.270  1.00  0.00           H
ATOM   1531  HB2 GLU A 107      85.490  70.760   9.620  1.00  0.00           H
ATOM   1532  CG  GLU A 107      84.930  72.460   8.560  1.00  0.00           C
ATOM   1533  HG1 GLU A 107      85.220  73.150   9.350  1.00  0.00           H
ATOM   1534  HG2 GLU A 107      84.030  72.890   8.100  1.00  0.00           H
ATOM   1535  CD  GLU A 107      86.060  72.380   7.550  1.00  0.00           C
ATOM   1536  OE1 GLU A 107      86.580  73.470   7.210  1.00  0.00           O
ATOM   1537  OE2 GLU A 107      86.460  71.300   7.080  1.00  0.00           O
ATOM   1538  C   GLU A 107      82.090  71.750   9.600  1.00  0.00           C
ATOM   1539  O   GLU A 107      81.820  72.800  10.190  1.00  0.00           O
ATOM   1540  N   GLU A 108      81.340  71.220   8.630  1.00  0.00           N
ATOM   1541  H   GLU A 108      81.550  70.310   8.250  1.00  0.00           H
ATOM   1542  CA  GLU A 108      80.100  71.770   8.130  1.00  0.00           C
ATOM   1543  HA  GLU A 108      80.230  72.780   7.740  1.00  0.00           H
ATOM   1544  CB  GLU A 108      79.560  71.070   6.880  1.00  0.00           C
ATOM   1545  HB1 GLU A 108      78.490  71.230   6.780  1.00  0.00           H
ATOM   1546  HB2 GLU A 108      79.670  70.000   7.100  1.00  0.00           H
ATOM   1547  CG  GLU A 108      80.270  71.470   5.590  1.00  0.00           C
ATOM   1548  HG1 GLU A 108      81.310  71.610   5.890  1.00  0.00           H
ATOM   1549  HG2 GLU A 108      79.830  72.370   5.160  1.00  0.00           H
ATOM   1550  CD  GLU A 108      80.300  70.440   4.470  1.00  0.00           C
ATOM   1551  OE1 GLU A 108      79.980  70.820   3.330  1.00  0.00           O
ATOM   1552  OE2 GLU A 108      80.440  69.210   4.680  1.00  0.00           O
ATOM   1553  C   GLU A 108      79.030  71.690   9.210  1.00  0.00           C
ATOM   1554  O   GLU A 108      78.310  72.690   9.280  1.00  0.00           O
ATOM   1555  N   ARG A 109      79.010  70.730  10.140  1.00  0.00           N
ATOM   1556  H   ARG A 109      79.630  69.940  10.040  1.00  0.00           H
ATOM   1557  CA  ARG A 109      78.000  70.680  11.170  1.00  0.00           C
ATOM   1558  HA  ARG A 109      77.050  71.060  10.810  1.00  0.00           H
ATOM   1559  CB  ARG A 109      77.900  69.280  11.760  1.00  0.00           C
ATOM   1560  HB1 ARG A 109      77.240  69.240  12.620  1.00  0.00           H
ATOM   1561  HB2 ARG A 109      78.890  69.110  12.170  1.00  0.00           H
ATOM   1562  CG  ARG A 109      77.500  68.190  10.760  1.00  0.00           C
ATOM   1563  HG1 ARG A 109      78.140  68.310   9.890  1.00  0.00           H
ATOM   1564  HG2 ARG A 109      76.490  68.410  10.430  1.00  0.00           H
ATOM   1565  CD  ARG A 109      77.560  66.780  11.340  1.00  0.00           C
ATOM   1566  HD1 ARG A 109      76.570  66.550  11.740  1.00  0.00           H
ATOM   1567  HD2 ARG A 109      78.230  66.840  12.200  1.00  0.00           H
ATOM   1568  NE  ARG A 109      78.090  65.800  10.390  1.00  0.00           N
ATOM   1569  HE  ARG A 109      77.920  65.930   9.410  1.00  0.00           H
ATOM   1570  CZ  ARG A 109      79.180  65.040  10.600  1.00  0.00           C
ATOM   1571  NH1 ARG A 109      79.830  64.920  11.760  1.00  0.00           N
ATOM   1572 HH11 ARG A 109      79.710  65.450  12.610  1.00  0.00           H
ATOM   1573 HH12 ARG A 109      80.420  64.100  11.750  1.00  0.00           H
ATOM   1574  NH2 ARG A 109      79.660  64.320   9.570  1.00  0.00           N
ATOM   1575 HH21 ARG A 109      79.150  64.530   8.730  1.00  0.00           H
ATOM   1576 HH22 ARG A 109      80.610  63.990   9.580  1.00  0.00           H
ATOM   1577  C   ARG A 109      78.350  71.640  12.310  1.00  0.00           C
ATOM   1578  O   ARG A 109      77.500  72.340  12.860  1.00  0.00           O
ATOM   1579  N   MET A 110      79.640  71.910  12.500  1.00  0.00           N
ATOM   1580  H   MET A 110      80.260  71.130  12.380  1.00  0.00           H
ATOM   1581  CA  MET A 110      80.070  72.990  13.360  1.00  0.00           C
ATOM   1582  HA  MET A 110      79.530  72.890  14.300  1.00  0.00           H
ATOM   1583  CB  MET A 110      81.550  72.910  13.730  1.00  0.00           C
ATOM   1584  HB1 MET A 110      81.680  73.800  14.360  1.00  0.00           H
ATOM   1585  HB2 MET A 110      82.160  72.950  12.840  1.00  0.00           H
ATOM   1586  CG  MET A 110      81.910  71.690  14.570  1.00  0.00           C
ATOM   1587  HG1 MET A 110      82.970  71.750  14.820  1.00  0.00           H
ATOM   1588  HG2 MET A 110      81.660  70.790  14.020  1.00  0.00           H
ATOM   1589  SD  MET A 110      81.030  71.580  16.150  1.00  0.00           S
ATOM   1590  CE  MET A 110      81.820  72.970  16.990  1.00  0.00           C
ATOM   1591  HE1 MET A 110      81.340  73.920  16.740  1.00  0.00           H
ATOM   1592  HE2 MET A 110      81.770  72.790  18.060  1.00  0.00           H
ATOM   1593  HE3 MET A 110      82.870  73.130  16.750  1.00  0.00           H
ATOM   1594  C   MET A 110      79.680  74.360  12.800  1.00  0.00           C
ATOM   1595  O   MET A 110      79.450  75.320  13.520  1.00  0.00           O
ATOM   1596  N   LYS A 111      79.470  74.520  11.490  1.00  0.00           N
ATOM   1597  H   LYS A 111      79.480  73.710  10.880  1.00  0.00           H
ATOM   1598  CA  LYS A 111      78.890  75.740  10.990  1.00  0.00           C
ATOM   1599  HA  LYS A 111      79.430  76.540  11.490  1.00  0.00           H
ATOM   1600  CB  LYS A 111      79.220  75.910   9.510  1.00  0.00           C
ATOM   1601  HB1 LYS A 111      79.020  76.970   9.360  1.00  0.00           H
ATOM   1602  HB2 LYS A 111      78.590  75.260   8.900  1.00  0.00           H
ATOM   1603  CG  LYS A 111      80.690  75.780   9.120  1.00  0.00           C
ATOM   1604  HG1 LYS A 111      80.930  74.720   8.980  1.00  0.00           H
ATOM   1605  HG2 LYS A 111      81.250  76.150   9.980  1.00  0.00           H
ATOM   1606  CD  LYS A 111      81.030  76.530   7.830  1.00  0.00           C
ATOM   1607  HD1 LYS A 111      80.930  77.610   7.910  1.00  0.00           H
ATOM   1608  HD2 LYS A 111      80.310  76.260   7.050  1.00  0.00           H
ATOM   1609  CE  LYS A 111      82.440  76.190   7.380  1.00  0.00           C
ATOM   1610  HE1 LYS A 111      82.500  75.120   7.180  1.00  0.00           H
ATOM   1611  HE2 LYS A 111      83.190  76.440   8.130  1.00  0.00           H
ATOM   1612  NZ  LYS A 111      82.760  76.900   6.130  1.00  0.00           N
ATOM   1613  HZ1 LYS A 111      83.640  76.500   5.840  1.00  0.00           H
ATOM   1614  HZ2 LYS A 111      82.110  76.690   5.380  1.00  0.00           H
ATOM   1615  HZ3 LYS A 111      83.010  77.850   6.330  1.00  0.00           H
ATOM   1616  C   LYS A 111      77.410  75.990  11.250  1.00  0.00           C
ATOM   1617  O   LYS A 111      76.880  77.010  10.820  1.00  0.00           O
ATOM   1618  N   TYR A 112      76.700  75.050  11.880  1.00  0.00           N
ATOM   1619  H   TYR A 112      77.160  74.200  12.180  1.00  0.00           H
ATOM   1620  CA  TYR A 112      75.350  75.230  12.390  1.00  0.00           C
ATOM   1621  HA  TYR A 112      74.900  76.170  12.060  1.00  0.00           H
ATOM   1622  CB  TYR A 112      74.450  74.150  11.800  1.00  0.00           C
ATOM   1623  HB1 TYR A 112      73.520  74.240  12.350  1.00  0.00           H
ATOM   1624  HB2 TYR A 112      74.970  73.240  12.120  1.00  0.00           H
ATOM   1625  CG  TYR A 112      74.210  74.250  10.310  1.00  0.00           C
ATOM   1626  CD1 TYR A 112      73.440  75.340   9.880  1.00  0.00           C
ATOM   1627  HD1 TYR A 112      72.910  76.000  10.550  1.00  0.00           H
ATOM   1628  CE1 TYR A 112      73.560  75.750   8.550  1.00  0.00           C
ATOM   1629  HE1 TYR A 112      72.940  76.570   8.210  1.00  0.00           H
ATOM   1630  CZ  TYR A 112      74.390  75.030   7.660  1.00  0.00           C
ATOM   1631  OH  TYR A 112      74.360  75.340   6.330  1.00  0.00           O
ATOM   1632  HH  TYR A 112      73.930  76.180   6.150  1.00  0.00           H
ATOM   1633  CE2 TYR A 112      75.160  73.930   8.080  1.00  0.00           C
ATOM   1634  HE2 TYR A 112      75.870  73.410   7.460  1.00  0.00           H
ATOM   1635  CD2 TYR A 112      74.950  73.490   9.390  1.00  0.00           C
ATOM   1636  HD2 TYR A 112      75.510  72.660   9.790  1.00  0.00           H
ATOM   1637  C   TYR A 112      75.360  75.190  13.910  1.00  0.00           C
ATOM   1638  O   TYR A 112      74.310  74.990  14.510  1.00  0.00           O
ATOM   1639  N   TYR A 113      76.500  75.350  14.590  1.00  0.00           N
ATOM   1640  H   TYR A 113      77.310  75.610  14.060  1.00  0.00           H
ATOM   1641  CA  TYR A 113      76.650  75.300  16.030  1.00  0.00           C
ATOM   1642  HA  TYR A 113      76.240  74.330  16.310  1.00  0.00           H
ATOM   1643  CB  TYR A 113      78.150  75.260  16.310  1.00  0.00           C
ATOM   1644  HB1 TYR A 113      78.620  76.200  16.000  1.00  0.00           H
ATOM   1645  HB2 TYR A 113      78.530  74.430  15.710  1.00  0.00           H
ATOM   1646  CG  TYR A 113      78.550  75.090  17.760  1.00  0.00           C
ATOM   1647  CD1 TYR A 113      78.990  76.210  18.480  1.00  0.00           C
ATOM   1648  HD1 TYR A 113      79.010  77.200  18.040  1.00  0.00           H
ATOM   1649  CE1 TYR A 113      79.390  75.930  19.790  1.00  0.00           C
ATOM   1650  HE1 TYR A 113      79.880  76.670  20.390  1.00  0.00           H
ATOM   1651  CZ  TYR A 113      79.420  74.660  20.390  1.00  0.00           C
ATOM   1652  OH  TYR A 113      79.950  74.570  21.650  1.00  0.00           O
ATOM   1653  HH  TYR A 113      80.280  73.690  21.840  1.00  0.00           H
ATOM   1654  CE2 TYR A 113      79.040  73.570  19.580  1.00  0.00           C
ATOM   1655  HE2 TYR A 113      79.210  72.570  19.940  1.00  0.00           H
ATOM   1656  CD2 TYR A 113      78.580  73.790  18.270  1.00  0.00           C
ATOM   1657  HD2 TYR A 113      78.440  72.990  17.560  1.00  0.00           H
ATOM   1658  C   TYR A 113      75.980  76.390  16.850  1.00  0.00           C
ATOM   1659  O   TYR A 113      75.940  77.550  16.430  1.00  0.00           O
ATOM   1660  N   THR A 114      75.400  76.030  17.990  1.00  0.00           N
ATOM   1661  H   THR A 114      75.510  75.050  18.210  1.00  0.00           H
ATOM   1662  CA  THR A 114      74.720  76.890  18.940  1.00  0.00           C
ATOM   1663  HA  THR A 114      73.880  77.350  18.420  1.00  0.00           H
ATOM   1664  CB  THR A 114      74.090  76.050  20.040  1.00  0.00           C
ATOM   1665  HB  THR A 114      73.480  75.290  19.550  1.00  0.00           H
ATOM   1666  CG2 THR A 114      75.150  75.380  20.910  1.00  0.00           C
ATOM   1667 HG21 THR A 114      74.650  74.530  21.360  1.00  0.00           H
ATOM   1668 HG22 THR A 114      75.960  75.000  20.280  1.00  0.00           H
ATOM   1669 HG23 THR A 114      75.550  76.020  21.700  1.00  0.00           H
ATOM   1670  OG1 THR A 114      73.360  76.800  20.980  1.00  0.00           O
ATOM   1671  HG1 THR A 114      73.930  77.420  21.440  1.00  0.00           H
ATOM   1672  C   THR A 114      75.570  78.000  19.540  1.00  0.00           C
ATOM   1673  O   THR A 114      76.790  77.850  19.620  1.00  0.00           O
ATOM   1674  N   ASP A 115      74.960  79.100  19.970  1.00  0.00           N
ATOM   1675  H   ASP A 115      73.980  79.220  19.760  1.00  0.00           H
ATOM   1676  CA  ASP A 115      75.640  80.030  20.860  1.00  0.00           C
ATOM   1677  HA  ASP A 115      76.710  79.960  20.650  1.00  0.00           H
ATOM   1678  CB  ASP A 115      75.330  81.510  20.670  1.00  0.00           C
ATOM   1679  HB1 ASP A 115      75.400  81.790  19.620  1.00  0.00           H
ATOM   1680  HB2 ASP A 115      76.100  82.070  21.200  1.00  0.00           H
ATOM   1681  CG  ASP A 115      73.980  82.010  21.160  1.00  0.00           C
ATOM   1682  OD1 ASP A 115      73.050  81.260  21.540  1.00  0.00           O
ATOM   1683  OD2 ASP A 115      73.830  83.250  21.120  1.00  0.00           O
ATOM   1684  C   ASP A 115      75.530  79.630  22.320  1.00  0.00           C
ATOM   1685  O   ASP A 115      74.610  78.890  22.670  1.00  0.00           O
ATOM   1686  N   THR A 116      76.370  80.230  23.160  1.00  0.00           N
ATOM   1687  H   THR A 116      77.010  80.850  22.680  1.00  0.00           H
ATOM   1688  CA  THR A 116      76.490  80.170  24.600  1.00  0.00           C
ATOM   1689  HA  THR A 116      76.400  79.130  24.920  1.00  0.00           H
ATOM   1690  CB  THR A 116      77.770  80.710  25.230  1.00  0.00           C
ATOM   1691  HB  THR A 116      77.790  80.790  26.320  1.00  0.00           H
ATOM   1692  CG2 THR A 116      78.930  79.820  24.800  1.00  0.00           C
ATOM   1693 HG21 THR A 116      79.100  79.930  23.730  1.00  0.00           H
ATOM   1694 HG22 THR A 116      79.840  80.060  25.350  1.00  0.00           H
ATOM   1695 HG23 THR A 116      78.700  78.760  24.940  1.00  0.00           H
ATOM   1696  OG1 THR A 116      78.060  81.980  24.700  1.00  0.00           O
ATOM   1697  HG1 THR A 116      77.730  82.630  25.320  1.00  0.00           H
ATOM   1698  C   THR A 116      75.310  80.920  25.210  1.00  0.00           C
ATOM   1699  O   THR A 116      74.930  82.040  24.880  1.00  0.00           O
ATOM   1700  N   HIE A 117      74.750  80.220  26.210  1.00  0.00           N
ATOM   1701  H   HIE A 117      75.200  79.340  26.420  1.00  0.00           H
ATOM   1702  CA  HIE A 117      73.490  80.420  26.890  1.00  0.00           C
ATOM   1703  HA  HIE A 117      73.360  79.560  27.540  1.00  0.00           H
ATOM   1704  CB  HIE A 117      73.410  81.710  27.710  1.00  0.00           C
ATOM   1705  HB1 HIE A 117      72.360  81.840  27.970  1.00  0.00           H
ATOM   1706  HB2 HIE A 117      73.510  82.630  27.130  1.00  0.00           H
ATOM   1707  CG  HIE A 117      74.210  81.860  28.970  1.00  0.00           C
ATOM   1708  ND1 HIE A 117      75.590  81.980  29.130  1.00  0.00           N
ATOM   1709  CE1 HIE A 117      75.720  82.290  30.420  1.00  0.00           C
ATOM   1710  HE1 HIE A 117      76.650  82.640  30.850  1.00  0.00           H
ATOM   1711  NE2 HIE A 117      74.540  82.330  31.060  1.00  0.00           N
ATOM   1712  HE2 HIE A 117      74.390  82.610  32.020  1.00  0.00           H
ATOM   1713  CD2 HIE A 117      73.530  82.130  30.140  1.00  0.00           C
ATOM   1714  HD2 HIE A 117      72.460  82.300  30.120  1.00  0.00           H
ATOM   1715  C   HIE A 117      72.260  80.160  26.030  1.00  0.00           C
ATOM   1716  O   HIE A 117      71.170  80.170  26.590  1.00  0.00           O
ATOM   1717  N   PHE A 118      72.490  79.790  24.760  1.00  0.00           N
ATOM   1718  H   PHE A 118      73.390  80.040  24.390  1.00  0.00           H
ATOM   1719  CA  PHE A 118      71.500  79.150  23.920  1.00  0.00           C
ATOM   1720  HA  PHE A 118      71.890  78.990  22.910  1.00  0.00           H
ATOM   1721  CB  PHE A 118      71.080  77.800  24.510  1.00  0.00           C
ATOM   1722  HB1 PHE A 118      70.470  77.210  23.820  1.00  0.00           H
ATOM   1723  HB2 PHE A 118      70.470  78.110  25.360  1.00  0.00           H
ATOM   1724  CG  PHE A 118      72.240  77.000  25.030  1.00  0.00           C
ATOM   1725  CD1 PHE A 118      72.940  76.200  24.120  1.00  0.00           C
ATOM   1726  HD1 PHE A 118      72.600  76.020  23.110  1.00  0.00           H
ATOM   1727  CE1 PHE A 118      74.090  75.530  24.560  1.00  0.00           C
ATOM   1728  HE1 PHE A 118      74.580  74.750  24.010  1.00  0.00           H
ATOM   1729  CZ  PHE A 118      74.640  75.770  25.830  1.00  0.00           C
ATOM   1730  HZ  PHE A 118      75.530  75.230  26.120  1.00  0.00           H
ATOM   1731  CE2 PHE A 118      73.980  76.610  26.740  1.00  0.00           C
ATOM   1732  HE2 PHE A 118      74.400  76.900  27.690  1.00  0.00           H
ATOM   1733  CD2 PHE A 118      72.770  77.160  26.310  1.00  0.00           C
ATOM   1734  HD2 PHE A 118      72.230  77.760  27.040  1.00  0.00           H
ATOM   1735  C   PHE A 118      70.360  80.070  23.540  1.00  0.00           C
ATOM   1736  O   PHE A 118      69.170  79.770  23.530  1.00  0.00           O
ATOM   1737  N   GLN A 119      70.740  81.310  23.200  1.00  0.00           N
ATOM   1738  H   GLN A 119      71.720  81.530  23.100  1.00  0.00           H
ATOM   1739  CA  GLN A 119      69.890  82.310  22.600  1.00  0.00           C
ATOM   1740  HA  GLN A 119      68.910  82.220  23.070  1.00  0.00           H
ATOM   1741  CB  GLN A 119      70.510  83.670  22.900  1.00  0.00           C
ATOM   1742  HB1 GLN A 119      69.920  84.430  22.390  1.00  0.00           H
ATOM   1743  HB2 GLN A 119      71.470  83.760  22.390  1.00  0.00           H
ATOM   1744  CG  GLN A 119      70.720  84.030  24.370  1.00  0.00           C
ATOM   1745  HG1 GLN A 119      70.930  85.100  24.420  1.00  0.00           H
ATOM   1746  HG2 GLN A 119      71.540  83.360  24.650  1.00  0.00           H
ATOM   1747  CD  GLN A 119      69.580  83.590  25.270  1.00  0.00           C
ATOM   1748  OE1 GLN A 119      68.580  84.260  25.520  1.00  0.00           O
ATOM   1749  NE2 GLN A 119      69.710  82.430  25.910  1.00  0.00           N
ATOM   1750 HE21 GLN A 119      70.470  81.800  25.700  1.00  0.00           H
ATOM   1751 HE22 GLN A 119      68.990  82.160  26.570  1.00  0.00           H
ATOM   1752  C   GLN A 119      69.670  82.190  21.100  1.00  0.00           C
ATOM   1753  O   GLN A 119      68.680  82.680  20.570  1.00  0.00           O
ATOM   1754  N   ASN A 120      70.600  81.550  20.390  1.00  0.00           N
ATOM   1755  H   ASN A 120      71.340  81.080  20.900  1.00  0.00           H
ATOM   1756  CA  ASN A 120      70.560  81.220  18.980  1.00  0.00           C
ATOM   1757  HA  ASN A 120      69.570  81.310  18.530  1.00  0.00           H
ATOM   1758  CB  ASN A 120      71.490  82.140  18.200  1.00  0.00           C
ATOM   1759  HB1 ASN A 120      71.510  81.910  17.130  1.00  0.00           H
ATOM   1760  HB2 ASN A 120      72.490  82.020  18.610  1.00  0.00           H
ATOM   1761  CG  ASN A 120      71.080  83.600  18.390  1.00  0.00           C
ATOM   1762  OD1 ASN A 120      70.100  84.070  17.830  1.00  0.00           O
ATOM   1763  ND2 ASN A 120      71.780  84.400  19.200  1.00  0.00           N
ATOM   1764 HD21 ASN A 120      72.420  83.970  19.860  1.00  0.00           H
ATOM   1765 HD22 ASN A 120      71.450  85.330  19.390  1.00  0.00           H
ATOM   1766  C   ASN A 120      70.820  79.720  18.920  1.00  0.00           C
ATOM   1767  O   ASN A 120      71.940  79.320  18.610  1.00  0.00           O
ATOM   1768  N   GLY A 121      69.770  78.930  19.190  1.00  0.00           N
ATOM   1769  H   GLY A 121      68.830  79.300  19.250  1.00  0.00           H
ATOM   1770  CA  GLY A 121      69.890  77.500  19.350  1.00  0.00           C
ATOM   1771  HA1 GLY A 121      68.980  77.020  19.720  1.00  0.00           H
ATOM   1772  HA2 GLY A 121      70.650  77.300  20.110  1.00  0.00           H
ATOM   1773  C   GLY A 121      70.380  76.830  18.080  1.00  0.00           C
ATOM   1774  O   GLY A 121      70.120  77.290  16.970  1.00  0.00           O
ATOM   1775  N   GLY A 122      71.200  75.790  18.240  1.00  0.00           N
ATOM   1776  H   GLY A 122      71.390  75.450  19.180  1.00  0.00           H
ATOM   1777  CA  GLY A 122      71.840  75.060  17.170  1.00  0.00           C
ATOM   1778  HA1 GLY A 122      72.700  75.650  16.840  1.00  0.00           H
ATOM   1779  HA2 GLY A 122      71.140  74.990  16.330  1.00  0.00           H
ATOM   1780  C   GLY A 122      72.360  73.670  17.520  1.00  0.00           C
ATOM   1781  O   GLY A 122      72.050  73.060  18.540  1.00  0.00           O
ATOM   1782  N   TYR A 123      73.240  73.190  16.640  1.00  0.00           N
ATOM   1783  H   TYR A 123      73.460  73.730  15.810  1.00  0.00           H
ATOM   1784  CA  TYR A 123      73.920  71.920  16.750  1.00  0.00           C
ATOM   1785  HA  TYR A 123      73.110  71.230  16.990  1.00  0.00           H
ATOM   1786  CB  TYR A 123      74.680  71.690  15.440  1.00  0.00           C
ATOM   1787  HB1 TYR A 123      75.330  72.560  15.310  1.00  0.00           H
ATOM   1788  HB2 TYR A 123      74.010  71.660  14.580  1.00  0.00           H
ATOM   1789  CG  TYR A 123      75.620  70.520  15.460  1.00  0.00           C
ATOM   1790  CD1 TYR A 123      77.010  70.690  15.470  1.00  0.00           C
ATOM   1791  HD1 TYR A 123      77.340  71.710  15.530  1.00  0.00           H
ATOM   1792  CE1 TYR A 123      77.880  69.610  15.210  1.00  0.00           C
ATOM   1793  HE1 TYR A 123      78.940  69.810  15.200  1.00  0.00           H
ATOM   1794  CZ  TYR A 123      77.360  68.310  15.090  1.00  0.00           C
ATOM   1795  OH  TYR A 123      78.130  67.200  14.930  1.00  0.00           O
ATOM   1796  HH  TYR A 123      79.000  67.530  14.660  1.00  0.00           H
ATOM   1797  CE2 TYR A 123      75.970  68.120  15.250  1.00  0.00           C
ATOM   1798  HE2 TYR A 123      75.600  67.100  15.290  1.00  0.00           H
ATOM   1799  CD2 TYR A 123      75.110  69.210  15.380  1.00  0.00           C
ATOM   1800  HD2 TYR A 123      74.040  69.080  15.410  1.00  0.00           H
ATOM   1801  C   TYR A 123      74.860  71.850  17.950  1.00  0.00           C
ATOM   1802  O   TYR A 123      75.520  72.830  18.300  1.00  0.00           O
ATOM   1803  N   VAL A 124      75.040  70.620  18.440  1.00  0.00           N
ATOM   1804  H   VAL A 124      74.550  69.800  18.120  1.00  0.00           H
ATOM   1805  CA  VAL A 124      76.160  70.250  19.270  1.00  0.00           C
ATOM   1806  HA  VAL A 124      76.880  71.070  19.210  1.00  0.00           H
ATOM   1807  CB  VAL A 124      75.860  70.320  20.770  1.00  0.00           C
ATOM   1808  HB  VAL A 124      74.970  69.740  21.020  1.00  0.00           H
ATOM   1809  CG1 VAL A 124      76.960  69.800  21.690  1.00  0.00           C
ATOM   1810 HG11 VAL A 124      77.060  68.730  21.550  1.00  0.00           H
ATOM   1811 HG12 VAL A 124      77.900  70.340  21.530  1.00  0.00           H
ATOM   1812 HG13 VAL A 124      76.540  69.950  22.690  1.00  0.00           H
ATOM   1813  CG2 VAL A 124      75.440  71.710  21.220  1.00  0.00           C
ATOM   1814 HG21 VAL A 124      76.210  72.410  20.880  1.00  0.00           H
ATOM   1815 HG22 VAL A 124      74.500  72.080  20.800  1.00  0.00           H
ATOM   1816 HG23 VAL A 124      75.270  71.880  22.280  1.00  0.00           H
ATOM   1817  C   VAL A 124      76.780  68.920  18.850  1.00  0.00           C
ATOM   1818  O   VAL A 124      76.080  67.930  18.690  1.00  0.00           O
ATOM   1819  N   PRO A 125      78.090  68.820  18.600  1.00  0.00           N
ATOM   1820  CD  PRO A 125      79.090  69.810  18.950  1.00  0.00           C
ATOM   1821  HD1 PRO A 125      79.100  70.180  19.980  1.00  0.00           H
ATOM   1822  HD2 PRO A 125      78.980  70.650  18.270  1.00  0.00           H
ATOM   1823  CG  PRO A 125      80.440  69.170  18.660  1.00  0.00           C
ATOM   1824  HG1 PRO A 125      80.960  68.860  19.560  1.00  0.00           H
ATOM   1825  HG2 PRO A 125      81.210  69.860  18.290  1.00  0.00           H
ATOM   1826  CB  PRO A 125      80.180  68.000  17.720  1.00  0.00           C
ATOM   1827  HB1 PRO A 125      80.870  67.180  17.900  1.00  0.00           H
ATOM   1828  HB2 PRO A 125      80.140  68.290  16.670  1.00  0.00           H
ATOM   1829  CA  PRO A 125      78.780  67.610  18.210  1.00  0.00           C
ATOM   1830  HA  PRO A 125      78.210  67.090  17.450  1.00  0.00           H
ATOM   1831  C   PRO A 125      78.790  66.600  19.340  1.00  0.00           C
ATOM   1832  O   PRO A 125      78.460  66.890  20.490  1.00  0.00           O
ATOM   1833  N   PHE A 126      79.160  65.370  18.960  1.00  0.00           N
ATOM   1834  H   PHE A 126      79.330  65.320  17.970  1.00  0.00           H
ATOM   1835  CA  PHE A 126      79.510  64.300  19.870  1.00  0.00           C
ATOM   1836  HA  PHE A 126      78.590  63.840  20.230  1.00  0.00           H
ATOM   1837  CB  PHE A 126      80.080  63.190  18.980  1.00  0.00           C
ATOM   1838  HB1 PHE A 126      80.920  63.550  18.380  1.00  0.00           H
ATOM   1839  HB2 PHE A 126      79.310  62.880  18.280  1.00  0.00           H
ATOM   1840  CG  PHE A 126      80.600  61.980  19.720  1.00  0.00           C
ATOM   1841  CD1 PHE A 126      81.960  61.650  19.720  1.00  0.00           C
ATOM   1842  HD1 PHE A 126      82.700  62.390  19.440  1.00  0.00           H
ATOM   1843  CE1 PHE A 126      82.400  60.410  20.190  1.00  0.00           C
ATOM   1844  HE1 PHE A 126      83.460  60.210  20.120  1.00  0.00           H
ATOM   1845  CZ  PHE A 126      81.500  59.460  20.690  1.00  0.00           C
ATOM   1846  HZ  PHE A 126      82.000  58.550  20.990  1.00  0.00           H
ATOM   1847  CE2 PHE A 126      80.170  59.870  20.830  1.00  0.00           C
ATOM   1848  HE2 PHE A 126      79.490  59.230  21.360  1.00  0.00           H
ATOM   1849  CD2 PHE A 126      79.710  61.100  20.330  1.00  0.00           C
ATOM   1850  HD2 PHE A 126      78.630  61.200  20.390  1.00  0.00           H
ATOM   1851  C   PHE A 126      80.540  64.730  20.900  1.00  0.00           C
ATOM   1852  O   PHE A 126      81.560  65.370  20.650  1.00  0.00           O
ATOM   1853  N   GLN A 127      80.310  64.380  22.170  1.00  0.00           N
ATOM   1854  H   GLN A 127      79.460  63.870  22.330  1.00  0.00           H
ATOM   1855  CA  GLN A 127      80.970  64.860  23.380  1.00  0.00           C
ATOM   1856  HA  GLN A 127      80.230  64.770  24.170  1.00  0.00           H
ATOM   1857  CB  GLN A 127      82.290  64.140  23.650  1.00  0.00           C
ATOM   1858  HB1 GLN A 127      82.800  64.510  24.540  1.00  0.00           H
ATOM   1859  HB2 GLN A 127      82.900  64.100  22.750  1.00  0.00           H
ATOM   1860  CG  GLN A 127      82.020  62.680  23.990  1.00  0.00           C
ATOM   1861  HG1 GLN A 127      81.480  62.270  23.140  1.00  0.00           H
ATOM   1862  HG2 GLN A 127      81.480  62.590  24.930  1.00  0.00           H
ATOM   1863  CD  GLN A 127      83.240  61.780  24.170  1.00  0.00           C
ATOM   1864  OE1 GLN A 127      84.360  62.240  23.990  1.00  0.00           O
ATOM   1865  NE2 GLN A 127      83.140  60.530  24.630  1.00  0.00           N
ATOM   1866 HE21 GLN A 127      82.220  60.140  24.750  1.00  0.00           H
ATOM   1867 HE22 GLN A 127      83.940  59.920  24.760  1.00  0.00           H
ATOM   1868  C   GLN A 127      81.200  66.360  23.330  1.00  0.00           C
ATOM   1869  O   GLN A 127      82.060  66.770  24.110  1.00  0.00           O
ATOM   1870  N   GLY A 128      80.420  67.240  22.690  1.00  0.00           N
ATOM   1871  H   GLY A 128      79.800  66.830  22.010  1.00  0.00           H
ATOM   1872  CA  GLY A 128      80.450  68.680  22.790  1.00  0.00           C
ATOM   1873  HA1 GLY A 128      80.130  69.070  21.830  1.00  0.00           H
ATOM   1874  HA2 GLY A 128      81.460  69.070  22.920  1.00  0.00           H
ATOM   1875  C   GLY A 128      79.560  69.300  23.860  1.00  0.00           C
ATOM   1876  O   GLY A 128      79.440  70.520  23.990  1.00  0.00           O
ATOM   1877  N   SER A 129      78.850  68.410  24.560  1.00  0.00           N
ATOM   1878  H   SER A 129      78.960  67.420  24.380  1.00  0.00           H
ATOM   1879  CA  SER A 129      78.160  68.810  25.770  1.00  0.00           C
ATOM   1880  HA  SER A 129      78.410  69.850  25.990  1.00  0.00           H
ATOM   1881  CB  SER A 129      76.650  68.910  25.570  1.00  0.00           C
ATOM   1882  HB1 SER A 129      76.450  69.430  24.630  1.00  0.00           H
ATOM   1883  HB2 SER A 129      76.270  69.500  26.400  1.00  0.00           H
ATOM   1884  OG  SER A 129      76.110  67.620  25.480  1.00  0.00           O
ATOM   1885  HG  SER A 129      76.030  67.170  26.330  1.00  0.00           H
ATOM   1886  C   SER A 129      78.520  67.970  26.990  1.00  0.00           C
ATOM   1887  O   SER A 129      78.620  66.750  26.880  1.00  0.00           O
ATOM   1888  N   SER A 130      78.600  68.500  28.210  1.00  0.00           N
ATOM   1889  H   SER A 130      78.510  69.510  28.270  1.00  0.00           H
ATOM   1890  CA  SER A 130      78.750  67.710  29.410  1.00  0.00           C
ATOM   1891  HA  SER A 130      78.590  66.650  29.180  1.00  0.00           H
ATOM   1892  CB  SER A 130      80.190  67.860  29.900  1.00  0.00           C
ATOM   1893  HB1 SER A 130      80.380  68.910  30.110  1.00  0.00           H
ATOM   1894  HB2 SER A 130      80.810  67.560  29.060  1.00  0.00           H
ATOM   1895  OG  SER A 130      80.530  67.360  31.180  1.00  0.00           O
ATOM   1896  HG  SER A 130      81.420  67.720  31.300  1.00  0.00           H
ATOM   1897  C   SER A 130      77.760  68.130  30.480  1.00  0.00           C
ATOM   1898  O   SER A 130      77.780  69.220  31.040  1.00  0.00           O
ATOM   1899  N   ILE A 131      76.980  67.140  30.910  1.00  0.00           N
ATOM   1900  H   ILE A 131      76.760  66.410  30.250  1.00  0.00           H
ATOM   1901  CA  ILE A 131      76.240  67.170  32.150  1.00  0.00           C
ATOM   1902  HA  ILE A 131      75.690  68.100  32.300  1.00  0.00           H
ATOM   1903  CB  ILE A 131      75.200  66.050  32.150  1.00  0.00           C
ATOM   1904  HB  ILE A 131      75.690  65.120  31.850  1.00  0.00           H
ATOM   1905  CG2 ILE A 131      74.570  65.740  33.500  1.00  0.00           C
ATOM   1906 HG21 ILE A 131      75.360  65.310  34.110  1.00  0.00           H
ATOM   1907 HG22 ILE A 131      74.150  66.670  33.870  1.00  0.00           H
ATOM   1908 HG23 ILE A 131      73.740  65.030  33.440  1.00  0.00           H
ATOM   1909  CG1 ILE A 131      74.140  66.390  31.110  1.00  0.00           C
ATOM   1910 HG11 ILE A 131      73.380  65.600  31.140  1.00  0.00           H
ATOM   1911 HG12 ILE A 131      74.530  66.260  30.100  1.00  0.00           H
ATOM   1912  CD  ILE A 131      73.450  67.750  31.100  1.00  0.00           C
ATOM   1913  HD1 ILE A 131      72.960  67.880  32.070  1.00  0.00           H
ATOM   1914  HD2 ILE A 131      74.210  68.510  30.940  1.00  0.00           H
ATOM   1915  HD3 ILE A 131      72.850  67.560  30.210  1.00  0.00           H
ATOM   1916  C   ILE A 131      77.170  67.100  33.360  1.00  0.00           C
ATOM   1917  O   ILE A 131      76.770  67.270  34.500  1.00  0.00           O
ATOM   1918  N   ARG A 132      78.460  66.820  33.120  1.00  0.00           N
ATOM   1919  H   ARG A 132      78.710  66.620  32.160  1.00  0.00           H
ATOM   1920  CA  ARG A 132      79.590  66.930  34.020  1.00  0.00           C
ATOM   1921  HA  ARG A 132      80.490  66.640  33.480  1.00  0.00           H
ATOM   1922  CB  ARG A 132      79.740  68.430  34.300  1.00  0.00           C
ATOM   1923  HB1 ARG A 132      79.070  68.690  35.120  1.00  0.00           H
ATOM   1924  HB2 ARG A 132      79.400  68.900  33.380  1.00  0.00           H
ATOM   1925  CG  ARG A 132      81.180  68.910  34.450  1.00  0.00           C
ATOM   1926  HG1 ARG A 132      81.800  68.620  33.600  1.00  0.00           H
ATOM   1927  HG2 ARG A 132      81.640  68.500  35.350  1.00  0.00           H
ATOM   1928  CD  ARG A 132      81.190  70.420  34.660  1.00  0.00           C
ATOM   1929  HD1 ARG A 132      80.600  70.780  35.500  1.00  0.00           H
ATOM   1930  HD2 ARG A 132      80.820  70.860  33.730  1.00  0.00           H
ATOM   1931  NE  ARG A 132      82.560  70.940  34.790  1.00  0.00           N
ATOM   1932  HE  ARG A 132      83.000  71.230  33.930  1.00  0.00           H
ATOM   1933  CZ  ARG A 132      83.280  71.010  35.910  1.00  0.00           C
ATOM   1934  NH1 ARG A 132      82.780  70.650  37.100  1.00  0.00           N
ATOM   1935 HH11 ARG A 132      81.820  70.340  37.160  1.00  0.00           H
ATOM   1936 HH12 ARG A 132      83.260  70.640  37.990  1.00  0.00           H
ATOM   1937  NH2 ARG A 132      84.540  71.460  35.910  1.00  0.00           N
ATOM   1938 HH21 ARG A 132      84.910  71.770  35.020  1.00  0.00           H
ATOM   1939 HH22 ARG A 132      85.100  71.680  36.720  1.00  0.00           H
ATOM   1940  C   ARG A 132      79.400  66.050  35.250  1.00  0.00           C
ATOM   1941  O   ARG A 132      80.040  66.360  36.250  1.00  0.00           O
ATOM   1942  N   GLY A 133      78.550  65.020  35.200  1.00  0.00           N
ATOM   1943  H   GLY A 133      78.090  64.830  34.330  1.00  0.00           H
ATOM   1944  CA  GLY A 133      78.240  64.130  36.300  1.00  0.00           C
ATOM   1945  HA1 GLY A 133      78.980  64.360  37.060  1.00  0.00           H
ATOM   1946  HA2 GLY A 133      78.330  63.090  36.010  1.00  0.00           H
ATOM   1947  C   GLY A 133      76.870  64.300  36.960  1.00  0.00           C
ATOM   1948  O   GLY A 133      76.610  63.420  37.780  1.00  0.00           O
ATOM   1949  N   GLY A 134      76.060  65.330  36.710  1.00  0.00           N
ATOM   1950  H   GLY A 134      76.380  66.080  36.120  1.00  0.00           H
ATOM   1951  CA  GLY A 134      74.670  65.360  37.110  1.00  0.00           C
ATOM   1952  HA1 GLY A 134      74.120  64.640  36.490  1.00  0.00           H
ATOM   1953  HA2 GLY A 134      74.090  66.270  36.950  1.00  0.00           H
ATOM   1954  C   GLY A 134      74.530  65.060  38.600  1.00  0.00           C
ATOM   1955  O   GLY A 134      74.950  65.860  39.420  1.00  0.00           O
ATOM   1956  N   ASN A 135      73.830  63.970  38.910  1.00  0.00           N
ATOM   1957  H   ASN A 135      73.440  63.370  38.190  1.00  0.00           H
ATOM   1958  CA  ASN A 135      73.590  63.530  40.270  1.00  0.00           C
ATOM   1959  HA  ASN A 135      73.770  64.420  40.880  1.00  0.00           H
ATOM   1960  CB  ASN A 135      72.120  63.130  40.420  1.00  0.00           C
ATOM   1961  HB1 ASN A 135      71.980  62.800  41.450  1.00  0.00           H
ATOM   1962  HB2 ASN A 135      71.860  62.360  39.700  1.00  0.00           H
ATOM   1963  CG  ASN A 135      71.210  64.320  40.160  1.00  0.00           C
ATOM   1964  OD1 ASN A 135      70.810  64.600  39.040  1.00  0.00           O
ATOM   1965  ND2 ASN A 135      71.050  65.170  41.180  1.00  0.00           N
ATOM   1966 HD21 ASN A 135      71.340  64.930  42.120  1.00  0.00           H
ATOM   1967 HD22 ASN A 135      70.470  65.990  41.050  1.00  0.00           H
ATOM   1968  C   ASN A 135      74.570  62.460  40.710  1.00  0.00           C
ATOM   1969  O   ASN A 135      74.530  62.030  41.860  1.00  0.00           O
ATOM   1970  N   LEU A 136      75.380  61.880  39.820  1.00  0.00           N
ATOM   1971  H   LEU A 136      75.220  62.230  38.880  1.00  0.00           H
ATOM   1972  CA  LEU A 136      76.300  60.780  39.990  1.00  0.00           C
ATOM   1973  HA  LEU A 136      75.740  60.070  40.600  1.00  0.00           H
ATOM   1974  CB  LEU A 136      76.610  60.180  38.630  1.00  0.00           C
ATOM   1975  HB1 LEU A 136      77.170  60.940  38.080  1.00  0.00           H
ATOM   1976  HB2 LEU A 136      75.720  59.930  38.050  1.00  0.00           H
ATOM   1977  CG  LEU A 136      77.490  58.930  38.530  1.00  0.00           C
ATOM   1978  HG  LEU A 136      78.360  59.130  39.160  1.00  0.00           H
ATOM   1979  CD1 LEU A 136      76.860  57.630  39.030  1.00  0.00           C
ATOM   1980 HD11 LEU A 136      76.050  57.170  38.470  1.00  0.00           H
ATOM   1981 HD12 LEU A 136      77.640  56.910  39.280  1.00  0.00           H
ATOM   1982 HD13 LEU A 136      76.400  57.850  39.990  1.00  0.00           H
ATOM   1983  CD2 LEU A 136      77.940  58.670  37.090  1.00  0.00           C
ATOM   1984 HD21 LEU A 136      78.690  57.880  37.010  1.00  0.00           H
ATOM   1985 HD22 LEU A 136      77.070  58.350  36.520  1.00  0.00           H
ATOM   1986 HD23 LEU A 136      78.410  59.540  36.640  1.00  0.00           H
ATOM   1987  C   LEU A 136      77.560  61.180  40.750  1.00  0.00           C
ATOM   1988  O   LEU A 136      78.060  60.380  41.540  1.00  0.00           O
ATOM   1989  N   GLY A 137      78.140  62.340  40.440  1.00  0.00           N
ATOM   1990  H   GLY A 137      77.570  62.850  39.780  1.00  0.00           H
ATOM   1991  CA  GLY A 137      79.200  63.020  41.150  1.00  0.00           C
ATOM   1992  HA1 GLY A 137      79.170  62.590  42.150  1.00  0.00           H
ATOM   1993  HA2 GLY A 137      78.970  64.090  41.190  1.00  0.00           H
ATOM   1994  C   GLY A 137      80.550  62.980  40.450  1.00  0.00           C
ATOM   1995  O   GLY A 137      81.290  63.970  40.460  1.00  0.00           O
ATOM   1996  N   LYS A 138      80.810  61.880  39.740  1.00  0.00           N
ATOM   1997  H   LYS A 138      80.120  61.150  39.710  1.00  0.00           H
ATOM   1998  CA  LYS A 138      82.040  61.790  38.980  1.00  0.00           C
ATOM   1999  HA  LYS A 138      82.870  62.190  39.560  1.00  0.00           H
ATOM   2000  CB  LYS A 138      82.500  60.370  38.680  1.00  0.00           C
ATOM   2001  HB1 LYS A 138      83.010  59.960  39.550  1.00  0.00           H
ATOM   2002  HB2 LYS A 138      83.190  60.320  37.840  1.00  0.00           H
ATOM   2003  CG  LYS A 138      81.390  59.350  38.410  1.00  0.00           C
ATOM   2004  HG1 LYS A 138      80.880  59.690  37.510  1.00  0.00           H
ATOM   2005  HG2 LYS A 138      80.770  59.390  39.310  1.00  0.00           H
ATOM   2006  CD  LYS A 138      82.040  57.980  38.290  1.00  0.00           C
ATOM   2007  HD1 LYS A 138      82.780  57.790  39.070  1.00  0.00           H
ATOM   2008  HD2 LYS A 138      82.640  57.990  37.380  1.00  0.00           H
ATOM   2009  CE  LYS A 138      81.050  56.820  38.210  1.00  0.00           C
ATOM   2010  HE1 LYS A 138      80.770  56.810  37.150  1.00  0.00           H
ATOM   2011  HE2 LYS A 138      80.250  57.030  38.930  1.00  0.00           H
ATOM   2012  NZ  LYS A 138      81.700  55.540  38.520  1.00  0.00           N
ATOM   2013  HZ1 LYS A 138      82.010  55.510  39.480  1.00  0.00           H
ATOM   2014  HZ2 LYS A 138      81.030  54.790  38.400  1.00  0.00           H
ATOM   2015  HZ3 LYS A 138      82.500  55.320  37.940  1.00  0.00           H
ATOM   2016  C   LYS A 138      81.770  62.520  37.670  1.00  0.00           C
ATOM   2017  O   LYS A 138      80.660  62.300  37.190  1.00  0.00           O
ATOM   2018  N   PRO A 139      82.670  63.380  37.200  1.00  0.00           N
ATOM   2019  CD  PRO A 139      83.810  63.940  37.910  1.00  0.00           C
ATOM   2020  HD1 PRO A 139      84.710  63.370  37.670  1.00  0.00           H
ATOM   2021  HD2 PRO A 139      83.840  63.860  39.000  1.00  0.00           H
ATOM   2022  CG  PRO A 139      84.000  65.340  37.340  1.00  0.00           C
ATOM   2023  HG1 PRO A 139      85.050  65.650  37.320  1.00  0.00           H
ATOM   2024  HG2 PRO A 139      83.320  66.030  37.840  1.00  0.00           H
ATOM   2025  CB  PRO A 139      83.590  65.100  35.890  1.00  0.00           C
ATOM   2026  HB1 PRO A 139      84.530  64.720  35.490  1.00  0.00           H
ATOM   2027  HB2 PRO A 139      83.260  66.000  35.370  1.00  0.00           H
ATOM   2028  CA  PRO A 139      82.480  64.050  35.930  1.00  0.00           C
ATOM   2029  HA  PRO A 139      81.520  64.570  35.950  1.00  0.00           H
ATOM   2030  C   PRO A 139      82.360  63.110  34.740  1.00  0.00           C
ATOM   2031  O   PRO A 139      83.050  62.090  34.690  1.00  0.00           O
ATOM   2032  N   GLN A 140      81.560  63.410  33.710  1.00  0.00           N
ATOM   2033  H   GLN A 140      81.230  64.350  33.790  1.00  0.00           H
ATOM   2034  CA  GLN A 140      81.430  62.710  32.450  1.00  0.00           C
ATOM   2035  HA  GLN A 140      82.450  62.440  32.210  1.00  0.00           H
ATOM   2036  CB  GLN A 140      80.580  61.450  32.650  1.00  0.00           C
ATOM   2037  HB1 GLN A 140      79.540  61.730  32.780  1.00  0.00           H
ATOM   2038  HB2 GLN A 140      80.810  60.970  33.600  1.00  0.00           H
ATOM   2039  CG  GLN A 140      80.800  60.370  31.590  1.00  0.00           C
ATOM   2040  HG1 GLN A 140      81.650  59.770  31.920  1.00  0.00           H
ATOM   2041  HG2 GLN A 140      81.200  60.790  30.670  1.00  0.00           H
ATOM   2042  CD  GLN A 140      79.690  59.380  31.270  1.00  0.00           C
ATOM   2043  OE1 GLN A 140      79.590  58.310  31.860  1.00  0.00           O
ATOM   2044  NE2 GLN A 140      78.690  59.650  30.430  1.00  0.00           N
ATOM   2045 HE21 GLN A 140      78.800  60.530  29.930  1.00  0.00           H
ATOM   2046 HE22 GLN A 140      77.950  58.990  30.270  1.00  0.00           H
ATOM   2047  C   GLN A 140      80.890  63.660  31.390  1.00  0.00           C
ATOM   2048  O   GLN A 140      79.970  64.430  31.660  1.00  0.00           O
ATOM   2049  N   LYS A 141      81.390  63.660  30.150  1.00  0.00           N
ATOM   2050  H   LYS A 141      82.260  63.170  30.000  1.00  0.00           H
ATOM   2051  CA  LYS A 141      80.710  64.260  29.010  1.00  0.00           C
ATOM   2052  HA  LYS A 141      80.340  65.230  29.350  1.00  0.00           H
ATOM   2053  CB  LYS A 141      81.690  64.400  27.850  1.00  0.00           C
ATOM   2054  HB1 LYS A 141      81.190  64.890  27.010  1.00  0.00           H
ATOM   2055  HB2 LYS A 141      82.090  63.450  27.490  1.00  0.00           H
ATOM   2056  CG  LYS A 141      82.870  65.290  28.220  1.00  0.00           C
ATOM   2057  HG1 LYS A 141      83.380  64.960  29.120  1.00  0.00           H
ATOM   2058  HG2 LYS A 141      82.480  66.310  28.330  1.00  0.00           H
ATOM   2059  CD  LYS A 141      83.810  65.410  27.030  1.00  0.00           C
ATOM   2060  HD1 LYS A 141      83.250  65.970  26.290  1.00  0.00           H
ATOM   2061  HD2 LYS A 141      84.050  64.410  26.650  1.00  0.00           H
ATOM   2062  CE  LYS A 141      85.080  66.150  27.410  1.00  0.00           C
ATOM   2063  HE1 LYS A 141      85.800  65.530  27.950  1.00  0.00           H
ATOM   2064  HE2 LYS A 141      84.800  66.930  28.120  1.00  0.00           H
ATOM   2065  NZ  LYS A 141      85.740  66.700  26.220  1.00  0.00           N
ATOM   2066  HZ1 LYS A 141      86.160  66.050  25.560  1.00  0.00           H
ATOM   2067  HZ2 LYS A 141      85.110  67.310  25.720  1.00  0.00           H
ATOM   2068  HZ3 LYS A 141      86.560  67.230  26.470  1.00  0.00           H
ATOM   2069  C   LYS A 141      79.530  63.400  28.600  1.00  0.00           C
ATOM   2070  O   LYS A 141      79.370  62.230  28.930  1.00  0.00           O
ATOM   2071  N   ASP A 142      78.740  64.000  27.710  1.00  0.00           N
ATOM   2072  H   ASP A 142      78.960  64.940  27.410  1.00  0.00           H
ATOM   2073  CA  ASP A 142      77.610  63.320  27.120  1.00  0.00           C
ATOM   2074  HA  ASP A 142      77.240  62.690  27.920  1.00  0.00           H
ATOM   2075  CB  ASP A 142      76.540  64.370  26.860  1.00  0.00           C
ATOM   2076  HB1 ASP A 142      75.570  63.980  26.550  1.00  0.00           H
ATOM   2077  HB2 ASP A 142      76.890  64.850  25.950  1.00  0.00           H
ATOM   2078  CG  ASP A 142      76.280  65.320  28.030  1.00  0.00           C
ATOM   2079  OD1 ASP A 142      76.480  65.020  29.220  1.00  0.00           O
ATOM   2080  OD2 ASP A 142      75.670  66.370  27.740  1.00  0.00           O
ATOM   2081  C   ASP A 142      77.920  62.460  25.890  1.00  0.00           C
ATOM   2082  O   ASP A 142      78.610  62.980  25.020  1.00  0.00           O
ATOM   2083  N   HIE A 143      77.600  61.170  25.770  1.00  0.00           N
ATOM   2084  H   HIE A 143      77.020  60.750  26.480  1.00  0.00           H
ATOM   2085  CA  HIE A 143      77.960  60.270  24.700  1.00  0.00           C
ATOM   2086  HA  HIE A 143      78.810  60.630  24.110  1.00  0.00           H
ATOM   2087  CB  HIE A 143      78.400  58.960  25.350  1.00  0.00           C
ATOM   2088  HB1 HIE A 143      77.450  58.440  25.490  1.00  0.00           H
ATOM   2089  HB2 HIE A 143      78.810  59.280  26.310  1.00  0.00           H
ATOM   2090  CG  HIE A 143      79.520  58.270  24.630  1.00  0.00           C
ATOM   2091  ND1 HIE A 143      80.890  58.520  24.770  1.00  0.00           N
ATOM   2092  CE1 HIE A 143      81.520  57.780  23.850  1.00  0.00           C
ATOM   2093  HE1 HIE A 143      82.580  57.740  23.650  1.00  0.00           H
ATOM   2094  NE2 HIE A 143      80.600  57.060  23.190  1.00  0.00           N
ATOM   2095  HE2 HIE A 143      80.850  56.380  22.490  1.00  0.00           H
ATOM   2096  CD2 HIE A 143      79.330  57.280  23.700  1.00  0.00           C
ATOM   2097  HD2 HIE A 143      78.360  57.000  23.330  1.00  0.00           H
ATOM   2098  C   HIE A 143      76.950  60.190  23.570  1.00  0.00           C
ATOM   2099  O   HIE A 143      76.370  59.140  23.270  1.00  0.00           O
ATOM   2100  N   VAL A 144      76.610  61.370  23.040  1.00  0.00           N
ATOM   2101  H   VAL A 144      77.170  62.160  23.320  1.00  0.00           H
ATOM   2102  CA  VAL A 144      75.420  61.700  22.290  1.00  0.00           C
ATOM   2103  HA  VAL A 144      75.080  60.890  21.650  1.00  0.00           H
ATOM   2104  CB  VAL A 144      74.260  62.000  23.240  1.00  0.00           C
ATOM   2105  HB  VAL A 144      74.240  61.150  23.930  1.00  0.00           H
ATOM   2106  CG1 VAL A 144      74.400  63.250  24.100  1.00  0.00           C
ATOM   2107 HG11 VAL A 144      73.610  63.160  24.840  1.00  0.00           H
ATOM   2108 HG12 VAL A 144      75.400  63.330  24.530  1.00  0.00           H
ATOM   2109 HG13 VAL A 144      74.230  64.210  23.610  1.00  0.00           H
ATOM   2110  CG2 VAL A 144      72.890  62.020  22.570  1.00  0.00           C
ATOM   2111 HG21 VAL A 144      72.110  62.350  23.270  1.00  0.00           H
ATOM   2112 HG22 VAL A 144      72.810  62.830  21.840  1.00  0.00           H
ATOM   2113 HG23 VAL A 144      72.640  61.130  22.000  1.00  0.00           H
ATOM   2114  C   VAL A 144      75.740  62.860  21.350  1.00  0.00           C
ATOM   2115  O   VAL A 144      76.600  63.690  21.640  1.00  0.00           O
ATOM   2116  N   VAL A 145      74.990  62.980  20.260  1.00  0.00           N
ATOM   2117  H   VAL A 145      74.240  62.320  20.090  1.00  0.00           H
ATOM   2118  CA  VAL A 145      74.970  64.240  19.540  1.00  0.00           C
ATOM   2119  HA  VAL A 145      75.770  64.900  19.870  1.00  0.00           H
ATOM   2120  CB  VAL A 145      75.210  63.850  18.090  1.00  0.00           C
ATOM   2121  HB  VAL A 145      74.490  63.080  17.810  1.00  0.00           H
ATOM   2122  CG1 VAL A 145      75.180  65.060  17.150  1.00  0.00           C
ATOM   2123 HG11 VAL A 145      75.340  64.800  16.100  1.00  0.00           H
ATOM   2124 HG12 VAL A 145      74.200  65.520  17.150  1.00  0.00           H
ATOM   2125 HG13 VAL A 145      75.990  65.730  17.460  1.00  0.00           H
ATOM   2126  CG2 VAL A 145      76.610  63.330  17.770  1.00  0.00           C
ATOM   2127 HG21 VAL A 145      77.430  64.020  17.970  1.00  0.00           H
ATOM   2128 HG22 VAL A 145      76.830  62.450  18.380  1.00  0.00           H
ATOM   2129 HG23 VAL A 145      76.710  63.090  16.710  1.00  0.00           H
ATOM   2130  C   VAL A 145      73.620  64.930  19.690  1.00  0.00           C
ATOM   2131  O   VAL A 145      72.560  64.360  19.430  1.00  0.00           O
ATOM   2132  N   LYS A 146      73.660  66.250  19.860  1.00  0.00           N
ATOM   2133  H   LYS A 146      74.530  66.720  19.620  1.00  0.00           H
ATOM   2134  CA  LYS A 146      72.460  67.020  20.130  1.00  0.00           C
ATOM   2135  HA  LYS A 146      71.630  66.310  20.140  1.00  0.00           H
ATOM   2136  CB  LYS A 146      72.530  67.520  21.570  1.00  0.00           C
ATOM   2137  HB1 LYS A 146      71.630  68.120  21.660  1.00  0.00           H
ATOM   2138  HB2 LYS A 146      73.410  68.170  21.580  1.00  0.00           H
ATOM   2139  CG  LYS A 146      72.670  66.530  22.730  1.00  0.00           C
ATOM   2140  HG1 LYS A 146      73.590  65.960  22.670  1.00  0.00           H
ATOM   2141  HG2 LYS A 146      71.830  65.840  22.710  1.00  0.00           H
ATOM   2142  CD  LYS A 146      72.510  67.330  24.030  1.00  0.00           C
ATOM   2143  HD1 LYS A 146      71.480  67.420  24.350  1.00  0.00           H
ATOM   2144  HD2 LYS A 146      73.100  68.250  23.980  1.00  0.00           H
ATOM   2145  CE  LYS A 146      73.180  66.430  25.060  1.00  0.00           C
ATOM   2146  HE1 LYS A 146      74.160  66.110  24.700  1.00  0.00           H
ATOM   2147  HE2 LYS A 146      72.490  65.600  25.220  1.00  0.00           H
ATOM   2148  NZ  LYS A 146      73.340  67.140  26.340  1.00  0.00           N
ATOM   2149  HZ1 LYS A 146      73.800  68.030  26.210  1.00  0.00           H
ATOM   2150  HZ2 LYS A 146      72.460  67.360  26.780  1.00  0.00           H
ATOM   2151  HZ3 LYS A 146      73.830  66.530  26.970  1.00  0.00           H
ATOM   2152  C   LYS A 146      72.220  68.110  19.100  1.00  0.00           C
ATOM   2153  O   LYS A 146      73.060  68.580  18.330  1.00  0.00           O
ATOM   2154  N   TYR A 147      71.000  68.650  19.050  1.00  0.00           N
ATOM   2155  H   TYR A 147      70.190  68.270  19.520  1.00  0.00           H
ATOM   2156  CA  TYR A 147      70.750  69.930  18.430  1.00  0.00           C
ATOM   2157  HA  TYR A 147      71.670  70.520  18.370  1.00  0.00           H
ATOM   2158  CB  TYR A 147      70.200  69.770  17.020  1.00  0.00           C
ATOM   2159  HB1 TYR A 147      69.120  69.690  16.990  1.00  0.00           H
ATOM   2160  HB2 TYR A 147      70.530  68.820  16.600  1.00  0.00           H
ATOM   2161  CG  TYR A 147      70.390  70.900  16.030  1.00  0.00           C
ATOM   2162  CD1 TYR A 147      69.680  72.100  16.080  1.00  0.00           C
ATOM   2163  HD1 TYR A 147      69.020  72.300  16.920  1.00  0.00           H
ATOM   2164  CE1 TYR A 147      69.780  73.060  15.060  1.00  0.00           C
ATOM   2165  HE1 TYR A 147      69.320  74.030  15.120  1.00  0.00           H
ATOM   2166  CZ  TYR A 147      70.610  72.750  13.970  1.00  0.00           C
ATOM   2167  OH  TYR A 147      70.860  73.590  12.920  1.00  0.00           O
ATOM   2168  HH  TYR A 147      70.560  74.480  13.120  1.00  0.00           H
ATOM   2169  CE2 TYR A 147      71.270  71.500  13.910  1.00  0.00           C
ATOM   2170  HE2 TYR A 147      71.910  71.340  13.060  1.00  0.00           H
ATOM   2171  CD2 TYR A 147      71.210  70.560  14.950  1.00  0.00           C
ATOM   2172  HD2 TYR A 147      71.690  69.600  14.890  1.00  0.00           H
ATOM   2173  C   TYR A 147      69.720  70.630  19.310  1.00  0.00           C
ATOM   2174  O   TYR A 147      68.810  69.930  19.750  1.00  0.00           O
ATOM   2175  N   PHE A 148      69.830  71.950  19.500  1.00  0.00           N
ATOM   2176  H   PHE A 148      70.540  72.420  18.950  1.00  0.00           H
ATOM   2177  CA  PHE A 148      69.000  72.740  20.390  1.00  0.00           C
ATOM   2178  HA  PHE A 148      68.370  72.170  21.070  1.00  0.00           H
ATOM   2179  CB  PHE A 148      69.930  73.580  21.260  1.00  0.00           C
ATOM   2180  HB1 PHE A 148      69.360  74.370  21.740  1.00  0.00           H
ATOM   2181  HB2 PHE A 148      70.660  74.070  20.620  1.00  0.00           H
ATOM   2182  CG  PHE A 148      70.660  72.760  22.300  1.00  0.00           C
ATOM   2183  CD1 PHE A 148      71.820  72.020  22.020  1.00  0.00           C
ATOM   2184  HD1 PHE A 148      72.280  72.020  21.040  1.00  0.00           H
ATOM   2185  CE1 PHE A 148      72.310  71.200  23.030  1.00  0.00           C
ATOM   2186  HE1 PHE A 148      73.170  70.590  22.780  1.00  0.00           H
ATOM   2187  CZ  PHE A 148      71.790  71.140  24.330  1.00  0.00           C
ATOM   2188  HZ  PHE A 148      72.160  70.430  25.050  1.00  0.00           H
ATOM   2189  CE2 PHE A 148      70.760  72.030  24.660  1.00  0.00           C
ATOM   2190  HE2 PHE A 148      70.400  72.030  25.680  1.00  0.00           H
ATOM   2191  CD2 PHE A 148      70.190  72.770  23.620  1.00  0.00           C
ATOM   2192  HD2 PHE A 148      69.410  73.490  23.840  1.00  0.00           H
ATOM   2193  C   PHE A 148      68.120  73.680  19.580  1.00  0.00           C
ATOM   2194  O   PHE A 148      68.530  74.340  18.640  1.00  0.00           O
ATOM   2195  N   TRP A 149      66.860  73.830  20.020  1.00  0.00           N
ATOM   2196  H   TRP A 149      66.570  73.330  20.850  1.00  0.00           H
ATOM   2197  CA  TRP A 149      65.780  74.540  19.360  1.00  0.00           C
ATOM   2198  HA  TRP A 149      66.160  75.300  18.680  1.00  0.00           H
ATOM   2199  CB  TRP A 149      65.090  73.540  18.440  1.00  0.00           C
ATOM   2200  HB1 TRP A 149      64.410  72.860  18.950  1.00  0.00           H
ATOM   2201  HB2 TRP A 149      65.880  72.880  18.080  1.00  0.00           H
ATOM   2202  CG  TRP A 149      64.370  74.160  17.280  1.00  0.00           C
ATOM   2203  CD1 TRP A 149      63.040  74.370  17.210  1.00  0.00           C
ATOM   2204  HD1 TRP A 149      62.310  74.040  17.940  1.00  0.00           H
ATOM   2205  NE1 TRP A 149      62.700  74.930  15.990  1.00  0.00           N
ATOM   2206  HE1 TRP A 149      61.770  75.150  15.660  1.00  0.00           H
ATOM   2207  CE2 TRP A 149      63.820  75.110  15.200  1.00  0.00           C
ATOM   2208  CZ2 TRP A 149      64.030  75.560  13.890  1.00  0.00           C
ATOM   2209  HZ2 TRP A 149      63.240  75.930  13.250  1.00  0.00           H
ATOM   2210  CH2 TRP A 149      65.350  75.570  13.430  1.00  0.00           C
ATOM   2211  HH2 TRP A 149      65.510  75.800  12.390  1.00  0.00           H
ATOM   2212  CZ3 TRP A 149      66.440  75.200  14.230  1.00  0.00           C
ATOM   2213  HZ3 TRP A 149      67.470  75.250  13.890  1.00  0.00           H
ATOM   2214  CE3 TRP A 149      66.210  74.790  15.550  1.00  0.00           C
ATOM   2215  HE3 TRP A 149      66.970  74.570  16.280  1.00  0.00           H
ATOM   2216  CD2 TRP A 149      64.890  74.680  16.020  1.00  0.00           C
ATOM   2217  C   TRP A 149      64.890  75.250  20.360  1.00  0.00           C
ATOM   2218  O   TRP A 149      64.470  74.600  21.320  1.00  0.00           O
ATOM   2219  N   ARG A 150      64.580  76.550  20.230  1.00  0.00           N
ATOM   2220  H   ARG A 150      64.910  77.150  19.490  1.00  0.00           H
ATOM   2221  CA  ARG A 150      63.680  77.160  21.190  1.00  0.00           C
ATOM   2222  HA  ARG A 150      63.250  76.420  21.880  1.00  0.00           H
ATOM   2223  CB  ARG A 150      64.620  78.070  21.960  1.00  0.00           C
ATOM   2224  HB1 ARG A 150      64.040  78.480  22.790  1.00  0.00           H
ATOM   2225  HB2 ARG A 150      64.930  78.790  21.200  1.00  0.00           H
ATOM   2226  CG  ARG A 150      65.860  77.460  22.610  1.00  0.00           C
ATOM   2227  HG1 ARG A 150      66.610  77.080  21.910  1.00  0.00           H
ATOM   2228  HG2 ARG A 150      65.480  76.680  23.250  1.00  0.00           H
ATOM   2229  CD  ARG A 150      66.410  78.610  23.450  1.00  0.00           C
ATOM   2230  HD1 ARG A 150      66.370  79.520  22.850  1.00  0.00           H
ATOM   2231  HD2 ARG A 150      67.420  78.320  23.760  1.00  0.00           H
ATOM   2232  NE  ARG A 150      65.680  78.880  24.690  1.00  0.00           N
ATOM   2233  HE  ARG A 150      64.800  78.400  24.810  1.00  0.00           H
ATOM   2234  CZ  ARG A 150      66.130  79.610  25.710  1.00  0.00           C
ATOM   2235  NH1 ARG A 150      67.310  80.250  25.680  1.00  0.00           N
ATOM   2236 HH11 ARG A 150      67.930  80.070  24.910  1.00  0.00           H
ATOM   2237 HH12 ARG A 150      67.680  80.630  26.540  1.00  0.00           H
ATOM   2238  NH2 ARG A 150      65.420  79.630  26.850  1.00  0.00           N
ATOM   2239 HH21 ARG A 150      64.530  79.160  26.920  1.00  0.00           H
ATOM   2240 HH22 ARG A 150      65.760  80.240  27.580  1.00  0.00           H
ATOM   2241  C   ARG A 150      62.510  77.880  20.520  1.00  0.00           C
ATOM   2242  O   ARG A 150      62.400  77.960  19.300  1.00  0.00           O
ATOM   2243  N   GLY A 151      61.620  78.500  21.300  1.00  0.00           N
ATOM   2244  H   GLY A 151      61.810  78.600  22.290  1.00  0.00           H
ATOM   2245  CA  GLY A 151      60.450  79.150  20.750  1.00  0.00           C
ATOM   2246  HA1 GLY A 151      60.230  78.650  19.810  1.00  0.00           H
ATOM   2247  HA2 GLY A 151      60.670  80.210  20.670  1.00  0.00           H
ATOM   2248  C   GLY A 151      59.200  79.130  21.610  1.00  0.00           C
ATOM   2249  O   GLY A 151      59.300  78.570  22.700  1.00  0.00           O
ATOM   2250  N   PRO A 152      58.100  79.760  21.190  1.00  0.00           N
ATOM   2251  CD  PRO A 152      56.960  80.030  22.040  1.00  0.00           C
ATOM   2252  HD1 PRO A 152      57.070  80.900  22.690  1.00  0.00           H
ATOM   2253  HD2 PRO A 152      56.740  79.120  22.600  1.00  0.00           H
ATOM   2254  CG  PRO A 152      55.840  80.400  21.060  1.00  0.00           C
ATOM   2255  HG1 PRO A 152      55.680  81.470  21.110  1.00  0.00           H
ATOM   2256  HG2 PRO A 152      54.980  79.770  21.260  1.00  0.00           H
ATOM   2257  CB  PRO A 152      56.340  79.930  19.700  1.00  0.00           C
ATOM   2258  HB1 PRO A 152      55.950  80.690  19.030  1.00  0.00           H
ATOM   2259  HB2 PRO A 152      55.950  78.940  19.450  1.00  0.00           H
ATOM   2260  CA  PRO A 152      57.860  80.040  19.790  1.00  0.00           C
ATOM   2261  HA  PRO A 152      58.220  79.190  19.210  1.00  0.00           H
ATOM   2262  C   PRO A 152      58.470  81.330  19.270  1.00  0.00           C
ATOM   2263  O   PRO A 152      58.490  81.460  18.050  1.00  0.00           O
ATOM   2264  N   GLU A 153      59.050  82.220  20.080  1.00  0.00           N
ATOM   2265  H   GLU A 153      59.040  82.060  21.070  1.00  0.00           H
ATOM   2266  CA  GLU A 153      59.620  83.460  19.580  1.00  0.00           C
ATOM   2267  HA  GLU A 153      59.040  83.810  18.730  1.00  0.00           H
ATOM   2268  CB  GLU A 153      59.520  84.590  20.590  1.00  0.00           C
ATOM   2269  HB1 GLU A 153      59.900  85.530  20.190  1.00  0.00           H
ATOM   2270  HB2 GLU A 153      60.140  84.330  21.450  1.00  0.00           H
ATOM   2271  CG  GLU A 153      58.040  84.820  20.940  1.00  0.00           C
ATOM   2272  HG1 GLU A 153      57.460  83.910  21.090  1.00  0.00           H
ATOM   2273  HG2 GLU A 153      57.710  85.460  20.120  1.00  0.00           H
ATOM   2274  CD  GLU A 153      57.860  85.750  22.130  1.00  0.00           C
ATOM   2275  OE1 GLU A 153      58.760  86.550  22.450  1.00  0.00           O
ATOM   2276  OE2 GLU A 153      56.760  85.680  22.710  1.00  0.00           O
ATOM   2277  C   GLU A 153      61.070  83.320  19.130  1.00  0.00           C
ATOM   2278  O   GLU A 153      61.380  83.880  18.080  1.00  0.00           O
ATOM   2279  N   VAL A 154      62.000  82.690  19.850  1.00  0.00           N
ATOM   2280  H   VAL A 154      61.680  82.320  20.730  1.00  0.00           H
ATOM   2281  CA  VAL A 154      63.400  82.550  19.500  1.00  0.00           C
ATOM   2282  HA  VAL A 154      63.890  83.520  19.490  1.00  0.00           H
ATOM   2283  CB  VAL A 154      64.180  81.710  20.500  1.00  0.00           C
ATOM   2284  HB  VAL A 154      63.570  80.810  20.470  1.00  0.00           H
ATOM   2285  CG1 VAL A 154      65.590  81.310  20.080  1.00  0.00           C
ATOM   2286 HG11 VAL A 154      66.080  80.650  20.790  1.00  0.00           H
ATOM   2287 HG12 VAL A 154      65.440  80.560  19.300  1.00  0.00           H
ATOM   2288 HG13 VAL A 154      66.120  82.200  19.730  1.00  0.00           H
ATOM   2289  CG2 VAL A 154      64.170  82.310  21.910  1.00  0.00           C
ATOM   2290 HG21 VAL A 154      64.690  81.720  22.660  1.00  0.00           H
ATOM   2291 HG22 VAL A 154      64.700  83.260  21.960  1.00  0.00           H
ATOM   2292 HG23 VAL A 154      63.150  82.490  22.240  1.00  0.00           H
ATOM   2293  C   VAL A 154      63.680  82.040  18.090  1.00  0.00           C
ATOM   2294  O   VAL A 154      63.220  80.990  17.670  1.00  0.00           O
ATOM   2295  N   ILE A 155      64.470  82.760  17.290  1.00  0.00           N
ATOM   2296  H   ILE A 155      65.000  83.480  17.750  1.00  0.00           H
ATOM   2297  CA  ILE A 155      64.950  82.300  16.000  1.00  0.00           C
ATOM   2298  HA  ILE A 155      64.140  81.620  15.710  1.00  0.00           H
ATOM   2299  CB  ILE A 155      64.930  83.450  14.990  1.00  0.00           C
ATOM   2300  HB  ILE A 155      65.500  84.310  15.350  1.00  0.00           H
ATOM   2301  CG2 ILE A 155      65.570  83.050  13.670  1.00  0.00           C
ATOM   2302 HG21 ILE A 155      65.610  83.890  12.970  1.00  0.00           H
ATOM   2303 HG22 ILE A 155      66.580  82.750  13.930  1.00  0.00           H
ATOM   2304 HG23 ILE A 155      64.990  82.290  13.150  1.00  0.00           H
ATOM   2305  CG1 ILE A 155      63.480  83.880  14.780  1.00  0.00           C
ATOM   2306 HG11 ILE A 155      63.170  84.280  15.750  1.00  0.00           H
ATOM   2307 HG12 ILE A 155      62.970  82.930  14.610  1.00  0.00           H
ATOM   2308  CD  ILE A 155      63.280  84.910  13.680  1.00  0.00           C
ATOM   2309  HD1 ILE A 155      62.240  85.020  13.360  1.00  0.00           H
ATOM   2310  HD2 ILE A 155      63.660  85.870  14.050  1.00  0.00           H
ATOM   2311  HD3 ILE A 155      63.680  84.540  12.730  1.00  0.00           H
ATOM   2312  C   ILE A 155      66.250  81.530  16.140  1.00  0.00           C
ATOM   2313  O   ILE A 155      67.150  81.990  16.830  1.00  0.00           O
ATOM   2314  N   ASN A 156      66.280  80.370  15.480  1.00  0.00           N
ATOM   2315  H   ASN A 156      65.510  80.180  14.850  1.00  0.00           H
ATOM   2316  CA  ASN A 156      67.340  79.390  15.550  1.00  0.00           C
ATOM   2317  HA  ASN A 156      67.970  79.710  16.380  1.00  0.00           H
ATOM   2318  CB  ASN A 156      66.640  78.060  15.790  1.00  0.00           C
ATOM   2319  HB1 ASN A 156      67.420  77.290  15.840  1.00  0.00           H
ATOM   2320  HB2 ASN A 156      66.000  77.900  14.930  1.00  0.00           H
ATOM   2321  CG  ASN A 156      65.890  77.970  17.110  1.00  0.00           C
ATOM   2322  OD1 ASN A 156      66.410  77.990  18.230  1.00  0.00           O
ATOM   2323  ND2 ASN A 156      64.560  78.000  17.070  1.00  0.00           N
ATOM   2324 HD21 ASN A 156      64.100  78.060  16.180  1.00  0.00           H
ATOM   2325 HD22 ASN A 156      64.090  78.090  17.960  1.00  0.00           H
ATOM   2326  C   ASN A 156      68.250  79.290  14.330  1.00  0.00           C
ATOM   2327  O   ASN A 156      67.930  79.860  13.290  1.00  0.00           O
ATOM   2328  N   ARG A 157      69.390  78.590  14.390  1.00  0.00           N
ATOM   2329  H   ARG A 157      69.430  77.950  15.170  1.00  0.00           H
ATOM   2330  CA  ARG A 157      70.390  78.440  13.360  1.00  0.00           C
ATOM   2331  HA  ARG A 157      70.430  79.290  12.680  1.00  0.00           H
ATOM   2332  CB  ARG A 157      71.770  78.380  14.000  1.00  0.00           C
ATOM   2333  HB1 ARG A 157      72.550  78.320  13.230  1.00  0.00           H
ATOM   2334  HB2 ARG A 157      71.740  77.560  14.720  1.00  0.00           H
ATOM   2335  CG  ARG A 157      72.150  79.610  14.810  1.00  0.00           C
ATOM   2336  HG1 ARG A 157      71.430  79.860  15.590  1.00  0.00           H
ATOM   2337  HG2 ARG A 157      71.980  80.520  14.220  1.00  0.00           H
ATOM   2338  CD  ARG A 157      73.530  79.590  15.440  1.00  0.00           C
ATOM   2339  HD1 ARG A 157      74.240  79.010  14.850  1.00  0.00           H
ATOM   2340  HD2 ARG A 157      73.340  79.020  16.350  1.00  0.00           H
ATOM   2341  NE  ARG A 157      74.210  80.870  15.670  1.00  0.00           N
ATOM   2342  HE  ARG A 157      73.600  81.650  15.480  1.00  0.00           H
ATOM   2343  CZ  ARG A 157      75.300  81.160  16.400  1.00  0.00           C
ATOM   2344  NH1 ARG A 157      76.130  80.220  16.860  1.00  0.00           N
ATOM   2345 HH11 ARG A 157      75.940  79.240  16.740  1.00  0.00           H
ATOM   2346 HH12 ARG A 157      76.950  80.530  17.360  1.00  0.00           H
ATOM   2347  NH2 ARG A 157      75.720  82.410  16.670  1.00  0.00           N
ATOM   2348 HH21 ARG A 157      75.120  83.160  16.350  1.00  0.00           H
ATOM   2349 HH22 ARG A 157      76.550  82.560  17.210  1.00  0.00           H
ATOM   2350  C   ARG A 157      70.170  77.170  12.550  1.00  0.00           C
ATOM   2351  O   ARG A 157      70.030  76.110  13.160  1.00  0.00           O
ATOM   2352  N   THR A 158      70.140  77.250  11.220  1.00  0.00           N
ATOM   2353  H   THR A 158      70.380  78.140  10.810  1.00  0.00           H
ATOM   2354  CA  THR A 158      69.490  76.240  10.410  1.00  0.00           C
ATOM   2355  HA  THR A 158      69.740  75.350  10.980  1.00  0.00           H
ATOM   2356  CB  THR A 158      67.990  76.490  10.290  1.00  0.00           C
ATOM   2357  HB  THR A 158      67.480  76.740  11.220  1.00  0.00           H
ATOM   2358  CG2 THR A 158      67.550  77.490   9.220  1.00  0.00           C
ATOM   2359 HG21 THR A 158      66.520  77.790   9.430  1.00  0.00           H
ATOM   2360 HG22 THR A 158      68.170  78.380   9.240  1.00  0.00           H
ATOM   2361 HG23 THR A 158      67.750  77.250   8.180  1.00  0.00           H
ATOM   2362  OG1 THR A 158      67.430  75.260   9.910  1.00  0.00           O
ATOM   2363  HG1 THR A 158      66.510  75.430   9.690  1.00  0.00           H
ATOM   2364  C   THR A 158      70.090  76.040   9.020  1.00  0.00           C
ATOM   2365  O   THR A 158      70.370  76.970   8.270  1.00  0.00           O
ATOM   2366  N   PRO A 159      70.260  74.770   8.630  1.00  0.00           N
ATOM   2367  CD  PRO A 159      70.250  73.550   9.410  1.00  0.00           C
ATOM   2368  HD1 PRO A 159      69.250  73.140   9.260  1.00  0.00           H
ATOM   2369  HD2 PRO A 159      70.510  73.600  10.470  1.00  0.00           H
ATOM   2370  CG  PRO A 159      71.300  72.580   8.880  1.00  0.00           C
ATOM   2371  HG1 PRO A 159      70.990  71.570   9.110  1.00  0.00           H
ATOM   2372  HG2 PRO A 159      72.280  72.910   9.220  1.00  0.00           H
ATOM   2373  CB  PRO A 159      71.100  72.870   7.390  1.00  0.00           C
ATOM   2374  HB1 PRO A 159      70.360  72.180   7.000  1.00  0.00           H
ATOM   2375  HB2 PRO A 159      72.060  72.630   6.930  1.00  0.00           H
ATOM   2376  CA  PRO A 159      70.670  74.330   7.310  1.00  0.00           C
ATOM   2377  HA  PRO A 159      71.530  74.970   7.100  1.00  0.00           H
ATOM   2378  C   PRO A 159      69.720  74.610   6.160  1.00  0.00           C
ATOM   2379  O   PRO A 159      70.150  74.800   5.030  1.00  0.00           O
ATOM   2380  N   ASN A 160      68.400  74.390   6.240  1.00  0.00           N
ATOM   2381  H   ASN A 160      68.000  74.380   7.170  1.00  0.00           H
ATOM   2382  CA  ASN A 160      67.520  74.300   5.090  1.00  0.00           C
ATOM   2383  HA  ASN A 160      67.710  75.120   4.400  1.00  0.00           H
ATOM   2384  CB  ASN A 160      67.810  73.100   4.200  1.00  0.00           C
ATOM   2385  HB1 ASN A 160      68.860  73.150   3.890  1.00  0.00           H
ATOM   2386  HB2 ASN A 160      67.200  73.160   3.300  1.00  0.00           H
ATOM   2387  CG  ASN A 160      67.460  71.800   4.910  1.00  0.00           C
ATOM   2388  OD1 ASN A 160      66.290  71.470   5.110  1.00  0.00           O
ATOM   2389  ND2 ASN A 160      68.410  71.050   5.480  1.00  0.00           N
ATOM   2390 HD21 ASN A 160      69.390  71.270   5.350  1.00  0.00           H
ATOM   2391 HD22 ASN A 160      68.200  70.250   6.060  1.00  0.00           H
ATOM   2392  C   ASN A 160      66.040  74.370   5.430  1.00  0.00           C
ATOM   2393  O   ASN A 160      65.650  74.050   6.550  1.00  0.00           O
ATOM   2394  N   GLU A 161      65.160  74.620   4.460  1.00  0.00           N
ATOM   2395  H   GLU A 161      65.500  74.920   3.560  1.00  0.00           H
ATOM   2396  CA  GLU A 161      63.750  74.740   4.800  1.00  0.00           C
ATOM   2397  HA  GLU A 161      63.550  75.430   5.610  1.00  0.00           H
ATOM   2398  CB  GLU A 161      63.090  75.450   3.630  1.00  0.00           C
ATOM   2399  HB1 GLU A 161      62.820  74.730   2.860  1.00  0.00           H
ATOM   2400  HB2 GLU A 161      63.750  76.180   3.160  1.00  0.00           H
ATOM   2401  CG  GLU A 161      61.840  76.230   4.020  1.00  0.00           C
ATOM   2402  HG1 GLU A 161      61.030  75.610   4.410  1.00  0.00           H
ATOM   2403  HG2 GLU A 161      61.350  76.540   3.090  1.00  0.00           H
ATOM   2404  CD  GLU A 161      62.100  77.460   4.870  1.00  0.00           C
ATOM   2405  OE1 GLU A 161      63.170  78.100   4.720  1.00  0.00           O
ATOM   2406  OE2 GLU A 161      61.230  77.890   5.640  1.00  0.00           O
ATOM   2407  C   GLU A 161      62.940  73.520   5.200  1.00  0.00           C
ATOM   2408  O   GLU A 161      62.060  73.620   6.060  1.00  0.00           O
ATOM   2409  N   LYS A 162      63.200  72.280   4.760  1.00  0.00           N
ATOM   2410  H   LYS A 162      63.880  72.150   4.030  1.00  0.00           H
ATOM   2411  CA  LYS A 162      62.720  71.000   5.250  1.00  0.00           C
ATOM   2412  HA  LYS A 162      61.630  71.050   5.230  1.00  0.00           H
ATOM   2413  CB  LYS A 162      63.210  69.870   4.360  1.00  0.00           C
ATOM   2414  HB1 LYS A 162      64.260  69.610   4.450  1.00  0.00           H
ATOM   2415  HB2 LYS A 162      63.140  70.220   3.330  1.00  0.00           H
ATOM   2416  CG  LYS A 162      62.460  68.540   4.450  1.00  0.00           C
ATOM   2417  HG1 LYS A 162      61.420  68.700   4.190  1.00  0.00           H
ATOM   2418  HG2 LYS A 162      62.390  68.130   5.460  1.00  0.00           H
ATOM   2419  CD  LYS A 162      63.080  67.400   3.640  1.00  0.00           C
ATOM   2420  HD1 LYS A 162      63.460  67.770   2.690  1.00  0.00           H
ATOM   2421  HD2 LYS A 162      62.280  66.680   3.490  1.00  0.00           H
ATOM   2422  CE  LYS A 162      64.170  66.640   4.390  1.00  0.00           C
ATOM   2423  HE1 LYS A 162      63.750  65.850   5.020  1.00  0.00           H
ATOM   2424  HE2 LYS A 162      64.910  67.260   4.900  1.00  0.00           H
ATOM   2425  NZ  LYS A 162      64.960  65.900   3.390  1.00  0.00           N
ATOM   2426  HZ1 LYS A 162      65.510  66.610   2.950  1.00  0.00           H
ATOM   2427  HZ2 LYS A 162      65.480  65.130   3.790  1.00  0.00           H
ATOM   2428  HZ3 LYS A 162      64.430  65.560   2.600  1.00  0.00           H
ATOM   2429  C   LYS A 162      62.990  70.740   6.730  1.00  0.00           C
ATOM   2430  O   LYS A 162      62.080  70.500   7.520  1.00  0.00           O
ATOM   2431  N   PHE A 163      64.240  70.960   7.140  1.00  0.00           N
ATOM   2432  H   PHE A 163      64.850  71.280   6.400  1.00  0.00           H
ATOM   2433  CA  PHE A 163      64.710  70.680   8.480  1.00  0.00           C
ATOM   2434  HA  PHE A 163      64.490  69.630   8.680  1.00  0.00           H
ATOM   2435  CB  PHE A 163      66.240  70.700   8.440  1.00  0.00           C
ATOM   2436  HB1 PHE A 163      66.420  71.740   8.170  1.00  0.00           H
ATOM   2437  HB2 PHE A 163      66.640  70.170   7.570  1.00  0.00           H
ATOM   2438  CG  PHE A 163      67.060  70.480   9.680  1.00  0.00           C
ATOM   2439  CD1 PHE A 163      67.550  71.550  10.450  1.00  0.00           C
ATOM   2440  HD1 PHE A 163      67.210  72.540  10.180  1.00  0.00           H
ATOM   2441  CE1 PHE A 163      68.500  71.360  11.450  1.00  0.00           C
ATOM   2442  HE1 PHE A 163      68.890  72.160  12.060  1.00  0.00           H
ATOM   2443  CZ  PHE A 163      68.990  70.070  11.730  1.00  0.00           C
ATOM   2444  HZ  PHE A 163      69.680  69.800  12.510  1.00  0.00           H
ATOM   2445  CE2 PHE A 163      68.520  69.010  10.940  1.00  0.00           C
ATOM   2446  HE2 PHE A 163      69.050  68.070  10.970  1.00  0.00           H
ATOM   2447  CD2 PHE A 163      67.550  69.200   9.960  1.00  0.00           C
ATOM   2448  HD2 PHE A 163      67.370  68.430   9.230  1.00  0.00           H
ATOM   2449  C   PHE A 163      64.110  71.660   9.480  1.00  0.00           C
ATOM   2450  O   PHE A 163      63.500  71.270  10.470  1.00  0.00           O
ATOM   2451  N   THR A 164      64.150  72.940   9.100  1.00  0.00           N
ATOM   2452  H   THR A 164      64.670  73.130   8.250  1.00  0.00           H
ATOM   2453  CA  THR A 164      63.560  74.030   9.840  1.00  0.00           C
ATOM   2454  HA  THR A 164      64.120  74.210  10.760  1.00  0.00           H
ATOM   2455  CB  THR A 164      63.680  75.320   9.040  1.00  0.00           C
ATOM   2456  HB  THR A 164      63.280  75.150   8.040  1.00  0.00           H
ATOM   2457  CG2 THR A 164      62.940  76.500   9.670  1.00  0.00           C
ATOM   2458 HG21 THR A 164      63.030  76.450  10.750  1.00  0.00           H
ATOM   2459 HG22 THR A 164      63.300  77.450   9.270  1.00  0.00           H
ATOM   2460 HG23 THR A 164      61.910  76.330   9.350  1.00  0.00           H
ATOM   2461  OG1 THR A 164      65.070  75.570   8.970  1.00  0.00           O
ATOM   2462  HG1 THR A 164      65.190  76.060   8.160  1.00  0.00           H
ATOM   2463  C   THR A 164      62.100  73.820  10.210  1.00  0.00           C
ATOM   2464  O   THR A 164      61.600  74.030  11.320  1.00  0.00           O
ATOM   2465  N   GLU A 165      61.260  73.480   9.230  1.00  0.00           N
ATOM   2466  H   GLU A 165      61.560  73.600   8.270  1.00  0.00           H
ATOM   2467  CA  GLU A 165      59.850  73.190   9.420  1.00  0.00           C
ATOM   2468  HA  GLU A 165      59.300  74.040   9.810  1.00  0.00           H
ATOM   2469  CB  GLU A 165      59.270  73.000   8.020  1.00  0.00           C
ATOM   2470  HB1 GLU A 165      58.390  72.350   8.050  1.00  0.00           H
ATOM   2471  HB2 GLU A 165      60.000  72.370   7.510  1.00  0.00           H
ATOM   2472  CG  GLU A 165      58.830  74.160   7.130  1.00  0.00           C
ATOM   2473  HG1 GLU A 165      58.150  73.790   6.370  1.00  0.00           H
ATOM   2474  HG2 GLU A 165      59.620  74.580   6.490  1.00  0.00           H
ATOM   2475  CD  GLU A 165      58.000  75.200   7.860  1.00  0.00           C
ATOM   2476  OE1 GLU A 165      57.040  74.870   8.580  1.00  0.00           O
ATOM   2477  OE2 GLU A 165      58.300  76.400   7.670  1.00  0.00           O
ATOM   2478  C   GLU A 165      59.550  71.980  10.290  1.00  0.00           C
ATOM   2479  O   GLU A 165      58.600  72.030  11.070  1.00  0.00           O
ATOM   2480  N   ALA A 166      60.390  70.950  10.190  1.00  0.00           N
ATOM   2481  H   ALA A 166      61.270  71.090   9.710  1.00  0.00           H
ATOM   2482  CA  ALA A 166      60.320  69.770  11.020  1.00  0.00           C
ATOM   2483  HA  ALA A 166      59.310  69.420  10.800  1.00  0.00           H
ATOM   2484  CB  ALA A 166      61.310  68.720  10.540  1.00  0.00           C
ATOM   2485  HB1 ALA A 166      62.350  68.970  10.730  1.00  0.00           H
ATOM   2486  HB2 ALA A 166      61.040  67.810  11.090  1.00  0.00           H
ATOM   2487  HB3 ALA A 166      61.240  68.530   9.470  1.00  0.00           H
ATOM   2488  C   ALA A 166      60.400  70.030  12.520  1.00  0.00           C
ATOM   2489  O   ALA A 166      59.570  69.550  13.280  1.00  0.00           O
ATOM   2490  N   HIE A 167      61.460  70.730  12.920  1.00  0.00           N
ATOM   2491  H   HIE A 167      62.200  70.900  12.260  1.00  0.00           H
ATOM   2492  CA  HIE A 167      61.640  71.170  14.290  1.00  0.00           C
ATOM   2493  HA  HIE A 167      61.390  70.290  14.880  1.00  0.00           H
ATOM   2494  CB  HIE A 167      63.050  71.640  14.640  1.00  0.00           C
ATOM   2495  HB1 HIE A 167      63.150  71.900  15.690  1.00  0.00           H
ATOM   2496  HB2 HIE A 167      63.130  72.620  14.180  1.00  0.00           H
ATOM   2497  CG  HIE A 167      64.230  70.830  14.180  1.00  0.00           C
ATOM   2498  ND1 HIE A 167      64.270  69.430  14.200  1.00  0.00           N
ATOM   2499  CE1 HIE A 167      65.420  69.090  13.620  1.00  0.00           C
ATOM   2500  HE1 HIE A 167      65.870  68.100  13.650  1.00  0.00           H
ATOM   2501  NE2 HIE A 167      66.150  70.200  13.420  1.00  0.00           N
ATOM   2502  HE2 HIE A 167      67.110  70.160  13.100  1.00  0.00           H
ATOM   2503  CD2 HIE A 167      65.390  71.330  13.640  1.00  0.00           C
ATOM   2504  HD2 HIE A 167      65.650  72.370  13.550  1.00  0.00           H
ATOM   2505  C   HIE A 167      60.650  72.230  14.760  1.00  0.00           C
ATOM   2506  O   HIE A 167      60.370  72.360  15.950  1.00  0.00           O
ATOM   2507  N   ASN A 168      60.020  73.010  13.880  1.00  0.00           N
ATOM   2508  H   ASN A 168      60.120  72.750  12.910  1.00  0.00           H
ATOM   2509  CA  ASN A 168      58.960  73.930  14.250  1.00  0.00           C
ATOM   2510  HA  ASN A 168      59.240  74.440  15.170  1.00  0.00           H
ATOM   2511  CB  ASN A 168      58.960  74.990  13.150  1.00  0.00           C
ATOM   2512  HB1 ASN A 168      58.000  75.500  13.130  1.00  0.00           H
ATOM   2513  HB2 ASN A 168      59.050  74.510  12.170  1.00  0.00           H
ATOM   2514  CG  ASN A 168      60.150  75.930  13.290  1.00  0.00           C
ATOM   2515  OD1 ASN A 168      60.750  76.100  14.350  1.00  0.00           O
ATOM   2516  ND2 ASN A 168      60.520  76.780  12.330  1.00  0.00           N
ATOM   2517 HD21 ASN A 168      59.940  76.860  11.500  1.00  0.00           H
ATOM   2518 HD22 ASN A 168      61.310  77.390  12.500  1.00  0.00           H
ATOM   2519  C   ASN A 168      57.610  73.280  14.470  1.00  0.00           C
ATOM   2520  O   ASN A 168      56.850  73.600  15.380  1.00  0.00           O
ATOM   2521  N   MET A 169      57.300  72.340  13.570  1.00  0.00           N
ATOM   2522  H   MET A 169      57.930  72.040  12.840  1.00  0.00           H
ATOM   2523  CA  MET A 169      56.020  71.660  13.670  1.00  0.00           C
ATOM   2524  HA  MET A 169      55.290  72.460  13.820  1.00  0.00           H
ATOM   2525  CB  MET A 169      55.670  70.810  12.450  1.00  0.00           C
ATOM   2526  HB1 MET A 169      56.320  69.940  12.560  1.00  0.00           H
ATOM   2527  HB2 MET A 169      56.030  71.210  11.500  1.00  0.00           H
ATOM   2528  CG  MET A 169      54.270  70.210  12.530  1.00  0.00           C
ATOM   2529  HG1 MET A 169      53.950  69.860  13.510  1.00  0.00           H
ATOM   2530  HG2 MET A 169      54.240  69.400  11.800  1.00  0.00           H
ATOM   2531  SD  MET A 169      53.060  71.370  11.850  1.00  0.00           S
ATOM   2532  CE  MET A 169      51.490  70.500  12.080  1.00  0.00           C
ATOM   2533  HE1 MET A 169      51.110  70.210  11.090  1.00  0.00           H
ATOM   2534  HE2 MET A 169      51.690  69.740  12.840  1.00  0.00           H
ATOM   2535  HE3 MET A 169      50.640  71.090  12.410  1.00  0.00           H
ATOM   2536  C   MET A 169      55.990  70.810  14.930  1.00  0.00           C
ATOM   2537  O   MET A 169      54.950  70.920  15.580  1.00  0.00           O
ATOM   2538  N   HIE A 170      57.080  70.150  15.330  1.00  0.00           N
ATOM   2539  H   HIE A 170      57.920  70.140  14.770  1.00  0.00           H
ATOM   2540  CA  HIE A 170      57.120  69.470  16.610  1.00  0.00           C
ATOM   2541  HA  HIE A 170      56.300  68.760  16.690  1.00  0.00           H
ATOM   2542  CB  HIE A 170      58.510  68.830  16.730  1.00  0.00           C
ATOM   2543  HB1 HIE A 170      59.300  69.570  16.570  1.00  0.00           H
ATOM   2544  HB2 HIE A 170      58.530  67.960  16.080  1.00  0.00           H
ATOM   2545  CG  HIE A 170      58.750  68.220  18.080  1.00  0.00           C
ATOM   2546  ND1 HIE A 170      58.000  67.180  18.630  1.00  0.00           N
ATOM   2547  CE1 HIE A 170      58.620  66.890  19.780  1.00  0.00           C
ATOM   2548  HE1 HIE A 170      58.280  66.250  20.570  1.00  0.00           H
ATOM   2549  NE2 HIE A 170      59.770  67.580  19.930  1.00  0.00           N
ATOM   2550  HE2 HIE A 170      60.420  67.550  20.700  1.00  0.00           H
ATOM   2551  CD2 HIE A 170      59.880  68.410  18.830  1.00  0.00           C
ATOM   2552  HD2 HIE A 170      60.720  69.020  18.540  1.00  0.00           H
ATOM   2553  C   HIE A 170      56.940  70.400  17.800  1.00  0.00           C
ATOM   2554  O   HIE A 170      56.150  70.090  18.680  1.00  0.00           O
ATOM   2555  N   HIE A 171      57.550  71.590  17.840  1.00  0.00           N
ATOM   2556  H   HIE A 171      58.130  71.720  17.020  1.00  0.00           H
ATOM   2557  CA  HIE A 171      57.440  72.550  18.910  1.00  0.00           C
ATOM   2558  HA  HIE A 171      57.760  72.050  19.830  1.00  0.00           H
ATOM   2559  CB  HIE A 171      58.390  73.670  18.500  1.00  0.00           C
ATOM   2560  HB1 HIE A 171      58.100  74.190  17.590  1.00  0.00           H
ATOM   2561  HB2 HIE A 171      59.380  73.240  18.340  1.00  0.00           H
ATOM   2562  CG  HIE A 171      58.670  74.670  19.590  1.00  0.00           C
ATOM   2563  ND1 HIE A 171      57.690  75.530  20.100  1.00  0.00           N
ATOM   2564  CE1 HIE A 171      58.190  76.080  21.210  1.00  0.00           C
ATOM   2565  HE1 HIE A 171      57.540  76.710  21.790  1.00  0.00           H
ATOM   2566  NE2 HIE A 171      59.460  75.670  21.410  1.00  0.00           N
ATOM   2567  HE2 HIE A 171      60.080  75.950  22.160  1.00  0.00           H
ATOM   2568  CD2 HIE A 171      59.760  74.760  20.410  1.00  0.00           C
ATOM   2569  HD2 HIE A 171      60.660  74.180  20.270  1.00  0.00           H
ATOM   2570  C   HIE A 171      55.990  73.010  19.050  1.00  0.00           C
ATOM   2571  O   HIE A 171      55.560  73.190  20.180  1.00  0.00           O
ATOM   2572  N   THR A 172      55.350  73.360  17.930  1.00  0.00           N
ATOM   2573  H   THR A 172      55.890  73.390  17.070  1.00  0.00           H
ATOM   2574  CA  THR A 172      53.990  73.850  17.840  1.00  0.00           C
ATOM   2575  HA  THR A 172      53.920  74.720  18.490  1.00  0.00           H
ATOM   2576  CB  THR A 172      53.710  74.240  16.390  1.00  0.00           C
ATOM   2577  HB  THR A 172      53.730  73.350  15.760  1.00  0.00           H
ATOM   2578  CG2 THR A 172      52.310  74.830  16.210  1.00  0.00           C
ATOM   2579 HG21 THR A 172      52.230  75.460  17.090  1.00  0.00           H
ATOM   2580 HG22 THR A 172      52.190  75.320  15.240  1.00  0.00           H
ATOM   2581 HG23 THR A 172      51.560  74.040  16.320  1.00  0.00           H
ATOM   2582  OG1 THR A 172      54.730  75.120  15.990  1.00  0.00           O
ATOM   2583  HG1 THR A 172      55.520  74.670  15.670  1.00  0.00           H
ATOM   2584  C   THR A 172      52.980  72.790  18.280  1.00  0.00           C
ATOM   2585  O   THR A 172      52.050  73.080  19.020  1.00  0.00           O
ATOM   2586  N   GLU A 173      53.080  71.570  17.750  1.00  0.00           N
ATOM   2587  H   GLU A 173      53.820  71.390  17.090  1.00  0.00           H
ATOM   2588  CA  GLU A 173      52.200  70.500  18.190  1.00  0.00           C
ATOM   2589  HA  GLU A 173      51.150  70.770  18.130  1.00  0.00           H
ATOM   2590  CB  GLU A 173      52.410  69.290  17.290  1.00  0.00           C
ATOM   2591  HB1 GLU A 173      51.850  68.450  17.710  1.00  0.00           H
ATOM   2592  HB2 GLU A 173      53.470  69.030  17.210  1.00  0.00           H
ATOM   2593  CG  GLU A 173      51.820  69.650  15.930  1.00  0.00           C
ATOM   2594  HG1 GLU A 173      51.710  68.760  15.320  1.00  0.00           H
ATOM   2595  HG2 GLU A 173      52.530  70.280  15.400  1.00  0.00           H
ATOM   2596  CD  GLU A 173      50.480  70.380  15.960  1.00  0.00           C
ATOM   2597  OE1 GLU A 173      50.350  71.380  15.230  1.00  0.00           O
ATOM   2598  OE2 GLU A 173      49.550  69.890  16.630  1.00  0.00           O
ATOM   2599  C   GLU A 173      52.410  70.060  19.630  1.00  0.00           C
ATOM   2600  O   GLU A 173      51.430  69.770  20.320  1.00  0.00           O
ATOM   2601  N   THR A 174      53.670  69.940  20.050  1.00  0.00           N
ATOM   2602  H   THR A 174      54.370  70.320  19.430  1.00  0.00           H
ATOM   2603  CA  THR A 174      53.950  69.460  21.390  1.00  0.00           C
ATOM   2604  HA  THR A 174      53.360  68.560  21.530  1.00  0.00           H
ATOM   2605  CB  THR A 174      55.430  69.140  21.580  1.00  0.00           C
ATOM   2606  HB  THR A 174      55.960  69.960  21.080  1.00  0.00           H
ATOM   2607  CG2 THR A 174      55.980  69.080  23.000  1.00  0.00           C
ATOM   2608 HG21 THR A 174      57.000  68.690  22.960  1.00  0.00           H
ATOM   2609 HG22 THR A 174      56.030  70.060  23.460  1.00  0.00           H
ATOM   2610 HG23 THR A 174      55.360  68.440  23.630  1.00  0.00           H
ATOM   2611  OG1 THR A 174      55.860  67.950  20.950  1.00  0.00           O
ATOM   2612  HG1 THR A 174      56.130  68.220  20.070  1.00  0.00           H
ATOM   2613  C   THR A 174      53.420  70.380  22.480  1.00  0.00           C
ATOM   2614  O   THR A 174      52.840  69.890  23.460  1.00  0.00           O
ATOM   2615  N   PHE A 175      53.550  71.700  22.360  1.00  0.00           N
ATOM   2616  H   PHE A 175      54.190  71.960  21.610  1.00  0.00           H
ATOM   2617  CA  PHE A 175      53.040  72.690  23.280  1.00  0.00           C
ATOM   2618  HA  PHE A 175      53.670  72.640  24.170  1.00  0.00           H
ATOM   2619  CB  PHE A 175      53.280  74.070  22.690  1.00  0.00           C
ATOM   2620  HB1 PHE A 175      52.770  74.140  21.730  1.00  0.00           H
ATOM   2621  HB2 PHE A 175      54.340  74.210  22.470  1.00  0.00           H
ATOM   2622  CG  PHE A 175      52.910  75.230  23.570  1.00  0.00           C
ATOM   2623  CD1 PHE A 175      52.050  76.240  23.110  1.00  0.00           C
ATOM   2624  HD1 PHE A 175      51.710  76.260  22.080  1.00  0.00           H
ATOM   2625  CE1 PHE A 175      51.490  77.200  23.960  1.00  0.00           C
ATOM   2626  HE1 PHE A 175      50.720  77.890  23.650  1.00  0.00           H
ATOM   2627  CZ  PHE A 175      51.990  77.260  25.260  1.00  0.00           C
ATOM   2628  HZ  PHE A 175      51.460  77.920  25.930  1.00  0.00           H
ATOM   2629  CE2 PHE A 175      52.930  76.340  25.730  1.00  0.00           C
ATOM   2630  HE2 PHE A 175      53.240  76.210  26.760  1.00  0.00           H
ATOM   2631  CD2 PHE A 175      53.320  75.270  24.910  1.00  0.00           C
ATOM   2632  HD2 PHE A 175      53.980  74.490  25.250  1.00  0.00           H
ATOM   2633  C   PHE A 175      51.570  72.490  23.620  1.00  0.00           C
ATOM   2634  O   PHE A 175      51.100  72.800  24.710  1.00  0.00           O
ATOM   2635  N   LYS A 176      50.790  72.010  22.650  1.00  0.00           N
ATOM   2636  H   LYS A 176      51.300  71.870  21.790  1.00  0.00           H
ATOM   2637  CA  LYS A 176      49.360  71.830  22.800  1.00  0.00           C
ATOM   2638  HA  LYS A 176      48.850  72.720  23.180  1.00  0.00           H
ATOM   2639  CB  LYS A 176      48.810  71.550  21.410  1.00  0.00           C
ATOM   2640  HB1 LYS A 176      47.750  71.400  21.610  1.00  0.00           H
ATOM   2641  HB2 LYS A 176      49.210  70.600  21.070  1.00  0.00           H
ATOM   2642  CG  LYS A 176      48.910  72.760  20.480  1.00  0.00           C
ATOM   2643  HG1 LYS A 176      49.950  73.070  20.560  1.00  0.00           H
ATOM   2644  HG2 LYS A 176      48.220  73.540  20.830  1.00  0.00           H
ATOM   2645  CD  LYS A 176      48.610  72.380  19.030  1.00  0.00           C
ATOM   2646  HD1 LYS A 176      47.580  72.030  18.910  1.00  0.00           H
ATOM   2647  HD2 LYS A 176      49.200  71.500  18.800  1.00  0.00           H
ATOM   2648  CE  LYS A 176      48.840  73.590  18.130  1.00  0.00           C
ATOM   2649  HE1 LYS A 176      49.850  73.950  18.330  1.00  0.00           H
ATOM   2650  HE2 LYS A 176      48.210  74.410  18.440  1.00  0.00           H
ATOM   2651  NZ  LYS A 176      48.650  73.210  16.720  1.00  0.00           N
ATOM   2652  HZ1 LYS A 176      49.040  73.830  16.030  1.00  0.00           H
ATOM   2653  HZ2 LYS A 176      49.050  72.290  16.550  1.00  0.00           H
ATOM   2654  HZ3 LYS A 176      47.700  73.350  16.430  1.00  0.00           H
ATOM   2655  C   LYS A 176      49.100  70.740  23.830  1.00  0.00           C
ATOM   2656  O   LYS A 176      48.250  70.890  24.710  1.00  0.00           O
ATOM   2657  N   VAL A 177      49.890  69.660  23.840  1.00  0.00           N
ATOM   2658  H   VAL A 177      50.590  69.700  23.110  1.00  0.00           H
ATOM   2659  CA  VAL A 177      49.990  68.580  24.790  1.00  0.00           C
ATOM   2660  HA  VAL A 177      48.980  68.200  24.960  1.00  0.00           H
ATOM   2661  CB  VAL A 177      50.750  67.460  24.070  1.00  0.00           C
ATOM   2662  HB  VAL A 177      51.770  67.860  24.030  1.00  0.00           H
ATOM   2663  CG1 VAL A 177      50.870  66.160  24.860  1.00  0.00           C
ATOM   2664 HG11 VAL A 177      51.560  65.570  24.270  1.00  0.00           H
ATOM   2665 HG12 VAL A 177      51.320  66.400  25.830  1.00  0.00           H
ATOM   2666 HG13 VAL A 177      49.870  65.780  25.080  1.00  0.00           H
ATOM   2667  CG2 VAL A 177      50.210  67.110  22.690  1.00  0.00           C
ATOM   2668 HG21 VAL A 177      50.320  67.960  22.010  1.00  0.00           H
ATOM   2669 HG22 VAL A 177      50.710  66.260  22.240  1.00  0.00           H
ATOM   2670 HG23 VAL A 177      49.130  66.970  22.810  1.00  0.00           H
ATOM   2671  C   VAL A 177      50.500  69.040  26.150  1.00  0.00           C
ATOM   2672  O   VAL A 177      49.950  68.850  27.230  1.00  0.00           O
ATOM   2673  N   ALA A 178      51.580  69.820  26.150  1.00  0.00           N
ATOM   2674  H   ALA A 178      52.060  69.900  25.260  1.00  0.00           H
ATOM   2675  CA  ALA A 178      52.320  70.350  27.280  1.00  0.00           C
ATOM   2676  HA  ALA A 178      52.560  69.490  27.910  1.00  0.00           H
ATOM   2677  CB  ALA A 178      53.580  71.090  26.860  1.00  0.00           C
ATOM   2678  HB1 ALA A 178      54.280  71.030  27.700  1.00  0.00           H
ATOM   2679  HB2 ALA A 178      54.090  70.430  26.150  1.00  0.00           H
ATOM   2680  HB3 ALA A 178      53.460  72.030  26.330  1.00  0.00           H
ATOM   2681  C   ALA A 178      51.440  71.280  28.110  1.00  0.00           C
ATOM   2682  O   ALA A 178      51.500  71.180  29.330  1.00  0.00           O
ATOM   2683  N   GLU A 179      50.710  72.200  27.480  1.00  0.00           N
ATOM   2684  H   GLU A 179      50.770  72.270  26.470  1.00  0.00           H
ATOM   2685  CA  GLU A 179      49.920  73.130  28.260  1.00  0.00           C
ATOM   2686  HA  GLU A 179      50.520  73.680  28.980  1.00  0.00           H
ATOM   2687  CB  GLU A 179      49.340  74.270  27.430  1.00  0.00           C
ATOM   2688  HB1 GLU A 179      49.040  73.760  26.510  1.00  0.00           H
ATOM   2689  HB2 GLU A 179      50.180  74.920  27.190  1.00  0.00           H
ATOM   2690  CG  GLU A 179      48.210  75.110  28.020  1.00  0.00           C
ATOM   2691  HG1 GLU A 179      48.590  75.500  28.960  1.00  0.00           H
ATOM   2692  HG2 GLU A 179      47.340  74.550  28.350  1.00  0.00           H
ATOM   2693  CD  GLU A 179      47.640  76.240  27.170  1.00  0.00           C
ATOM   2694  OE1 GLU A 179      46.730  76.980  27.610  1.00  0.00           O
ATOM   2695  OE2 GLU A 179      48.100  76.510  26.040  1.00  0.00           O
ATOM   2696  C   GLU A 179      48.760  72.430  28.960  1.00  0.00           C
ATOM   2697  O   GLU A 179      48.500  72.650  30.140  1.00  0.00           O
ATOM   2698  N   LYS A 180      48.140  71.480  28.250  1.00  0.00           N
ATOM   2699  H   LYS A 180      48.420  71.300  27.300  1.00  0.00           H
ATOM   2700  CA  LYS A 180      47.170  70.570  28.820  1.00  0.00           C
ATOM   2701  HA  LYS A 180      46.330  71.190  29.130  1.00  0.00           H
ATOM   2702  CB  LYS A 180      46.830  69.500  27.780  1.00  0.00           C
ATOM   2703  HB1 LYS A 180      47.590  68.740  27.600  1.00  0.00           H
ATOM   2704  HB2 LYS A 180      46.670  69.980  26.820  1.00  0.00           H
ATOM   2705  CG  LYS A 180      45.600  68.740  28.290  1.00  0.00           C
ATOM   2706  HG1 LYS A 180      44.850  69.420  28.690  1.00  0.00           H
ATOM   2707  HG2 LYS A 180      45.820  68.040  29.100  1.00  0.00           H
ATOM   2708  CD  LYS A 180      45.010  67.960  27.120  1.00  0.00           C
ATOM   2709  HD1 LYS A 180      45.620  67.060  27.100  1.00  0.00           H
ATOM   2710  HD2 LYS A 180      45.020  68.550  26.210  1.00  0.00           H
ATOM   2711  CE  LYS A 180      43.540  67.580  27.330  1.00  0.00           C
ATOM   2712  HE1 LYS A 180      43.350  67.090  28.280  1.00  0.00           H
ATOM   2713  HE2 LYS A 180      43.280  66.940  26.480  1.00  0.00           H
ATOM   2714  NZ  LYS A 180      42.690  68.780  27.270  1.00  0.00           N
ATOM   2715  HZ1 LYS A 180      42.960  69.530  26.650  1.00  0.00           H
ATOM   2716  HZ2 LYS A 180      41.720  68.590  27.060  1.00  0.00           H
ATOM   2717  HZ3 LYS A 180      42.580  69.240  28.160  1.00  0.00           H
ATOM   2718  C   LYS A 180      47.700  69.930  30.100  1.00  0.00           C
ATOM   2719  O   LYS A 180      46.890  69.740  31.000  1.00  0.00           O
ATOM   2720  N   VAL A 181      48.970  69.500  30.120  1.00  0.00           N
ATOM   2721  H   VAL A 181      49.480  69.520  29.260  1.00  0.00           H
ATOM   2722  CA  VAL A 181      49.530  68.870  31.300  1.00  0.00           C
ATOM   2723  HA  VAL A 181      48.870  68.110  31.720  1.00  0.00           H
ATOM   2724  CB  VAL A 181      50.880  68.230  31.030  1.00  0.00           C
ATOM   2725  HB  VAL A 181      51.540  68.860  30.440  1.00  0.00           H
ATOM   2726  CG1 VAL A 181      51.730  67.770  32.210  1.00  0.00           C
ATOM   2727 HG11 VAL A 181      52.740  67.520  31.880  1.00  0.00           H
ATOM   2728 HG12 VAL A 181      51.940  68.550  32.940  1.00  0.00           H
ATOM   2729 HG13 VAL A 181      51.310  66.840  32.600  1.00  0.00           H
ATOM   2730  CG2 VAL A 181      50.770  67.040  30.080  1.00  0.00           C
ATOM   2731 HG21 VAL A 181      50.000  66.380  30.500  1.00  0.00           H
ATOM   2732 HG22 VAL A 181      50.410  67.360  29.100  1.00  0.00           H
ATOM   2733 HG23 VAL A 181      51.710  66.510  29.960  1.00  0.00           H
ATOM   2734  C   VAL A 181      49.590  69.850  32.460  1.00  0.00           C
ATOM   2735  O   VAL A 181      49.110  69.570  33.560  1.00  0.00           O
ATOM   2736  N   ILE A 182      50.080  71.070  32.210  1.00  0.00           N
ATOM   2737  H   ILE A 182      50.550  71.220  31.330  1.00  0.00           H
ATOM   2738  CA  ILE A 182      50.250  72.060  33.260  1.00  0.00           C
ATOM   2739  HA  ILE A 182      50.810  71.620  34.080  1.00  0.00           H
ATOM   2740  CB  ILE A 182      50.960  73.300  32.740  1.00  0.00           C
ATOM   2741  HB  ILE A 182      50.370  73.610  31.870  1.00  0.00           H
ATOM   2742  CG2 ILE A 182      51.010  74.430  33.760  1.00  0.00           C
ATOM   2743 HG21 ILE A 182      51.700  75.220  33.430  1.00  0.00           H
ATOM   2744 HG22 ILE A 182      50.030  74.900  33.780  1.00  0.00           H
ATOM   2745 HG23 ILE A 182      51.340  74.100  34.740  1.00  0.00           H
ATOM   2746  CG1 ILE A 182      52.340  72.960  32.190  1.00  0.00           C
ATOM   2747 HG11 ILE A 182      52.320  72.150  31.470  1.00  0.00           H
ATOM   2748 HG12 ILE A 182      52.930  72.720  33.080  1.00  0.00           H
ATOM   2749  CD  ILE A 182      52.980  74.010  31.280  1.00  0.00           C
ATOM   2750  HD1 ILE A 182      52.280  74.410  30.540  1.00  0.00           H
ATOM   2751  HD2 ILE A 182      53.370  74.850  31.850  1.00  0.00           H
ATOM   2752  HD3 ILE A 182      53.870  73.600  30.810  1.00  0.00           H
ATOM   2753  C   ILE A 182      48.940  72.450  33.950  1.00  0.00           C
ATOM   2754  O   ILE A 182      48.980  72.400  35.170  1.00  0.00           O
ATOM   2755  N   ARG A 183      47.890  72.740  33.180  1.00  0.00           N
ATOM   2756  H   ARG A 183      48.060  72.540  32.200  1.00  0.00           H
ATOM   2757  CA  ARG A 183      46.530  72.860  33.660  1.00  0.00           C
ATOM   2758  HA  ARG A 183      46.480  73.670  34.390  1.00  0.00           H
ATOM   2759  CB  ARG A 183      45.560  73.240  32.550  1.00  0.00           C
ATOM   2760  HB1 ARG A 183      44.630  73.480  33.070  1.00  0.00           H
ATOM   2761  HB2 ARG A 183      45.530  72.360  31.900  1.00  0.00           H
ATOM   2762  CG  ARG A 183      45.900  74.520  31.780  1.00  0.00           C
ATOM   2763  HG1 ARG A 183      46.820  74.440  31.190  1.00  0.00           H
ATOM   2764  HG2 ARG A 183      46.160  75.310  32.490  1.00  0.00           H
ATOM   2765  CD  ARG A 183      44.740  75.010  30.930  1.00  0.00           C
ATOM   2766  HD1 ARG A 183      43.910  75.260  31.590  1.00  0.00           H
ATOM   2767  HD2 ARG A 183      44.450  74.240  30.220  1.00  0.00           H
ATOM   2768  NE  ARG A 183      45.160  76.210  30.200  1.00  0.00           N
ATOM   2769  HE  ARG A 183      45.440  76.050  29.240  1.00  0.00           H
ATOM   2770  CZ  ARG A 183      45.340  77.420  30.740  1.00  0.00           C
ATOM   2771  NH1 ARG A 183      44.960  77.870  31.950  1.00  0.00           N
ATOM   2772 HH11 ARG A 183      44.750  77.130  32.610  1.00  0.00           H
ATOM   2773 HH12 ARG A 183      45.180  78.820  32.210  1.00  0.00           H
ATOM   2774  NH2 ARG A 183      45.880  78.370  29.970  1.00  0.00           N
ATOM   2775 HH21 ARG A 183      46.250  78.100  29.070  1.00  0.00           H
ATOM   2776 HH22 ARG A 183      45.880  79.320  30.320  1.00  0.00           H
ATOM   2777  C   ARG A 183      45.980  71.600  34.310  1.00  0.00           C
ATOM   2778  O   ARG A 183      45.370  71.740  35.370  1.00  0.00           O
ATOM   2779  N   THR A 184      46.220  70.390  33.810  1.00  0.00           N
ATOM   2780  H   THR A 184      46.720  70.350  32.940  1.00  0.00           H
ATOM   2781  CA  THR A 184      45.810  69.130  34.400  1.00  0.00           C
ATOM   2782  HA  THR A 184      44.720  69.100  34.390  1.00  0.00           H
ATOM   2783  CB  THR A 184      46.190  67.910  33.560  1.00  0.00           C
ATOM   2784  HB  THR A 184      47.260  67.740  33.440  1.00  0.00           H
ATOM   2785  CG2 THR A 184      45.610  66.660  34.200  1.00  0.00           C
ATOM   2786 HG21 THR A 184      44.560  66.810  34.440  1.00  0.00           H
ATOM   2787 HG22 THR A 184      45.880  65.870  33.500  1.00  0.00           H
ATOM   2788 HG23 THR A 184      46.200  66.380  35.080  1.00  0.00           H
ATOM   2789  OG1 THR A 184      45.540  67.930  32.320  1.00  0.00           O
ATOM   2790  HG1 THR A 184      45.840  68.670  31.780  1.00  0.00           H
ATOM   2791  C   THR A 184      46.330  69.020  35.830  1.00  0.00           C
ATOM   2792  O   THR A 184      45.570  68.660  36.720  1.00  0.00           O
ATOM   2793  N   ILE A 185      47.570  69.480  36.000  1.00  0.00           N
ATOM   2794  H   ILE A 185      48.110  69.690  35.170  1.00  0.00           H
ATOM   2795  CA  ILE A 185      48.250  69.350  37.270  1.00  0.00           C
ATOM   2796  HA  ILE A 185      48.020  68.340  37.590  1.00  0.00           H
ATOM   2797  CB  ILE A 185      49.750  69.490  37.050  1.00  0.00           C
ATOM   2798  HB  ILE A 185      49.970  70.220  36.280  1.00  0.00           H
ATOM   2799  CG2 ILE A 185      50.440  69.940  38.340  1.00  0.00           C
ATOM   2800 HG21 ILE A 185      51.510  69.980  38.180  1.00  0.00           H
ATOM   2801 HG22 ILE A 185      50.160  70.970  38.560  1.00  0.00           H
ATOM   2802 HG23 ILE A 185      50.160  69.330  39.210  1.00  0.00           H
ATOM   2803  CG1 ILE A 185      50.240  68.120  36.610  1.00  0.00           C
ATOM   2804 HG11 ILE A 185      49.790  67.920  35.630  1.00  0.00           H
ATOM   2805 HG12 ILE A 185      50.030  67.340  37.340  1.00  0.00           H
ATOM   2806  CD  ILE A 185      51.750  68.030  36.410  1.00  0.00           C
ATOM   2807  HD1 ILE A 185      52.260  67.590  37.270  1.00  0.00           H
ATOM   2808  HD2 ILE A 185      51.890  67.400  35.530  1.00  0.00           H
ATOM   2809  HD3 ILE A 185      52.140  68.960  35.990  1.00  0.00           H
ATOM   2810  C   ILE A 185      47.590  70.380  38.180  1.00  0.00           C
ATOM   2811  O   ILE A 185      47.240  69.930  39.280  1.00  0.00           O
ATOM   2812  N   PHE A 186      47.270  71.590  37.730  1.00  0.00           N
ATOM   2813  H   PHE A 186      47.740  71.840  36.870  1.00  0.00           H
ATOM   2814  CA  PHE A 186      46.680  72.640  38.540  1.00  0.00           C
ATOM   2815  HA  PHE A 186      47.210  72.740  39.490  1.00  0.00           H
ATOM   2816  CB  PHE A 186      46.900  74.030  37.960  1.00  0.00           C
ATOM   2817  HB1 PHE A 186      46.390  74.770  38.580  1.00  0.00           H
ATOM   2818  HB2 PHE A 186      46.410  74.160  36.990  1.00  0.00           H
ATOM   2819  CG  PHE A 186      48.330  74.450  37.720  1.00  0.00           C
ATOM   2820  CD1 PHE A 186      49.420  74.150  38.550  1.00  0.00           C
ATOM   2821  HD1 PHE A 186      49.280  73.590  39.460  1.00  0.00           H
ATOM   2822  CE1 PHE A 186      50.670  74.670  38.210  1.00  0.00           C
ATOM   2823  HE1 PHE A 186      51.550  74.390  38.770  1.00  0.00           H
ATOM   2824  CZ  PHE A 186      50.950  75.510  37.120  1.00  0.00           C
ATOM   2825  HZ  PHE A 186      51.920  75.930  36.890  1.00  0.00           H
ATOM   2826  CE2 PHE A 186      49.820  75.890  36.390  1.00  0.00           C
ATOM   2827  HE2 PHE A 186      49.870  76.690  35.650  1.00  0.00           H
ATOM   2828  CD2 PHE A 186      48.570  75.310  36.640  1.00  0.00           C
ATOM   2829  HD2 PHE A 186      47.780  75.480  35.930  1.00  0.00           H
ATOM   2830  C   PHE A 186      45.240  72.380  38.940  1.00  0.00           C
ATOM   2831  O   PHE A 186      44.840  72.770  40.040  1.00  0.00           O
ATOM   2832  N   LYS A 187      44.530  71.670  38.060  1.00  0.00           N
ATOM   2833  H   LYS A 187      45.030  71.370  37.240  1.00  0.00           H
ATOM   2834  CA  LYS A 187      43.150  71.340  38.340  1.00  0.00           C
ATOM   2835  HA  LYS A 187      42.700  72.130  38.940  1.00  0.00           H
ATOM   2836  CB  LYS A 187      42.400  71.140  37.030  1.00  0.00           C
ATOM   2837  HB1 LYS A 187      41.440  70.660  37.220  1.00  0.00           H
ATOM   2838  HB2 LYS A 187      42.980  70.490  36.370  1.00  0.00           H
ATOM   2839  CG  LYS A 187      42.300  72.520  36.390  1.00  0.00           C
ATOM   2840  HG1 LYS A 187      43.230  73.090  36.300  1.00  0.00           H
ATOM   2841  HG2 LYS A 187      41.660  73.190  36.960  1.00  0.00           H
ATOM   2842  CD  LYS A 187      41.860  72.400  34.930  1.00  0.00           C
ATOM   2843  HD1 LYS A 187      40.910  71.880  34.790  1.00  0.00           H
ATOM   2844  HD2 LYS A 187      42.620  71.960  34.280  1.00  0.00           H
ATOM   2845  CE  LYS A 187      41.530  73.800  34.430  1.00  0.00           C
ATOM   2846  HE1 LYS A 187      42.400  74.430  34.250  1.00  0.00           H
ATOM   2847  HE2 LYS A 187      40.770  74.250  35.060  1.00  0.00           H
ATOM   2848  NZ  LYS A 187      40.960  73.620  33.080  1.00  0.00           N
ATOM   2849  HZ1 LYS A 187      40.710  74.470  32.600  1.00  0.00           H
ATOM   2850  HZ2 LYS A 187      41.660  73.150  32.530  1.00  0.00           H
ATOM   2851  HZ3 LYS A 187      40.210  72.940  33.090  1.00  0.00           H
ATOM   2852  C   LYS A 187      43.010  70.120  39.240  1.00  0.00           C
ATOM   2853  O   LYS A 187      42.020  70.060  39.960  1.00  0.00           O
ATOM   2854  N   ALA A 188      44.050  69.290  39.270  1.00  0.00           N
ATOM   2855  H   ALA A 188      44.720  69.430  38.520  1.00  0.00           H
ATOM   2856  CA  ALA A 188      44.090  68.260  40.290  1.00  0.00           C
ATOM   2857  HA  ALA A 188      43.100  67.810  40.390  1.00  0.00           H
ATOM   2858  CB  ALA A 188      45.080  67.190  39.830  1.00  0.00           C
ATOM   2859  HB1 ALA A 188      45.130  66.410  40.590  1.00  0.00           H
ATOM   2860  HB2 ALA A 188      44.780  66.840  38.840  1.00  0.00           H
ATOM   2861  HB3 ALA A 188      46.060  67.630  39.640  1.00  0.00           H
ATOM   2862  C   ALA A 188      44.570  68.690  41.670  1.00  0.00           C
ATOM   2863  O   ALA A 188      44.070  68.280  42.710  1.00  0.00           O
ATOM   2864  N   LEU A 189      45.540  69.610  41.700  1.00  0.00           N
ATOM   2865  H   LEU A 189      45.970  69.800  40.810  1.00  0.00           H
ATOM   2866  CA  LEU A 189      45.960  70.450  42.800  1.00  0.00           C
ATOM   2867  HA  LEU A 189      46.190  69.760  43.610  1.00  0.00           H
ATOM   2868  CB  LEU A 189      47.170  71.310  42.460  1.00  0.00           C
ATOM   2869  HB1 LEU A 189      47.290  72.100  43.200  1.00  0.00           H
ATOM   2870  HB2 LEU A 189      46.970  71.880  41.550  1.00  0.00           H
ATOM   2871  CG  LEU A 189      48.450  70.520  42.210  1.00  0.00           C
ATOM   2872  HG  LEU A 189      48.290  69.680  41.540  1.00  0.00           H
ATOM   2873  CD1 LEU A 189      49.470  71.310  41.390  1.00  0.00           C
ATOM   2874 HD11 LEU A 189      49.140  71.470  40.360  1.00  0.00           H
ATOM   2875 HD12 LEU A 189      49.550  72.280  41.870  1.00  0.00           H
ATOM   2876 HD13 LEU A 189      50.480  70.880  41.410  1.00  0.00           H
ATOM   2877  CD2 LEU A 189      49.170  70.170  43.510  1.00  0.00           C
ATOM   2878 HD21 LEU A 189      50.070  69.620  43.210  1.00  0.00           H
ATOM   2879 HD22 LEU A 189      49.460  71.050  44.080  1.00  0.00           H
ATOM   2880 HD23 LEU A 189      48.510  69.670  44.210  1.00  0.00           H
ATOM   2881  C   LEU A 189      44.840  71.260  43.420  1.00  0.00           C
ATOM   2882  O   LEU A 189      44.870  71.410  44.640  1.00  0.00           O
ATOM   2883  N   LYS A 190      43.830  71.740  42.690  1.00  0.00           N
ATOM   2884  H   LYS A 190      43.850  71.680  41.680  1.00  0.00           H
ATOM   2885  CA  LYS A 190      42.700  72.390  43.330  1.00  0.00           C
ATOM   2886  HA  LYS A 190      43.010  73.200  43.990  1.00  0.00           H
ATOM   2887  CB  LYS A 190      41.960  73.170  42.240  1.00  0.00           C
ATOM   2888  HB1 LYS A 190      41.580  72.570  41.420  1.00  0.00           H
ATOM   2889  HB2 LYS A 190      42.690  73.780  41.700  1.00  0.00           H
ATOM   2890  CG  LYS A 190      40.830  74.110  42.660  1.00  0.00           C
ATOM   2891  HG1 LYS A 190      39.970  73.580  43.060  1.00  0.00           H
ATOM   2892  HG2 LYS A 190      40.530  74.600  41.740  1.00  0.00           H
ATOM   2893  CD  LYS A 190      41.200  75.170  43.690  1.00  0.00           C
ATOM   2894  HD1 LYS A 190      42.070  75.730  43.340  1.00  0.00           H
ATOM   2895  HD2 LYS A 190      41.270  74.700  44.670  1.00  0.00           H
ATOM   2896  CE  LYS A 190      40.090  76.220  43.740  1.00  0.00           C
ATOM   2897  HE1 LYS A 190      39.140  75.700  43.820  1.00  0.00           H
ATOM   2898  HE2 LYS A 190      40.200  76.670  42.760  1.00  0.00           H
ATOM   2899  NZ  LYS A 190      40.290  77.200  44.820  1.00  0.00           N
ATOM   2900  HZ1 LYS A 190      39.470  77.770  44.910  1.00  0.00           H
ATOM   2901  HZ2 LYS A 190      40.380  76.740  45.720  1.00  0.00           H
ATOM   2902  HZ3 LYS A 190      41.130  77.730  44.610  1.00  0.00           H
ATOM   2903  C   LYS A 190      41.860  71.540  44.260  1.00  0.00           C
ATOM   2904  O   LYS A 190      41.290  72.090  45.200  1.00  0.00           O
ATOM   2905  N   LEU A 191      41.880  70.210  44.100  1.00  0.00           N
ATOM   2906  H   LEU A 191      42.440  69.780  43.380  1.00  0.00           H
ATOM   2907  CA  LEU A 191      41.140  69.310  44.960  1.00  0.00           C
ATOM   2908  HA  LEU A 191      40.220  69.800  45.270  1.00  0.00           H
ATOM   2909  CB  LEU A 191      40.620  68.110  44.170  1.00  0.00           C
ATOM   2910  HB1 LEU A 191      40.000  67.440  44.750  1.00  0.00           H
ATOM   2911  HB2 LEU A 191      41.530  67.500  44.090  1.00  0.00           H
ATOM   2912  CG  LEU A 191      39.910  68.300  42.840  1.00  0.00           C
ATOM   2913  HG  LEU A 191      40.600  68.830  42.180  1.00  0.00           H
ATOM   2914  CD1 LEU A 191      39.620  66.970  42.150  1.00  0.00           C
ATOM   2915 HD11 LEU A 191      39.140  67.260  41.210  1.00  0.00           H
ATOM   2916 HD12 LEU A 191      40.490  66.350  41.910  1.00  0.00           H
ATOM   2917 HD13 LEU A 191      39.060  66.390  42.870  1.00  0.00           H
ATOM   2918  CD2 LEU A 191      38.580  69.060  42.920  1.00  0.00           C
ATOM   2919 HD21 LEU A 191      38.760  69.890  43.610  1.00  0.00           H
ATOM   2920 HD22 LEU A 191      38.330  69.590  42.000  1.00  0.00           H
ATOM   2921 HD23 LEU A 191      37.760  68.440  43.270  1.00  0.00           H
ATOM   2922  C   LEU A 191      41.790  69.050  46.310  1.00  0.00           C
ATOM   2923  O   LEU A 191      41.140  69.160  47.340  1.00  0.00           O
ATOM   2924  N   ARG A 192      43.090  68.760  46.270  1.00  0.00           N
ATOM   2925  H   ARG A 192      43.570  68.710  45.390  1.00  0.00           H
ATOM   2926  CA  ARG A 192      43.940  68.640  47.450  1.00  0.00           C
ATOM   2927  HA  ARG A 192      43.500  67.920  48.130  1.00  0.00           H
ATOM   2928  CB  ARG A 192      45.330  68.070  47.180  1.00  0.00           C
ATOM   2929  HB1 ARG A 192      45.710  68.640  46.330  1.00  0.00           H
ATOM   2930  HB2 ARG A 192      45.240  67.120  46.660  1.00  0.00           H
ATOM   2931  CG  ARG A 192      46.410  68.010  48.270  1.00  0.00           C
ATOM   2932  HG1 ARG A 192      46.700  69.040  48.480  1.00  0.00           H
ATOM   2933  HG2 ARG A 192      47.250  67.520  47.770  1.00  0.00           H
ATOM   2934  CD  ARG A 192      46.010  67.290  49.550  1.00  0.00           C
ATOM   2935  HD1 ARG A 192      45.870  66.210  49.410  1.00  0.00           H
ATOM   2936  HD2 ARG A 192      45.040  67.640  49.920  1.00  0.00           H
ATOM   2937  NE  ARG A 192      47.040  67.560  50.540  1.00  0.00           N
ATOM   2938  HE  ARG A 192      47.770  66.880  50.720  1.00  0.00           H
ATOM   2939  CZ  ARG A 192      47.080  68.590  51.400  1.00  0.00           C
ATOM   2940  NH1 ARG A 192      46.100  69.510  51.410  1.00  0.00           N
ATOM   2941 HH11 ARG A 192      45.360  69.500  50.730  1.00  0.00           H
ATOM   2942 HH12 ARG A 192      46.220  70.380  51.920  1.00  0.00           H
ATOM   2943  NH2 ARG A 192      48.060  68.700  52.300  1.00  0.00           N
ATOM   2944 HH21 ARG A 192      48.670  67.910  52.430  1.00  0.00           H
ATOM   2945 HH22 ARG A 192      48.120  69.540  52.870  1.00  0.00           H
ATOM   2946  C   ARG A 192      44.110  70.010  48.100  1.00  0.00           C
ATOM   2947  O   ARG A 192      44.460  70.040  49.280  1.00  0.00           O
ATOM   2948  N   PHE A 193      43.980  71.130  47.380  1.00  0.00           N
ATOM   2949  H   PHE A 193      43.760  71.110  46.400  1.00  0.00           H
ATOM   2950  CA  PHE A 193      44.320  72.430  47.920  1.00  0.00           C
ATOM   2951  HA  PHE A 193      44.400  72.440  49.000  1.00  0.00           H
ATOM   2952  CB  PHE A 193      45.670  72.960  47.450  1.00  0.00           C
ATOM   2953  HB1 PHE A 193      45.860  73.980  47.800  1.00  0.00           H
ATOM   2954  HB2 PHE A 193      45.620  73.090  46.370  1.00  0.00           H
ATOM   2955  CG  PHE A 193      46.840  72.120  47.920  1.00  0.00           C
ATOM   2956  CD1 PHE A 193      47.250  72.150  49.260  1.00  0.00           C
ATOM   2957  HD1 PHE A 193      46.690  72.710  50.000  1.00  0.00           H
ATOM   2958  CE1 PHE A 193      48.280  71.300  49.660  1.00  0.00           C
ATOM   2959  HE1 PHE A 193      48.560  71.300  50.700  1.00  0.00           H
ATOM   2960  CZ  PHE A 193      49.020  70.580  48.720  1.00  0.00           C
ATOM   2961  HZ  PHE A 193      49.800  69.890  49.010  1.00  0.00           H
ATOM   2962  CE2 PHE A 193      48.630  70.600  47.370  1.00  0.00           C
ATOM   2963  HE2 PHE A 193      49.140  70.050  46.590  1.00  0.00           H
ATOM   2964  CD2 PHE A 193      47.520  71.350  46.970  1.00  0.00           C
ATOM   2965  HD2 PHE A 193      47.280  71.420  45.920  1.00  0.00           H
ATOM   2966  C   PHE A 193      43.150  73.350  47.590  1.00  0.00           C
ATOM   2967  O   PHE A 193      43.220  74.110  46.630  1.00  0.00           O
ATOM   2968  N   PRO A 194      42.060  73.360  48.360  1.00  0.00           N
ATOM   2969  CD  PRO A 194      41.740  72.430  49.420  1.00  0.00           C
ATOM   2970  HD1 PRO A 194      42.280  72.750  50.310  1.00  0.00           H
ATOM   2971  HD2 PRO A 194      42.130  71.450  49.110  1.00  0.00           H
ATOM   2972  CG  PRO A 194      40.250  72.570  49.710  1.00  0.00           C
ATOM   2973  HG1 PRO A 194      39.970  72.410  50.750  1.00  0.00           H
ATOM   2974  HG2 PRO A 194      39.650  71.880  49.120  1.00  0.00           H
ATOM   2975  CB  PRO A 194      40.000  74.020  49.300  1.00  0.00           C
ATOM   2976  HB1 PRO A 194      40.080  74.750  50.100  1.00  0.00           H
ATOM   2977  HB2 PRO A 194      38.940  74.170  49.060  1.00  0.00           H
ATOM   2978  CA  PRO A 194      40.970  74.300  48.160  1.00  0.00           C
ATOM   2979  HA  PRO A 194      40.500  73.990  47.230  1.00  0.00           H
ATOM   2980  C   PRO A 194      41.160  75.800  47.990  1.00  0.00           C
ATOM   2981  O   PRO A 194      40.280  76.420  47.400  1.00  0.00           O
ATOM   2982  N   ASP A 195      42.250  76.410  48.470  1.00  0.00           N
ATOM   2983  H   ASP A 195      42.940  75.830  48.910  1.00  0.00           H
ATOM   2984  CA  ASP A 195      42.590  77.820  48.410  1.00  0.00           C
ATOM   2985  HA  ASP A 195      41.630  78.320  48.250  1.00  0.00           H
ATOM   2986  CB  ASP A 195      43.210  78.210  49.740  1.00  0.00           C
ATOM   2987  HB1 ASP A 195      43.440  79.280  49.740  1.00  0.00           H
ATOM   2988  HB2 ASP A 195      44.170  77.730  49.930  1.00  0.00           H
ATOM   2989  CG  ASP A 195      42.320  78.000  50.960  1.00  0.00           C
ATOM   2990  OD1 ASP A 195      41.150  78.430  50.850  1.00  0.00           O
ATOM   2991  OD2 ASP A 195      42.760  77.460  52.000  1.00  0.00           O
ATOM   2992  C   ASP A 195      43.550  78.300  47.330  1.00  0.00           C
ATOM   2993  O   ASP A 195      43.660  79.510  47.110  1.00  0.00           O
ATOM   2994  N   PHE A 196      44.120  77.390  46.550  1.00  0.00           N
ATOM   2995  H   PHE A 196      43.820  76.430  46.700  1.00  0.00           H
ATOM   2996  CA  PHE A 196      44.920  77.680  45.370  1.00  0.00           C
ATOM   2997  HA  PHE A 196      45.580  78.510  45.590  1.00  0.00           H
ATOM   2998  CB  PHE A 196      45.800  76.450  45.150  1.00  0.00           C
ATOM   2999  HB1 PHE A 196      45.160  75.560  45.140  1.00  0.00           H
ATOM   3000  HB2 PHE A 196      46.640  76.350  45.840  1.00  0.00           H
ATOM   3001  CG  PHE A 196      46.470  76.550  43.800  1.00  0.00           C
ATOM   3002  CD1 PHE A 196      45.910  75.810  42.750  1.00  0.00           C
ATOM   3003  HD1 PHE A 196      45.080  75.160  42.950  1.00  0.00           H
ATOM   3004  CE1 PHE A 196      46.470  75.870  41.460  1.00  0.00           C
ATOM   3005  HE1 PHE A 196      46.010  75.280  40.690  1.00  0.00           H
ATOM   3006  CZ  PHE A 196      47.620  76.640  41.230  1.00  0.00           C
ATOM   3007  HZ  PHE A 196      48.070  76.640  40.250  1.00  0.00           H
ATOM   3008  CE2 PHE A 196      48.210  77.290  42.320  1.00  0.00           C
ATOM   3009  HE2 PHE A 196      49.170  77.770  42.140  1.00  0.00           H
ATOM   3010  CD2 PHE A 196      47.640  77.270  43.600  1.00  0.00           C
ATOM   3011  HD2 PHE A 196      48.210  77.820  44.340  1.00  0.00           H
ATOM   3012  C   PHE A 196      44.140  78.080  44.130  1.00  0.00           C
ATOM   3013  O   PHE A 196      42.920  77.940  44.040  1.00  0.00           O
ATOM   3014  N   ASP A 197      44.740  78.700  43.120  1.00  0.00           N
ATOM   3015  H   ASP A 197      45.730  78.850  43.250  1.00  0.00           H
ATOM   3016  CA  ASP A 197      44.110  79.290  41.950  1.00  0.00           C
ATOM   3017  HA  ASP A 197      43.110  78.860  41.830  1.00  0.00           H
ATOM   3018  CB  ASP A 197      43.930  80.780  42.230  1.00  0.00           C
ATOM   3019  HB1 ASP A 197      44.920  81.220  42.380  1.00  0.00           H
ATOM   3020  HB2 ASP A 197      43.270  80.920  43.090  1.00  0.00           H
ATOM   3021  CG  ASP A 197      43.310  81.510  41.050  1.00  0.00           C
ATOM   3022  OD1 ASP A 197      43.260  81.060  39.890  1.00  0.00           O
ATOM   3023  OD2 ASP A 197      42.800  82.620  41.330  1.00  0.00           O
ATOM   3024  C   ASP A 197      45.040  79.110  40.770  1.00  0.00           C
ATOM   3025  O   ASP A 197      46.190  79.540  40.900  1.00  0.00           O
ATOM   3026  N   PRO A 198      44.650  78.510  39.640  1.00  0.00           N
ATOM   3027  CD  PRO A 198      43.550  77.570  39.650  1.00  0.00           C
ATOM   3028  HD1 PRO A 198      42.610  78.060  39.430  1.00  0.00           H
ATOM   3029  HD2 PRO A 198      43.570  76.870  40.490  1.00  0.00           H
ATOM   3030  CG  PRO A 198      43.870  76.810  38.360  1.00  0.00           C
ATOM   3031  HG1 PRO A 198      42.980  76.450  37.860  1.00  0.00           H
ATOM   3032  HG2 PRO A 198      44.570  76.020  38.650  1.00  0.00           H
ATOM   3033  CB  PRO A 198      44.640  77.700  37.400  1.00  0.00           C
ATOM   3034  HB1 PRO A 198      43.840  78.320  36.970  1.00  0.00           H
ATOM   3035  HB2 PRO A 198      45.240  77.090  36.730  1.00  0.00           H
ATOM   3036  CA  PRO A 198      45.410  78.540  38.410  1.00  0.00           C
ATOM   3037  HA  PRO A 198      46.350  78.030  38.620  1.00  0.00           H
ATOM   3038  C   PRO A 198      45.800  79.850  37.730  1.00  0.00           C
ATOM   3039  O   PRO A 198      46.650  79.800  36.850  1.00  0.00           O
ATOM   3040  N   MET A 199      45.350  81.000  38.250  1.00  0.00           N
ATOM   3041  H   MET A 199      44.550  80.960  38.860  1.00  0.00           H
ATOM   3042  CA  MET A 199      45.930  82.310  38.000  1.00  0.00           C
ATOM   3043  HA  MET A 199      46.230  82.360  36.960  1.00  0.00           H
ATOM   3044  CB  MET A 199      44.900  83.390  38.330  1.00  0.00           C
ATOM   3045  HB1 MET A 199      44.800  83.400  39.420  1.00  0.00           H
ATOM   3046  HB2 MET A 199      43.950  82.970  38.000  1.00  0.00           H
ATOM   3047  CG  MET A 199      45.030  84.790  37.750  1.00  0.00           C
ATOM   3048  HG1 MET A 199      45.910  85.280  38.170  1.00  0.00           H
ATOM   3049  HG2 MET A 199      44.130  85.330  38.060  1.00  0.00           H
ATOM   3050  SD  MET A 199      45.100  84.750  35.950  1.00  0.00           S
ATOM   3051  CE  MET A 199      43.450  84.180  35.470  1.00  0.00           C
ATOM   3052  HE1 MET A 199      43.410  84.490  34.420  1.00  0.00           H
ATOM   3053  HE2 MET A 199      43.420  83.120  35.740  1.00  0.00           H
ATOM   3054  HE3 MET A 199      42.750  84.720  36.100  1.00  0.00           H
ATOM   3055  C   MET A 199      47.220  82.610  38.740  1.00  0.00           C
ATOM   3056  O   MET A 199      47.970  83.480  38.290  1.00  0.00           O
ATOM   3057  N   GLU A 200      47.540  81.800  39.750  1.00  0.00           N
ATOM   3058  H   GLU A 200      47.020  81.000  40.060  1.00  0.00           H
ATOM   3059  CA  GLU A 200      48.860  81.990  40.330  1.00  0.00           C
ATOM   3060  HA  GLU A 200      48.880  83.050  40.570  1.00  0.00           H
ATOM   3061  CB  GLU A 200      48.980  81.160  41.610  1.00  0.00           C
ATOM   3062  HB1 GLU A 200      50.030  81.180  41.890  1.00  0.00           H
ATOM   3063  HB2 GLU A 200      48.710  80.150  41.320  1.00  0.00           H
ATOM   3064  CG  GLU A 200      48.180  81.650  42.810  1.00  0.00           C
ATOM   3065  HG1 GLU A 200      47.100  81.510  42.680  1.00  0.00           H
ATOM   3066  HG2 GLU A 200      48.270  82.740  42.850  1.00  0.00           H
ATOM   3067  CD  GLU A 200      48.500  80.940  44.110  1.00  0.00           C
ATOM   3068  OE1 GLU A 200      47.530  80.640  44.840  1.00  0.00           O
ATOM   3069  OE2 GLU A 200      49.690  80.720  44.410  1.00  0.00           O
ATOM   3070  C   GLU A 200      49.970  81.690  39.340  1.00  0.00           C
ATOM   3071  O   GLU A 200      51.030  82.280  39.510  1.00  0.00           O
ATOM   3072  N   PHE A 201      49.820  80.880  38.280  1.00  0.00           N
ATOM   3073  H   PHE A 201      48.920  80.440  38.180  1.00  0.00           H
ATOM   3074  CA  PHE A 201      50.810  80.470  37.310  1.00  0.00           C
ATOM   3075  HA  PHE A 201      51.630  81.190  37.330  1.00  0.00           H
ATOM   3076  CB  PHE A 201      51.250  79.040  37.620  1.00  0.00           C
ATOM   3077  HB1 PHE A 201      51.890  78.520  36.910  1.00  0.00           H
ATOM   3078  HB2 PHE A 201      50.360  78.400  37.700  1.00  0.00           H
ATOM   3079  CG  PHE A 201      51.990  79.010  38.930  1.00  0.00           C
ATOM   3080  CD1 PHE A 201      53.320  79.440  38.860  1.00  0.00           C
ATOM   3081  HD1 PHE A 201      53.780  79.630  37.900  1.00  0.00           H
ATOM   3082  CE1 PHE A 201      54.100  79.560  40.020  1.00  0.00           C
ATOM   3083  HE1 PHE A 201      55.150  79.840  39.980  1.00  0.00           H
ATOM   3084  CZ  PHE A 201      53.490  79.280  41.250  1.00  0.00           C
ATOM   3085  HZ  PHE A 201      54.030  79.460  42.160  1.00  0.00           H
ATOM   3086  CE2 PHE A 201      52.210  78.720  41.340  1.00  0.00           C
ATOM   3087  HE2 PHE A 201      51.870  78.420  42.320  1.00  0.00           H
ATOM   3088  CD2 PHE A 201      51.430  78.680  40.170  1.00  0.00           C
ATOM   3089  HD2 PHE A 201      50.370  78.520  40.260  1.00  0.00           H
ATOM   3090  C   PHE A 201      50.380  80.600  35.860  1.00  0.00           C
ATOM   3091  O   PHE A 201      50.990  80.100  34.920  1.00  0.00           O
ATOM   3092  N   GLU A 202      49.330  81.370  35.590  1.00  0.00           N
ATOM   3093  H   GLU A 202      48.890  81.870  36.350  1.00  0.00           H
ATOM   3094  CA  GLU A 202      48.840  81.690  34.260  1.00  0.00           C
ATOM   3095  HA  GLU A 202      48.610  80.700  33.860  1.00  0.00           H
ATOM   3096  CB  GLU A 202      47.540  82.490  34.230  1.00  0.00           C
ATOM   3097  HB1 GLU A 202      47.770  83.530  34.470  1.00  0.00           H
ATOM   3098  HB2 GLU A 202      46.900  82.140  35.030  1.00  0.00           H
ATOM   3099  CG  GLU A 202      46.690  82.460  32.960  1.00  0.00           C
ATOM   3100  HG1 GLU A 202      47.180  82.950  32.120  1.00  0.00           H
ATOM   3101  HG2 GLU A 202      45.760  82.900  33.290  1.00  0.00           H
ATOM   3102  CD  GLU A 202      46.200  81.130  32.390  1.00  0.00           C
ATOM   3103  OE1 GLU A 202      45.700  81.060  31.250  1.00  0.00           O
ATOM   3104  OE2 GLU A 202      46.200  80.100  33.100  1.00  0.00           O
ATOM   3105  C   GLU A 202      49.810  82.350  33.300  1.00  0.00           C
ATOM   3106  O   GLU A 202      49.690  82.080  32.110  1.00  0.00           O
ATOM   3107  N   ASN A 203      50.750  83.110  33.870  1.00  0.00           N
ATOM   3108  H   ASN A 203      50.870  83.100  34.880  1.00  0.00           H
ATOM   3109  CA  ASN A 203      51.750  83.810  33.090  1.00  0.00           C
ATOM   3110  HA  ASN A 203      51.260  84.250  32.230  1.00  0.00           H
ATOM   3111  CB  ASN A 203      52.430  84.910  33.900  1.00  0.00           C
ATOM   3112  HB1 ASN A 203      53.190  85.370  33.270  1.00  0.00           H
ATOM   3113  HB2 ASN A 203      52.860  84.550  34.840  1.00  0.00           H
ATOM   3114  CG  ASN A 203      51.440  85.990  34.300  1.00  0.00           C
ATOM   3115  OD1 ASN A 203      51.120  86.820  33.450  1.00  0.00           O
ATOM   3116  ND2 ASN A 203      50.850  85.940  35.500  1.00  0.00           N
ATOM   3117 HD21 ASN A 203      51.110  85.230  36.170  1.00  0.00           H
ATOM   3118 HD22 ASN A 203      50.200  86.690  35.680  1.00  0.00           H
ATOM   3119  C   ASN A 203      52.810  82.830  32.600  1.00  0.00           C
ATOM   3120  O   ASN A 203      53.140  82.790  31.410  1.00  0.00           O
ATOM   3121  N   THR A 204      53.220  81.900  33.470  1.00  0.00           N
ATOM   3122  H   THR A 204      52.970  82.020  34.440  1.00  0.00           H
ATOM   3123  CA  THR A 204      54.070  80.790  33.090  1.00  0.00           C
ATOM   3124  HA  THR A 204      55.060  81.120  32.790  1.00  0.00           H
ATOM   3125  CB  THR A 204      54.370  79.920  34.310  1.00  0.00           C
ATOM   3126  HB  THR A 204      53.480  79.560  34.820  1.00  0.00           H
ATOM   3127  CG2 THR A 204      55.130  78.640  33.960  1.00  0.00           C
ATOM   3128 HG21 THR A 204      55.490  78.100  34.840  1.00  0.00           H
ATOM   3129 HG22 THR A 204      54.420  77.930  33.550  1.00  0.00           H
ATOM   3130 HG23 THR A 204      55.960  78.930  33.320  1.00  0.00           H
ATOM   3131  OG1 THR A 204      55.180  80.440  35.340  1.00  0.00           O
ATOM   3132  HG1 THR A 204      54.740  81.080  35.910  1.00  0.00           H
ATOM   3133  C   THR A 204      53.540  79.850  32.010  1.00  0.00           C
ATOM   3134  O   THR A 204      54.270  79.270  31.210  1.00  0.00           O
ATOM   3135  N   ILE A 205      52.220  79.890  31.830  1.00  0.00           N
ATOM   3136  H   ILE A 205      51.660  80.320  32.550  1.00  0.00           H
ATOM   3137  CA  ILE A 205      51.560  79.330  30.660  1.00  0.00           C
ATOM   3138  HA  ILE A 205      52.050  78.420  30.330  1.00  0.00           H
ATOM   3139  CB  ILE A 205      50.150  78.810  30.940  1.00  0.00           C
ATOM   3140  HB  ILE A 205      49.520  79.660  31.220  1.00  0.00           H
ATOM   3141  CG2 ILE A 205      49.540  78.350  29.620  1.00  0.00           C
ATOM   3142 HG21 ILE A 205      48.540  77.920  29.750  1.00  0.00           H
ATOM   3143 HG22 ILE A 205      49.390  79.140  28.880  1.00  0.00           H
ATOM   3144 HG23 ILE A 205      50.220  77.690  29.070  1.00  0.00           H
ATOM   3145  CG1 ILE A 205      50.090  77.750  32.030  1.00  0.00           C
ATOM   3146 HG11 ILE A 205      50.510  78.210  32.920  1.00  0.00           H
ATOM   3147 HG12 ILE A 205      50.660  76.870  31.740  1.00  0.00           H
ATOM   3148  CD  ILE A 205      48.680  77.210  32.280  1.00  0.00           C
ATOM   3149  HD1 ILE A 205      47.910  77.970  32.340  1.00  0.00           H
ATOM   3150  HD2 ILE A 205      48.360  76.500  31.520  1.00  0.00           H
ATOM   3151  HD3 ILE A 205      48.840  76.700  33.230  1.00  0.00           H
ATOM   3152  C   ILE A 205      51.790  80.230  29.460  1.00  0.00           C
ATOM   3153  O   ILE A 205      52.450  79.860  28.490  1.00  0.00           O
ATOM   3154  N   ASN A 206      51.160  81.410  29.480  1.00  0.00           N
ATOM   3155  H   ASN A 206      50.880  81.800  30.370  1.00  0.00           H
ATOM   3156  CA  ASN A 206      51.040  82.250  28.310  1.00  0.00           C
ATOM   3157  HA  ASN A 206      50.660  81.610  27.520  1.00  0.00           H
ATOM   3158  CB  ASN A 206      49.930  83.220  28.690  1.00  0.00           C
ATOM   3159  HB1 ASN A 206      49.750  83.880  27.850  1.00  0.00           H
ATOM   3160  HB2 ASN A 206      50.160  83.710  29.640  1.00  0.00           H
ATOM   3161  CG  ASN A 206      48.590  82.500  28.730  1.00  0.00           C
ATOM   3162  OD1 ASN A 206      48.000  82.220  27.690  1.00  0.00           O
ATOM   3163  ND2 ASN A 206      48.200  81.970  29.900  1.00  0.00           N
ATOM   3164 HD21 ASN A 206      48.700  82.310  30.710  1.00  0.00           H
ATOM   3165 HD22 ASN A 206      47.330  81.470  29.950  1.00  0.00           H
ATOM   3166  C   ASN A 206      52.330  82.950  27.900  1.00  0.00           C
ATOM   3167  O   ASN A 206      52.360  83.490  26.800  1.00  0.00           O
ATOM   3168  N   SER A 207      53.450  82.920  28.630  1.00  0.00           N
ATOM   3169  H   SER A 207      53.480  82.430  29.520  1.00  0.00           H
ATOM   3170  CA  SER A 207      54.740  83.140  28.030  1.00  0.00           C
ATOM   3171  HA  SER A 207      54.730  84.100  27.510  1.00  0.00           H
ATOM   3172  CB  SER A 207      55.850  83.330  29.060  1.00  0.00           C
ATOM   3173  HB1 SER A 207      55.730  84.320  29.520  1.00  0.00           H
ATOM   3174  HB2 SER A 207      56.830  83.360  28.590  1.00  0.00           H
ATOM   3175  OG  SER A 207      55.830  82.290  30.010  1.00  0.00           O
ATOM   3176  HG  SER A 207      55.190  82.540  30.680  1.00  0.00           H
ATOM   3177  C   SER A 207      55.180  82.100  27.010  1.00  0.00           C
ATOM   3178  O   SER A 207      55.920  82.470  26.100  1.00  0.00           O
ATOM   3179  N   LYS A 208      54.540  80.930  26.910  1.00  0.00           N
ATOM   3180  H   LYS A 208      53.820  80.690  27.580  1.00  0.00           H
ATOM   3181  CA  LYS A 208      54.760  79.890  25.930  1.00  0.00           C
ATOM   3182  HA  LYS A 208      54.190  79.010  26.260  1.00  0.00           H
ATOM   3183  CB  LYS A 208      54.130  80.290  24.600  1.00  0.00           C
ATOM   3184  HB1 LYS A 208      54.070  79.360  24.020  1.00  0.00           H
ATOM   3185  HB2 LYS A 208      54.550  81.120  24.030  1.00  0.00           H
ATOM   3186  CG  LYS A 208      52.690  80.730  24.820  1.00  0.00           C
ATOM   3187  HG1 LYS A 208      52.590  81.690  25.340  1.00  0.00           H
ATOM   3188  HG2 LYS A 208      52.260  79.960  25.460  1.00  0.00           H
ATOM   3189  CD  LYS A 208      51.860  80.840  23.540  1.00  0.00           C
ATOM   3190  HD1 LYS A 208      51.780  79.900  23.000  1.00  0.00           H
ATOM   3191  HD2 LYS A 208      52.230  81.570  22.820  1.00  0.00           H
ATOM   3192  CE  LYS A 208      50.490  81.360  23.980  1.00  0.00           C
ATOM   3193  HE1 LYS A 208      50.560  82.330  24.460  1.00  0.00           H
ATOM   3194  HE2 LYS A 208      50.060  80.650  24.690  1.00  0.00           H
ATOM   3195  NZ  LYS A 208      49.530  81.490  22.880  1.00  0.00           N
ATOM   3196  HZ1 LYS A 208      49.980  82.010  22.130  1.00  0.00           H
ATOM   3197  HZ2 LYS A 208      49.180  80.610  22.530  1.00  0.00           H
ATOM   3198  HZ3 LYS A 208      48.820  82.120  23.210  1.00  0.00           H
ATOM   3199  C   LYS A 208      56.190  79.370  25.910  1.00  0.00           C
ATOM   3200  O   LYS A 208      56.630  78.660  25.000  1.00  0.00           O
ATOM   3201  N   LYS A 209      57.020  79.530  26.940  1.00  0.00           N
ATOM   3202  H   LYS A 209      56.610  79.760  27.840  1.00  0.00           H
ATOM   3203  CA  LYS A 209      58.450  79.310  26.860  1.00  0.00           C
ATOM   3204  HA  LYS A 209      58.990  79.770  26.030  1.00  0.00           H
ATOM   3205  CB  LYS A 209      59.100  79.910  28.100  1.00  0.00           C
ATOM   3206  HB1 LYS A 209      60.140  79.570  28.010  1.00  0.00           H
ATOM   3207  HB2 LYS A 209      58.640  79.420  28.960  1.00  0.00           H
ATOM   3208  CG  LYS A 209      59.100  81.430  28.190  1.00  0.00           C
ATOM   3209  HG1 LYS A 209      58.070  81.710  27.980  1.00  0.00           H
ATOM   3210  HG2 LYS A 209      59.710  81.870  27.410  1.00  0.00           H
ATOM   3211  CD  LYS A 209      59.460  81.980  29.570  1.00  0.00           C
ATOM   3212  HD1 LYS A 209      58.690  81.700  30.290  1.00  0.00           H
ATOM   3213  HD2 LYS A 209      59.510  83.070  29.500  1.00  0.00           H
ATOM   3214  CE  LYS A 209      60.840  81.420  29.900  1.00  0.00           C
ATOM   3215  HE1 LYS A 209      61.520  81.780  29.120  1.00  0.00           H
ATOM   3216  HE2 LYS A 209      60.840  80.330  29.890  1.00  0.00           H
ATOM   3217  NZ  LYS A 209      61.440  81.800  31.190  1.00  0.00           N
ATOM   3218  HZ1 LYS A 209      61.440  82.800  31.350  1.00  0.00           H
ATOM   3219  HZ2 LYS A 209      60.940  81.590  32.040  1.00  0.00           H
ATOM   3220  HZ3 LYS A 209      62.360  81.380  31.120  1.00  0.00           H
ATOM   3221  C   LYS A 209      58.730  77.810  26.840  1.00  0.00           C
ATOM   3222  O   LYS A 209      58.610  77.180  27.890  1.00  0.00           O
ATOM   3223  N   MET A 210      59.280  77.290  25.750  1.00  0.00           N
ATOM   3224  H   MET A 210      59.410  77.910  24.960  1.00  0.00           H
ATOM   3225  CA  MET A 210      59.550  75.870  25.690  1.00  0.00           C
ATOM   3226  HA  MET A 210      59.740  75.440  26.680  1.00  0.00           H
ATOM   3227  CB  MET A 210      58.360  75.230  24.990  1.00  0.00           C
ATOM   3228  HB1 MET A 210      58.240  75.650  23.990  1.00  0.00           H
ATOM   3229  HB2 MET A 210      57.490  75.540  25.570  1.00  0.00           H
ATOM   3230  CG  MET A 210      58.330  73.710  24.900  1.00  0.00           C
ATOM   3231  HG1 MET A 210      58.620  73.380  25.900  1.00  0.00           H
ATOM   3232  HG2 MET A 210      59.150  73.320  24.300  1.00  0.00           H
ATOM   3233  SD  MET A 210      56.790  72.890  24.420  1.00  0.00           S
ATOM   3234  CE  MET A 210      57.010  73.190  22.650  1.00  0.00           C
ATOM   3235  HE1 MET A 210      56.440  72.420  22.120  1.00  0.00           H
ATOM   3236  HE2 MET A 210      56.530  74.150  22.490  1.00  0.00           H
ATOM   3237  HE3 MET A 210      58.050  73.270  22.350  1.00  0.00           H
ATOM   3238  C   MET A 210      60.740  75.570  24.790  1.00  0.00           C
ATOM   3239  O   MET A 210      60.810  76.090  23.680  1.00  0.00           O
ATOM   3240  N   PHE A 211      61.640  74.640  25.120  1.00  0.00           N
ATOM   3241  H   PHE A 211      61.400  73.960  25.820  1.00  0.00           H
ATOM   3242  CA  PHE A 211      62.830  74.400  24.330  1.00  0.00           C
ATOM   3243  HA  PHE A 211      62.730  74.870  23.350  1.00  0.00           H
ATOM   3244  CB  PHE A 211      64.060  75.060  24.960  1.00  0.00           C
ATOM   3245  HB1 PHE A 211      63.990  76.140  25.060  1.00  0.00           H
ATOM   3246  HB2 PHE A 211      64.920  74.880  24.310  1.00  0.00           H
ATOM   3247  CG  PHE A 211      64.590  74.470  26.240  1.00  0.00           C
ATOM   3248  CD1 PHE A 211      65.570  73.470  26.220  1.00  0.00           C
ATOM   3249  HD1 PHE A 211      65.890  73.060  25.280  1.00  0.00           H
ATOM   3250  CE1 PHE A 211      65.990  72.920  27.440  1.00  0.00           C
ATOM   3251  HE1 PHE A 211      66.640  72.050  27.420  1.00  0.00           H
ATOM   3252  CZ  PHE A 211      65.520  73.400  28.660  1.00  0.00           C
ATOM   3253  HZ  PHE A 211      66.040  73.080  29.550  1.00  0.00           H
ATOM   3254  CE2 PHE A 211      64.620  74.480  28.670  1.00  0.00           C
ATOM   3255  HE2 PHE A 211      64.400  74.890  29.640  1.00  0.00           H
ATOM   3256  CD2 PHE A 211      64.170  75.010  27.460  1.00  0.00           C
ATOM   3257  HD2 PHE A 211      63.500  75.860  27.480  1.00  0.00           H
ATOM   3258  C   PHE A 211      63.010  72.920  24.040  1.00  0.00           C
ATOM   3259  O   PHE A 211      62.720  72.090  24.900  1.00  0.00           O
ATOM   3260  N   PHE A 212      63.520  72.560  22.850  1.00  0.00           N
ATOM   3261  H   PHE A 212      63.870  73.300  22.270  1.00  0.00           H
ATOM   3262  CA  PHE A 212      63.560  71.240  22.250  1.00  0.00           C
ATOM   3263  HA  PHE A 212      63.090  70.460  22.860  1.00  0.00           H
ATOM   3264  CB  PHE A 212      62.630  71.260  21.040  1.00  0.00           C
ATOM   3265  HB1 PHE A 212      62.600  72.240  20.570  1.00  0.00           H
ATOM   3266  HB2 PHE A 212      61.680  71.130  21.540  1.00  0.00           H
ATOM   3267  CG  PHE A 212      62.890  70.160  20.040  1.00  0.00           C
ATOM   3268  CD1 PHE A 212      63.100  70.420  18.680  1.00  0.00           C
ATOM   3269  HD1 PHE A 212      63.030  71.390  18.230  1.00  0.00           H
ATOM   3270  CE1 PHE A 212      63.380  69.360  17.810  1.00  0.00           C
ATOM   3271  HE1 PHE A 212      63.470  69.610  16.760  1.00  0.00           H
ATOM   3272  CZ  PHE A 212      63.600  68.050  18.260  1.00  0.00           C
ATOM   3273  HZ  PHE A 212      63.930  67.280  17.570  1.00  0.00           H
ATOM   3274  CE2 PHE A 212      63.290  67.820  19.610  1.00  0.00           C
ATOM   3275  HE2 PHE A 212      63.250  66.830  20.040  1.00  0.00           H
ATOM   3276  CD2 PHE A 212      62.980  68.840  20.520  1.00  0.00           C
ATOM   3277  HD2 PHE A 212      62.800  68.680  21.570  1.00  0.00           H
ATOM   3278  C   PHE A 212      65.000  70.840  21.930  1.00  0.00           C
ATOM   3279  O   PHE A 212      65.710  71.630  21.330  1.00  0.00           O
ATOM   3280  N   THR A 213      65.390  69.670  22.440  1.00  0.00           N
ATOM   3281  H   THR A 213      64.750  69.180  23.050  1.00  0.00           H
ATOM   3282  CA  THR A 213      66.620  69.020  22.030  1.00  0.00           C
ATOM   3283  HA  THR A 213      67.340  69.690  21.550  1.00  0.00           H
ATOM   3284  CB  THR A 213      67.500  68.790  23.260  1.00  0.00           C
ATOM   3285  HB  THR A 213      68.310  68.130  22.950  1.00  0.00           H
ATOM   3286  CG2 THR A 213      68.140  70.080  23.770  1.00  0.00           C
ATOM   3287 HG21 THR A 213      68.840  70.500  23.040  1.00  0.00           H
ATOM   3288 HG22 THR A 213      67.310  70.760  23.960  1.00  0.00           H
ATOM   3289 HG23 THR A 213      68.700  69.900  24.690  1.00  0.00           H
ATOM   3290  OG1 THR A 213      66.870  68.090  24.320  1.00  0.00           O
ATOM   3291  HG1 THR A 213      65.950  67.920  24.110  1.00  0.00           H
ATOM   3292  C   THR A 213      66.410  67.760  21.200  1.00  0.00           C
ATOM   3293  O   THR A 213      65.710  66.890  21.700  1.00  0.00           O
ATOM   3294  N   ASN A 214      66.990  67.650  20.000  1.00  0.00           N
ATOM   3295  H   ASN A 214      67.550  68.400  19.620  1.00  0.00           H
ATOM   3296  CA  ASN A 214      67.020  66.430  19.220  1.00  0.00           C
ATOM   3297  HA  ASN A 214      66.220  65.760  19.540  1.00  0.00           H
ATOM   3298  CB  ASN A 214      66.850  66.890  17.770  1.00  0.00           C
ATOM   3299  HB1 ASN A 214      67.740  67.400  17.400  1.00  0.00           H
ATOM   3300  HB2 ASN A 214      66.130  67.700  17.770  1.00  0.00           H
ATOM   3301  CG  ASN A 214      66.380  65.910  16.700  1.00  0.00           C
ATOM   3302  OD1 ASN A 214      66.430  64.700  16.900  1.00  0.00           O
ATOM   3303  ND2 ASN A 214      65.990  66.380  15.520  1.00  0.00           N
ATOM   3304 HD21 ASN A 214      65.760  67.360  15.450  1.00  0.00           H
ATOM   3305 HD22 ASN A 214      65.560  65.700  14.900  1.00  0.00           H
ATOM   3306  C   ASN A 214      68.360  65.730  19.350  1.00  0.00           C
ATOM   3307  O   ASN A 214      69.260  66.480  19.710  1.00  0.00           O
ATOM   3308  N   ARG A 215      68.450  64.400  19.240  1.00  0.00           N
ATOM   3309  H   ARG A 215      67.530  64.000  19.230  1.00  0.00           H
ATOM   3310  CA  ARG A 215      69.510  63.630  19.860  1.00  0.00           C
ATOM   3311  HA  ARG A 215      70.430  64.180  20.000  1.00  0.00           H
ATOM   3312  CB  ARG A 215      69.080  63.150  21.250  1.00  0.00           C
ATOM   3313  HB1 ARG A 215      69.880  62.560  21.690  1.00  0.00           H
ATOM   3314  HB2 ARG A 215      68.140  62.590  21.200  1.00  0.00           H
ATOM   3315  CG  ARG A 215      68.820  64.400  22.100  1.00  0.00           C
ATOM   3316  HG1 ARG A 215      67.950  64.930  21.710  1.00  0.00           H
ATOM   3317  HG2 ARG A 215      69.710  65.020  21.990  1.00  0.00           H
ATOM   3318  CD  ARG A 215      68.480  64.040  23.540  1.00  0.00           C
ATOM   3319  HD1 ARG A 215      69.300  63.470  23.990  1.00  0.00           H
ATOM   3320  HD2 ARG A 215      67.610  63.390  23.530  1.00  0.00           H
ATOM   3321  NE  ARG A 215      68.290  65.290  24.280  1.00  0.00           N
ATOM   3322  HE  ARG A 215      68.150  66.100  23.700  1.00  0.00           H
ATOM   3323  CZ  ARG A 215      68.730  65.470  25.540  1.00  0.00           C
ATOM   3324  NH1 ARG A 215      69.040  64.420  26.310  1.00  0.00           N
ATOM   3325 HH11 ARG A 215      68.780  63.500  26.010  1.00  0.00           H
ATOM   3326 HH12 ARG A 215      69.230  64.590  27.290  1.00  0.00           H
ATOM   3327  NH2 ARG A 215      68.820  66.750  25.930  1.00  0.00           N
ATOM   3328 HH21 ARG A 215      68.360  67.510  25.450  1.00  0.00           H
ATOM   3329 HH22 ARG A 215      69.330  67.030  26.750  1.00  0.00           H
ATOM   3330  C   ARG A 215      69.730  62.360  19.050  1.00  0.00           C
ATOM   3331  O   ARG A 215      68.810  61.670  18.620  1.00  0.00           O
ATOM   3332  N   ILE A 216      71.000  61.950  18.950  1.00  0.00           N
ATOM   3333  H   ILE A 216      71.720  62.430  19.480  1.00  0.00           H
ATOM   3334  CA  ILE A 216      71.390  60.630  18.520  1.00  0.00           C
ATOM   3335  HA  ILE A 216      70.520  59.980  18.570  1.00  0.00           H
ATOM   3336  CB  ILE A 216      71.780  60.550  17.040  1.00  0.00           C
ATOM   3337  HB  ILE A 216      72.730  61.060  16.900  1.00  0.00           H
ATOM   3338  CG2 ILE A 216      71.900  59.060  16.700  1.00  0.00           C
ATOM   3339 HG21 ILE A 216      72.040  58.950  15.620  1.00  0.00           H
ATOM   3340 HG22 ILE A 216      72.760  58.620  17.200  1.00  0.00           H
ATOM   3341 HG23 ILE A 216      70.960  58.580  16.960  1.00  0.00           H
ATOM   3342  CG1 ILE A 216      70.710  61.120  16.120  1.00  0.00           C
ATOM   3343 HG11 ILE A 216      70.290  62.040  16.530  1.00  0.00           H
ATOM   3344 HG12 ILE A 216      69.880  60.440  15.940  1.00  0.00           H
ATOM   3345  CD  ILE A 216      71.220  61.610  14.760  1.00  0.00           C
ATOM   3346  HD1 ILE A 216      71.800  60.810  14.320  1.00  0.00           H
ATOM   3347  HD2 ILE A 216      70.440  61.670  14.000  1.00  0.00           H
ATOM   3348  HD3 ILE A 216      71.760  62.560  14.750  1.00  0.00           H
ATOM   3349  C   ILE A 216      72.480  60.030  19.410  1.00  0.00           C
ATOM   3350  O   ILE A 216      73.570  60.590  19.460  1.00  0.00           O
ATOM   3351  N   TYR A 217      72.250  58.940  20.140  1.00  0.00           N
ATOM   3352  H   TYR A 217      71.330  58.510  20.180  1.00  0.00           H
ATOM   3353  CA  TYR A 217      73.260  58.160  20.820  1.00  0.00           C
ATOM   3354  HA  TYR A 217      73.980  58.780  21.340  1.00  0.00           H
ATOM   3355  CB  TYR A 217      72.560  57.300  21.860  1.00  0.00           C
ATOM   3356  HB1 TYR A 217      73.270  56.630  22.350  1.00  0.00           H
ATOM   3357  HB2 TYR A 217      71.800  56.600  21.530  1.00  0.00           H
ATOM   3358  CG  TYR A 217      71.920  58.090  22.990  1.00  0.00           C
ATOM   3359  CD1 TYR A 217      72.770  58.510  24.020  1.00  0.00           C
ATOM   3360  HD1 TYR A 217      73.820  58.240  24.070  1.00  0.00           H
ATOM   3361  CE1 TYR A 217      72.360  59.540  24.860  1.00  0.00           C
ATOM   3362  HE1 TYR A 217      73.010  59.950  25.630  1.00  0.00           H
ATOM   3363  CZ  TYR A 217      71.140  60.210  24.680  1.00  0.00           C
ATOM   3364  OH  TYR A 217      70.760  61.180  25.570  1.00  0.00           O
ATOM   3365  HH  TYR A 217      69.860  61.520  25.570  1.00  0.00           H
ATOM   3366  CE2 TYR A 217      70.270  59.680  23.700  1.00  0.00           C
ATOM   3367  HE2 TYR A 217      69.310  60.130  23.510  1.00  0.00           H
ATOM   3368  CD2 TYR A 217      70.630  58.620  22.870  1.00  0.00           C
ATOM   3369  HD2 TYR A 217      69.930  58.320  22.110  1.00  0.00           H
ATOM   3370  C   TYR A 217      73.960  57.330  19.750  1.00  0.00           C
ATOM   3371  O   TYR A 217      73.440  56.320  19.270  1.00  0.00           O
ATOM   3372  N   PRO A 218      75.170  57.660  19.300  1.00  0.00           N
ATOM   3373  CD  PRO A 218      76.030  58.780  19.660  1.00  0.00           C
ATOM   3374  HD1 PRO A 218      76.150  58.960  20.720  1.00  0.00           H
ATOM   3375  HD2 PRO A 218      75.670  59.690  19.190  1.00  0.00           H
ATOM   3376  CG  PRO A 218      77.400  58.530  19.030  1.00  0.00           C
ATOM   3377  HG1 PRO A 218      77.940  57.840  19.670  1.00  0.00           H
ATOM   3378  HG2 PRO A 218      77.870  59.470  18.740  1.00  0.00           H
ATOM   3379  CB  PRO A 218      77.070  57.680  17.800  1.00  0.00           C
ATOM   3380  HB1 PRO A 218      77.920  57.120  17.420  1.00  0.00           H
ATOM   3381  HB2 PRO A 218      76.690  58.260  16.960  1.00  0.00           H
ATOM   3382  CA  PRO A 218      75.890  56.870  18.330  1.00  0.00           C
ATOM   3383  HA  PRO A 218      75.210  56.620  17.510  1.00  0.00           H
ATOM   3384  C   PRO A 218      76.380  55.560  18.950  1.00  0.00           C
ATOM   3385  O   PRO A 218      76.770  55.580  20.120  1.00  0.00           O
ATOM   3386  N   GLN A 219      76.510  54.530  18.110  1.00  0.00           N
ATOM   3387  H   GLN A 219      76.050  54.610  17.210  1.00  0.00           H
ATOM   3388  CA  GLN A 219      77.510  53.500  18.250  1.00  0.00           C
ATOM   3389  HA  GLN A 219      77.550  53.260  19.320  1.00  0.00           H
ATOM   3390  CB  GLN A 219      77.170  52.300  17.380  1.00  0.00           C
ATOM   3391  HB1 GLN A 219      78.090  51.740  17.200  1.00  0.00           H
ATOM   3392  HB2 GLN A 219      76.920  52.490  16.330  1.00  0.00           H
ATOM   3393  CG  GLN A 219      76.140  51.390  18.040  1.00  0.00           C
ATOM   3394  HG1 GLN A 219      75.300  51.860  18.550  1.00  0.00           H
ATOM   3395  HG2 GLN A 219      76.760  50.760  18.680  1.00  0.00           H
ATOM   3396  CD  GLN A 219      75.560  50.470  16.970  1.00  0.00           C
ATOM   3397  OE1 GLN A 219      74.400  50.520  16.570  1.00  0.00           O
ATOM   3398  NE2 GLN A 219      76.300  49.460  16.530  1.00  0.00           N
ATOM   3399 HE21 GLN A 219      77.250  49.420  16.880  1.00  0.00           H
ATOM   3400 HE22 GLN A 219      75.870  48.910  15.790  1.00  0.00           H
ATOM   3401  C   GLN A 219      78.850  54.160  17.980  1.00  0.00           C
ATOM   3402  O   GLN A 219      79.110  54.490  16.820  1.00  0.00           O
ATOM   3403  N   ALA A 220      79.620  54.310  19.050  1.00  0.00           N
ATOM   3404  H   ALA A 220      79.260  53.960  19.920  1.00  0.00           H
ATOM   3405  CA  ALA A 220      80.970  54.840  19.090  1.00  0.00           C
ATOM   3406  HA  ALA A 220      81.600  54.410  18.300  1.00  0.00           H
ATOM   3407  CB  ALA A 220      81.110  56.330  18.800  1.00  0.00           C
ATOM   3408  HB1 ALA A 220      80.320  56.890  19.320  1.00  0.00           H
ATOM   3409  HB2 ALA A 220      81.990  56.770  19.270  1.00  0.00           H
ATOM   3410  HB3 ALA A 220      80.980  56.670  17.780  1.00  0.00           H
ATOM   3411  C   ALA A 220      81.470  54.480  20.480  1.00  0.00           C
ATOM   3412  O   ALA A 220      80.920  54.880  21.510  1.00  0.00           O
ATOM   3413  N   GLU A 221      82.600  53.780  20.560  1.00  0.00           N
ATOM   3414  H   GLU A 221      83.050  53.480  19.710  1.00  0.00           H
ATOM   3415  CA  GLU A 221      83.280  53.460  21.800  1.00  0.00           C
ATOM   3416  HA  GLU A 221      82.530  53.070  22.490  1.00  0.00           H
ATOM   3417  CB  GLU A 221      84.300  52.370  21.520  1.00  0.00           C
ATOM   3418  HB1 GLU A 221      84.880  52.250  22.430  1.00  0.00           H
ATOM   3419  HB2 GLU A 221      84.930  52.810  20.750  1.00  0.00           H
ATOM   3420  CG  GLU A 221      83.790  50.990  21.090  1.00  0.00           C
ATOM   3421  HG1 GLU A 221      84.520  50.500  20.450  1.00  0.00           H
ATOM   3422  HG2 GLU A 221      82.850  51.130  20.570  1.00  0.00           H
ATOM   3423  CD  GLU A 221      83.490  50.120  22.300  1.00  0.00           C
ATOM   3424  OE1 GLU A 221      83.030  50.660  23.330  1.00  0.00           O
ATOM   3425  OE2 GLU A 221      83.620  48.880  22.180  1.00  0.00           O
ATOM   3426  C   GLU A 221      84.020  54.690  22.320  1.00  0.00           C
ATOM   3427  O   GLU A 221      84.610  55.400  21.510  1.00  0.00           O
ATOM   3428  N   PRO A 222      84.220  54.910  23.630  1.00  0.00           N
ATOM   3429  CD  PRO A 222      83.470  54.240  24.670  1.00  0.00           C
ATOM   3430  HD1 PRO A 222      84.000  53.350  24.990  1.00  0.00           H
ATOM   3431  HD2 PRO A 222      82.440  53.980  24.430  1.00  0.00           H
ATOM   3432  CG  PRO A 222      83.500  55.180  25.870  1.00  0.00           C
ATOM   3433  HG1 PRO A 222      83.190  54.690  26.790  1.00  0.00           H
ATOM   3434  HG2 PRO A 222      82.880  56.060  25.700  1.00  0.00           H
ATOM   3435  CB  PRO A 222      84.980  55.560  25.750  1.00  0.00           C
ATOM   3436  HB1 PRO A 222      85.540  54.800  26.290  1.00  0.00           H
ATOM   3437  HB2 PRO A 222      85.190  56.510  26.240  1.00  0.00           H
ATOM   3438  CA  PRO A 222      85.250  55.720  24.250  1.00  0.00           C
ATOM   3439  HA  PRO A 222      85.260  56.770  23.950  1.00  0.00           H
ATOM   3440  C   PRO A 222      86.650  55.220  23.960  1.00  0.00           C
ATOM   3441  O   PRO A 222      86.850  54.050  23.620  1.00  0.00           O
ATOM   3442  N   SER A 223      87.640  56.070  24.230  1.00  0.00           N
ATOM   3443  H   SER A 223      87.360  56.990  24.540  1.00  0.00           H
ATOM   3444  CA  SER A 223      89.030  55.660  24.350  1.00  0.00           C
ATOM   3445  HA  SER A 223      89.390  55.010  23.560  1.00  0.00           H
ATOM   3446  CB  SER A 223      89.990  56.850  24.250  1.00  0.00           C
ATOM   3447  HB1 SER A 223      89.700  57.320  23.310  1.00  0.00           H
ATOM   3448  HB2 SER A 223      91.000  56.460  24.250  1.00  0.00           H
ATOM   3449  OG  SER A 223      89.830  57.770  25.300  1.00  0.00           O
ATOM   3450  HG  SER A 223      88.920  58.090  25.300  1.00  0.00           H
ATOM   3451  C   SER A 223      89.230  54.830  25.610  1.00  0.00           C
ATOM   3452  O   SER A 223      88.580  55.020  26.630  1.00  0.00           O
ATOM   3453  N   ASP A 224      90.100  53.810  25.620  1.00  0.00           N
ATOM   3454  H   ASP A 224      90.610  53.560  24.790  1.00  0.00           H
ATOM   3455  CA  ASP A 224      90.540  53.030  26.760  1.00  0.00           C
ATOM   3456  HA  ASP A 224      89.660  52.510  27.140  1.00  0.00           H
ATOM   3457  CB  ASP A 224      91.490  51.910  26.320  1.00  0.00           C
ATOM   3458  HB1 ASP A 224      91.390  51.110  27.050  1.00  0.00           H
ATOM   3459  HB2 ASP A 224      92.480  52.360  26.310  1.00  0.00           H
ATOM   3460  CG  ASP A 224      91.210  51.220  25.000  1.00  0.00           C
ATOM   3461  OD1 ASP A 224      91.620  50.050  24.900  1.00  0.00           O
ATOM   3462  OD2 ASP A 224      90.600  51.640  23.990  1.00  0.00           O
ATOM   3463  C   ASP A 224      91.060  53.860  27.920  1.00  0.00           C
ATOM   3464  O   ASP A 224      90.930  53.340  29.030  1.00  0.00           O
ATOM   3465  N   GLU A 225      91.440  55.120  27.720  1.00  0.00           N
ATOM   3466  H   GLU A 225      91.280  55.450  26.780  1.00  0.00           H
ATOM   3467  CA  GLU A 225      91.820  56.080  28.740  1.00  0.00           C
ATOM   3468  HA  GLU A 225      92.500  55.590  29.440  1.00  0.00           H
ATOM   3469  CB  GLU A 225      92.500  57.160  27.910  1.00  0.00           C
ATOM   3470  HB1 GLU A 225      92.940  57.860  28.620  1.00  0.00           H
ATOM   3471  HB2 GLU A 225      91.760  57.780  27.390  1.00  0.00           H
ATOM   3472  CG  GLU A 225      93.640  56.800  26.960  1.00  0.00           C
ATOM   3473  HG1 GLU A 225      94.330  57.640  26.860  1.00  0.00           H
ATOM   3474  HG2 GLU A 225      93.350  56.600  25.930  1.00  0.00           H
ATOM   3475  CD  GLU A 225      94.460  55.610  27.450  1.00  0.00           C
ATOM   3476  OE1 GLU A 225      94.930  55.660  28.610  1.00  0.00           O
ATOM   3477  OE2 GLU A 225      94.540  54.570  26.760  1.00  0.00           O
ATOM   3478  C   GLU A 225      90.610  56.670  29.450  1.00  0.00           C
ATOM   3479  O   GLU A 225      90.780  57.170  30.550  1.00  0.00           O
ATOM   3480  N   GLU A 226      89.400  56.610  28.900  1.00  0.00           N
ATOM   3481  H   GLU A 226      89.250  56.090  28.050  1.00  0.00           H
ATOM   3482  CA  GLU A 226      88.250  57.250  29.510  1.00  0.00           C
ATOM   3483  HA  GLU A 226      88.610  58.060  30.150  1.00  0.00           H
ATOM   3484  CB  GLU A 226      87.360  57.790  28.390  1.00  0.00           C
ATOM   3485  HB1 GLU A 226      86.380  58.090  28.770  1.00  0.00           H
ATOM   3486  HB2 GLU A 226      87.300  57.030  27.610  1.00  0.00           H
ATOM   3487  CG  GLU A 226      87.940  59.110  27.900  1.00  0.00           C
ATOM   3488  HG1 GLU A 226      89.010  58.920  27.930  1.00  0.00           H
ATOM   3489  HG2 GLU A 226      87.610  59.920  28.560  1.00  0.00           H
ATOM   3490  CD  GLU A 226      87.510  59.430  26.470  1.00  0.00           C
ATOM   3491  OE1 GLU A 226      87.470  58.590  25.550  1.00  0.00           O
ATOM   3492  OE2 GLU A 226      87.360  60.630  26.140  1.00  0.00           O
ATOM   3493  C   GLU A 226      87.390  56.360  30.410  1.00  0.00           C
ATOM   3494  O   GLU A 226      87.090  55.250  29.970  1.00  0.00           O
ATOM   3495  N   GLU A 227      86.890  56.900  31.520  1.00  0.00           N
ATOM   3496  H   GLU A 227      87.130  57.870  31.670  1.00  0.00           H
ATOM   3497  CA  GLU A 227      86.070  56.190  32.470  1.00  0.00           C
ATOM   3498  HA  GLU A 227      86.400  55.150  32.440  1.00  0.00           H
ATOM   3499  CB  GLU A 227      86.410  56.740  33.850  1.00  0.00           C
ATOM   3500  HB1 GLU A 227      85.990  56.050  34.580  1.00  0.00           H
ATOM   3501  HB2 GLU A 227      85.890  57.690  34.040  1.00  0.00           H
ATOM   3502  CG  GLU A 227      87.880  56.780  34.260  1.00  0.00           C
ATOM   3503  HG1 GLU A 227      88.420  57.400  33.550  1.00  0.00           H
ATOM   3504  HG2 GLU A 227      88.140  55.730  34.120  1.00  0.00           H
ATOM   3505  CD  GLU A 227      88.220  57.130  35.700  1.00  0.00           C
ATOM   3506  OE1 GLU A 227      87.570  56.560  36.610  1.00  0.00           O
ATOM   3507  OE2 GLU A 227      89.080  58.010  35.920  1.00  0.00           O
ATOM   3508  C   GLU A 227      84.570  56.130  32.180  1.00  0.00           C
ATOM   3509  O   GLU A 227      83.940  55.540  33.050  1.00  0.00           O
ATOM   3510  N   ILE A 228      84.090  56.690  31.060  1.00  0.00           N
ATOM   3511  H   ILE A 228      84.810  57.090  30.480  1.00  0.00           H
ATOM   3512  CA  ILE A 228      82.710  56.780  30.660  1.00  0.00           C
ATOM   3513  HA  ILE A 228      82.230  57.630  31.140  1.00  0.00           H
ATOM   3514  CB  ILE A 228      82.620  57.110  29.180  1.00  0.00           C
ATOM   3515  HB  ILE A 228      83.210  56.450  28.540  1.00  0.00           H
ATOM   3516  CG2 ILE A 228      81.190  57.180  28.660  1.00  0.00           C
ATOM   3517 HG21 ILE A 228      80.690  57.970  29.230  1.00  0.00           H
ATOM   3518 HG22 ILE A 228      81.220  57.420  27.600  1.00  0.00           H
ATOM   3519 HG23 ILE A 228      80.630  56.250  28.680  1.00  0.00           H
ATOM   3520  CG1 ILE A 228      83.220  58.480  28.870  1.00  0.00           C
ATOM   3521 HG11 ILE A 228      84.260  58.590  29.190  1.00  0.00           H
ATOM   3522 HG12 ILE A 228      82.730  59.170  29.570  1.00  0.00           H
ATOM   3523  CD  ILE A 228      83.260  59.080  27.470  1.00  0.00           C
ATOM   3524  HD1 ILE A 228      83.820  60.010  27.540  1.00  0.00           H
ATOM   3525  HD2 ILE A 228      83.800  58.520  26.710  1.00  0.00           H
ATOM   3526  HD3 ILE A 228      82.220  59.240  27.190  1.00  0.00           H
ATOM   3527  C   ILE A 228      81.900  55.500  30.860  1.00  0.00           C
ATOM   3528  O   ILE A 228      82.030  54.550  30.090  1.00  0.00           O
ATOM   3529  N   THR A 229      81.080  55.550  31.910  1.00  0.00           N
ATOM   3530  H   THR A 229      81.050  56.370  32.490  1.00  0.00           H
ATOM   3531  CA  THR A 229      80.240  54.510  32.480  1.00  0.00           C
ATOM   3532  HA  THR A 229      80.700  53.560  32.190  1.00  0.00           H
ATOM   3533  CB  THR A 229      80.180  54.570  34.000  1.00  0.00           C
ATOM   3534  HB  THR A 229      79.570  53.720  34.300  1.00  0.00           H
ATOM   3535  CG2 THR A 229      81.530  54.530  34.720  1.00  0.00           C
ATOM   3536 HG21 THR A 229      82.080  53.700  34.280  1.00  0.00           H
ATOM   3537 HG22 THR A 229      82.150  55.420  34.670  1.00  0.00           H
ATOM   3538 HG23 THR A 229      81.450  54.140  35.730  1.00  0.00           H
ATOM   3539  OG1 THR A 229      79.670  55.800  34.450  1.00  0.00           O
ATOM   3540  HG1 THR A 229      78.750  55.890  34.210  1.00  0.00           H
ATOM   3541  C   THR A 229      78.830  54.570  31.920  1.00  0.00           C
ATOM   3542  O   THR A 229      78.120  53.570  31.910  1.00  0.00           O
ATOM   3543  N   HIE A 230      78.380  55.750  31.490  1.00  0.00           N
ATOM   3544  H   HIE A 230      79.040  56.510  31.380  1.00  0.00           H
ATOM   3545  CA  HIE A 230      77.020  55.890  31.010  1.00  0.00           C
ATOM   3546  HA  HIE A 230      76.550  54.900  30.960  1.00  0.00           H
ATOM   3547  CB  HIE A 230      76.250  56.630  32.100  1.00  0.00           C
ATOM   3548  HB1 HIE A 230      75.240  56.950  31.840  1.00  0.00           H
ATOM   3549  HB2 HIE A 230      76.800  57.550  32.290  1.00  0.00           H
ATOM   3550  CG  HIE A 230      76.070  55.960  33.430  1.00  0.00           C
ATOM   3551  ND1 HIE A 230      76.890  55.940  34.560  1.00  0.00           N
ATOM   3552  CE1 HIE A 230      76.260  55.220  35.490  1.00  0.00           C
ATOM   3553  HE1 HIE A 230      76.640  55.000  36.480  1.00  0.00           H
ATOM   3554  NE2 HIE A 230      75.080  54.800  35.010  1.00  0.00           N
ATOM   3555  HE2 HIE A 230      74.420  54.320  35.610  1.00  0.00           H
ATOM   3556  CD2 HIE A 230      74.910  55.300  33.730  1.00  0.00           C
ATOM   3557  HD2 HIE A 230      74.040  55.030  33.150  1.00  0.00           H
ATOM   3558  C   HIE A 230      76.870  56.570  29.660  1.00  0.00           C
ATOM   3559  O   HIE A 230      77.730  57.360  29.250  1.00  0.00           O
ATOM   3560  N   ARG A 231      75.710  56.480  29.010  1.00  0.00           N
ATOM   3561  H   ARG A 231      75.000  55.840  29.350  1.00  0.00           H
ATOM   3562  CA  ARG A 231      75.370  57.210  27.810  1.00  0.00           C
ATOM   3563  HA  ARG A 231      76.220  57.290  27.140  1.00  0.00           H
ATOM   3564  CB  ARG A 231      74.240  56.540  27.020  1.00  0.00           C
ATOM   3565  HB1 ARG A 231      73.550  57.300  26.670  1.00  0.00           H
ATOM   3566  HB2 ARG A 231      73.710  55.790  27.610  1.00  0.00           H
ATOM   3567  CG  ARG A 231      74.780  55.770  25.820  1.00  0.00           C
ATOM   3568  HG1 ARG A 231      75.490  54.990  26.110  1.00  0.00           H
ATOM   3569  HG2 ARG A 231      75.140  56.580  25.180  1.00  0.00           H
ATOM   3570  CD  ARG A 231      73.650  55.110  25.030  1.00  0.00           C
ATOM   3571  HD1 ARG A 231      72.890  55.830  24.730  1.00  0.00           H
ATOM   3572  HD2 ARG A 231      73.160  54.290  25.550  1.00  0.00           H
ATOM   3573  NE  ARG A 231      74.190  54.480  23.820  1.00  0.00           N
ATOM   3574  HE  ARG A 231      75.120  54.760  23.550  1.00  0.00           H
ATOM   3575  CZ  ARG A 231      73.580  53.650  22.960  1.00  0.00           C
ATOM   3576  NH1 ARG A 231      72.300  53.280  23.080  1.00  0.00           N
ATOM   3577 HH11 ARG A 231      71.670  53.720  23.740  1.00  0.00           H
ATOM   3578 HH12 ARG A 231      71.940  52.810  22.270  1.00  0.00           H
ATOM   3579  NH2 ARG A 231      74.340  53.070  22.020  1.00  0.00           N
ATOM   3580 HH21 ARG A 231      75.340  53.160  21.940  1.00  0.00           H
ATOM   3581 HH22 ARG A 231      73.830  52.430  21.430  1.00  0.00           H
ATOM   3582  C   ARG A 231      75.020  58.660  28.100  1.00  0.00           C
ATOM   3583  O   ARG A 231      75.520  59.530  27.390  1.00  0.00           O
ATOM   3584  N   LEU A 232      74.420  58.890  29.270  1.00  0.00           N
ATOM   3585  H   LEU A 232      74.120  58.050  29.740  1.00  0.00           H
ATOM   3586  CA  LEU A 232      74.080  60.170  29.870  1.00  0.00           C
ATOM   3587  HA  LEU A 232      74.930  60.840  29.780  1.00  0.00           H
ATOM   3588  CB  LEU A 232      72.860  60.660  29.100  1.00  0.00           C
ATOM   3589  HB1 LEU A 232      71.920  60.130  29.270  1.00  0.00           H
ATOM   3590  HB2 LEU A 232      73.060  60.610  28.030  1.00  0.00           H
ATOM   3591  CG  LEU A 232      72.460  62.090  29.470  1.00  0.00           C
ATOM   3592  HG  LEU A 232      71.660  62.340  28.780  1.00  0.00           H
ATOM   3593  CD1 LEU A 232      71.940  62.420  30.860  1.00  0.00           C
ATOM   3594 HD11 LEU A 232      71.350  63.340  30.880  1.00  0.00           H
ATOM   3595 HD12 LEU A 232      71.290  61.630  31.240  1.00  0.00           H
ATOM   3596 HD13 LEU A 232      72.810  62.470  31.520  1.00  0.00           H
ATOM   3597  CD2 LEU A 232      73.620  63.060  29.250  1.00  0.00           C
ATOM   3598 HD21 LEU A 232      74.430  63.120  29.970  1.00  0.00           H
ATOM   3599 HD22 LEU A 232      74.050  62.910  28.260  1.00  0.00           H
ATOM   3600 HD23 LEU A 232      73.150  64.040  29.330  1.00  0.00           H
ATOM   3601  C   LEU A 232      73.770  59.830  31.320  1.00  0.00           C
ATOM   3602  O   LEU A 232      72.870  59.030  31.530  1.00  0.00           O
ATOM   3603  N   VAL A 233      74.660  60.270  32.210  1.00  0.00           N
ATOM   3604  H   VAL A 233      75.320  60.960  31.880  1.00  0.00           H
ATOM   3605  CA  VAL A 233      74.670  59.940  33.620  1.00  0.00           C
ATOM   3606  HA  VAL A 233      74.970  58.900  33.720  1.00  0.00           H
ATOM   3607  CB  VAL A 233      75.770  60.730  34.330  1.00  0.00           C
ATOM   3608  HB  VAL A 233      75.460  60.530  35.350  1.00  0.00           H
ATOM   3609  CG1 VAL A 233      77.170  60.180  34.060  1.00  0.00           C
ATOM   3610 HG11 VAL A 233      77.920  60.850  34.490  1.00  0.00           H
ATOM   3611 HG12 VAL A 233      77.210  59.150  34.410  1.00  0.00           H
ATOM   3612 HG13 VAL A 233      77.280  60.200  32.980  1.00  0.00           H
ATOM   3613  CG2 VAL A 233      75.870  62.240  34.130  1.00  0.00           C
ATOM   3614 HG21 VAL A 233      76.180  62.400  33.100  1.00  0.00           H
ATOM   3615 HG22 VAL A 233      74.900  62.750  34.180  1.00  0.00           H
ATOM   3616 HG23 VAL A 233      76.590  62.730  34.790  1.00  0.00           H
ATOM   3617  C   VAL A 233      73.370  60.210  34.380  1.00  0.00           C
ATOM   3618  O   VAL A 233      72.600  60.990  33.830  1.00  0.00           O
ATOM   3619  N   PRO A 234      73.070  59.620  35.540  1.00  0.00           N
ATOM   3620  CD  PRO A 234      73.640  58.440  36.160  1.00  0.00           C
ATOM   3621  HD1 PRO A 234      74.690  58.660  36.380  1.00  0.00           H
ATOM   3622  HD2 PRO A 234      73.530  57.660  35.410  1.00  0.00           H
ATOM   3623  CG  PRO A 234      72.820  58.060  37.380  1.00  0.00           C
ATOM   3624  HG1 PRO A 234      73.540  57.890  38.190  1.00  0.00           H
ATOM   3625  HG2 PRO A 234      72.250  57.170  37.130  1.00  0.00           H
ATOM   3626  CB  PRO A 234      71.930  59.290  37.570  1.00  0.00           C
ATOM   3627  HB1 PRO A 234      72.370  60.010  38.260  1.00  0.00           H
ATOM   3628  HB2 PRO A 234      70.990  58.960  38.000  1.00  0.00           H
ATOM   3629  CA  PRO A 234      71.860  60.020  36.230  1.00  0.00           C
ATOM   3630  HA  PRO A 234      71.030  59.650  35.630  1.00  0.00           H
ATOM   3631  C   PRO A 234      71.780  61.520  36.440  1.00  0.00           C
ATOM   3632  O   PRO A 234      72.670  62.140  37.020  1.00  0.00           O
ATOM   3633  N   HIE A 235      70.770  62.140  35.810  1.00  0.00           N
ATOM   3634  H   HIE A 235      70.070  61.540  35.400  1.00  0.00           H
ATOM   3635  CA  HIE A 235      70.640  63.560  35.570  1.00  0.00           C
ATOM   3636  HA  HIE A 235      71.280  64.060  36.300  1.00  0.00           H
ATOM   3637  CB  HIE A 235      71.210  63.750  34.170  1.00  0.00           C
ATOM   3638  HB1 HIE A 235      70.890  62.980  33.470  1.00  0.00           H
ATOM   3639  HB2 HIE A 235      72.280  63.600  34.110  1.00  0.00           H
ATOM   3640  CG  HIE A 235      70.750  65.030  33.510  1.00  0.00           C
ATOM   3641  ND1 HIE A 235      70.120  65.130  32.270  1.00  0.00           N
ATOM   3642  CE1 HIE A 235      69.980  66.430  32.020  1.00  0.00           C
ATOM   3643  HE1 HIE A 235      69.740  66.900  31.070  1.00  0.00           H
ATOM   3644  NE2 HIE A 235      70.320  67.130  33.110  1.00  0.00           N
ATOM   3645  HE2 HIE A 235      70.230  68.140  33.090  1.00  0.00           H
ATOM   3646  CD2 HIE A 235      70.840  66.280  34.060  1.00  0.00           C
ATOM   3647  HD2 HIE A 235      71.140  66.600  35.050  1.00  0.00           H
ATOM   3648  C   HIE A 235      69.230  64.120  35.720  1.00  0.00           C
ATOM   3649  O   HIE A 235      68.450  64.230  34.780  1.00  0.00           O
ATOM   3650  N   LEU A 236      68.870  64.530  36.930  1.00  0.00           N
ATOM   3651  H   LEU A 236      69.530  64.410  37.690  1.00  0.00           H
ATOM   3652  CA  LEU A 236      67.640  65.230  37.220  1.00  0.00           C
ATOM   3653  HA  LEU A 236      66.770  64.740  36.770  1.00  0.00           H
ATOM   3654  CB  LEU A 236      67.350  65.510  38.700  1.00  0.00           C
ATOM   3655  HB1 LEU A 236      66.580  66.270  38.740  1.00  0.00           H
ATOM   3656  HB2 LEU A 236      68.180  65.950  39.260  1.00  0.00           H
ATOM   3657  CG  LEU A 236      66.880  64.280  39.480  1.00  0.00           C
ATOM   3658  HG  LEU A 236      67.020  63.330  38.970  1.00  0.00           H
ATOM   3659  CD1 LEU A 236      67.720  64.100  40.740  1.00  0.00           C
ATOM   3660 HD11 LEU A 236      67.860  64.960  41.400  1.00  0.00           H
ATOM   3661 HD12 LEU A 236      67.300  63.290  41.320  1.00  0.00           H
ATOM   3662 HD13 LEU A 236      68.750  63.890  40.450  1.00  0.00           H
ATOM   3663  CD2 LEU A 236      65.430  64.410  39.950  1.00  0.00           C
ATOM   3664 HD21 LEU A 236      64.680  64.560  39.170  1.00  0.00           H
ATOM   3665 HD22 LEU A 236      65.160  63.470  40.430  1.00  0.00           H
ATOM   3666 HD23 LEU A 236      65.410  65.280  40.600  1.00  0.00           H
ATOM   3667  C   LEU A 236      67.540  66.540  36.450  1.00  0.00           C
ATOM   3668  O   LEU A 236      68.560  67.180  36.190  1.00  0.00           O
ATOM   3669  N   ASP A 237      66.400  66.990  35.920  1.00  0.00           N
ATOM   3670  H   ASP A 237      65.540  66.490  36.070  1.00  0.00           H
ATOM   3671  CA  ASP A 237      66.330  68.090  34.980  1.00  0.00           C
ATOM   3672  HA  ASP A 237      67.280  68.410  34.550  1.00  0.00           H
ATOM   3673  CB  ASP A 237      65.560  67.590  33.760  1.00  0.00           C
ATOM   3674  HB1 ASP A 237      65.660  68.380  33.010  1.00  0.00           H
ATOM   3675  HB2 ASP A 237      64.500  67.390  33.850  1.00  0.00           H
ATOM   3676  CG  ASP A 237      66.220  66.340  33.200  1.00  0.00           C
ATOM   3677  OD1 ASP A 237      67.230  66.440  32.460  1.00  0.00           O
ATOM   3678  OD2 ASP A 237      66.090  65.130  33.470  1.00  0.00           O
ATOM   3679  C   ASP A 237      65.710  69.350  35.550  1.00  0.00           C
ATOM   3680  O   ASP A 237      64.760  69.330  36.330  1.00  0.00           O
ATOM   3681  N   THR A 238      66.240  70.490  35.100  1.00  0.00           N
ATOM   3682  H   THR A 238      66.950  70.400  34.400  1.00  0.00           H
ATOM   3683  CA  THR A 238      65.950  71.790  35.690  1.00  0.00           C
ATOM   3684  HA  THR A 238      65.890  71.710  36.770  1.00  0.00           H
ATOM   3685  CB  THR A 238      66.770  72.960  35.180  1.00  0.00           C
ATOM   3686  HB  THR A 238      66.470  73.940  35.560  1.00  0.00           H
ATOM   3687  CG2 THR A 238      68.280  72.800  35.300  1.00  0.00           C
ATOM   3688 HG21 THR A 238      68.550  72.840  36.360  1.00  0.00           H
ATOM   3689 HG22 THR A 238      68.620  71.860  34.870  1.00  0.00           H
ATOM   3690 HG23 THR A 238      68.760  73.640  34.790  1.00  0.00           H
ATOM   3691  OG1 THR A 238      66.690  73.140  33.780  1.00  0.00           O
ATOM   3692  HG1 THR A 238      67.200  72.370  33.500  1.00  0.00           H
ATOM   3693  C   THR A 238      64.530  72.280  35.420  1.00  0.00           C
ATOM   3694  O   THR A 238      64.080  73.250  36.030  1.00  0.00           O
ATOM   3695  N   SER A 239      63.790  71.560  34.570  1.00  0.00           N
ATOM   3696  H   SER A 239      64.180  70.680  34.260  1.00  0.00           H
ATOM   3697  CA  SER A 239      62.620  72.050  33.870  1.00  0.00           C
ATOM   3698  HA  SER A 239      62.760  73.060  33.490  1.00  0.00           H
ATOM   3699  CB  SER A 239      62.380  71.260  32.590  1.00  0.00           C
ATOM   3700  HB1 SER A 239      63.160  71.400  31.840  1.00  0.00           H
ATOM   3701  HB2 SER A 239      61.430  71.520  32.140  1.00  0.00           H
ATOM   3702  OG  SER A 239      62.380  69.890  32.950  1.00  0.00           O
ATOM   3703  HG  SER A 239      62.410  69.390  32.130  1.00  0.00           H
ATOM   3704  C   SER A 239      61.400  72.170  34.780  1.00  0.00           C
ATOM   3705  O   SER A 239      61.390  71.810  35.950  1.00  0.00           O
ATOM   3706  N   PHE A 240      60.340  72.840  34.310  1.00  0.00           N
ATOM   3707  H   PHE A 240      60.480  73.360  33.460  1.00  0.00           H
ATOM   3708  CA  PHE A 240      59.020  72.840  34.900  1.00  0.00           C
ATOM   3709  HA  PHE A 240      59.060  73.030  35.970  1.00  0.00           H
ATOM   3710  CB  PHE A 240      58.320  74.070  34.340  1.00  0.00           C
ATOM   3711  HB1 PHE A 240      58.020  73.920  33.300  1.00  0.00           H
ATOM   3712  HB2 PHE A 240      59.060  74.880  34.360  1.00  0.00           H
ATOM   3713  CG  PHE A 240      57.050  74.490  35.030  1.00  0.00           C
ATOM   3714  CD1 PHE A 240      55.780  74.170  34.540  1.00  0.00           C
ATOM   3715  HD1 PHE A 240      55.600  73.610  33.630  1.00  0.00           H
ATOM   3716  CE1 PHE A 240      54.610  74.470  35.250  1.00  0.00           C
ATOM   3717  HE1 PHE A 240      53.650  74.220  34.830  1.00  0.00           H
ATOM   3718  CZ  PHE A 240      54.690  75.080  36.510  1.00  0.00           C
ATOM   3719  HZ  PHE A 240      53.750  75.180  37.030  1.00  0.00           H
ATOM   3720  CE2 PHE A 240      55.960  75.410  36.990  1.00  0.00           C
ATOM   3721  HE2 PHE A 240      56.040  75.870  37.960  1.00  0.00           H
ATOM   3722  CD2 PHE A 240      57.130  75.020  36.320  1.00  0.00           C
ATOM   3723  HD2 PHE A 240      58.080  75.230  36.780  1.00  0.00           H
ATOM   3724  C   PHE A 240      58.330  71.490  34.680  1.00  0.00           C
ATOM   3725  O   PHE A 240      58.190  70.710  35.620  1.00  0.00           O
ATOM   3726  N   ILE A 241      58.210  71.110  33.410  1.00  0.00           N
ATOM   3727  H   ILE A 241      58.610  71.730  32.720  1.00  0.00           H
ATOM   3728  CA  ILE A 241      57.860  69.810  32.890  1.00  0.00           C
ATOM   3729  HA  ILE A 241      58.130  69.040  33.610  1.00  0.00           H
ATOM   3730  CB  ILE A 241      56.370  69.700  32.550  1.00  0.00           C
ATOM   3731  HB  ILE A 241      56.180  68.650  32.320  1.00  0.00           H
ATOM   3732  CG2 ILE A 241      55.390  69.940  33.690  1.00  0.00           C
ATOM   3733 HG21 ILE A 241      54.480  69.410  33.400  1.00  0.00           H
ATOM   3734 HG22 ILE A 241      55.760  69.600  34.660  1.00  0.00           H
ATOM   3735 HG23 ILE A 241      55.290  71.000  33.910  1.00  0.00           H
ATOM   3736  CG1 ILE A 241      55.880  70.590  31.410  1.00  0.00           C
ATOM   3737 HG11 ILE A 241      56.680  70.460  30.690  1.00  0.00           H
ATOM   3738 HG12 ILE A 241      55.650  71.610  31.720  1.00  0.00           H
ATOM   3739  CD  ILE A 241      54.640  70.040  30.710  1.00  0.00           C
ATOM   3740  HD1 ILE A 241      54.410  70.790  29.960  1.00  0.00           H
ATOM   3741  HD2 ILE A 241      54.820  69.080  30.220  1.00  0.00           H
ATOM   3742  HD3 ILE A 241      53.790  70.010  31.390  1.00  0.00           H
ATOM   3743  C   ILE A 241      58.810  69.430  31.760  1.00  0.00           C
ATOM   3744  O   ILE A 241      59.520  70.250  31.170  1.00  0.00           O
ATOM   3745  N   THR A 242      58.780  68.180  31.320  1.00  0.00           N
ATOM   3746  H   THR A 242      58.180  67.580  31.870  1.00  0.00           H
ATOM   3747  CA  THR A 242      59.380  67.620  30.120  1.00  0.00           C
ATOM   3748  HA  THR A 242      59.610  68.360  29.350  1.00  0.00           H
ATOM   3749  CB  THR A 242      60.740  66.980  30.390  1.00  0.00           C
ATOM   3750  HB  THR A 242      60.540  66.070  30.960  1.00  0.00           H
ATOM   3751  CG2 THR A 242      61.550  66.530  29.180  1.00  0.00           C
ATOM   3752 HG21 THR A 242      61.730  67.370  28.520  1.00  0.00           H
ATOM   3753 HG22 THR A 242      62.460  66.140  29.640  1.00  0.00           H
ATOM   3754 HG23 THR A 242      61.100  65.650  28.730  1.00  0.00           H
ATOM   3755  OG1 THR A 242      61.560  67.720  31.270  1.00  0.00           O
ATOM   3756  HG1 THR A 242      61.160  67.630  32.140  1.00  0.00           H
ATOM   3757  C   THR A 242      58.410  66.660  29.450  1.00  0.00           C
ATOM   3758  O   THR A 242      57.680  65.940  30.130  1.00  0.00           O
ATOM   3759  N   LEU A 243      58.460  66.540  28.120  1.00  0.00           N
ATOM   3760  H   LEU A 243      59.170  67.040  27.600  1.00  0.00           H
ATOM   3761  CA  LEU A 243      57.780  65.490  27.390  1.00  0.00           C
ATOM   3762  HA  LEU A 243      57.420  64.710  28.070  1.00  0.00           H
ATOM   3763  CB  LEU A 243      56.550  65.940  26.600  1.00  0.00           C
ATOM   3764  HB1 LEU A 243      56.100  65.020  26.220  1.00  0.00           H
ATOM   3765  HB2 LEU A 243      56.890  66.510  25.740  1.00  0.00           H
ATOM   3766  CG  LEU A 243      55.500  66.690  27.410  1.00  0.00           C
ATOM   3767  HG  LEU A 243      55.460  66.350  28.450  1.00  0.00           H
ATOM   3768  CD1 LEU A 243      55.840  68.180  27.550  1.00  0.00           C
ATOM   3769 HD11 LEU A 243      56.800  68.360  28.020  1.00  0.00           H
ATOM   3770 HD12 LEU A 243      55.830  68.700  26.590  1.00  0.00           H
ATOM   3771 HD13 LEU A 243      55.080  68.600  28.200  1.00  0.00           H
ATOM   3772  CD2 LEU A 243      54.080  66.550  26.870  1.00  0.00           C
ATOM   3773 HD21 LEU A 243      53.340  67.030  27.500  1.00  0.00           H
ATOM   3774 HD22 LEU A 243      54.080  66.820  25.810  1.00  0.00           H
ATOM   3775 HD23 LEU A 243      53.870  65.480  26.900  1.00  0.00           H
ATOM   3776  C   LEU A 243      58.800  64.920  26.420  1.00  0.00           C
ATOM   3777  O   LEU A 243      59.620  65.630  25.840  1.00  0.00           O
ATOM   3778  N   ALA A 244      58.860  63.600  26.250  1.00  0.00           N
ATOM   3779  H   ALA A 244      58.350  63.040  26.920  1.00  0.00           H
ATOM   3780  CA  ALA A 244      59.820  62.830  25.480  1.00  0.00           C
ATOM   3781  HA  ALA A 244      60.360  63.530  24.850  1.00  0.00           H
ATOM   3782  CB  ALA A 244      60.790  62.340  26.550  1.00  0.00           C
ATOM   3783  HB1 ALA A 244      61.410  61.560  26.110  1.00  0.00           H
ATOM   3784  HB2 ALA A 244      61.430  63.130  26.940  1.00  0.00           H
ATOM   3785  HB3 ALA A 244      60.240  61.940  27.400  1.00  0.00           H
ATOM   3786  C   ALA A 244      59.320  61.770  24.510  1.00  0.00           C
ATOM   3787  O   ALA A 244      58.390  61.040  24.880  1.00  0.00           O
ATOM   3788  N   ASN A 245      59.990  61.740  23.360  1.00  0.00           N
ATOM   3789  H   ASN A 245      60.630  62.490  23.150  1.00  0.00           H
ATOM   3790  CA  ASN A 245      59.980  60.600  22.460  1.00  0.00           C
ATOM   3791  HA  ASN A 245      59.230  59.870  22.770  1.00  0.00           H
ATOM   3792  CB  ASN A 245      59.390  61.020  21.120  1.00  0.00           C
ATOM   3793  HB1 ASN A 245      60.000  61.780  20.630  1.00  0.00           H
ATOM   3794  HB2 ASN A 245      58.450  61.540  21.290  1.00  0.00           H
ATOM   3795  CG  ASN A 245      59.200  59.930  20.080  1.00  0.00           C
ATOM   3796  OD1 ASN A 245      60.130  59.230  19.670  1.00  0.00           O
ATOM   3797  ND2 ASN A 245      57.980  59.760  19.560  1.00  0.00           N
ATOM   3798 HD21 ASN A 245      57.230  60.420  19.750  1.00  0.00           H
ATOM   3799 HD22 ASN A 245      57.830  59.030  18.890  1.00  0.00           H
ATOM   3800  C   ASN A 245      61.300  59.850  22.420  1.00  0.00           C
ATOM   3801  O   ASN A 245      62.330  60.470  22.650  1.00  0.00           O
ATOM   3802  N   GLN A 246      61.290  58.530  22.190  1.00  0.00           N
ATOM   3803  H   GLN A 246      60.480  57.960  21.980  1.00  0.00           H
ATOM   3804  CA  GLN A 246      62.520  57.820  21.870  1.00  0.00           C
ATOM   3805  HA  GLN A 246      63.250  58.500  21.430  1.00  0.00           H
ATOM   3806  CB  GLN A 246      63.040  57.310  23.210  1.00  0.00           C
ATOM   3807  HB1 GLN A 246      63.140  58.200  23.840  1.00  0.00           H
ATOM   3808  HB2 GLN A 246      64.040  56.880  23.150  1.00  0.00           H
ATOM   3809  CG  GLN A 246      62.070  56.320  23.850  1.00  0.00           C
ATOM   3810  HG1 GLN A 246      61.840  55.400  23.310  1.00  0.00           H
ATOM   3811  HG2 GLN A 246      61.130  56.790  24.150  1.00  0.00           H
ATOM   3812  CD  GLN A 246      62.710  55.660  25.070  1.00  0.00           C
ATOM   3813  OE1 GLN A 246      63.930  55.610  25.130  1.00  0.00           O
ATOM   3814  NE2 GLN A 246      61.910  54.940  25.850  1.00  0.00           N
ATOM   3815 HE21 GLN A 246      60.920  54.960  25.640  1.00  0.00           H
ATOM   3816 HE22 GLN A 246      62.370  54.320  26.500  1.00  0.00           H
ATOM   3817  C   GLN A 246      62.200  56.660  20.940  1.00  0.00           C
ATOM   3818  O   GLN A 246      61.200  55.970  21.080  1.00  0.00           O
ATOM   3819  N   VAL A 247      63.170  56.310  20.090  1.00  0.00           N
ATOM   3820  H   VAL A 247      64.030  56.850  20.120  1.00  0.00           H
ATOM   3821  CA  VAL A 247      63.130  55.110  19.270  1.00  0.00           C
ATOM   3822  HA  VAL A 247      62.110  55.010  18.900  1.00  0.00           H
ATOM   3823  CB  VAL A 247      63.980  55.200  18.010  1.00  0.00           C
ATOM   3824  HB  VAL A 247      64.030  54.240  17.490  1.00  0.00           H
ATOM   3825  CG1 VAL A 247      63.220  56.070  17.010  1.00  0.00           C
ATOM   3826 HG11 VAL A 247      63.210  57.030  17.510  1.00  0.00           H
ATOM   3827 HG12 VAL A 247      63.720  56.110  16.040  1.00  0.00           H
ATOM   3828 HG13 VAL A 247      62.200  55.690  16.950  1.00  0.00           H
ATOM   3829  CG2 VAL A 247      65.310  55.900  18.270  1.00  0.00           C
ATOM   3830 HG21 VAL A 247      65.860  55.370  19.050  1.00  0.00           H
ATOM   3831 HG22 VAL A 247      65.910  55.870  17.360  1.00  0.00           H
ATOM   3832 HG23 VAL A 247      65.120  56.960  18.470  1.00  0.00           H
ATOM   3833  C   VAL A 247      63.530  53.870  20.060  1.00  0.00           C
ATOM   3834  O   VAL A 247      64.430  53.950  20.890  1.00  0.00           O
ATOM   3835  N   PRO A 248      62.920  52.720  19.810  1.00  0.00           N
ATOM   3836  CD  PRO A 248      61.810  52.530  18.890  1.00  0.00           C
ATOM   3837  HD1 PRO A 248      62.020  52.460  17.830  1.00  0.00           H
ATOM   3838  HD2 PRO A 248      61.100  53.350  18.960  1.00  0.00           H
ATOM   3839  CG  PRO A 248      61.180  51.220  19.370  1.00  0.00           C
ATOM   3840  HG1 PRO A 248      60.750  50.630  18.560  1.00  0.00           H
ATOM   3841  HG2 PRO A 248      60.460  51.350  20.180  1.00  0.00           H
ATOM   3842  CB  PRO A 248      62.360  50.410  19.900  1.00  0.00           C
ATOM   3843  HB1 PRO A 248      62.680  49.620  19.230  1.00  0.00           H
ATOM   3844  HB2 PRO A 248      62.000  49.900  20.790  1.00  0.00           H
ATOM   3845  CA  PRO A 248      63.470  51.430  20.160  1.00  0.00           C
ATOM   3846  HA  PRO A 248      63.820  51.360  21.190  1.00  0.00           H
ATOM   3847  C   PRO A 248      64.720  51.240  19.310  1.00  0.00           C
ATOM   3848  O   PRO A 248      64.730  51.530  18.110  1.00  0.00           O
ATOM   3849  N   ALA A 249      65.710  50.560  19.890  1.00  0.00           N
ATOM   3850  H   ALA A 249      65.730  50.610  20.900  1.00  0.00           H
ATOM   3851  CA  ALA A 249      66.880  50.020  19.230  1.00  0.00           C
ATOM   3852  HA  ALA A 249      67.430  50.680  18.560  1.00  0.00           H
ATOM   3853  CB  ALA A 249      67.960  49.760  20.280  1.00  0.00           C
ATOM   3854  HB1 ALA A 249      68.400  50.660  20.730  1.00  0.00           H
ATOM   3855  HB2 ALA A 249      67.420  49.220  21.060  1.00  0.00           H
ATOM   3856  HB3 ALA A 249      68.770  49.120  19.960  1.00  0.00           H
ATOM   3857  C   ALA A 249      66.640  48.820  18.330  1.00  0.00           C
ATOM   3858  O   ALA A 249      65.490  48.390  18.380  1.00  0.00           O
ATOM   3859  N   ASP A 250      67.550  48.360  17.470  1.00  0.00           N
ATOM   3860  H   ASP A 250      68.450  48.820  17.430  1.00  0.00           H
ATOM   3861  CA  ASP A 250      67.230  47.330  16.500  1.00  0.00           C
ATOM   3862  HA  ASP A 250      66.160  47.330  16.270  1.00  0.00           H
ATOM   3863  CB  ASP A 250      67.930  47.650  15.190  1.00  0.00           C
ATOM   3864  HB1 ASP A 250      69.020  47.630  15.230  1.00  0.00           H
ATOM   3865  HB2 ASP A 250      67.570  48.630  14.890  1.00  0.00           H
ATOM   3866  CG  ASP A 250      67.560  46.640  14.120  1.00  0.00           C
ATOM   3867  OD1 ASP A 250      68.330  46.570  13.130  1.00  0.00           O
ATOM   3868  OD2 ASP A 250      66.490  45.980  14.150  1.00  0.00           O
ATOM   3869  C   ASP A 250      67.510  45.940  17.060  1.00  0.00           C
ATOM   3870  O   ASP A 250      66.770  45.000  16.800  1.00  0.00           O
ATOM   3871  N   ASN A 251      68.430  45.860  18.020  1.00  0.00           N
ATOM   3872  H   ASN A 251      68.840  46.720  18.350  1.00  0.00           H
ATOM   3873  CA  ASN A 251      68.650  44.710  18.880  1.00  0.00           C
ATOM   3874  HA  ASN A 251      68.450  43.760  18.390  1.00  0.00           H
ATOM   3875  CB  ASN A 251      70.110  44.710  19.340  1.00  0.00           C
ATOM   3876  HB1 ASN A 251      70.770  44.710  18.480  1.00  0.00           H
ATOM   3877  HB2 ASN A 251      70.210  43.780  19.920  1.00  0.00           H
ATOM   3878  CG  ASN A 251      70.460  45.850  20.280  1.00  0.00           C
ATOM   3879  OD1 ASN A 251      69.820  46.900  20.390  1.00  0.00           O
ATOM   3880  ND2 ASN A 251      71.520  45.620  21.050  1.00  0.00           N
ATOM   3881 HD21 ASN A 251      72.140  44.880  20.730  1.00  0.00           H
ATOM   3882 HD22 ASN A 251      71.940  46.360  21.600  1.00  0.00           H
ATOM   3883  C   ASN A 251      67.640  44.720  20.020  1.00  0.00           C
ATOM   3884  O   ASN A 251      67.480  43.720  20.710  1.00  0.00           O
ATOM   3885  N   GLY A 252      66.910  45.840  20.110  1.00  0.00           N
ATOM   3886  H   GLY A 252      67.010  46.530  19.370  1.00  0.00           H
ATOM   3887  CA  GLY A 252      65.800  46.100  21.000  1.00  0.00           C
ATOM   3888  HA1 GLY A 252      65.110  45.260  21.030  1.00  0.00           H
ATOM   3889  HA2 GLY A 252      65.140  46.780  20.460  1.00  0.00           H
ATOM   3890  C   GLY A 252      66.230  46.550  22.390  1.00  0.00           C
ATOM   3891  O   GLY A 252      65.470  46.460  23.360  1.00  0.00           O
ATOM   3892  N   PHE A 253      67.440  47.090  22.520  1.00  0.00           N
ATOM   3893  H   PHE A 253      68.050  47.130  21.720  1.00  0.00           H
ATOM   3894  CA  PHE A 253      67.950  47.550  23.800  1.00  0.00           C
ATOM   3895  HA  PHE A 253      68.010  46.740  24.520  1.00  0.00           H
ATOM   3896  CB  PHE A 253      69.380  47.980  23.500  1.00  0.00           C
ATOM   3897  HB1 PHE A 253      69.330  48.760  22.750  1.00  0.00           H
ATOM   3898  HB2 PHE A 253      69.910  47.110  23.120  1.00  0.00           H
ATOM   3899  CG  PHE A 253      70.150  48.600  24.640  1.00  0.00           C
ATOM   3900  CD1 PHE A 253      70.540  49.940  24.680  1.00  0.00           C
ATOM   3901  HD1 PHE A 253      70.400  50.620  23.850  1.00  0.00           H
ATOM   3902  CE1 PHE A 253      71.180  50.430  25.820  1.00  0.00           C
ATOM   3903  HE1 PHE A 253      71.370  51.490  25.880  1.00  0.00           H
ATOM   3904  CZ  PHE A 253      71.480  49.590  26.900  1.00  0.00           C
ATOM   3905  HZ  PHE A 253      71.870  49.950  27.840  1.00  0.00           H
ATOM   3906  CE2 PHE A 253      71.240  48.210  26.830  1.00  0.00           C
ATOM   3907  HE2 PHE A 253      71.420  47.540  27.660  1.00  0.00           H
ATOM   3908  CD2 PHE A 253      70.580  47.760  25.680  1.00  0.00           C
ATOM   3909  HD2 PHE A 253      70.240  46.730  25.760  1.00  0.00           H
ATOM   3910  C   PHE A 253      67.160  48.710  24.390  1.00  0.00           C
ATOM   3911  O   PHE A 253      66.730  49.660  23.730  1.00  0.00           O
ATOM   3912  N   GLN A 254      66.940  48.690  25.700  1.00  0.00           N
ATOM   3913  H   GLN A 254      67.350  47.890  26.150  1.00  0.00           H
ATOM   3914  CA  GLN A 254      66.180  49.630  26.510  1.00  0.00           C
ATOM   3915  HA  GLN A 254      65.600  50.350  25.930  1.00  0.00           H
ATOM   3916  CB  GLN A 254      65.220  48.700  27.250  1.00  0.00           C
ATOM   3917  HB1 GLN A 254      64.640  49.290  27.950  1.00  0.00           H
ATOM   3918  HB2 GLN A 254      65.700  47.980  27.920  1.00  0.00           H
ATOM   3919  CG  GLN A 254      64.230  47.900  26.400  1.00  0.00           C
ATOM   3920  HG1 GLN A 254      64.780  47.010  26.080  1.00  0.00           H
ATOM   3921  HG2 GLN A 254      63.880  48.470  25.540  1.00  0.00           H
ATOM   3922  CD  GLN A 254      63.120  47.340  27.270  1.00  0.00           C
ATOM   3923  OE1 GLN A 254      62.660  48.060  28.150  1.00  0.00           O
ATOM   3924  NE2 GLN A 254      62.700  46.080  27.120  1.00  0.00           N
ATOM   3925 HE21 GLN A 254      63.120  45.500  26.400  1.00  0.00           H
ATOM   3926 HE22 GLN A 254      61.820  45.790  27.520  1.00  0.00           H
ATOM   3927  C   GLN A 254      67.100  50.440  27.400  1.00  0.00           C
ATOM   3928  O   GLN A 254      66.980  50.210  28.610  1.00  0.00           O
ATOM   3929  N   GLY A 255      68.020  51.240  26.880  1.00  0.00           N
ATOM   3930  H   GLY A 255      68.000  51.290  25.870  1.00  0.00           H
ATOM   3931  CA  GLY A 255      68.950  51.990  27.700  1.00  0.00           C
ATOM   3932  HA1 GLY A 255      69.700  52.320  26.970  1.00  0.00           H
ATOM   3933  HA2 GLY A 255      69.450  51.320  28.400  1.00  0.00           H
ATOM   3934  C   GLY A 255      68.270  53.160  28.400  1.00  0.00           C
ATOM   3935  O   GLY A 255      68.960  53.580  29.330  1.00  0.00           O
ATOM   3936  N   LEU A 256      67.060  53.610  28.090  1.00  0.00           N
ATOM   3937  H   LEU A 256      66.480  53.220  27.360  1.00  0.00           H
ATOM   3938  CA  LEU A 256      66.520  54.650  28.950  1.00  0.00           C
ATOM   3939  HA  LEU A 256      67.250  55.440  29.110  1.00  0.00           H
ATOM   3940  CB  LEU A 256      65.350  55.340  28.270  1.00  0.00           C
ATOM   3941  HB1 LEU A 256      64.550  54.590  28.210  1.00  0.00           H
ATOM   3942  HB2 LEU A 256      65.580  55.400  27.210  1.00  0.00           H
ATOM   3943  CG  LEU A 256      64.740  56.570  28.930  1.00  0.00           C
ATOM   3944  HG  LEU A 256      64.510  56.320  29.970  1.00  0.00           H
ATOM   3945  CD1 LEU A 256      65.830  57.640  28.980  1.00  0.00           C
ATOM   3946 HD11 LEU A 256      66.570  57.290  29.700  1.00  0.00           H
ATOM   3947 HD12 LEU A 256      66.180  58.050  28.040  1.00  0.00           H
ATOM   3948 HD13 LEU A 256      65.360  58.500  29.470  1.00  0.00           H
ATOM   3949  CD2 LEU A 256      63.460  57.170  28.360  1.00  0.00           C
ATOM   3950 HD21 LEU A 256      63.050  57.930  29.030  1.00  0.00           H
ATOM   3951 HD22 LEU A 256      63.770  57.610  27.400  1.00  0.00           H
ATOM   3952 HD23 LEU A 256      62.720  56.380  28.240  1.00  0.00           H
ATOM   3953  C   LEU A 256      66.070  53.980  30.240  1.00  0.00           C
ATOM   3954  O   LEU A 256      65.340  52.990  30.230  1.00  0.00           O
ATOM   3955  N   PHE A 257      66.540  54.480  31.390  1.00  0.00           N
ATOM   3956  H   PHE A 257      67.160  55.270  31.450  1.00  0.00           H
ATOM   3957  CA  PHE A 257      66.170  53.880  32.660  1.00  0.00           C
ATOM   3958  HA  PHE A 257      65.360  53.170  32.510  1.00  0.00           H
ATOM   3959  CB  PHE A 257      67.360  53.210  33.350  1.00  0.00           C
ATOM   3960  HB1 PHE A 257      67.820  52.400  32.780  1.00  0.00           H
ATOM   3961  HB2 PHE A 257      66.990  52.720  34.250  1.00  0.00           H
ATOM   3962  CG  PHE A 257      68.470  54.120  33.830  1.00  0.00           C
ATOM   3963  CD1 PHE A 257      69.590  54.300  33.020  1.00  0.00           C
ATOM   3964  HD1 PHE A 257      69.520  53.760  32.090  1.00  0.00           H
ATOM   3965  CE1 PHE A 257      70.730  54.980  33.470  1.00  0.00           C
ATOM   3966  HE1 PHE A 257      71.610  55.050  32.840  1.00  0.00           H
ATOM   3967  CZ  PHE A 257      70.690  55.680  34.680  1.00  0.00           C
ATOM   3968  HZ  PHE A 257      71.540  56.240  35.030  1.00  0.00           H
ATOM   3969  CE2 PHE A 257      69.510  55.550  35.420  1.00  0.00           C
ATOM   3970  HE2 PHE A 257      69.510  56.150  36.320  1.00  0.00           H
ATOM   3971  CD2 PHE A 257      68.430  54.710  35.100  1.00  0.00           C
ATOM   3972  HD2 PHE A 257      67.590  54.550  35.760  1.00  0.00           H
ATOM   3973  C   PHE A 257      65.590  54.930  33.590  1.00  0.00           C
ATOM   3974  O   PHE A 257      65.720  56.130  33.360  1.00  0.00           O
ATOM   3975  N   VAL A 258      64.980  54.460  34.680  1.00  0.00           N
ATOM   3976  H   VAL A 258      65.000  53.470  34.870  1.00  0.00           H
ATOM   3977  CA  VAL A 258      64.350  55.300  35.680  1.00  0.00           C
ATOM   3978  HA  VAL A 258      64.830  56.280  35.680  1.00  0.00           H
ATOM   3979  CB  VAL A 258      62.890  55.560  35.320  1.00  0.00           C
ATOM   3980  HB  VAL A 258      62.630  55.740  34.280  1.00  0.00           H
ATOM   3981  CG1 VAL A 258      61.880  54.450  35.620  1.00  0.00           C
ATOM   3982 HG11 VAL A 258      62.010  54.180  36.670  1.00  0.00           H
ATOM   3983 HG12 VAL A 258      60.870  54.780  35.400  1.00  0.00           H
ATOM   3984 HG13 VAL A 258      62.190  53.560  35.070  1.00  0.00           H
ATOM   3985  CG2 VAL A 258      62.350  56.790  36.050  1.00  0.00           C
ATOM   3986 HG21 VAL A 258      61.530  57.200  35.480  1.00  0.00           H
ATOM   3987 HG22 VAL A 258      62.190  56.690  37.120  1.00  0.00           H
ATOM   3988 HG23 VAL A 258      62.990  57.670  35.930  1.00  0.00           H
ATOM   3989  C   VAL A 258      64.500  54.770  37.090  1.00  0.00           C
ATOM   3990  O   VAL A 258      64.270  53.580  37.310  1.00  0.00           O
ATOM   3991  N   GLU A 259      65.000  55.530  38.070  1.00  0.00           N
ATOM   3992  H   GLU A 259      64.990  56.520  37.890  1.00  0.00           H
ATOM   3993  CA  GLU A 259      64.950  55.140  39.460  1.00  0.00           C
ATOM   3994  HA  GLU A 259      65.000  54.050  39.530  1.00  0.00           H
ATOM   3995  CB  GLU A 259      66.260  55.460  40.190  1.00  0.00           C
ATOM   3996  HB1 GLU A 259      66.460  56.480  39.870  1.00  0.00           H
ATOM   3997  HB2 GLU A 259      67.070  54.820  39.830  1.00  0.00           H
ATOM   3998  CG  GLU A 259      66.340  55.430  41.710  1.00  0.00           C
ATOM   3999  HG1 GLU A 259      66.340  54.370  41.960  1.00  0.00           H
ATOM   4000  HG2 GLU A 259      65.500  56.000  42.100  1.00  0.00           H
ATOM   4001  CD  GLU A 259      67.590  56.060  42.320  1.00  0.00           C
ATOM   4002  OE1 GLU A 259      68.670  55.800  41.750  1.00  0.00           O
ATOM   4003  OE2 GLU A 259      67.470  56.540  43.470  1.00  0.00           O
ATOM   4004  C   GLU A 259      63.690  55.510  40.230  1.00  0.00           C
ATOM   4005  O   GLU A 259      63.260  56.660  40.180  1.00  0.00           O
ATOM   4006  N   THR A 260      63.220  54.540  41.020  1.00  0.00           N
ATOM   4007  H   THR A 260      63.740  53.680  41.000  1.00  0.00           H
ATOM   4008  CA  THR A 260      62.230  54.780  42.050  1.00  0.00           C
ATOM   4009  HA  THR A 260      61.750  55.750  41.930  1.00  0.00           H
ATOM   4010  CB  THR A 260      61.240  53.640  41.890  1.00  0.00           C
ATOM   4011  HB  THR A 260      60.650  53.580  42.810  1.00  0.00           H
ATOM   4012  CG2 THR A 260      60.480  53.530  40.570  1.00  0.00           C
ATOM   4013 HG21 THR A 260      61.150  53.440  39.710  1.00  0.00           H
ATOM   4014 HG22 THR A 260      59.740  52.730  40.470  1.00  0.00           H
ATOM   4015 HG23 THR A 260      60.100  54.530  40.410  1.00  0.00           H
ATOM   4016  OG1 THR A 260      61.930  52.410  41.960  1.00  0.00           O
ATOM   4017  HG1 THR A 260      62.300  52.290  42.840  1.00  0.00           H
ATOM   4018  C   THR A 260      62.760  54.810  43.480  1.00  0.00           C
ATOM   4019  O   THR A 260      63.910  54.400  43.660  1.00  0.00           O
ATOM   4020  N   GLY A 261      62.030  55.430  44.410  1.00  0.00           N
ATOM   4021  H   GLY A 261      61.200  55.890  44.050  1.00  0.00           H
ATOM   4022  CA  GLY A 261      62.380  55.960  45.710  1.00  0.00           C
ATOM   4023  HA1 GLY A 261      61.450  56.290  46.180  1.00  0.00           H
ATOM   4024  HA2 GLY A 261      63.000  56.840  45.590  1.00  0.00           H
ATOM   4025  C   GLY A 261      62.990  55.020  46.740  1.00  0.00           C
ATOM   4026  O   GLY A 261      63.520  55.370  47.790  1.00  0.00           O
ATOM   4027  N   ASP A 262      62.880  53.720  46.450  1.00  0.00           N
ATOM   4028  H   ASP A 262      62.380  53.420  45.620  1.00  0.00           H
ATOM   4029  CA  ASP A 262      63.600  52.640  47.100  1.00  0.00           C
ATOM   4030  HA  ASP A 262      63.680  52.780  48.180  1.00  0.00           H
ATOM   4031  CB  ASP A 262      62.840  51.330  46.920  1.00  0.00           C
ATOM   4032  HB1 ASP A 262      61.860  51.520  47.350  1.00  0.00           H
ATOM   4033  HB2 ASP A 262      63.180  50.440  47.460  1.00  0.00           H
ATOM   4034  CG  ASP A 262      62.470  50.960  45.490  1.00  0.00           C
ATOM   4035  OD1 ASP A 262      62.890  51.530  44.470  1.00  0.00           O
ATOM   4036  OD2 ASP A 262      61.680  49.990  45.410  1.00  0.00           O
ATOM   4037  C   ASP A 262      64.990  52.380  46.560  1.00  0.00           C
ATOM   4038  O   ASP A 262      65.740  51.540  47.050  1.00  0.00           O
ATOM   4039  N   GLY A 263      65.450  53.160  45.570  1.00  0.00           N
ATOM   4040  H   GLY A 263      64.880  53.950  45.320  1.00  0.00           H
ATOM   4041  CA  GLY A 263      66.610  52.900  44.750  1.00  0.00           C
ATOM   4042  HA1 GLY A 263      67.400  52.520  45.400  1.00  0.00           H
ATOM   4043  HA2 GLY A 263      66.950  53.890  44.450  1.00  0.00           H
ATOM   4044  C   GLY A 263      66.560  51.970  43.540  1.00  0.00           C
ATOM   4045  O   GLY A 263      67.530  51.990  42.790  1.00  0.00           O
ATOM   4046  N   LYS A 264      65.520  51.160  43.360  1.00  0.00           N
ATOM   4047  H   LYS A 264      64.720  51.240  43.970  1.00  0.00           H
ATOM   4048  CA  LYS A 264      65.350  50.160  42.310  1.00  0.00           C
ATOM   4049  HA  LYS A 264      66.340  49.700  42.260  1.00  0.00           H
ATOM   4050  CB  LYS A 264      64.300  49.100  42.640  1.00  0.00           C
ATOM   4051  HB1 LYS A 264      64.340  48.430  41.780  1.00  0.00           H
ATOM   4052  HB2 LYS A 264      63.310  49.530  42.650  1.00  0.00           H
ATOM   4053  CG  LYS A 264      64.570  48.310  43.920  1.00  0.00           C
ATOM   4054  HG1 LYS A 264      64.470  48.890  44.830  1.00  0.00           H
ATOM   4055  HG2 LYS A 264      65.640  48.140  44.020  1.00  0.00           H
ATOM   4056  CD  LYS A 264      63.860  46.960  43.940  1.00  0.00           C
ATOM   4057  HD1 LYS A 264      64.440  46.350  44.630  1.00  0.00           H
ATOM   4058  HD2 LYS A 264      64.010  46.630  42.910  1.00  0.00           H
ATOM   4059  CE  LYS A 264      62.380  47.090  44.280  1.00  0.00           C
ATOM   4060  HE1 LYS A 264      61.770  46.280  43.880  1.00  0.00           H
ATOM   4061  HE2 LYS A 264      61.900  47.860  43.680  1.00  0.00           H
ATOM   4062  NZ  LYS A 264      62.060  47.120  45.720  1.00  0.00           N
ATOM   4063  HZ1 LYS A 264      62.090  48.040  46.140  1.00  0.00           H
ATOM   4064  HZ2 LYS A 264      61.100  46.880  45.910  1.00  0.00           H
ATOM   4065  HZ3 LYS A 264      62.610  46.480  46.280  1.00  0.00           H
ATOM   4066  C   LYS A 264      65.140  50.800  40.950  1.00  0.00           C
ATOM   4067  O   LYS A 264      64.540  51.870  40.890  1.00  0.00           O
ATOM   4068  N   LYS A 265      65.600  50.120  39.900  1.00  0.00           N
ATOM   4069  H   LYS A 265      65.960  49.210  40.170  1.00  0.00           H
ATOM   4070  CA  LYS A 265      65.970  50.710  38.630  1.00  0.00           C
ATOM   4071  HA  LYS A 265      65.780  51.780  38.650  1.00  0.00           H
ATOM   4072  CB  LYS A 265      67.480  50.610  38.390  1.00  0.00           C
ATOM   4073  HB1 LYS A 265      67.910  49.640  38.630  1.00  0.00           H
ATOM   4074  HB2 LYS A 265      67.910  51.260  39.140  1.00  0.00           H
ATOM   4075  CG  LYS A 265      68.010  50.890  36.990  1.00  0.00           C
ATOM   4076  HG1 LYS A 265      67.540  51.840  36.730  1.00  0.00           H
ATOM   4077  HG2 LYS A 265      67.690  50.080  36.330  1.00  0.00           H
ATOM   4078  CD  LYS A 265      69.520  51.020  36.900  1.00  0.00           C
ATOM   4079  HD1 LYS A 265      69.960  50.110  37.320  1.00  0.00           H
ATOM   4080  HD2 LYS A 265      69.820  51.820  37.580  1.00  0.00           H
ATOM   4081  CE  LYS A 265      69.960  51.400  35.490  1.00  0.00           C
ATOM   4082  HE1 LYS A 265      69.650  52.410  35.220  1.00  0.00           H
ATOM   4083  HE2 LYS A 265      69.470  50.800  34.720  1.00  0.00           H
ATOM   4084  NZ  LYS A 265      71.420  51.530  35.420  1.00  0.00           N
ATOM   4085  HZ1 LYS A 265      71.840  50.760  35.920  1.00  0.00           H
ATOM   4086  HZ2 LYS A 265      71.730  51.580  34.460  1.00  0.00           H
ATOM   4087  HZ3 LYS A 265      71.740  52.360  35.900  1.00  0.00           H
ATOM   4088  C   LYS A 265      65.250  50.040  37.460  1.00  0.00           C
ATOM   4089  O   LYS A 265      65.570  48.880  37.250  1.00  0.00           O
ATOM   4090  N   VAL A 266      64.300  50.730  36.820  1.00  0.00           N
ATOM   4091  H   VAL A 266      64.070  51.680  37.080  1.00  0.00           H
ATOM   4092  CA  VAL A 266      63.550  50.060  35.770  1.00  0.00           C
ATOM   4093  HA  VAL A 266      63.780  49.000  35.860  1.00  0.00           H
ATOM   4094  CB  VAL A 266      62.050  50.270  35.940  1.00  0.00           C
ATOM   4095  HB  VAL A 266      61.900  51.350  35.960  1.00  0.00           H
ATOM   4096  CG1 VAL A 266      61.210  49.760  34.780  1.00  0.00           C
ATOM   4097 HG11 VAL A 266      61.450  50.290  33.860  1.00  0.00           H
ATOM   4098 HG12 VAL A 266      61.310  48.670  34.780  1.00  0.00           H
ATOM   4099 HG13 VAL A 266      60.150  49.980  34.920  1.00  0.00           H
ATOM   4100  CG2 VAL A 266      61.460  49.610  37.180  1.00  0.00           C
ATOM   4101 HG21 VAL A 266      61.780  48.570  37.210  1.00  0.00           H
ATOM   4102 HG22 VAL A 266      61.780  50.130  38.090  1.00  0.00           H
ATOM   4103 HG23 VAL A 266      60.390  49.700  37.330  1.00  0.00           H
ATOM   4104  C   VAL A 266      63.950  50.640  34.420  1.00  0.00           C
ATOM   4105  O   VAL A 266      64.120  51.830  34.180  1.00  0.00           O
ATOM   4106  N   LYS A 267      63.980  49.720  33.450  1.00  0.00           N
ATOM   4107  H   LYS A 267      63.870  48.740  33.670  1.00  0.00           H
ATOM   4108  CA  LYS A 267      64.150  50.130  32.070  1.00  0.00           C
ATOM   4109  HA  LYS A 267      64.750  51.040  32.070  1.00  0.00           H
ATOM   4110  CB  LYS A 267      64.860  49.000  31.340  1.00  0.00           C
ATOM   4111  HB1 LYS A 267      64.760  49.080  30.260  1.00  0.00           H
ATOM   4112  HB2 LYS A 267      64.410  48.060  31.640  1.00  0.00           H
ATOM   4113  CG  LYS A 267      66.340  48.830  31.660  1.00  0.00           C
ATOM   4114  HG1 LYS A 267      66.390  48.590  32.730  1.00  0.00           H
ATOM   4115  HG2 LYS A 267      66.810  49.780  31.440  1.00  0.00           H
ATOM   4116  CD  LYS A 267      66.970  47.650  30.920  1.00  0.00           C
ATOM   4117  HD1 LYS A 267      66.740  47.810  29.870  1.00  0.00           H
ATOM   4118  HD2 LYS A 267      66.490  46.750  31.310  1.00  0.00           H
ATOM   4119  CE  LYS A 267      68.490  47.630  30.980  1.00  0.00           C
ATOM   4120  HE1 LYS A 267      68.720  46.990  31.840  1.00  0.00           H
ATOM   4121  HE2 LYS A 267      68.790  48.610  31.340  1.00  0.00           H
ATOM   4122  NZ  LYS A 267      69.240  47.130  29.820  1.00  0.00           N
ATOM   4123  HZ1 LYS A 267      70.180  47.510  29.850  1.00  0.00           H
ATOM   4124  HZ2 LYS A 267      69.390  46.130  29.910  1.00  0.00           H
ATOM   4125  HZ3 LYS A 267      68.790  47.270  28.930  1.00  0.00           H
ATOM   4126  C   LYS A 267      62.900  50.570  31.330  1.00  0.00           C
ATOM   4127  O   LYS A 267      61.820  50.030  31.570  1.00  0.00           O
ATOM   4128  N   VAL A 268      63.100  51.420  30.310  1.00  0.00           N
ATOM   4129  H   VAL A 268      64.030  51.740  30.070  1.00  0.00           H
ATOM   4130  CA  VAL A 268      61.990  52.190  29.790  1.00  0.00           C
ATOM   4131  HA  VAL A 268      61.110  51.710  30.210  1.00  0.00           H
ATOM   4132  CB  VAL A 268      61.970  53.620  30.330  1.00  0.00           C
ATOM   4133  HB  VAL A 268      62.790  54.250  30.000  1.00  0.00           H
ATOM   4134  CG1 VAL A 268      60.680  54.360  29.960  1.00  0.00           C
ATOM   4135 HG11 VAL A 268      59.910  53.870  30.550  1.00  0.00           H
ATOM   4136 HG12 VAL A 268      60.790  55.400  30.270  1.00  0.00           H
ATOM   4137 HG13 VAL A 268      60.490  54.380  28.890  1.00  0.00           H
ATOM   4138  CG2 VAL A 268      62.050  53.670  31.850  1.00  0.00           C
ATOM   4139 HG21 VAL A 268      61.280  53.040  32.300  1.00  0.00           H
ATOM   4140 HG22 VAL A 268      63.040  53.320  32.110  1.00  0.00           H
ATOM   4141 HG23 VAL A 268      61.960  54.690  32.230  1.00  0.00           H
ATOM   4142  C   VAL A 268      62.010  52.140  28.270  1.00  0.00           C
ATOM   4143  O   VAL A 268      62.990  52.580  27.670  1.00  0.00           O
ATOM   4144  N   PRO A 269      61.010  51.550  27.630  1.00  0.00           N
ATOM   4145  CD  PRO A 269      59.830  50.850  28.110  1.00  0.00           C
ATOM   4146  HD1 PRO A 269      59.060  51.600  28.270  1.00  0.00           H
ATOM   4147  HD2 PRO A 269      59.940  50.300  29.050  1.00  0.00           H
ATOM   4148  CG  PRO A 269      59.400  49.780  27.120  1.00  0.00           C
ATOM   4149  HG1 PRO A 269      58.450  50.120  26.700  1.00  0.00           H
ATOM   4150  HG2 PRO A 269      59.390  48.760  27.500  1.00  0.00           H
ATOM   4151  CB  PRO A 269      60.430  49.930  26.010  1.00  0.00           C
ATOM   4152  HB1 PRO A 269      59.820  49.900  25.110  1.00  0.00           H
ATOM   4153  HB2 PRO A 269      61.100  49.060  26.050  1.00  0.00           H
ATOM   4154  CA  PRO A 269      61.120  51.280  26.210  1.00  0.00           C
ATOM   4155  HA  PRO A 269      62.160  51.170  25.880  1.00  0.00           H
ATOM   4156  C   PRO A 269      60.430  52.330  25.350  1.00  0.00           C
ATOM   4157  O   PRO A 269      59.530  52.980  25.880  1.00  0.00           O
ATOM   4158  N   GLY A 270      60.670  52.420  24.040  1.00  0.00           N
ATOM   4159  H   GLY A 270      61.480  51.910  23.700  1.00  0.00           H
ATOM   4160  CA  GLY A 270      59.940  53.170  23.040  1.00  0.00           C
ATOM   4161  HA1 GLY A 270      60.520  53.150  22.120  1.00  0.00           H
ATOM   4162  HA2 GLY A 270      59.760  54.170  23.440  1.00  0.00           H
ATOM   4163  C   GLY A 270      58.600  52.480  22.870  1.00  0.00           C
ATOM   4164  O   GLY A 270      58.520  51.310  22.490  1.00  0.00           O
ATOM   4165  N   ILE A 271      57.480  53.180  23.070  1.00  0.00           N
ATOM   4166  H   ILE A 271      57.550  54.110  23.450  1.00  0.00           H
ATOM   4167  CA  ILE A 271      56.160  52.630  22.830  1.00  0.00           C
ATOM   4168  HA  ILE A 271      56.140  51.590  22.500  1.00  0.00           H
ATOM   4169  CB  ILE A 271      55.340  52.570  24.110  1.00  0.00           C
ATOM   4170  HB  ILE A 271      55.390  53.600  24.460  1.00  0.00           H
ATOM   4171  CG2 ILE A 271      53.850  52.290  23.930  1.00  0.00           C
ATOM   4172 HG21 ILE A 271      53.740  51.300  23.490  1.00  0.00           H
ATOM   4173 HG22 ILE A 271      53.210  52.350  24.820  1.00  0.00           H
ATOM   4174 HG23 ILE A 271      53.470  52.960  23.160  1.00  0.00           H
ATOM   4175  CG1 ILE A 271      56.050  51.780  25.210  1.00  0.00           C
ATOM   4176 HG11 ILE A 271      57.060  52.200  25.250  1.00  0.00           H
ATOM   4177 HG12 ILE A 271      56.240  50.730  24.970  1.00  0.00           H
ATOM   4178  CD  ILE A 271      55.470  51.820  26.610  1.00  0.00           C
ATOM   4179  HD1 ILE A 271      56.280  51.430  27.240  1.00  0.00           H
ATOM   4180  HD2 ILE A 271      55.310  52.850  26.930  1.00  0.00           H
ATOM   4181  HD3 ILE A 271      54.590  51.200  26.770  1.00  0.00           H
ATOM   4182  C   ILE A 271      55.490  53.470  21.750  1.00  0.00           C
ATOM   4183  O   ILE A 271      55.650  54.690  21.870  1.00  0.00           O
ATOM   4184  N   ARG A 272      54.810  52.980  20.720  1.00  0.00           N
ATOM   4185  H   ARG A 272      54.500  52.020  20.700  1.00  0.00           H
ATOM   4186  CA  ARG A 272      54.520  53.710  19.500  1.00  0.00           C
ATOM   4187  HA  ARG A 272      55.500  54.050  19.140  1.00  0.00           H
ATOM   4188  CB  ARG A 272      54.040  52.760  18.400  1.00  0.00           C
ATOM   4189  HB1 ARG A 272      53.020  52.430  18.590  1.00  0.00           H
ATOM   4190  HB2 ARG A 272      54.610  51.830  18.400  1.00  0.00           H
ATOM   4191  CG  ARG A 272      54.030  53.340  16.990  1.00  0.00           C
ATOM   4192  HG1 ARG A 272      55.060  53.610  16.750  1.00  0.00           H
ATOM   4193  HG2 ARG A 272      53.420  54.250  16.910  1.00  0.00           H
ATOM   4194  CD  ARG A 272      53.590  52.380  15.890  1.00  0.00           C
ATOM   4195  HD1 ARG A 272      52.550  52.150  16.070  1.00  0.00           H
ATOM   4196  HD2 ARG A 272      54.080  51.410  15.910  1.00  0.00           H
ATOM   4197  NE  ARG A 272      53.860  52.990  14.580  1.00  0.00           N
ATOM   4198  HE  ARG A 272      54.290  53.900  14.590  1.00  0.00           H
ATOM   4199  CZ  ARG A 272      53.570  52.410  13.400  1.00  0.00           C
ATOM   4200  NH1 ARG A 272      53.190  51.130  13.290  1.00  0.00           N
ATOM   4201 HH11 ARG A 272      53.030  50.690  14.180  1.00  0.00           H
ATOM   4202 HH12 ARG A 272      52.700  50.950  12.430  1.00  0.00           H
ATOM   4203  NH2 ARG A 272      53.560  53.180  12.310  1.00  0.00           N
ATOM   4204 HH21 ARG A 272      53.920  54.120  12.390  1.00  0.00           H
ATOM   4205 HH22 ARG A 272      53.450  52.740  11.410  1.00  0.00           H
ATOM   4206  C   ARG A 272      53.660  54.930  19.790  1.00  0.00           C
ATOM   4207  O   ARG A 272      52.540  54.800  20.270  1.00  0.00           O
ATOM   4208  N   ASN A 273      54.220  56.090  19.440  1.00  0.00           N
ATOM   4209  H   ASN A 273      55.110  55.850  19.050  1.00  0.00           H
ATOM   4210  CA  ASN A 273      53.810  57.490  19.480  1.00  0.00           C
ATOM   4211  HA  ASN A 273      54.600  58.150  19.120  1.00  0.00           H
ATOM   4212  CB  ASN A 273      52.640  57.690  18.520  1.00  0.00           C
ATOM   4213  HB1 ASN A 273      51.910  56.980  18.890  1.00  0.00           H
ATOM   4214  HB2 ASN A 273      52.760  57.290  17.510  1.00  0.00           H
ATOM   4215  CG  ASN A 273      52.150  59.130  18.450  1.00  0.00           C
ATOM   4216  OD1 ASN A 273      52.940  60.080  18.390  1.00  0.00           O
ATOM   4217  ND2 ASN A 273      50.840  59.340  18.340  1.00  0.00           N
ATOM   4218 HD21 ASN A 273      50.270  58.510  18.420  1.00  0.00           H
ATOM   4219 HD22 ASN A 273      50.400  60.240  18.190  1.00  0.00           H
ATOM   4220  C   ASN A 273      53.530  58.020  20.870  1.00  0.00           C
ATOM   4221  O   ASN A 273      53.740  59.190  21.210  1.00  0.00           O
ATOM   4222  N   SER A 274      52.970  57.190  21.750  1.00  0.00           N
ATOM   4223  H   SER A 274      52.690  56.240  21.550  1.00  0.00           H
ATOM   4224  CA  SER A 274      52.750  57.600  23.120  1.00  0.00           C
ATOM   4225  HA  SER A 274      52.060  58.440  23.030  1.00  0.00           H
ATOM   4226  CB  SER A 274      52.030  56.530  23.940  1.00  0.00           C
ATOM   4227  HB1 SER A 274      50.970  56.490  23.690  1.00  0.00           H
ATOM   4228  HB2 SER A 274      52.050  56.810  24.990  1.00  0.00           H
ATOM   4229  OG  SER A 274      52.700  55.320  23.710  1.00  0.00           O
ATOM   4230  HG  SER A 274      53.630  55.440  23.950  1.00  0.00           H
ATOM   4231  C   SER A 274      53.970  58.150  23.860  1.00  0.00           C
ATOM   4232  O   SER A 274      54.970  57.470  24.080  1.00  0.00           O
ATOM   4233  N   TYR A 275      53.990  59.460  24.140  1.00  0.00           N
ATOM   4234  H   TYR A 275      53.150  59.990  23.940  1.00  0.00           H
ATOM   4235  CA  TYR A 275      55.070  60.200  24.760  1.00  0.00           C
ATOM   4236  HA  TYR A 275      55.980  60.030  24.190  1.00  0.00           H
ATOM   4237  CB  TYR A 275      54.880  61.710  24.810  1.00  0.00           C
ATOM   4238  HB1 TYR A 275      55.760  62.200  25.230  1.00  0.00           H
ATOM   4239  HB2 TYR A 275      54.020  61.960  25.440  1.00  0.00           H
ATOM   4240  CG  TYR A 275      54.690  62.490  23.530  1.00  0.00           C
ATOM   4241  CD1 TYR A 275      55.770  62.660  22.660  1.00  0.00           C
ATOM   4242  HD1 TYR A 275      56.730  62.160  22.760  1.00  0.00           H
ATOM   4243  CE1 TYR A 275      55.590  63.430  21.510  1.00  0.00           C
ATOM   4244  HE1 TYR A 275      56.480  63.520  20.890  1.00  0.00           H
ATOM   4245  CZ  TYR A 275      54.360  64.050  21.220  1.00  0.00           C
ATOM   4246  OH  TYR A 275      54.290  64.770  20.060  1.00  0.00           O
ATOM   4247  HH  TYR A 275      55.150  64.820  19.650  1.00  0.00           H
ATOM   4248  CE2 TYR A 275      53.250  63.750  22.040  1.00  0.00           C
ATOM   4249  HE2 TYR A 275      52.290  64.180  21.790  1.00  0.00           H
ATOM   4250  CD2 TYR A 275      53.460  63.090  23.250  1.00  0.00           C
ATOM   4251  HD2 TYR A 275      52.620  62.930  23.910  1.00  0.00           H
ATOM   4252  C   TYR A 275      55.280  59.750  26.190  1.00  0.00           C
ATOM   4253  O   TYR A 275      54.340  59.500  26.940  1.00  0.00           O
ATOM   4254  N   LEU A 276      56.510  59.920  26.700  1.00  0.00           N
ATOM   4255  H   LEU A 276      57.120  60.380  26.050  1.00  0.00           H
ATOM   4256  CA  LEU A 276      56.910  59.830  28.090  1.00  0.00           C
ATOM   4257  HA  LEU A 276      56.310  59.180  28.730  1.00  0.00           H
ATOM   4258  CB  LEU A 276      58.330  59.290  28.190  1.00  0.00           C
ATOM   4259  HB1 LEU A 276      58.620  59.210  29.240  1.00  0.00           H
ATOM   4260  HB2 LEU A 276      59.060  60.010  27.810  1.00  0.00           H
ATOM   4261  CG  LEU A 276      58.640  57.870  27.730  1.00  0.00           C
ATOM   4262  HG  LEU A 276      58.090  57.110  28.290  1.00  0.00           H
ATOM   4263  CD1 LEU A 276      58.350  57.580  26.260  1.00  0.00           C
ATOM   4264 HD11 LEU A 276      58.830  56.640  25.960  1.00  0.00           H
ATOM   4265 HD12 LEU A 276      57.300  57.420  26.010  1.00  0.00           H
ATOM   4266 HD13 LEU A 276      58.770  58.400  25.680  1.00  0.00           H
ATOM   4267  CD2 LEU A 276      60.120  57.670  28.060  1.00  0.00           C
ATOM   4268 HD21 LEU A 276      60.250  57.720  29.140  1.00  0.00           H
ATOM   4269 HD22 LEU A 276      60.370  56.690  27.660  1.00  0.00           H
ATOM   4270 HD23 LEU A 276      60.700  58.460  27.590  1.00  0.00           H
ATOM   4271  C   LEU A 276      56.820  61.220  28.690  1.00  0.00           C
ATOM   4272  O   LEU A 276      57.150  62.140  27.940  1.00  0.00           O
ATOM   4273  N   VAL A 277      56.400  61.480  29.930  1.00  0.00           N
ATOM   4274  H   VAL A 277      56.250  60.770  30.630  1.00  0.00           H
ATOM   4275  CA  VAL A 277      56.250  62.810  30.470  1.00  0.00           C
ATOM   4276  HA  VAL A 277      56.820  63.450  29.790  1.00  0.00           H
ATOM   4277  CB  VAL A 277      54.810  63.310  30.450  1.00  0.00           C
ATOM   4278  HB  VAL A 277      54.130  62.610  30.950  1.00  0.00           H
ATOM   4279  CG1 VAL A 277      54.730  64.630  31.200  1.00  0.00           C
ATOM   4280 HG11 VAL A 277      55.290  65.420  30.690  1.00  0.00           H
ATOM   4281 HG12 VAL A 277      53.710  65.010  31.150  1.00  0.00           H
ATOM   4282 HG13 VAL A 277      55.020  64.570  32.250  1.00  0.00           H
ATOM   4283  CG2 VAL A 277      54.250  63.590  29.060  1.00  0.00           C
ATOM   4284 HG21 VAL A 277      53.260  64.030  29.140  1.00  0.00           H
ATOM   4285 HG22 VAL A 277      54.900  64.310  28.580  1.00  0.00           H
ATOM   4286 HG23 VAL A 277      54.150  62.680  28.470  1.00  0.00           H
ATOM   4287  C   VAL A 277      56.790  62.750  31.890  1.00  0.00           C
ATOM   4288  O   VAL A 277      56.480  61.800  32.610  1.00  0.00           O
ATOM   4289  N   PHE A 278      57.660  63.730  32.130  1.00  0.00           N
ATOM   4290  H   PHE A 278      57.720  64.460  31.440  1.00  0.00           H
ATOM   4291  CA  PHE A 278      58.450  63.830  33.340  1.00  0.00           C
ATOM   4292  HA  PHE A 278      58.260  62.990  34.000  1.00  0.00           H
ATOM   4293  CB  PHE A 278      59.950  63.920  33.050  1.00  0.00           C
ATOM   4294  HB1 PHE A 278      60.530  63.910  33.970  1.00  0.00           H
ATOM   4295  HB2 PHE A 278      60.170  64.910  32.660  1.00  0.00           H
ATOM   4296  CG  PHE A 278      60.550  62.980  32.020  1.00  0.00           C
ATOM   4297  CD1 PHE A 278      60.130  61.670  31.800  1.00  0.00           C
ATOM   4298  HD1 PHE A 278      59.210  61.330  32.260  1.00  0.00           H
ATOM   4299  CE1 PHE A 278      60.720  60.850  30.830  1.00  0.00           C
ATOM   4300  HE1 PHE A 278      60.360  59.860  30.620  1.00  0.00           H
ATOM   4301  CZ  PHE A 278      61.870  61.330  30.180  1.00  0.00           C
ATOM   4302  HZ  PHE A 278      62.450  60.710  29.510  1.00  0.00           H
ATOM   4303  CE2 PHE A 278      62.340  62.620  30.440  1.00  0.00           C
ATOM   4304  HE2 PHE A 278      63.310  62.830  30.000  1.00  0.00           H
ATOM   4305  CD2 PHE A 278      61.660  63.470  31.320  1.00  0.00           C
ATOM   4306  HD2 PHE A 278      62.110  64.430  31.530  1.00  0.00           H
ATOM   4307  C   PHE A 278      58.130  65.060  34.180  1.00  0.00           C
ATOM   4308  O   PHE A 278      58.130  66.180  33.670  1.00  0.00           O
ATOM   4309  N   ILE A 279      57.760  64.970  35.460  1.00  0.00           N
ATOM   4310  H   ILE A 279      57.680  64.030  35.840  1.00  0.00           H
ATOM   4311  CA  ILE A 279      57.720  66.080  36.380  1.00  0.00           C
ATOM   4312  HA  ILE A 279      57.020  66.850  36.060  1.00  0.00           H
ATOM   4313  CB  ILE A 279      57.310  65.590  37.770  1.00  0.00           C
ATOM   4314  HB  ILE A 279      57.880  64.700  38.010  1.00  0.00           H
ATOM   4315  CG2 ILE A 279      57.460  66.660  38.850  1.00  0.00           C
ATOM   4316 HG21 ILE A 279      57.410  66.310  39.880  1.00  0.00           H
ATOM   4317 HG22 ILE A 279      58.380  67.220  38.700  1.00  0.00           H
ATOM   4318 HG23 ILE A 279      56.650  67.390  38.770  1.00  0.00           H
ATOM   4319  CG1 ILE A 279      55.860  65.110  37.640  1.00  0.00           C
ATOM   4320 HG11 ILE A 279      55.860  64.280  36.930  1.00  0.00           H
ATOM   4321 HG12 ILE A 279      55.320  66.010  37.350  1.00  0.00           H
ATOM   4322  CD  ILE A 279      55.220  64.710  38.970  1.00  0.00           C
ATOM   4323  HD1 ILE A 279      55.840  64.230  39.720  1.00  0.00           H
ATOM   4324  HD2 ILE A 279      54.770  65.550  39.500  1.00  0.00           H
ATOM   4325  HD3 ILE A 279      54.390  64.040  38.770  1.00  0.00           H
ATOM   4326  C   ILE A 279      59.160  66.570  36.450  1.00  0.00           C
ATOM   4327  O   ILE A 279      60.050  65.770  36.730  1.00  0.00           O
ATOM   4328  N   GLY A 280      59.350  67.870  36.190  1.00  0.00           N
ATOM   4329  H   GLY A 280      58.540  68.420  35.950  1.00  0.00           H
ATOM   4330  CA  GLY A 280      60.600  68.580  36.390  1.00  0.00           C
ATOM   4331  HA1 GLY A 280      60.660  69.330  35.610  1.00  0.00           H
ATOM   4332  HA2 GLY A 280      61.390  67.840  36.250  1.00  0.00           H
ATOM   4333  C   GLY A 280      60.960  69.270  37.700  1.00  0.00           C
ATOM   4334  O   GLY A 280      60.130  69.510  38.570  1.00  0.00           O
ATOM   4335  N   GLN A 281      62.230  69.570  37.970  1.00  0.00           N
ATOM   4336  H   GLN A 281      62.930  69.420  37.250  1.00  0.00           H
ATOM   4337  CA  GLN A 281      62.610  70.120  39.250  1.00  0.00           C
ATOM   4338  HA  GLN A 281      62.370  69.340  39.980  1.00  0.00           H
ATOM   4339  CB  GLN A 281      64.120  70.280  39.390  1.00  0.00           C
ATOM   4340  HB1 GLN A 281      64.310  70.700  40.370  1.00  0.00           H
ATOM   4341  HB2 GLN A 281      64.500  70.900  38.580  1.00  0.00           H
ATOM   4342  CG  GLN A 281      64.780  68.900  39.440  1.00  0.00           C
ATOM   4343  HG1 GLN A 281      64.480  68.320  38.570  1.00  0.00           H
ATOM   4344  HG2 GLN A 281      64.420  68.330  40.300  1.00  0.00           H
ATOM   4345  CD  GLN A 281      66.280  69.000  39.660  1.00  0.00           C
ATOM   4346  OE1 GLN A 281      66.850  68.620  40.690  1.00  0.00           O
ATOM   4347  NE2 GLN A 281      66.970  69.540  38.650  1.00  0.00           N
ATOM   4348 HE21 GLN A 281      66.340  69.640  37.870  1.00  0.00           H
ATOM   4349 HE22 GLN A 281      67.980  69.500  38.630  1.00  0.00           H
ATOM   4350  C   GLN A 281      61.890  71.420  39.610  1.00  0.00           C
ATOM   4351  O   GLN A 281      61.620  71.720  40.770  1.00  0.00           O
ATOM   4352  N   SER A 282      61.670  72.330  38.660  1.00  0.00           N
ATOM   4353  H   SER A 282      61.750  72.130  37.670  1.00  0.00           H
ATOM   4354  CA  SER A 282      61.030  73.580  39.020  1.00  0.00           C
ATOM   4355  HA  SER A 282      61.530  74.120  39.820  1.00  0.00           H
ATOM   4356  CB  SER A 282      60.990  74.570  37.860  1.00  0.00           C
ATOM   4357  HB1 SER A 282      60.480  75.450  38.250  1.00  0.00           H
ATOM   4358  HB2 SER A 282      60.520  74.220  36.940  1.00  0.00           H
ATOM   4359  OG  SER A 282      62.330  74.960  37.620  1.00  0.00           O
ATOM   4360  HG  SER A 282      62.760  74.180  37.250  1.00  0.00           H
ATOM   4361  C   SER A 282      59.610  73.410  39.540  1.00  0.00           C
ATOM   4362  O   SER A 282      59.270  73.880  40.620  1.00  0.00           O
ATOM   4363  N   LEU A 283      58.760  72.690  38.800  1.00  0.00           N
ATOM   4364  H   LEU A 283      59.140  72.270  37.960  1.00  0.00           H
ATOM   4365  CA  LEU A 283      57.390  72.450  39.180  1.00  0.00           C
ATOM   4366  HA  LEU A 283      56.810  73.360  39.360  1.00  0.00           H
ATOM   4367  CB  LEU A 283      56.690  71.530  38.190  1.00  0.00           C
ATOM   4368  HB1 LEU A 283      57.260  70.610  38.020  1.00  0.00           H
ATOM   4369  HB2 LEU A 283      56.700  71.960  37.190  1.00  0.00           H
ATOM   4370  CG  LEU A 283      55.250  71.120  38.520  1.00  0.00           C
ATOM   4371  HG  LEU A 283      55.310  70.600  39.470  1.00  0.00           H
ATOM   4372  CD1 LEU A 283      54.260  72.270  38.350  1.00  0.00           C
ATOM   4373 HD11 LEU A 283      54.430  72.630  37.340  1.00  0.00           H
ATOM   4374 HD12 LEU A 283      53.240  71.970  38.560  1.00  0.00           H
ATOM   4375 HD13 LEU A 283      54.500  73.000  39.130  1.00  0.00           H
ATOM   4376  CD2 LEU A 283      54.830  70.020  37.560  1.00  0.00           C
ATOM   4377 HD21 LEU A 283      53.970  69.470  37.930  1.00  0.00           H
ATOM   4378 HD22 LEU A 283      54.660  70.420  36.560  1.00  0.00           H
ATOM   4379 HD23 LEU A 283      55.550  69.190  37.520  1.00  0.00           H
ATOM   4380  C   LEU A 283      57.380  71.720  40.520  1.00  0.00           C
ATOM   4381  O   LEU A 283      56.560  72.000  41.390  1.00  0.00           O
ATOM   4382  N   SER A 284      58.250  70.720  40.650  1.00  0.00           N
ATOM   4383  H   SER A 284      58.950  70.490  39.960  1.00  0.00           H
ATOM   4384  CA  SER A 284      58.440  69.910  41.840  1.00  0.00           C
ATOM   4385  HA  SER A 284      57.530  69.380  42.120  1.00  0.00           H
ATOM   4386  CB  SER A 284      59.570  68.910  41.600  1.00  0.00           C
ATOM   4387  HB1 SER A 284      60.520  69.450  41.570  1.00  0.00           H
ATOM   4388  HB2 SER A 284      59.340  68.480  40.620  1.00  0.00           H
ATOM   4389  OG  SER A 284      59.640  67.930  42.600  1.00  0.00           O
ATOM   4390  HG  SER A 284      58.770  67.530  42.570  1.00  0.00           H
ATOM   4391  C   SER A 284      58.840  70.790  43.020  1.00  0.00           C
ATOM   4392  O   SER A 284      58.160  70.730  44.040  1.00  0.00           O
ATOM   4393  N   TYR A 285      59.780  71.730  42.900  1.00  0.00           N
ATOM   4394  H   TYR A 285      60.340  71.720  42.060  1.00  0.00           H
ATOM   4395  CA  TYR A 285      60.090  72.750  43.890  1.00  0.00           C
ATOM   4396  HA  TYR A 285      60.350  72.250  44.820  1.00  0.00           H
ATOM   4397  CB  TYR A 285      61.260  73.620  43.430  1.00  0.00           C
ATOM   4398  HB1 TYR A 285      61.150  73.940  42.400  1.00  0.00           H
ATOM   4399  HB2 TYR A 285      62.140  72.990  43.540  1.00  0.00           H
ATOM   4400  CG  TYR A 285      61.420  74.900  44.210  1.00  0.00           C
ATOM   4401  CD1 TYR A 285      61.220  76.170  43.660  1.00  0.00           C
ATOM   4402  HD1 TYR A 285      60.900  76.270  42.630  1.00  0.00           H
ATOM   4403  CE1 TYR A 285      61.440  77.330  44.420  1.00  0.00           C
ATOM   4404  HE1 TYR A 285      61.190  78.310  44.050  1.00  0.00           H
ATOM   4405  CZ  TYR A 285      62.010  77.240  45.710  1.00  0.00           C
ATOM   4406  OH  TYR A 285      62.100  78.390  46.440  1.00  0.00           O
ATOM   4407  HH  TYR A 285      62.320  78.270  47.360  1.00  0.00           H
ATOM   4408  CE2 TYR A 285      62.290  75.960  46.220  1.00  0.00           C
ATOM   4409  HE2 TYR A 285      62.660  75.800  47.220  1.00  0.00           H
ATOM   4410  CD2 TYR A 285      62.040  74.810  45.460  1.00  0.00           C
ATOM   4411  HD2 TYR A 285      62.220  73.830  45.890  1.00  0.00           H
ATOM   4412  C   TYR A 285      58.850  73.570  44.180  1.00  0.00           C
ATOM   4413  O   TYR A 285      58.390  73.560  45.320  1.00  0.00           O
ATOM   4414  N   LEU A 286      58.140  74.120  43.190  1.00  0.00           N
ATOM   4415  H   LEU A 286      58.480  74.160  42.240  1.00  0.00           H
ATOM   4416  CA  LEU A 286      57.060  75.060  43.400  1.00  0.00           C
ATOM   4417  HA  LEU A 286      57.420  75.800  44.110  1.00  0.00           H
ATOM   4418  CB  LEU A 286      56.540  75.690  42.110  1.00  0.00           C
ATOM   4419  HB1 LEU A 286      55.620  76.240  42.290  1.00  0.00           H
ATOM   4420  HB2 LEU A 286      56.320  74.950  41.340  1.00  0.00           H
ATOM   4421  CG  LEU A 286      57.600  76.680  41.650  1.00  0.00           C
ATOM   4422  HG  LEU A 286      58.630  76.340  41.780  1.00  0.00           H
ATOM   4423  CD1 LEU A 286      57.400  76.950  40.160  1.00  0.00           C
ATOM   4424 HD11 LEU A 286      56.520  77.580  40.030  1.00  0.00           H
ATOM   4425 HD12 LEU A 286      58.310  77.450  39.820  1.00  0.00           H
ATOM   4426 HD13 LEU A 286      57.510  75.990  39.660  1.00  0.00           H
ATOM   4427  CD2 LEU A 286      57.710  78.010  42.390  1.00  0.00           C
ATOM   4428 HD21 LEU A 286      56.830  78.590  42.140  1.00  0.00           H
ATOM   4429 HD22 LEU A 286      57.710  77.890  43.480  1.00  0.00           H
ATOM   4430 HD23 LEU A 286      58.600  78.580  42.140  1.00  0.00           H
ATOM   4431  C   LEU A 286      55.890  74.510  44.210  1.00  0.00           C
ATOM   4432  O   LEU A 286      55.320  75.180  45.070  1.00  0.00           O
ATOM   4433  N   THR A 287      55.530  73.260  43.920  1.00  0.00           N
ATOM   4434  H   THR A 287      56.060  72.810  43.180  1.00  0.00           H
ATOM   4435  CA  THR A 287      54.370  72.600  44.470  1.00  0.00           C
ATOM   4436  HA  THR A 287      53.590  73.250  44.860  1.00  0.00           H
ATOM   4437  CB  THR A 287      53.660  71.620  43.530  1.00  0.00           C
ATOM   4438  HB  THR A 287      52.850  71.050  43.980  1.00  0.00           H
ATOM   4439  CG2 THR A 287      53.060  72.430  42.380  1.00  0.00           C
ATOM   4440 HG21 THR A 287      53.040  71.800  41.490  1.00  0.00           H
ATOM   4441 HG22 THR A 287      52.030  72.650  42.650  1.00  0.00           H
ATOM   4442 HG23 THR A 287      53.550  73.400  42.240  1.00  0.00           H
ATOM   4443  OG1 THR A 287      54.530  70.690  42.940  1.00  0.00           O
ATOM   4444  HG1 THR A 287      55.050  71.190  42.310  1.00  0.00           H
ATOM   4445  C   THR A 287      54.770  71.790  45.690  1.00  0.00           C
ATOM   4446  O   THR A 287      54.060  70.880  46.120  1.00  0.00           O
ATOM   4447  N   LYS A 288      55.940  72.060  46.280  1.00  0.00           N
ATOM   4448  H   LYS A 288      56.580  72.660  45.780  1.00  0.00           H
ATOM   4449  CA  LYS A 288      56.500  71.630  47.540  1.00  0.00           C
ATOM   4450  HA  LYS A 288      57.520  72.020  47.650  1.00  0.00           H
ATOM   4451  CB  LYS A 288      55.690  72.340  48.620  1.00  0.00           C
ATOM   4452  HB1 LYS A 288      56.010  72.050  49.620  1.00  0.00           H
ATOM   4453  HB2 LYS A 288      54.680  71.940  48.620  1.00  0.00           H
ATOM   4454  CG  LYS A 288      55.490  73.840  48.410  1.00  0.00           C
ATOM   4455  HG1 LYS A 288      54.740  74.200  47.710  1.00  0.00           H
ATOM   4456  HG2 LYS A 288      56.430  74.250  48.030  1.00  0.00           H
ATOM   4457  CD  LYS A 288      55.170  74.480  49.760  1.00  0.00           C
ATOM   4458  HD1 LYS A 288      55.900  74.370  50.570  1.00  0.00           H
ATOM   4459  HD2 LYS A 288      54.280  73.920  50.060  1.00  0.00           H
ATOM   4460  CE  LYS A 288      54.760  75.940  49.620  1.00  0.00           C
ATOM   4461  HE1 LYS A 288      54.060  75.860  48.790  1.00  0.00           H
ATOM   4462  HE2 LYS A 288      55.620  76.610  49.460  1.00  0.00           H
ATOM   4463  NZ  LYS A 288      54.020  76.490  50.760  1.00  0.00           N
ATOM   4464  HZ1 LYS A 288      54.520  76.470  51.630  1.00  0.00           H
ATOM   4465  HZ2 LYS A 288      53.820  77.460  50.590  1.00  0.00           H
ATOM   4466  HZ3 LYS A 288      53.110  76.060  50.930  1.00  0.00           H
ATOM   4467  C   LYS A 288      56.630  70.140  47.800  1.00  0.00           C
ATOM   4468  O   LYS A 288      55.930  69.620  48.670  1.00  0.00           O
ATOM   4469  N   ASN A 289      57.500  69.490  47.020  1.00  0.00           N
ATOM   4470  H   ASN A 289      58.030  69.970  46.310  1.00  0.00           H
ATOM   4471  CA  ASN A 289      57.940  68.120  47.180  1.00  0.00           C
ATOM   4472  HA  ASN A 289      58.590  67.860  46.340  1.00  0.00           H
ATOM   4473  CB  ASN A 289      58.760  68.100  48.460  1.00  0.00           C
ATOM   4474  HB1 ASN A 289      59.090  67.080  48.670  1.00  0.00           H
ATOM   4475  HB2 ASN A 289      58.170  68.290  49.360  1.00  0.00           H
ATOM   4476  CG  ASN A 289      60.050  68.910  48.430  1.00  0.00           C
ATOM   4477  OD1 ASN A 289      60.860  68.760  47.520  1.00  0.00           O
ATOM   4478  ND2 ASN A 289      60.280  69.780  49.420  1.00  0.00           N
ATOM   4479 HD21 ASN A 289      59.700  69.710  50.240  1.00  0.00           H
ATOM   4480 HD22 ASN A 289      61.200  70.190  49.500  1.00  0.00           H
ATOM   4481  C   ASN A 289      56.890  67.020  47.070  1.00  0.00           C
ATOM   4482  O   ASN A 289      57.090  65.840  47.350  1.00  0.00           O
ATOM   4483  N   TYR A 290      55.680  67.390  46.620  1.00  0.00           N
ATOM   4484  H   TYR A 290      55.610  68.360  46.350  1.00  0.00           H
ATOM   4485  CA  TYR A 290      54.550  66.490  46.570  1.00  0.00           C
ATOM   4486  HA  TYR A 290      54.710  65.760  47.370  1.00  0.00           H
ATOM   4487  CB  TYR A 290      53.320  67.340  46.880  1.00  0.00           C
ATOM   4488  HB1 TYR A 290      53.140  68.110  46.140  1.00  0.00           H
ATOM   4489  HB2 TYR A 290      53.500  67.840  47.830  1.00  0.00           H
ATOM   4490  CG  TYR A 290      52.050  66.520  46.890  1.00  0.00           C
ATOM   4491  CD1 TYR A 290      51.100  66.740  45.870  1.00  0.00           C
ATOM   4492  HD1 TYR A 290      51.330  67.470  45.100  1.00  0.00           H
ATOM   4493  CE1 TYR A 290      49.830  66.160  45.920  1.00  0.00           C
ATOM   4494  HE1 TYR A 290      49.090  66.370  45.160  1.00  0.00           H
ATOM   4495  CZ  TYR A 290      49.530  65.240  46.950  1.00  0.00           C
ATOM   4496  OH  TYR A 290      48.280  64.700  47.030  1.00  0.00           O
ATOM   4497  HH  TYR A 290      48.080  64.340  47.900  1.00  0.00           H
ATOM   4498  CE2 TYR A 290      50.490  65.020  47.950  1.00  0.00           C
ATOM   4499  HE2 TYR A 290      50.080  64.570  48.840  1.00  0.00           H
ATOM   4500  CD2 TYR A 290      51.780  65.570  47.880  1.00  0.00           C
ATOM   4501  HD2 TYR A 290      52.520  65.550  48.660  1.00  0.00           H
ATOM   4502  C   TYR A 290      54.500  65.780  45.230  1.00  0.00           C
ATOM   4503  O   TYR A 290      54.130  64.610  45.130  1.00  0.00           O
ATOM   4504  N   LEU A 291      55.030  66.460  44.210  1.00  0.00           N
ATOM   4505  H   LEU A 291      55.520  67.320  44.400  1.00  0.00           H
ATOM   4506  CA  LEU A 291      55.260  65.950  42.870  1.00  0.00           C
ATOM   4507  HA  LEU A 291      54.640  65.060  42.760  1.00  0.00           H
ATOM   4508  CB  LEU A 291      54.810  67.060  41.940  1.00  0.00           C
ATOM   4509  HB1 LEU A 291      55.360  67.030  41.000  1.00  0.00           H
ATOM   4510  HB2 LEU A 291      55.030  68.070  42.300  1.00  0.00           H
ATOM   4511  CG  LEU A 291      53.350  67.080  41.480  1.00  0.00           C
ATOM   4512  HG  LEU A 291      53.090  66.170  40.930  1.00  0.00           H
ATOM   4513  CD1 LEU A 291      52.570  67.300  42.770  1.00  0.00           C
ATOM   4514 HD11 LEU A 291      52.690  68.260  43.280  1.00  0.00           H
ATOM   4515 HD12 LEU A 291      51.570  67.200  42.340  1.00  0.00           H
ATOM   4516 HD13 LEU A 291      52.720  66.460  43.450  1.00  0.00           H
ATOM   4517  CD2 LEU A 291      53.050  68.320  40.640  1.00  0.00           C
ATOM   4518 HD21 LEU A 291      53.560  69.180  41.070  1.00  0.00           H
ATOM   4519 HD22 LEU A 291      53.330  68.240  39.590  1.00  0.00           H
ATOM   4520 HD23 LEU A 291      52.000  68.600  40.620  1.00  0.00           H
ATOM   4521  C   LEU A 291      56.730  65.580  42.690  1.00  0.00           C
ATOM   4522  O   LEU A 291      57.530  66.500  42.540  1.00  0.00           O
ATOM   4523  N   PRO A 292      57.150  64.320  42.760  1.00  0.00           N
ATOM   4524  CD  PRO A 292      56.370  63.110  42.890  1.00  0.00           C
ATOM   4525  HD1 PRO A 292      55.690  63.110  42.030  1.00  0.00           H
ATOM   4526  HD2 PRO A 292      55.770  63.110  43.800  1.00  0.00           H
ATOM   4527  CG  PRO A 292      57.300  61.900  42.840  1.00  0.00           C
ATOM   4528  HG1 PRO A 292      57.250  61.450  41.850  1.00  0.00           H
ATOM   4529  HG2 PRO A 292      57.080  61.170  43.620  1.00  0.00           H
ATOM   4530  CB  PRO A 292      58.680  62.490  43.120  1.00  0.00           C
ATOM   4531  HB1 PRO A 292      59.500  62.090  42.540  1.00  0.00           H
ATOM   4532  HB2 PRO A 292      58.750  62.340  44.200  1.00  0.00           H
ATOM   4533  CA  PRO A 292      58.560  63.960  42.730  1.00  0.00           C
ATOM   4534  HA  PRO A 292      59.130  64.580  43.420  1.00  0.00           H
ATOM   4535  C   PRO A 292      59.100  64.310  41.360  1.00  0.00           C
ATOM   4536  O   PRO A 292      58.530  63.860  40.360  1.00  0.00           O
ATOM   4537  N   SER A 293      60.240  64.990  41.250  1.00  0.00           N
ATOM   4538  H   SER A 293      60.650  65.470  42.040  1.00  0.00           H
ATOM   4539  CA  SER A 293      60.990  64.930  40.020  1.00  0.00           C
ATOM   4540  HA  SER A 293      60.450  65.490  39.270  1.00  0.00           H
ATOM   4541  CB  SER A 293      62.250  65.790  40.120  1.00  0.00           C
ATOM   4542  HB1 SER A 293      62.630  66.020  39.130  1.00  0.00           H
ATOM   4543  HB2 SER A 293      62.960  65.200  40.700  1.00  0.00           H
ATOM   4544  OG  SER A 293      62.130  67.010  40.810  1.00  0.00           O
ATOM   4545  HG  SER A 293      62.000  66.770  41.730  1.00  0.00           H
ATOM   4546  C   SER A 293      61.300  63.530  39.500  1.00  0.00           C
ATOM   4547  O   SER A 293      61.700  62.700  40.320  1.00  0.00           O
ATOM   4548  N   ALA A 294      61.190  63.190  38.210  1.00  0.00           N
ATOM   4549  H   ALA A 294      60.750  63.870  37.600  1.00  0.00           H
ATOM   4550  CA  ALA A 294      61.830  62.060  37.580  1.00  0.00           C
ATOM   4551  HA  ALA A 294      61.460  61.170  38.090  1.00  0.00           H
ATOM   4552  CB  ALA A 294      61.350  61.920  36.140  1.00  0.00           C
ATOM   4553  HB1 ALA A 294      61.550  60.890  35.850  1.00  0.00           H
ATOM   4554  HB2 ALA A 294      60.260  62.030  36.220  1.00  0.00           H
ATOM   4555  HB3 ALA A 294      61.800  62.610  35.430  1.00  0.00           H
ATOM   4556  C   ALA A 294      63.340  62.020  37.770  1.00  0.00           C
ATOM   4557  O   ALA A 294      64.110  62.840  37.280  1.00  0.00           O
ATOM   4558  N   LEU A 295      63.790  60.970  38.470  1.00  0.00           N
ATOM   4559  H   LEU A 295      63.210  60.230  38.830  1.00  0.00           H
ATOM   4560  CA  LEU A 295      65.180  60.540  38.450  1.00  0.00           C
ATOM   4561  HA  LEU A 295      65.850  61.330  38.120  1.00  0.00           H
ATOM   4562  CB  LEU A 295      65.590  60.210  39.890  1.00  0.00           C
ATOM   4563  HB1 LEU A 295      64.960  59.370  40.140  1.00  0.00           H
ATOM   4564  HB2 LEU A 295      65.330  61.020  40.580  1.00  0.00           H
ATOM   4565  CG  LEU A 295      67.030  59.750  40.070  1.00  0.00           C
ATOM   4566  HG  LEU A 295      67.190  58.860  39.470  1.00  0.00           H
ATOM   4567  CD1 LEU A 295      68.130  60.700  39.600  1.00  0.00           C
ATOM   4568 HD11 LEU A 295      68.210  61.560  40.260  1.00  0.00           H
ATOM   4569 HD12 LEU A 295      69.030  60.100  39.500  1.00  0.00           H
ATOM   4570 HD13 LEU A 295      67.890  61.010  38.580  1.00  0.00           H
ATOM   4571  CD2 LEU A 295      67.320  59.430  41.530  1.00  0.00           C
ATOM   4572 HD21 LEU A 295      66.590  58.730  41.930  1.00  0.00           H
ATOM   4573 HD22 LEU A 295      68.240  58.860  41.670  1.00  0.00           H
ATOM   4574 HD23 LEU A 295      67.410  60.390  42.040  1.00  0.00           H
ATOM   4575  C   LEU A 295      65.410  59.420  37.450  1.00  0.00           C
ATOM   4576  O   LEU A 295      64.810  58.350  37.490  1.00  0.00           O
ATOM   4577  N   HIE A 296      66.380  59.700  36.580  1.00  0.00           N
ATOM   4578  H   HIE A 296      66.910  60.550  36.700  1.00  0.00           H
ATOM   4579  CA  HIE A 296      66.660  58.870  35.420  1.00  0.00           C
ATOM   4580  HA  HIE A 296      66.610  57.820  35.700  1.00  0.00           H
ATOM   4581  CB  HIE A 296      65.580  59.000  34.350  1.00  0.00           C
ATOM   4582  HB1 HIE A 296      64.690  58.560  34.810  1.00  0.00           H
ATOM   4583  HB2 HIE A 296      65.980  58.460  33.500  1.00  0.00           H
ATOM   4584  CG  HIE A 296      65.220  60.420  34.020  1.00  0.00           C
ATOM   4585  ND1 HIE A 296      63.980  60.780  33.490  1.00  0.00           N
ATOM   4586  CE1 HIE A 296      63.930  62.120  33.490  1.00  0.00           C
ATOM   4587  HE1 HIE A 296      63.050  62.670  33.170  1.00  0.00           H
ATOM   4588  NE2 HIE A 296      65.050  62.610  34.040  1.00  0.00           N
ATOM   4589  HE2 HIE A 296      65.250  63.590  34.100  1.00  0.00           H
ATOM   4590  CD2 HIE A 296      65.890  61.560  34.380  1.00  0.00           C
ATOM   4591  HD2 HIE A 296      66.880  61.660  34.800  1.00  0.00           H
ATOM   4592  C   HIE A 296      68.010  59.120  34.760  1.00  0.00           C
ATOM   4593  O   HIE A 296      68.730  60.030  35.160  1.00  0.00           O
ATOM   4594  N   GLY A 297      68.330  58.390  33.690  1.00  0.00           N
ATOM   4595  H   GLY A 297      67.670  57.640  33.520  1.00  0.00           H
ATOM   4596  CA  GLY A 297      69.430  58.540  32.760  1.00  0.00           C
ATOM   4597  HA1 GLY A 297      70.360  58.340  33.290  1.00  0.00           H
ATOM   4598  HA2 GLY A 297      69.470  59.570  32.390  1.00  0.00           H
ATOM   4599  C   GLY A 297      69.470  57.490  31.660  1.00  0.00           C
ATOM   4600  O   GLY A 297      68.470  56.800  31.450  1.00  0.00           O
ATOM   4601  N   VAL A 298      70.630  57.360  31.020  1.00  0.00           N
ATOM   4602  H   VAL A 298      71.380  58.010  31.200  1.00  0.00           H
ATOM   4603  CA  VAL A 298      70.770  56.370  29.970  1.00  0.00           C
ATOM   4604  HA  VAL A 298      69.940  55.660  29.920  1.00  0.00           H
ATOM   4605  CB  VAL A 298      70.810  57.010  28.590  1.00  0.00           C
ATOM   4606  HB  VAL A 298      71.790  57.470  28.430  1.00  0.00           H
ATOM   4607  CG1 VAL A 298      70.630  55.980  27.480  1.00  0.00           C
ATOM   4608 HG11 VAL A 298      69.750  55.350  27.640  1.00  0.00           H
ATOM   4609 HG12 VAL A 298      70.420  56.500  26.550  1.00  0.00           H
ATOM   4610 HG13 VAL A 298      71.520  55.370  27.330  1.00  0.00           H
ATOM   4611  CG2 VAL A 298      69.720  58.060  28.400  1.00  0.00           C
ATOM   4612 HG21 VAL A 298      69.890  58.840  29.140  1.00  0.00           H
ATOM   4613 HG22 VAL A 298      69.850  58.540  27.430  1.00  0.00           H
ATOM   4614 HG23 VAL A 298      68.770  57.560  28.550  1.00  0.00           H
ATOM   4615  C   VAL A 298      72.040  55.580  30.270  1.00  0.00           C
ATOM   4616  O   VAL A 298      73.150  56.110  30.320  1.00  0.00           O
ATOM   4617  N   ASP A 299      71.880  54.260  30.380  1.00  0.00           N
ATOM   4618  H   ASP A 299      71.010  53.840  30.110  1.00  0.00           H
ATOM   4619  CA  ASP A 299      73.030  53.380  30.430  1.00  0.00           C
ATOM   4620  HA  ASP A 299      73.770  53.880  31.060  1.00  0.00           H
ATOM   4621  CB  ASP A 299      72.630  52.010  30.950  1.00  0.00           C
ATOM   4622  HB1 ASP A 299      73.500  51.360  30.850  1.00  0.00           H
ATOM   4623  HB2 ASP A 299      71.850  51.590  30.320  1.00  0.00           H
ATOM   4624  CG  ASP A 299      72.150  51.900  32.390  1.00  0.00           C
ATOM   4625  OD1 ASP A 299      72.930  52.220  33.320  1.00  0.00           O
ATOM   4626  OD2 ASP A 299      71.190  51.140  32.620  1.00  0.00           O
ATOM   4627  C   ASP A 299      73.910  53.230  29.190  1.00  0.00           C
ATOM   4628  O   ASP A 299      73.360  53.160  28.100  1.00  0.00           O
ATOM   4629  N   LYS A 300      75.220  53.020  29.400  1.00  0.00           N
ATOM   4630  H   LYS A 300      75.530  53.060  30.360  1.00  0.00           H
ATOM   4631  CA  LYS A 300      76.090  52.600  28.320  1.00  0.00           C
ATOM   4632  HA  LYS A 300      75.980  53.260  27.460  1.00  0.00           H
ATOM   4633  CB  LYS A 300      77.500  52.740  28.880  1.00  0.00           C
ATOM   4634  HB1 LYS A 300      77.600  52.230  29.840  1.00  0.00           H
ATOM   4635  HB2 LYS A 300      77.750  53.800  28.870  1.00  0.00           H
ATOM   4636  CG  LYS A 300      78.540  52.140  27.940  1.00  0.00           C
ATOM   4637  HG1 LYS A 300      78.360  52.490  26.920  1.00  0.00           H
ATOM   4638  HG2 LYS A 300      78.460  51.060  27.840  1.00  0.00           H
ATOM   4639  CD  LYS A 300      79.910  52.550  28.480  1.00  0.00           C
ATOM   4640  HD1 LYS A 300      79.980  52.230  29.520  1.00  0.00           H
ATOM   4641  HD2 LYS A 300      79.960  53.630  28.350  1.00  0.00           H
ATOM   4642  CE  LYS A 300      81.070  51.980  27.660  1.00  0.00           C
ATOM   4643  HE1 LYS A 300      81.080  52.500  26.700  1.00  0.00           H
ATOM   4644  HE2 LYS A 300      80.840  50.950  27.380  1.00  0.00           H
ATOM   4645  NZ  LYS A 300      82.270  52.040  28.510  1.00  0.00           N
ATOM   4646  HZ1 LYS A 300      83.110  51.940  27.960  1.00  0.00           H
ATOM   4647  HZ2 LYS A 300      82.360  52.930  28.990  1.00  0.00           H
ATOM   4648  HZ3 LYS A 300      82.200  51.320  29.210  1.00  0.00           H
ATOM   4649  C   LYS A 300      75.790  51.160  27.940  1.00  0.00           C
ATOM   4650  O   LYS A 300      75.790  50.380  28.890  1.00  0.00           O
ATOM   4651  N   PRO A 301      75.370  50.760  26.740  1.00  0.00           N
ATOM   4652  CD  PRO A 301      75.060  51.590  25.590  1.00  0.00           C
ATOM   4653  HD1 PRO A 301      75.890  52.270  25.380  1.00  0.00           H
ATOM   4654  HD2 PRO A 301      74.090  52.040  25.760  1.00  0.00           H
ATOM   4655  CG  PRO A 301      74.840  50.710  24.360  1.00  0.00           C
ATOM   4656  HG1 PRO A 301      75.670  50.610  23.670  1.00  0.00           H
ATOM   4657  HG2 PRO A 301      73.970  50.890  23.720  1.00  0.00           H
ATOM   4658  CB  PRO A 301      74.580  49.350  25.000  1.00  0.00           C
ATOM   4659  HB1 PRO A 301      74.930  48.470  24.470  1.00  0.00           H
ATOM   4660  HB2 PRO A 301      73.530  49.120  25.160  1.00  0.00           H
ATOM   4661  CA  PRO A 301      75.160  49.360  26.420  1.00  0.00           C
ATOM   4662  HA  PRO A 301      74.390  49.040  27.120  1.00  0.00           H
ATOM   4663  C   PRO A 301      76.380  48.460  26.520  1.00  0.00           C
ATOM   4664  O   PRO A 301      77.410  48.970  26.080  1.00  0.00           O
ATOM   4665  N   PRO A 302      76.380  47.300  27.180  1.00  0.00           N
ATOM   4666  CD  PRO A 302      75.350  46.930  28.130  1.00  0.00           C
ATOM   4667  HD1 PRO A 302      74.380  46.700  27.680  1.00  0.00           H
ATOM   4668  HD2 PRO A 302      75.250  47.770  28.810  1.00  0.00           H
ATOM   4669  CG  PRO A 302      75.990  45.770  28.880  1.00  0.00           C
ATOM   4670  HG1 PRO A 302      75.220  45.030  29.070  1.00  0.00           H
ATOM   4671  HG2 PRO A 302      76.320  46.160  29.840  1.00  0.00           H
ATOM   4672  CB  PRO A 302      77.130  45.240  28.020  1.00  0.00           C
ATOM   4673  HB1 PRO A 302      76.570  44.460  27.490  1.00  0.00           H
ATOM   4674  HB2 PRO A 302      77.990  44.930  28.620  1.00  0.00           H
ATOM   4675  CA  PRO A 302      77.570  46.470  27.240  1.00  0.00           C
ATOM   4676  HA  PRO A 302      78.360  47.030  27.740  1.00  0.00           H
ATOM   4677  C   PRO A 302      77.890  45.920  25.860  1.00  0.00           C
ATOM   4678  O   PRO A 302      77.080  46.090  24.950  1.00  0.00           O
ATOM   4679  N   SER A 303      79.000  45.200  25.670  1.00  0.00           N
ATOM   4680  H   SER A 303      79.570  44.910  26.450  1.00  0.00           H
ATOM   4681  CA  SER A 303      79.330  44.790  24.320  1.00  0.00           C
ATOM   4682  HA  SER A 303      79.320  45.680  23.690  1.00  0.00           H
ATOM   4683  CB  SER A 303      80.730  44.200  24.250  1.00  0.00           C
ATOM   4684  HB1 SER A 303      80.860  44.000  23.180  1.00  0.00           H
ATOM   4685  HB2 SER A 303      80.680  43.270  24.820  1.00  0.00           H
ATOM   4686  OG  SER A 303      81.700  45.110  24.710  1.00  0.00           O
ATOM   4687  HG  SER A 303      81.750  45.810  24.060  1.00  0.00           H
ATOM   4688  C   SER A 303      78.350  43.840  23.660  1.00  0.00           C
ATOM   4689  O   SER A 303      78.140  43.950  22.450  1.00  0.00           O
ATOM   4690  N   ASP A 304      77.720  42.930  24.400  1.00  0.00           N
ATOM   4691  H   ASP A 304      78.080  42.680  25.310  1.00  0.00           H
ATOM   4692  CA  ASP A 304      76.720  42.100  23.750  1.00  0.00           C
ATOM   4693  HA  ASP A 304      77.250  41.570  22.950  1.00  0.00           H
ATOM   4694  CB  ASP A 304      76.080  41.070  24.670  1.00  0.00           C
ATOM   4695  HB1 ASP A 304      75.560  40.250  24.170  1.00  0.00           H
ATOM   4696  HB2 ASP A 304      75.300  41.570  25.230  1.00  0.00           H
ATOM   4697  CG  ASP A 304      77.120  40.420  25.580  1.00  0.00           C
ATOM   4698  OD1 ASP A 304      77.370  41.040  26.640  1.00  0.00           O
ATOM   4699  OD2 ASP A 304      77.530  39.260  25.360  1.00  0.00           O
ATOM   4700  C   ASP A 304      75.530  42.840  23.160  1.00  0.00           C
ATOM   4701  O   ASP A 304      74.790  42.150  22.460  1.00  0.00           O
ATOM   4702  N   LEU A 305      75.280  44.080  23.580  1.00  0.00           N
ATOM   4703  H   LEU A 305      75.830  44.490  24.310  1.00  0.00           H
ATOM   4704  CA  LEU A 305      74.130  44.890  23.220  1.00  0.00           C
ATOM   4705  HA  LEU A 305      73.560  44.300  22.500  1.00  0.00           H
ATOM   4706  CB  LEU A 305      73.320  45.140  24.490  1.00  0.00           C
ATOM   4707  HB1 LEU A 305      72.530  45.880  24.390  1.00  0.00           H
ATOM   4708  HB2 LEU A 305      73.980  45.520  25.280  1.00  0.00           H
ATOM   4709  CG  LEU A 305      72.760  43.840  25.050  1.00  0.00           C
ATOM   4710  HG  LEU A 305      73.630  43.190  25.210  1.00  0.00           H
ATOM   4711  CD1 LEU A 305      72.190  44.140  26.440  1.00  0.00           C
ATOM   4712 HD11 LEU A 305      72.010  43.220  26.990  1.00  0.00           H
ATOM   4713 HD12 LEU A 305      72.970  44.540  27.100  1.00  0.00           H
ATOM   4714 HD13 LEU A 305      71.310  44.780  26.380  1.00  0.00           H
ATOM   4715  CD2 LEU A 305      71.620  43.170  24.290  1.00  0.00           C
ATOM   4716 HD21 LEU A 305      71.590  43.320  23.210  1.00  0.00           H
ATOM   4717 HD22 LEU A 305      71.640  42.110  24.550  1.00  0.00           H
ATOM   4718 HD23 LEU A 305      70.660  43.590  24.600  1.00  0.00           H
ATOM   4719  C   LEU A 305      74.530  46.240  22.640  1.00  0.00           C
ATOM   4720  O   LEU A 305      73.920  47.290  22.790  1.00  0.00           O
ATOM   4721  N   PHE A 306      75.670  46.250  21.960  1.00  0.00           N
ATOM   4722  H   PHE A 306      76.180  45.380  21.870  1.00  0.00           H
ATOM   4723  CA  PHE A 306      76.360  47.350  21.310  1.00  0.00           C
ATOM   4724  HA  PHE A 306      76.100  48.260  21.850  1.00  0.00           H
ATOM   4725  CB  PHE A 306      77.870  47.170  21.410  1.00  0.00           C
ATOM   4726  HB1 PHE A 306      78.050  46.180  20.990  1.00  0.00           H
ATOM   4727  HB2 PHE A 306      78.180  47.260  22.450  1.00  0.00           H
ATOM   4728  CG  PHE A 306      78.680  48.160  20.610  1.00  0.00           C
ATOM   4729  CD1 PHE A 306      79.040  47.930  19.280  1.00  0.00           C
ATOM   4730  HD1 PHE A 306      78.670  47.010  18.860  1.00  0.00           H
ATOM   4731  CE1 PHE A 306      79.710  48.920  18.540  1.00  0.00           C
ATOM   4732  HE1 PHE A 306      80.030  48.740  17.520  1.00  0.00           H
ATOM   4733  CZ  PHE A 306      80.070  50.090  19.210  1.00  0.00           C
ATOM   4734  HZ  PHE A 306      80.650  50.860  18.710  1.00  0.00           H
ATOM   4735  CE2 PHE A 306      79.730  50.280  20.550  1.00  0.00           C
ATOM   4736  HE2 PHE A 306      79.960  51.170  21.120  1.00  0.00           H
ATOM   4737  CD2 PHE A 306      79.110  49.290  21.320  1.00  0.00           C
ATOM   4738  HD2 PHE A 306      78.840  49.430  22.360  1.00  0.00           H
ATOM   4739  C   PHE A 306      75.820  47.490  19.890  1.00  0.00           C
ATOM   4740  O   PHE A 306      75.500  48.600  19.470  1.00  0.00           O
ATOM   4741  N   GLU A 307      75.620  46.390  19.160  1.00  0.00           N
ATOM   4742  H   GLU A 307      75.890  45.490  19.540  1.00  0.00           H
ATOM   4743  CA  GLU A 307      75.290  46.460  17.760  1.00  0.00           C
ATOM   4744  HA  GLU A 307      75.830  47.340  17.390  1.00  0.00           H
ATOM   4745  CB  GLU A 307      75.810  45.230  17.020  1.00  0.00           C
ATOM   4746  HB1 GLU A 307      75.250  44.380  17.420  1.00  0.00           H
ATOM   4747  HB2 GLU A 307      76.880  45.090  17.170  1.00  0.00           H
ATOM   4748  CG  GLU A 307      75.490  45.430  15.540  1.00  0.00           C
ATOM   4749  HG1 GLU A 307      74.430  45.540  15.310  1.00  0.00           H
ATOM   4750  HG2 GLU A 307      75.900  44.590  14.980  1.00  0.00           H
ATOM   4751  CD  GLU A 307      76.160  46.650  14.920  1.00  0.00           C
ATOM   4752  OE1 GLU A 307      75.480  47.650  14.620  1.00  0.00           O
ATOM   4753  OE2 GLU A 307      77.380  46.610  14.630  1.00  0.00           O
ATOM   4754  C   GLU A 307      73.810  46.740  17.510  1.00  0.00           C
ATOM   4755  O   GLU A 307      72.940  46.080  18.060  1.00  0.00           O
ATOM   4756  N   GLY A 308      73.490  47.740  16.680  1.00  0.00           N
ATOM   4757  H   GLY A 308      74.190  48.120  16.060  1.00  0.00           H
ATOM   4758  CA  GLY A 308      72.170  48.300  16.440  1.00  0.00           C
ATOM   4759  HA1 GLY A 308      71.490  47.490  16.180  1.00  0.00           H
ATOM   4760  HA2 GLY A 308      72.270  48.970  15.580  1.00  0.00           H
ATOM   4761  C   GLY A 308      71.550  48.990  17.640  1.00  0.00           C
ATOM   4762  O   GLY A 308      70.320  49.090  17.710  1.00  0.00           O
ATOM   4763  N   SER A 309      72.380  49.250  18.650  1.00  0.00           N
ATOM   4764  H   SER A 309      73.350  49.000  18.520  1.00  0.00           H
ATOM   4765  CA  SER A 309      72.040  49.940  19.880  1.00  0.00           C
ATOM   4766  HA  SER A 309      71.080  49.600  20.280  1.00  0.00           H
ATOM   4767  CB  SER A 309      72.990  49.770  21.070  1.00  0.00           C
ATOM   4768  HB1 SER A 309      73.220  48.730  21.290  1.00  0.00           H
ATOM   4769  HB2 SER A 309      72.590  50.140  22.010  1.00  0.00           H
ATOM   4770  OG  SER A 309      74.150  50.440  20.640  1.00  0.00           O
ATOM   4771  HG  SER A 309      74.770  49.760  20.370  1.00  0.00           H
ATOM   4772  C   SER A 309      71.900  51.430  19.650  1.00  0.00           C
ATOM   4773  O   SER A 309      71.510  52.170  20.550  1.00  0.00           O
ATOM   4774  N   GLU A 310      72.130  51.940  18.440  1.00  0.00           N
ATOM   4775  H   GLU A 310      72.630  51.320  17.810  1.00  0.00           H
ATOM   4776  CA  GLU A 310      71.970  53.320  18.020  1.00  0.00           C
ATOM   4777  HA  GLU A 310      72.530  53.970  18.690  1.00  0.00           H
ATOM   4778  CB  GLU A 310      72.640  53.410  16.650  1.00  0.00           C
ATOM   4779  HB1 GLU A 310      72.080  52.690  16.060  1.00  0.00           H
ATOM   4780  HB2 GLU A 310      73.640  52.980  16.610  1.00  0.00           H
ATOM   4781  CG  GLU A 310      72.630  54.710  15.850  1.00  0.00           C
ATOM   4782  HG1 GLU A 310      73.500  54.700  15.190  1.00  0.00           H
ATOM   4783  HG2 GLU A 310      72.700  55.380  16.710  1.00  0.00           H
ATOM   4784  CD  GLU A 310      71.380  54.970  15.030  1.00  0.00           C
ATOM   4785  OE1 GLU A 310      70.290  55.360  15.520  1.00  0.00           O
ATOM   4786  OE2 GLU A 310      71.470  54.750  13.810  1.00  0.00           O
ATOM   4787  C   GLU A 310      70.530  53.800  18.140  1.00  0.00           C
ATOM   4788  O   GLU A 310      69.660  53.040  17.730  1.00  0.00           O
ATOM   4789  N   ARG A 311      70.360  54.960  18.780  1.00  0.00           N
ATOM   4790  H   ARG A 311      71.200  55.500  18.910  1.00  0.00           H
ATOM   4791  CA  ARG A 311      69.120  55.410  19.380  1.00  0.00           C
ATOM   4792  HA  ARG A 311      68.290  54.990  18.800  1.00  0.00           H
ATOM   4793  CB  ARG A 311      69.020  54.950  20.830  1.00  0.00           C
ATOM   4794  HB1 ARG A 311      70.000  55.140  21.260  1.00  0.00           H
ATOM   4795  HB2 ARG A 311      68.670  53.930  20.910  1.00  0.00           H
ATOM   4796  CG  ARG A 311      67.980  55.680  21.680  1.00  0.00           C
ATOM   4797  HG1 ARG A 311      67.000  55.390  21.280  1.00  0.00           H
ATOM   4798  HG2 ARG A 311      68.110  56.760  21.640  1.00  0.00           H
ATOM   4799  CD  ARG A 311      68.130  55.280  23.140  1.00  0.00           C
ATOM   4800  HD1 ARG A 311      69.140  55.560  23.470  1.00  0.00           H
ATOM   4801  HD2 ARG A 311      67.950  54.210  23.230  1.00  0.00           H
ATOM   4802  NE  ARG A 311      67.030  55.940  23.840  1.00  0.00           N
ATOM   4803  HE  ARG A 311      66.200  55.370  23.930  1.00  0.00           H
ATOM   4804  CZ  ARG A 311      67.040  57.090  24.530  1.00  0.00           C
ATOM   4805  NH1 ARG A 311      68.160  57.810  24.670  1.00  0.00           N
ATOM   4806 HH11 ARG A 311      69.020  57.580  24.200  1.00  0.00           H
ATOM   4807 HH12 ARG A 311      68.080  58.660  25.210  1.00  0.00           H
ATOM   4808  NH2 ARG A 311      65.920  57.590  25.070  1.00  0.00           N
ATOM   4809 HH21 ARG A 311      65.070  57.040  25.030  1.00  0.00           H
ATOM   4810 HH22 ARG A 311      65.920  58.520  25.470  1.00  0.00           H
ATOM   4811  C   ARG A 311      69.020  56.920  19.250  1.00  0.00           C
ATOM   4812  O   ARG A 311      69.910  57.670  19.650  1.00  0.00           O
ATOM   4813  N   SER A 312      67.880  57.420  18.760  1.00  0.00           N
ATOM   4814  H   SER A 312      67.230  56.710  18.470  1.00  0.00           H
ATOM   4815  CA  SER A 312      67.400  58.780  18.810  1.00  0.00           C
ATOM   4816  HA  SER A 312      68.260  59.430  18.970  1.00  0.00           H
ATOM   4817  CB  SER A 312      66.850  59.170  17.440  1.00  0.00           C
ATOM   4818  HB1 SER A 312      66.700  60.240  17.490  1.00  0.00           H
ATOM   4819  HB2 SER A 312      65.900  58.660  17.290  1.00  0.00           H
ATOM   4820  OG  SER A 312      67.740  58.780  16.410  1.00  0.00           O
ATOM   4821  HG  SER A 312      67.760  57.820  16.410  1.00  0.00           H
ATOM   4822  C   SER A 312      66.440  59.010  19.980  1.00  0.00           C
ATOM   4823  O   SER A 312      65.790  58.120  20.530  1.00  0.00           O
ATOM   4824  N   SER A 313      66.330  60.270  20.400  1.00  0.00           N
ATOM   4825  H   SER A 313      66.960  60.900  19.920  1.00  0.00           H
ATOM   4826  CA  SER A 313      65.340  60.820  21.300  1.00  0.00           C
ATOM   4827  HA  SER A 313      64.410  60.350  20.980  1.00  0.00           H
ATOM   4828  CB  SER A 313      65.640  60.620  22.780  1.00  0.00           C
ATOM   4829  HB1 SER A 313      65.640  59.530  22.860  1.00  0.00           H
ATOM   4830  HB2 SER A 313      64.820  60.900  23.450  1.00  0.00           H
ATOM   4831  OG  SER A 313      66.880  61.060  23.300  1.00  0.00           O
ATOM   4832  HG  SER A 313      67.080  60.670  24.160  1.00  0.00           H
ATOM   4833  C   SER A 313      65.020  62.280  20.980  1.00  0.00           C
ATOM   4834  O   SER A 313      65.910  62.970  20.500  1.00  0.00           O
ATOM   4835  N   LEU A 314      63.820  62.710  21.350  1.00  0.00           N
ATOM   4836  H   LEU A 314      63.240  62.050  21.840  1.00  0.00           H
ATOM   4837  CA  LEU A 314      63.310  64.060  21.140  1.00  0.00           C
ATOM   4838  HA  LEU A 314      64.070  64.760  20.790  1.00  0.00           H
ATOM   4839  CB  LEU A 314      62.120  64.030  20.180  1.00  0.00           C
ATOM   4840  HB1 LEU A 314      61.870  65.080  19.990  1.00  0.00           H
ATOM   4841  HB2 LEU A 314      61.240  63.570  20.640  1.00  0.00           H
ATOM   4842  CG  LEU A 314      62.220  63.390  18.800  1.00  0.00           C
ATOM   4843  HG  LEU A 314      62.560  62.360  18.920  1.00  0.00           H
ATOM   4844  CD1 LEU A 314      60.890  63.490  18.070  1.00  0.00           C
ATOM   4845 HD11 LEU A 314      61.190  63.570  17.030  1.00  0.00           H
ATOM   4846 HD12 LEU A 314      60.310  62.570  18.160  1.00  0.00           H
ATOM   4847 HD13 LEU A 314      60.310  64.380  18.340  1.00  0.00           H
ATOM   4848  CD2 LEU A 314      63.270  64.150  18.000  1.00  0.00           C
ATOM   4849 HD21 LEU A 314      62.950  65.170  17.780  1.00  0.00           H
ATOM   4850 HD22 LEU A 314      64.240  64.100  18.480  1.00  0.00           H
ATOM   4851 HD23 LEU A 314      63.480  63.730  17.010  1.00  0.00           H
ATOM   4852  C   LEU A 314      62.870  64.550  22.500  1.00  0.00           C
ATOM   4853  O   LEU A 314      61.820  64.100  22.970  1.00  0.00           O
ATOM   4854  N   ILE A 315      63.740  65.300  23.180  1.00  0.00           N
ATOM   4855  H   ILE A 315      64.610  65.570  22.750  1.00  0.00           H
ATOM   4856  CA  ILE A 315      63.430  65.630  24.560  1.00  0.00           C
ATOM   4857  HA  ILE A 315      62.520  65.120  24.870  1.00  0.00           H
ATOM   4858  CB  ILE A 315      64.590  65.290  25.490  1.00  0.00           C
ATOM   4859  HB  ILE A 315      65.370  66.030  25.340  1.00  0.00           H
ATOM   4860  CG2 ILE A 315      64.170  65.570  26.930  1.00  0.00           C
ATOM   4861 HG21 ILE A 315      63.320  64.930  27.170  1.00  0.00           H
ATOM   4862 HG22 ILE A 315      64.940  65.360  27.680  1.00  0.00           H
ATOM   4863 HG23 ILE A 315      63.640  66.520  27.040  1.00  0.00           H
ATOM   4864  CG1 ILE A 315      65.150  63.880  25.300  1.00  0.00           C
ATOM   4865 HG11 ILE A 315      65.950  63.580  25.980  1.00  0.00           H
ATOM   4866 HG12 ILE A 315      65.550  63.820  24.290  1.00  0.00           H
ATOM   4867  CD  ILE A 315      64.100  62.770  25.310  1.00  0.00           C
ATOM   4868  HD1 ILE A 315      63.520  62.870  26.230  1.00  0.00           H
ATOM   4869  HD2 ILE A 315      63.410  62.810  24.470  1.00  0.00           H
ATOM   4870  HD3 ILE A 315      64.560  61.780  25.290  1.00  0.00           H
ATOM   4871  C   ILE A 315      63.010  67.090  24.490  1.00  0.00           C
ATOM   4872  O   ILE A 315      63.850  67.910  24.130  1.00  0.00           O
ATOM   4873  N   THR A 316      61.790  67.480  24.880  1.00  0.00           N
ATOM   4874  H   THR A 316      61.080  66.760  24.970  1.00  0.00           H
ATOM   4875  CA  THR A 316      61.310  68.840  24.900  1.00  0.00           C
ATOM   4876  HA  THR A 316      62.060  69.570  24.580  1.00  0.00           H
ATOM   4877  CB  THR A 316      60.100  69.000  23.980  1.00  0.00           C
ATOM   4878  HB  THR A 316      59.290  68.330  24.250  1.00  0.00           H
ATOM   4879  CG2 THR A 316      59.510  70.410  23.880  1.00  0.00           C
ATOM   4880 HG21 THR A 316      58.880  70.630  24.740  1.00  0.00           H
ATOM   4881 HG22 THR A 316      60.330  71.120  23.800  1.00  0.00           H
ATOM   4882 HG23 THR A 316      58.880  70.590  23.000  1.00  0.00           H
ATOM   4883  OG1 THR A 316      60.530  68.720  22.660  1.00  0.00           O
ATOM   4884  HG1 THR A 316      60.570  67.770  22.590  1.00  0.00           H
ATOM   4885  C   THR A 316      60.950  69.250  26.320  1.00  0.00           C
ATOM   4886  O   THR A 316      60.120  68.660  27.010  1.00  0.00           O
ATOM   4887  N   PHE A 317      61.600  70.320  26.780  1.00  0.00           N
ATOM   4888  H   PHE A 317      62.260  70.770  26.160  1.00  0.00           H
ATOM   4889  CA  PHE A 317      61.500  70.870  28.110  1.00  0.00           C
ATOM   4890  HA  PHE A 317      61.080  70.180  28.840  1.00  0.00           H
ATOM   4891  CB  PHE A 317      62.870  71.220  28.700  1.00  0.00           C
ATOM   4892  HB1 PHE A 317      62.680  71.490  29.740  1.00  0.00           H
ATOM   4893  HB2 PHE A 317      63.180  72.100  28.140  1.00  0.00           H
ATOM   4894  CG  PHE A 317      63.900  70.130  28.580  1.00  0.00           C
ATOM   4895  CD1 PHE A 317      64.210  69.240  29.610  1.00  0.00           C
ATOM   4896  HD1 PHE A 317      63.560  69.200  30.470  1.00  0.00           H
ATOM   4897  CE1 PHE A 317      65.290  68.340  29.540  1.00  0.00           C
ATOM   4898  HE1 PHE A 317      65.530  67.610  30.290  1.00  0.00           H
ATOM   4899  CZ  PHE A 317      66.130  68.340  28.430  1.00  0.00           C
ATOM   4900  HZ  PHE A 317      66.990  67.680  28.400  1.00  0.00           H
ATOM   4901  CE2 PHE A 317      65.830  69.210  27.370  1.00  0.00           C
ATOM   4902  HE2 PHE A 317      66.420  69.270  26.470  1.00  0.00           H
ATOM   4903  CD2 PHE A 317      64.700  70.040  27.430  1.00  0.00           C
ATOM   4904  HD2 PHE A 317      64.480  70.750  26.640  1.00  0.00           H
ATOM   4905  C   PHE A 317      60.690  72.160  28.180  1.00  0.00           C
ATOM   4906  O   PHE A 317      60.610  72.900  27.200  1.00  0.00           O
ATOM   4907  N   TYR A 318      60.110  72.400  29.360  1.00  0.00           N
ATOM   4908  H   TYR A 318      60.130  71.750  30.130  1.00  0.00           H
ATOM   4909  CA  TYR A 318      59.310  73.580  29.610  1.00  0.00           C
ATOM   4910  HA  TYR A 318      59.380  74.220  28.720  1.00  0.00           H
ATOM   4911  CB  TYR A 318      57.830  73.250  29.810  1.00  0.00           C
ATOM   4912  HB1 TYR A 318      57.680  72.860  30.820  1.00  0.00           H
ATOM   4913  HB2 TYR A 318      57.660  72.450  29.090  1.00  0.00           H
ATOM   4914  CG  TYR A 318      56.890  74.400  29.580  1.00  0.00           C
ATOM   4915  CD1 TYR A 318      56.610  75.310  30.610  1.00  0.00           C
ATOM   4916  HD1 TYR A 318      56.900  75.230  31.650  1.00  0.00           H
ATOM   4917  CE1 TYR A 318      55.790  76.430  30.390  1.00  0.00           C
ATOM   4918  HE1 TYR A 318      55.490  76.980  31.260  1.00  0.00           H
ATOM   4919  CZ  TYR A 318      55.390  76.690  29.060  1.00  0.00           C
ATOM   4920  OH  TYR A 318      54.650  77.810  28.820  1.00  0.00           O
ATOM   4921  HH  TYR A 318      54.710  78.310  29.640  1.00  0.00           H
ATOM   4922  CE2 TYR A 318      55.740  75.810  28.020  1.00  0.00           C
ATOM   4923  HE2 TYR A 318      55.680  76.180  27.010  1.00  0.00           H
ATOM   4924  CD2 TYR A 318      56.450  74.630  28.270  1.00  0.00           C
ATOM   4925  HD2 TYR A 318      56.760  74.040  27.420  1.00  0.00           H
ATOM   4926  C   TYR A 318      59.920  74.490  30.660  1.00  0.00           C
ATOM   4927  O   TYR A 318      60.570  73.880  31.520  1.00  0.00           O
ATOM   4928  N   GLU A 319      59.710  75.810  30.740  1.00  0.00           N
ATOM   4929  H   GLU A 319      59.130  76.150  29.990  1.00  0.00           H
ATOM   4930  CA  GLU A 319      60.390  76.740  31.610  1.00  0.00           C
ATOM   4931  HA  GLU A 319      61.160  76.280  32.230  1.00  0.00           H
ATOM   4932  CB  GLU A 319      60.970  77.850  30.740  1.00  0.00           C
ATOM   4933  HB1 GLU A 319      61.430  78.560  31.430  1.00  0.00           H
ATOM   4934  HB2 GLU A 319      60.200  78.370  30.180  1.00  0.00           H
ATOM   4935  CG  GLU A 319      62.120  77.550  29.790  1.00  0.00           C
ATOM   4936  HG1 GLU A 319      61.800  76.850  29.020  1.00  0.00           H
ATOM   4937  HG2 GLU A 319      62.870  77.010  30.370  1.00  0.00           H
ATOM   4938  CD  GLU A 319      62.740  78.790  29.150  1.00  0.00           C
ATOM   4939  OE1 GLU A 319      62.650  78.870  27.910  1.00  0.00           O
ATOM   4940  OE2 GLU A 319      63.250  79.670  29.880  1.00  0.00           O
ATOM   4941  C   GLU A 319      59.310  77.460  32.400  1.00  0.00           C
ATOM   4942  O   GLU A 319      58.230  77.750  31.890  1.00  0.00           O
ATOM   4943  N   PRO A 320      59.630  77.920  33.620  1.00  0.00           N
ATOM   4944  CD  PRO A 320      60.880  77.790  34.340  1.00  0.00           C
ATOM   4945  HD1 PRO A 320      61.680  78.280  33.790  1.00  0.00           H
ATOM   4946  HD2 PRO A 320      61.180  76.770  34.570  1.00  0.00           H
ATOM   4947  CG  PRO A 320      60.670  78.360  35.740  1.00  0.00           C
ATOM   4948  HG1 PRO A 320      61.210  79.300  35.690  1.00  0.00           H
ATOM   4949  HG2 PRO A 320      61.010  77.800  36.610  1.00  0.00           H
ATOM   4950  CB  PRO A 320      59.200  78.790  35.800  1.00  0.00           C
ATOM   4951  HB1 PRO A 320      59.060  79.750  36.300  1.00  0.00           H
ATOM   4952  HB2 PRO A 320      58.620  78.040  36.340  1.00  0.00           H
ATOM   4953  CA  PRO A 320      58.800  78.860  34.330  1.00  0.00           C
ATOM   4954  HA  PRO A 320      57.800  78.410  34.240  1.00  0.00           H
ATOM   4955  C   PRO A 320      58.750  80.270  33.770  1.00  0.00           C
ATOM   4956  O   PRO A 320      59.580  80.620  32.940  1.00  0.00           O
ATOM   4957  N   ALA A 321      57.860  81.090  34.330  1.00  0.00           N
ATOM   4958  H   ALA A 321      57.300  80.790  35.120  1.00  0.00           H
ATOM   4959  CA  ALA A 321      57.920  82.510  34.090  1.00  0.00           C
ATOM   4960  HA  ALA A 321      57.940  82.700  33.020  1.00  0.00           H
ATOM   4961  CB  ALA A 321      56.710  83.030  34.870  1.00  0.00           C
ATOM   4962  HB1 ALA A 321      55.850  82.500  34.460  1.00  0.00           H
ATOM   4963  HB2 ALA A 321      56.850  82.710  35.900  1.00  0.00           H
ATOM   4964  HB3 ALA A 321      56.710  84.120  34.870  1.00  0.00           H
ATOM   4965  C   ALA A 321      59.160  83.150  34.700  1.00  0.00           C
ATOM   4966  O   ALA A 321      59.890  82.650  35.560  1.00  0.00           O
ATOM   4967  N   GLU A 322      59.440  84.420  34.420  1.00  0.00           N
ATOM   4968  H   GLU A 322      58.700  84.900  33.920  1.00  0.00           H
ATOM   4969  CA  GLU A 322      60.660  85.120  34.760  1.00  0.00           C
ATOM   4970  HA  GLU A 322      61.520  84.530  34.470  1.00  0.00           H
ATOM   4971  CB  GLU A 322      60.660  86.400  33.910  1.00  0.00           C
ATOM   4972  HB1 GLU A 322      61.550  86.930  34.240  1.00  0.00           H
ATOM   4973  HB2 GLU A 322      59.820  87.040  34.180  1.00  0.00           H
ATOM   4974  CG  GLU A 322      60.750  86.110  32.410  1.00  0.00           C
ATOM   4975  HG1 GLU A 322      60.680  87.140  32.060  1.00  0.00           H
ATOM   4976  HG2 GLU A 322      59.830  85.710  31.990  1.00  0.00           H
ATOM   4977  CD  GLU A 322      62.050  85.520  31.900  1.00  0.00           C
ATOM   4978  OE1 GLU A 322      62.990  86.330  31.840  1.00  0.00           O
ATOM   4979  OE2 GLU A 322      62.160  84.290  31.720  1.00  0.00           O
ATOM   4980  C   GLU A 322      60.700  85.460  36.240  1.00  0.00           C
ATOM   4981  O   GLU A 322      61.770  85.650  36.810  1.00  0.00           O
ATOM   4982  N   ILE A 323      59.560  85.430  36.940  1.00  0.00           N
ATOM   4983  H   ILE A 323      58.760  85.210  36.370  1.00  0.00           H
ATOM   4984  CA  ILE A 323      59.470  85.500  38.390  1.00  0.00           C
ATOM   4985  HA  ILE A 323      60.490  85.570  38.770  1.00  0.00           H
ATOM   4986  CB  ILE A 323      58.750  86.780  38.780  1.00  0.00           C
ATOM   4987  HB  ILE A 323      57.850  86.820  38.170  1.00  0.00           H
ATOM   4988  CG2 ILE A 323      58.410  86.700  40.270  1.00  0.00           C
ATOM   4989 HG21 ILE A 323      57.530  86.100  40.460  1.00  0.00           H
ATOM   4990 HG22 ILE A 323      59.230  86.340  40.890  1.00  0.00           H
ATOM   4991 HG23 ILE A 323      58.120  87.580  40.830  1.00  0.00           H
ATOM   4992  CG1 ILE A 323      59.610  88.010  38.490  1.00  0.00           C
ATOM   4993 HG11 ILE A 323      59.900  87.950  37.440  1.00  0.00           H
ATOM   4994 HG12 ILE A 323      60.540  87.920  39.060  1.00  0.00           H
ATOM   4995  CD  ILE A 323      59.000  89.380  38.760  1.00  0.00           C
ATOM   4996  HD1 ILE A 323      58.080  89.460  38.170  1.00  0.00           H
ATOM   4997  HD2 ILE A 323      58.670  89.500  39.790  1.00  0.00           H
ATOM   4998  HD3 ILE A 323      59.660  90.220  38.560  1.00  0.00           H
ATOM   4999  C   ILE A 323      58.760  84.250  38.900  1.00  0.00           C
ATOM   5000  O   ILE A 323      57.720  83.810  38.430  1.00  0.00           O
ATOM   5001  N   ILE A 324      59.390  83.670  39.930  1.00  0.00           N
ATOM   5002  H   ILE A 324      60.230  84.040  40.340  1.00  0.00           H
ATOM   5003  CA  ILE A 324      58.840  82.500  40.580  1.00  0.00           C
ATOM   5004  HA  ILE A 324      57.830  82.360  40.210  1.00  0.00           H
ATOM   5005  CB  ILE A 324      59.650  81.260  40.200  1.00  0.00           C
ATOM   5006  HB  ILE A 324      59.250  80.490  40.860  1.00  0.00           H
ATOM   5007  CG2 ILE A 324      59.310  80.880  38.760  1.00  0.00           C
ATOM   5008 HG21 ILE A 324      59.600  79.860  38.520  1.00  0.00           H
ATOM   5009 HG22 ILE A 324      58.240  80.950  38.550  1.00  0.00           H
ATOM   5010 HG23 ILE A 324      59.900  81.510  38.100  1.00  0.00           H
ATOM   5011  CG1 ILE A 324      61.150  81.290  40.450  1.00  0.00           C
ATOM   5012 HG11 ILE A 324      61.450  81.940  41.270  1.00  0.00           H
ATOM   5013 HG12 ILE A 324      61.620  81.760  39.580  1.00  0.00           H
ATOM   5014  CD  ILE A 324      61.870  79.960  40.670  1.00  0.00           C
ATOM   5015  HD1 ILE A 324      62.830  79.960  40.170  1.00  0.00           H
ATOM   5016  HD2 ILE A 324      62.110  79.870  41.730  1.00  0.00           H
ATOM   5017  HD3 ILE A 324      61.180  79.130  40.480  1.00  0.00           H
ATOM   5018  C   ILE A 324      58.800  82.740  42.080  1.00  0.00           C
ATOM   5019  O   ILE A 324      59.780  83.180  42.660  1.00  0.00           O
ATOM   5020  N   ILE A 325      57.810  82.120  42.730  1.00  0.00           N
ATOM   5021  H   ILE A 325      57.070  81.820  42.110  1.00  0.00           H
ATOM   5022  CA  ILE A 325      57.610  82.090  44.160  1.00  0.00           C
ATOM   5023  HA  ILE A 325      58.610  82.040  44.580  1.00  0.00           H
ATOM   5024  CB  ILE A 325      56.840  83.350  44.550  1.00  0.00           C
ATOM   5025  HB  ILE A 325      55.870  83.200  44.080  1.00  0.00           H
ATOM   5026  CG2 ILE A 325      56.670  83.450  46.060  1.00  0.00           C
ATOM   5027 HG21 ILE A 325      55.840  84.130  46.280  1.00  0.00           H
ATOM   5028 HG22 ILE A 325      56.570  82.510  46.610  1.00  0.00           H
ATOM   5029 HG23 ILE A 325      57.610  83.790  46.490  1.00  0.00           H
ATOM   5030  CG1 ILE A 325      57.220  84.680  43.920  1.00  0.00           C
ATOM   5031 HG11 ILE A 325      57.110  84.450  42.860  1.00  0.00           H
ATOM   5032 HG12 ILE A 325      58.250  84.920  44.180  1.00  0.00           H
ATOM   5033  CD  ILE A 325      56.390  85.890  44.350  1.00  0.00           C
ATOM   5034  HD1 ILE A 325      55.320  85.690  44.370  1.00  0.00           H
ATOM   5035  HD2 ILE A 325      56.790  86.220  45.310  1.00  0.00           H
ATOM   5036  HD3 ILE A 325      56.480  86.750  43.690  1.00  0.00           H
ATOM   5037  C   ILE A 325      56.860  80.790  44.430  1.00  0.00           C
ATOM   5038  O   ILE A 325      55.890  80.490  43.730  1.00  0.00           O
ATOM   5039  N   PRO A 326      57.220  79.970  45.420  1.00  0.00           N
ATOM   5040  CD  PRO A 326      58.400  80.170  46.230  1.00  0.00           C
ATOM   5041  HD1 PRO A 326      58.150  80.890  47.000  1.00  0.00           H
ATOM   5042  HD2 PRO A 326      59.280  80.460  45.640  1.00  0.00           H
ATOM   5043  CG  PRO A 326      58.640  78.820  46.890  1.00  0.00           C
ATOM   5044  HG1 PRO A 326      59.230  78.930  47.800  1.00  0.00           H
ATOM   5045  HG2 PRO A 326      59.140  78.070  46.270  1.00  0.00           H
ATOM   5046  CB  PRO A 326      57.200  78.390  47.140  1.00  0.00           C
ATOM   5047  HB1 PRO A 326      56.800  78.700  48.100  1.00  0.00           H
ATOM   5048  HB2 PRO A 326      57.070  77.310  47.290  1.00  0.00           H
ATOM   5049  CA  PRO A 326      56.360  78.970  46.010  1.00  0.00           C
ATOM   5050  HA  PRO A 326      56.120  78.190  45.280  1.00  0.00           H
ATOM   5051  C   PRO A 326      55.000  79.470  46.470  1.00  0.00           C
ATOM   5052  O   PRO A 326      54.990  80.570  47.020  1.00  0.00           O
ATOM   5053  N   SER A 327      53.890  78.810  46.130  1.00  0.00           N
ATOM   5054  H   SER A 327      53.980  77.930  45.640  1.00  0.00           H
ATOM   5055  CA  SER A 327      52.600  79.370  46.500  1.00  0.00           C
ATOM   5056  HA  SER A 327      52.560  80.430  46.230  1.00  0.00           H
ATOM   5057  CB  SER A 327      51.520  78.650  45.700  1.00  0.00           C
ATOM   5058  HB1 SER A 327      51.690  77.600  45.950  1.00  0.00           H
ATOM   5059  HB2 SER A 327      51.570  78.720  44.610  1.00  0.00           H
ATOM   5060  OG  SER A 327      50.260  79.040  46.190  1.00  0.00           O
[truncated: 46,147,959 more chars]
