# Supplementary material for: Molecular Dynamics Simulation Reveal the Structure–Activity Relationships of Kainoid Synthases
Source: Mar Drugs. 2024 Jul 22;22(7):326. doi: 10.3390/md22070326 (PMC11277886; doi:10.3390/md22070326)
Supplement: Supplementary file 1 [file marinedrugs-22-00326-s001.zip › Supplementary Material-TableS1-residues contribution of kainoid synthases.xlsx]

## Sheet: PnDabC
Residues Contribution of PnDabC（Unit:kJ/mol）
index	Residues	vdw	ele	mm(vdw+ele)	pb	sa	mmpbsa(mm+pb+sa)	mmpbsa standard error
11	11VAL	-0.009	-4.083	-4.092	2.274	0	-1.81767	0.358045
12	12LEU	-0.029	0.215	0.186	-0.267	0	-0.081	0.015107
14	14PRO	-0.0113333	-0.401667	-0.413	0.0346667	0	-0.378333	0.0488179
15	15ASN	-0.005	-0.120333	-0.125333	-0.116	0	-0.241667	0.0517115
20	20GLN	-0.003	0.0516667	0.048	-0.206333	0	-0.158333	0.0322846
21	21VAL	-0.0126667	0.106333	0.0936667	-0.428667	0	-0.335	0.0288714
23	23LYS	-0.005	-1.40667	-1.412	0.675	0	-0.737	0.102363
25	25LYS	-0.00333333	-1.53633	-1.53933	1.261	0	-0.278667	0.0444755
27	27LEU	-0.00333333	-0.0506667	-0.054	0.0466667	0	-0.00733333	0.00306715
28	28GLU	-0.001	0.845667	0.845	-0.942667	0	-0.098	0.0679019
29	29THR	-0.001	0.104333	0.103333	-0.235667	0	-0.132333	0.00222777
31	31PHE	-0.00266667	0.000333333	-0.00233333	-0.0536667	0	-0.056	0.00169967
32	32PRO	-0.001	0.148667	0.148333	-0.408	0	-0.259667	0.00643486
36	36GLY	0	0.0153333	0.0146667	-0.0546667	0	-0.0396667	0.000981307
37	37ASP	0	0.321	0.320667	-0.452	0	-0.131333	0.0110084
38	38ASP	0	0.359667	0.359333	-0.416667	0	-0.0573333	0.0141526
42	42PHE	-0.001	0.009	0.008	-0.0806667	0	-0.0726667	0.00353815
43	43PRO	0	0.0513333	0.051	-0.176	0	-0.125	0.00432049
45	45SER	0	0.0146667	0.0143333	-0.0313333	0	-0.0166667	0.00136083
46	46SER	0	0.047	0.0466667	-0.09	0	-0.0433333	0.00353815
48	48PRO	-0.001	0.0206667	0.0196667	-0.123333	0	-0.103333	0.0073987
49	49ALA	0	0.0203333	0.02	-0.0933333	0	-0.0736667	0.00926563
50	50GLU	-0.001	0.824667	0.823667	-1.44733	0	-0.624333	0.00892354
52	52PRO	-0.001	0.133333	0.132	-0.363333	0	-0.230667	0.00643486
54	54ILE	-0.001	0.035	0.0336667	-0.107667	0	-0.074	0.00928559
55	55ASP	-0.001	0.402667	0.402667	-0.921667	0	-0.519333	0.0628938
60	60SER	0	0.00566667	0.00566667	-0.0213333	0	-0.0156667	0.00276218
61	61THR	0	0.0213333	0.0206667	-0.0736667	0	-0.0526667	0.00633041
62	62LYS	0	-0.0966667	-0.0966667	0.0626667	0	-0.034	0.00573488
63	63GLU	0	0.130333	0.130333	-0.189667	0	-0.059	0.0126754
64	64GLU	0	0.238667	0.238333	-0.485	0	-0.246667	0.0377546
65	65LEU	-0.000333333	0.0373333	0.0366667	-0.116667	0	-0.08	0.00703957
66	66GLU	0	0.265	0.264333	-0.560667	0	-0.296	0.0498085
68	68PHE	-0.002	0.0403333	0.0386667	-0.110667	0	-0.0723333	0.00562402
69	69LEU	-0.001	0.063	0.062	-0.141	0	-0.079	0.00837987
70	70VAL	-0.001	0.0646667	0.064	-0.135333	0	-0.071	0.00857645
71	71ASP	-0.001	0.643	0.642333	-1.49967	0	-0.857667	0.1065
72	72ILE	-0.00333333	0.147667	0.145	-0.255	0	-0.110333	0.0100812
75	75SER	-0.003	0.324667	0.322	-0.502	0	-0.180333	0.0135346
76	76GLY	-0.00433333	0.304333	0.3	-0.497	0	-0.197	0.0046428
78	78PHE	-0.007	0.208	0.201	-0.438	0	-0.237333	0.00990324
80	80ILE	-0.00333333	0.0213333	0.0176667	-0.0673333	0	-0.0493333	0.000981307
81	81VAL	-0.001	0.0363333	0.035	-0.111	0	-0.0756667	0.0058563
86	86PRO	-0.001	0.126333	0.125333	-0.325333	0	-0.2	0.00496655
87	87GLU	-0.001	0.856667	0.855333	-1.99167	0	-1.136	0.0507565
88	88GLU	-0.001	0.639667	0.638667	-1.13867	0	-0.500333	0.0618607
89	89VAL	-0.00266667	0.096	0.093	-0.185667	0	-0.0926667	0.00212568
90	90SER	-0.003	0.130667	0.128	-0.233667	0	-0.105667	0.00525639
91	91ILE	-0.002	0.139	0.137	-0.289333	0	-0.152667	0.00627753
93	93VAL	-0.00766667	0.113667	0.105667	-0.12	0	-0.0143333	0.00745853
94	94TYR	-0.011	0.321333	0.310667	-0.456333	0	-0.145667	0.0102451
95	95ASN	-0.002	0.138333	0.136333	-0.309	0	-0.172667	0.0103852
99	99GLU	-0.001	0.869333	0.867667	-1.32067	0	-0.453	0.0313723
104	104THR	-0.001	0.0793333	0.0783333	-0.157333	0	-0.079	0.00124722
105	105THR	-0.001	0.105	0.104	-0.221667	0	-0.117667	0.0123318
106	106GLU	-0.00233333	2.666	2.66367	-4.018	0	-1.354	0.122132
108	108GLU	-0.001	1.03	1.029	-1.24833	0	-0.22	0.0233381
110	110MET	-0.004	0.254333	0.250333	-0.285	0	-0.035	0.0418994
112	112TYR	-0.008	0.359	0.351333	-0.449	0	-0.0976667	0.0162298
113	113TYR	-0.0223333	-0.321667	-0.344333	0.308	0	-0.036	0.0219241
116	116THR	-0.114	0.714667	0.600667	-0.799667	0	-0.199	0.0168193
118	118PHE	-3.849	1.17333	-2.67533	-1.33033	-0.645333	-4.65167	0.025653
119	119GLN	-0.601333	1.299	0.697667	-0.85	-0.0353333	-0.188	0.476941
124	124VAL	-0.122333	0.157	0.035	-0.440333	0	-0.405667	0.00971063
129	129SER	-0.138333	0.364333	0.226333	-1.193	-0.001	-0.967667	0.158214
132	132ARG	-0.691333	-54.191	-54.8827	47.8323	-0.981333	-8.03133	0.489771
133	133GLY	-0.0143333	-0.334667	-0.348667	-0.00233333	0	-0.351	0.0408276
136	136LEU	-0.00233333	0.0353333	0.033	-0.0883333	0	-0.0556667	0.0250791
138	138LYS	-0.00166667	-0.879	-0.880333	0.301667	0	-0.579	0.0612663
139	139PRO	-0.00266667	-0.27	-0.272667	0.133	0	-0.139667	0.0171421
141	141LYS	-0.014	-4.92	-4.934	4.04033	0	-0.893667	0.114475
143	143HIE	-0.0176667	0.134667	0.117	-0.463	0	-0.346	0.0167531
145	145VAL	-0.0476667	0.393667	0.345667	-0.491333	0	-0.145667	0.00968772
146	146LYS	0.999	-68.417	-67.418	62.317	-0.311	-5.412	0.254352
147	147TYR	-0.156333	1.538	1.38133	-1.426	0	-0.0446667	0.0163322
148	148PHE	-2.75633	-2.68833	-5.44467	2.75633	-0.254	-2.942	0.105043
149	149TRP	-0.193333	0.576667	0.382667	-0.660667	0	-0.278	0.0305396
152	152PRO	-0.0336667	-0.17	-0.204	0.148333	0	-0.0556667	0.0395343
154	154VAL	-0.176333	-0.858	-1.03433	0.514	0	-0.520333	0.0186329
155	155ILE	-0.025	0.831667	0.806667	-0.975667	0	-0.169333	0.0629662
157	157ARG	-0.0196667	-4.90433	-4.924	4.593	0	-0.331	0.0725228
160	160ASN	-0.001	0.184	0.182667	-0.454667	0	-0.272	0.00169967
162	162LYS	-0.001	-0.598667	-0.599667	0.565333	0	-0.0346667	0.0415861
163	163PHE	-0.00666667	0.0703333	0.063	-0.209333	0	-0.146	0.00928559
164	164THR	-0.004	0.266	0.262	-0.515667	0	-0.253667	0.0181741
165	165GLU	-0.00266667	1.29833	1.29567	-1.619	0	-0.323	0.0837655
166	166ALA	-0.003	0.00566667	0.00266667	-0.035	0	-0.0316667	0.00926563
167	167HIE	-0.0186667	0.325333	0.306	-0.524	0	-0.218	0.0170489
168	168ASN	-0.007	0.365333	0.357667	-0.439333	0	-0.082	0.0646753
171	171HIE	-0.055	-0.418667	-0.473667	0.0966667	0	-0.376667	0.0855263
173	173GLU	-0.00433333	1.13133	1.127	-1.97333	0	-0.846667	0.10247
174	174THR	-0.0173333	-0.143333	-0.160333	0.083	0	-0.0776667	0.00288033
175	175PHE	-0.0186667	-0.0676667	-0.0863333	-0.0233333	0	-0.11	0.00294392
179	179GLU	-0.005	1.24333	1.23833	-1.956	0	-0.717667	0.163887
193	193PHE	-0.001	0.011	0.0106667	-0.0386667	0	-0.0283333	0.00435465
194	194PRO	0	0.01	0.01	-0.021	0	-0.011	0.00286744
195	195ASP	0	0.22	0.219667	-0.235667	0	-0.016	0.0322525
197	197ASP	-0.001	0.508333	0.507667	-0.665	0	-0.157333	0.0661519
198	198PRO	-0.001	0.0923333	0.0913333	-0.142	0	-0.0506667	0.00953745
201	201PHE	-0.00433333	0.133667	0.129	-0.221667	0	-0.0926667	0.0108764
202	202GLU	-0.003	1.26767	1.26467	-1.697	0	-0.432	0.137354
203	203ASN	-0.007	0.384	0.377	-0.507333	0	-0.13	0.102883
204	204THR	-0.017	0.502333	0.485	-0.508	0	-0.0226667	0.0344362
205	205ILE	-0.009	0.288333	0.279667	-0.306	0	-0.0263333	0.0186567
208	208LYS	-0.035	-2.79267	-2.82833	2.033	0	-0.794667	0.146216
209	209LYS	-0.400667	-16.6763	-17.077	9.96467	-0.004	-7.116	0.698971
210	210MET	-0.472	0.114667	-0.357	-0.150667	0	-0.508	0.0404667
211	211PHE	-11.0143	-2.634	-13.648	5.17567	-0.990667	-9.463	0.261287
212	212PHE	-0.44	0.338333	-0.102	-0.0606667	0	-0.162667	0.0610543
213	213THR	-2.11233	2.36367	0.251333	-1.42267	-0.023	-1.19467	0.0396017
215	215ARG	0.265667	-55.007	-54.742	49.535	-0.274333	-5.48067	0.446488
218	218PRO	-0.006	0.241	0.235333	-0.369333	0	-0.133667	0.0168808
219	219GLN	-0.00166667	0.153	0.151333	-0.173	0	-0.022	0.0167796
223	223SER	-0.001	-0.0113333	-0.0123333	-0.027	0	-0.0393333	0.00438009
228	228ILE	-0.00466667	-0.283667	-0.288	0.235667	0	-0.0523333	0.0196883
232	232LEU	-0.263667	-1.34567	-1.60967	0.854333	-0.00433333	-0.759667	0.0483743
233	233VAL	-0.0693333	2.13433	2.06467	-2.583	0	-0.518333	0.0245508
235	235HIE	-1.25167	1.45033	0.199333	-7.344	-0.0686667	-7.21333	0.175769
237	237ASP	-3.33633	31.971	28.6347	-44.8613	-0.0926667	-16.3197	2.31604
240	240PHE	-0.184333	-0.0496667	-0.234	-0.00966667	0	-0.243667	0.00445554
241	241ILE	-0.131667	0.199667	0.068	-0.200333	0	-0.132	0.0573895
242	242THR	-0.377333	-0.312667	-0.689667	0.313333	0	-0.376333	0.0430306
243	243LEU	-0.0733333	0.678333	0.605333	-0.794333	0	-0.189	0.0160831
244	244ALA	-0.0363333	-0.598333	-0.634667	0.782333	0	0.148	0.0218225
245	245ASN	-0.0196667	1.16633	1.147	-1.54067	0	-0.393333	0.0305408
246	246GLN	-0.0103333	0.108667	0.0976667	-0.167	0	-0.0693333	0.0132105
247	247VAL	-0.004	0.164	0.159667	-0.344667	0	-0.185333	0.00395343
250	250ASP	-0.000666667	0.644667	0.644	-0.882333	0	-0.238667	0.0287917
253	253PHE	-0.002	0.0843333	0.0823333	-0.223	0	-0.140333	0.00288033
254	254GLN	-0.002	0.230333	0.228333	-0.544	0	-0.315667	0.110928
257	257PHE	-0.0123333	0.540333	0.528333	-0.944667	0	-0.416333	0.00915707
259	259GLU	-0.00533333	2.39167	2.38667	-2.81667	0	-0.43	0.0807011
260	260THR	-0.002	-0.0266667	-0.028	0.02	0	-0.008	0.0121929
266	266VAL	-0.002	0.237	0.235	-0.479	0	-0.244	0.0170489
268	268VAL	-0.004	0.0296667	0.0256667	-0.0456667	0	-0.02	0.00286744
269	269PRO	-0.00166667	0.158333	0.156667	-0.394	0	-0.237333	0.00474537
271	271ILE	-0.00166667	0.127667	0.126	-0.244667	0	-0.118667	0.00766425
273	273ASN	-0.001	0.0263333	0.025	-0.124	0	-0.099	0.0106145
274	274SER	-0.002	0.0653333	0.0633333	-0.11	0	-0.0466667	0.00872205
276	276LEU	-0.0163333	0.216333	0.2	-0.316667	0	-0.116333	0.00660527
278	278PHE	-0.071	0.253333	0.182333	-0.423333	0	-0.241	0.00711805
279	279ILE	-0.034	0.594333	0.560667	-0.754	0	-0.193333	0.0206577
281	281GLN	-0.177	-3.39767	-3.575	3.32567	0	-0.249333	0.0314266
291	291LEU	-0.00466667	0.133333	0.128667	-0.162667	0	-0.034	0.0268701
292	292PRO	-0.00566667	0.009	0.00366667	-0.279667	0	-0.275667	0.00730804
294	294ALA	-0.024	0.927333	0.903667	-0.999667	0	-0.0963333	0.0117883
297	297GLY	-0.0196667	-0.487333	-0.507333	0.362667	0	-0.144667	0.0233063
299	299ASP	-0.00466667	2.744	2.73933	-4.323	0	-1.583	0.111584
302	302PRO	-0.000666667	0.0686667	0.068	-0.199	0	-0.131	0.00531246
303	303SER	0	0.00433333	0.00433333	-0.0353333	0	-0.0316667	0.00241906
305	305LEU	-0.000666667	0.0566667	0.056	-0.140667	0	-0.0843333	0.00495162
306	306PHE	-0.001	0.0723333	0.0716667	-0.172667	0	-0.100667	0.00334443
307	307GLU	0	0.536667	0.536667	-0.573	0	-0.0363333	0.00952579
308	308GLY	0	0.0176667	0.0176667	-0.094	0	-0.0766667	0.00190516
309	309SER	-0.001	0.313667	0.312667	-0.58	0	-0.267	0.0138884
310	310GLU	-0.00266667	1.95433	1.95133	-4.06233	0	-2.11067	0.0772663
314	314LEU	-0.064	-0.423333	-0.486667	0.220667	0	-0.266	0.00787401
315	315ILE	-0.838	0.0586667	-0.779	0.186667	-0.000666667	-0.593	0.0525378
316	316THR	-0.284	-0.101333	-0.385667	-0.025	0	-0.411333	0.0518595
317	317PHE	-11.4673	-2.923	-14.39	6.75733	-0.902667	-8.53567	0.615525
318	318TYR	-0.656333	0.225333	-0.431	-0.924333	-0.001	-1.35667	0.14732
321	321ALA	-0.033	0.584333	0.551667	-0.699333	0	-0.148	0.0455802
323	323ILE	-0.016	-0.04	-0.0563333	0.016	0	-0.04	0.0102307
325	325ILE	-0.006	0.11	0.104	-0.199667	0	-0.096	0.0138884
328	328LYS	-0.001	-0.626	-0.627	0.571333	0	-0.0563333	0.0268508
331	331ASN	-0.000333333	0.0153333	0.0146667	-0.053	0	-0.0386667	0.0144094
333	333ASN	-0.000333333	0.0206667	0.02	-0.0533333	0	-0.0336667	0.0107738
336	336GLU	-0.00133333	1.12633	1.12533	-1.20233	0	-0.0773333	0.111545
340	340SER	-0.00966667	0.543667	0.534333	-0.825333	0	-0.291	0.0358732
341	341CYS	-0.0166667	-0.501	-0.517667	0.454667	0	-0.063	0.0101434
342	342PRO	-0.0243333	-0.446333	-0.470667	0.344667	0	-0.126	0.00946338
343	343PHE	-0.313	-0.592333	-0.905333	0.530667	-0.000333333	-0.374667	0.0495453
345	345TYR	-0.00933333	-0.214	-0.223	0.150333	0	-0.0726667	0.0103852
350	350THR	-0.00233333	0.0766667	0.0743333	-0.156333	0	-0.082	0.0133
351	351VAL	-0.003	-0.0243333	-0.0273333	0.00366667	0	-0.024	0.00492161
352	352ASN	-0.001	-0.064	-0.065	0.0463333	0	-0.019	0.00616441
353	353ASP	-0.002	1.54733	1.54533	-1.64067	0	-0.095	0.147468
354	354PRO	-0.001	0.0216667	0.021	-0.0423333	0	-0.0216667	0.00313877
357	357THR	-0.0133333	0.0816667	0.0683333	-0.149333	0	-0.081	0.00355903
359	359TRP	-1.937	-0.498667	-2.43567	-0.398	-0.138667	-2.97233	0.145569
363	363LYS	-1.718	-67.567	-69.285	62.5047	-0.993667	-7.77433	1.48661
364	364ASN	-0.173667	-1.57267	-1.74633	0.393333	-0.002	-1.35533	0.136057
365	365LYS	-0.0436667	-4.49767	-4.54133	3.02267	0	-1.51867	0.264626
366	366PHE	-0.538667	-1.32367	-1.86233	1.00367	-0.0733333	-0.932	0.0673713
367	367ILE	-0.860333	-1.08967	-1.95	0.826667	-0.235333	-1.35833	0.211133
368	368THR	-0.032	-0.824	-0.855333	0.461667	0	-0.393667	0.0341543
369	369GLY	-0.00933333	-0.549333	-0.559	0.357333	0	-0.202	0.0449667
371	371TYR	-0.00866667	-0.0236667	-0.0326667	0.00733333	0	-0.0253333	0.0328171

## Sheet: DsKabC
Residues Contribution of DsKabC（Unit:kJ/mol）
index	Residues	vdw	ele	mm(vdw+ele)	pb	sa	mmpbsa(mm+pb+sa)	mmpbsa standard error
9	9VAL	0	-0.235333	-0.235667	0.399667	0	0.163667	0.049271
10	10ALA	0	0	0	-0.00733333	0	-0.00733333	0.00165552
11	11SER	0	-0.000333333	-0.000333333	-0.00166667	0	-0.00166667	0.000720082
12	12THR	0	-0.00266667	-0.00266667	0.007	0	0.00433333	0.00232538
13	13PHE	0	-0.0153333	-0.0153333	0.025	0	0.00966667	0.00438009
14	14ASN	0	-0.0156667	-0.0156667	0.023	0	0.00733333	0.00217732
15	15GLY	0	-0.011	-0.0113333	0.0196667	0	0.00866667	0.00165552
16	16VAL	0	0.00566667	0.00566667	-0.011	0	-0.006	0.00282843
17	17ALA	0	0.00766667	0.00766667	-0.005	0	0.00233333	0.00259629
18	18ARG	-0.001	-0.527667	-0.528667	0.790667	0	0.262	0.0355903
19	19ARG	-0.001	-0.109	-0.109	0.0963333	0	-0.013	0.00883176
20	20PHE	-0.00133333	0.0113333	0.01	-0.0346667	0	-0.0246667	0.00490653
21	21ASP	-0.000666667	0.191667	0.191	-0.192667	0	-0.00166667	0.0155944
22	22PHE	-0.00166667	-0.0476667	-0.0493333	0.0693333	0	0.02	0.00648074
23	23ALA	0	0.0186667	0.0183333	-0.055	0	-0.0366667	0.0067385
24	24PRO	0	0.0113333	0.0113333	-0.0296667	0	-0.0183333	0.00178471
25	25LEU	0	0.00533333	0.00533333	-0.0236667	0	-0.0183333	0.00144016
26	26GLU	-0.001	0.352667	0.352	-0.569667	0	-0.217333	0.062975
27	27ALA	0	0.014	0.014	-0.038	0	-0.024	0.000942809
28	28ASP	0	0.130667	0.130667	-0.155333	0	-0.025	0.00637704
29	29LYS	-0.001	-0.237	-0.237667	0.391333	0	0.153333	0.0493296
30	30LEU	-0.001	-0.056	-0.0573333	0.129333	0	0.072	0.00637704
31	31ASN	-0.001	-0.134	-0.134667	0.291667	0	0.157333	0.0270692
32	32TRP	-0.00266667	-0.125	-0.127667	0.282667	0	0.155	0.0136382
33	33TYR	-0.000666667	0.018	0.0173333	-0.0623333	0	-0.0446667	0.00217732
34	34PRO	0	-0.0163333	-0.0163333	0.0333333	0	0.0166667	0.000981307
35	35ARG	0	-0.187667	-0.188	0.329	0	0.141	0.000942809
36	36SER	0	0.008	0.008	-0.011	0	-0.003	0.00294392
37	37ALA	0	0.00266667	0.00233333	-0.00166667	0	0.001	0.000816497
38	38LEU	-0.001	0.006	0.00533333	-0.013	0	-0.008	0.00141421
39	39PRO	-0.001	-0.019	-0.02	0.0676667	0	0.048	0.00410961
40	40PRO	0	-0.000666667	-0.00133333	0.016	0	0.0146667	0.00144016
41	41GLU	-0.001	0.105667	0.105	-0.204333	0	-0.099	0.0173269
42	42ILE	-0.002	-0.0206667	-0.0226667	0.071	0	0.048	0.00329983
43	43PRO	-0.001	0.051	0.0496667	-0.139667	0	-0.0893333	0.00425136
44	44ALA	-0.000333333	-0.0116667	-0.0123333	0.0413333	0	0.0293333	0.00237268
45	45ILE	-0.001	0.0153333	0.0143333	-0.046	0	-0.0316667	0.00118634
46	46ASP	0	0.0693333	0.0683333	-0.139667	0	-0.0703333	0.0158908
47	47LEU	-0.001	-0.0113333	-0.012	0.0283333	0	0.0163333	0.000720082
48	48ASN	0	-0.00733333	-0.00766667	0.011	0	0.00366667	0.000272166
49	49LYS	0	-0.0426667	-0.043	0.079	0	0.0363333	0.0131853
50	50VAL	-0.001	-0.00833333	-0.00866667	0.0236667	0	0.015	0.00249444
51	51ASN	0	-0.0133333	-0.0136667	0.0206667	0	0.00733333	0.000544331
52	52THR	0	-0.001	-0.001	0.00366667	0	0.00233333	0.00151535
53	53GLU	0	-0.041	-0.041	0.0466667	0	0.00533333	0.00525639
54	54GLU	0	0.00333333	0.003	-0.013	0	-0.00966667	0.00622421
55	55GLU	0	0.024	0.024	-0.0346667	0	-0.0106667	0.00823722
56	56LEU	0	0.001	0.000333333	-0.003	0	-0.00266667	0.00222777
57	57ALA	0	0.001	0.001	-0.00266667	0	-0.00166667	0.00190516
58	58GLN	-0.001	0.0123333	0.012	-0.026	0	-0.014	0.00141421
59	59PHE	-0.001	0.00166667	0.000666667	-0.00566667	0	-0.005	0.00262467
60	60VAL	-0.001	0.000666667	0.000333333	-0.000333333	0	0	0.00249444
61	61ASP	-0.001	0.068	0.0673333	-0.133333	0	-0.066	0.0193964
62	62ILE	-0.003	0.0316667	0.029	-0.0673333	0	-0.0383333	0.00144016
63	63ARG	-0.001	0.0276667	0.0263333	-0.0993333	0	-0.0736667	0.0193754
64	64LYS	-0.001	-0.0706667	-0.0716667	0.141	0	0.0693333	0.0173931
65	65SER	-0.002	0.091	0.0886667	-0.176	0	-0.0876667	0.00118634
66	66GLY	-0.004	0.071	0.0673333	-0.155	0	-0.0876667	0.0114923
67	67LEU	-0.0103333	-0.107667	-0.118	0.237333	0	0.119667	0.00686915
68	68PHE	-0.00633333	0.0836667	0.0773333	-0.193667	0	-0.116667	0.00775075
69	69TYR	-0.004	-0.0303333	-0.034	0.072	0	0.038	0.0110855
70	70ILE	-0.00266667	0.0246667	0.0223333	-0.0686667	0	-0.0466667	0.00196261
71	71VAL	-0.001	-0.013	-0.0136667	0.0216667	0	0.008	0.000942809
72	72ASP	-0.000666667	0.0963333	0.096	-0.182667	0	-0.0863333	0.0106075
73	73HIS	-0.002	-0.0893333	-0.0913333	0.229333	0	0.138	0.0063421
74	74GLY	0	-0.0113333	-0.0116667	0.033	0	0.0216667	0.00118634
75	75ILE	-0.002	0.00633333	0.00466667	0.00233333	0	0.00666667	0.00190516
76	76PRO	-0.001	0.0276667	0.0273333	-0.107	0	-0.08	0.00216025
77	77GLU	-0.001	0.260333	0.259333	-0.631	0	-0.371667	0.0306461
78	78GLU	-0.001	0.139333	0.138667	-0.285333	0	-0.146667	0.0104598
79	79ILE	-0.001	0.0166667	0.0156667	-0.056	0	-0.0403333	0.00144016
80	80SER	-0.002	0.0473333	0.0456667	-0.127667	0	-0.0823333	0.0070763
81	81ILE	-0.001	0.0373333	0.0363333	-0.106	0	-0.0696667	0.00313877
82	82GLY	-0.001	0.0136667	0.0126667	-0.034	0	-0.021	0.00141421
83	83CYS	-0.003	0.0243333	0.0213333	-0.057	0	-0.0363333	0.00517115
84	84TYR	-0.005	-0.0236667	-0.0283333	0.028	0	-0.000333333	0.0105022
85	85ASN	-0.001	0.0376667	0.0363333	-0.0656667	0	-0.0296667	0.0047219
86	86ALA	-0.001	-0.012	-0.013	0.0413333	0	0.028	0.000942809
87	87PHE	-0.02	-0.0143333	-0.0346667	0.0576667	0	0.0233333	0.00438009
88	88ARG	-0.003	-0.574	-0.577667	1.16833	0	0.591333	0.0320982
89	89GLU	-0.001	0.221667	0.220333	-0.371333	0	-0.151	0.0200056
90	90PHE	-0.00766667	-0.049	-0.0563333	0.137	0	0.081	0.0054365
91	91CYS	-0.005	0.051	0.0463333	-0.0366667	0	0.00966667	0.00313877
92	92ASN	-0.00133333	0.01	0.00866667	0.076	0	0.0846667	0.00819666
93	93LEU	-0.002	0.029	0.0273333	0.00366667	0	0.0313333	0.00306715
94	94PRO	-0.001	0.0116667	0.011	-0.0606667	0	-0.05	0.00339935
95	95GLU	-0.002	0.256	0.254	-0.21	0	0.0443333	0.0502579
96	96GLU	-0.001	0.041	0.04	-0.0823333	0	-0.0423333	0.0145475
97	97ALA	-0.001	-0.0173333	-0.0183333	-0.013	0	-0.0316667	0.00118634
98	98ARG	-0.009	-0.586667	-0.595667	0.791667	0	0.196	0.0930484
99	99GLU	-0.004	-0.0813333	-0.0856667	-0.251333	0	-0.337	0.0457627
100	100LYS	-0.00333333	0.000666667	-0.00266667	0.166667	0	0.163667	0.00961865
101	101TYR	-0.0126667	-0.0146667	-0.0276667	-0.0963333	0	-0.123333	0.00730804
102	102ASN	-0.0173333	-0.016	-0.034	-0.058	0	-0.0916667	0.0057025
103	103THR	-0.099	-0.053	-0.152	0.0516667	-0.012	-0.112667	0.0245145
104	104ASP	-0.0163333	-0.580667	-0.597	-0.0776667	0	-0.674	0.0675097
105	105GLU	-0.0726667	-2.462	-2.53433	0.139333	-0.00466667	-2.399	0.353857
106	106SER	-0.009	2.89121e-19	-0.00866667	-0.001	0	-0.00933333	0.00850272
107	107PHE	-0.00533333	0.0173333	0.0123333	0.00166667	0	0.014	0.0020548
108	108LYS	-0.013	0.273333	0.260667	0.137333	0	0.398	0.0382739
109	109SER	-0.0356667	0.256667	0.221	-0.027	0	0.194	0.0605989
110	110GLY	-0.066	0.279	0.212667	0.0163333	-0.00566667	0.223333	0.0213247
111	111GLY	-0.0806667	-0.1	-0.180333	-0.117667	0	-0.298333	0.0206846
112	112TYR	-0.0823333	-0.328333	-0.411333	0.343	0	-0.0676667	0.0172326
113	113VAL	-0.832333	0.339667	-0.492333	-0.114	-0.209667	-0.816667	0.131961
114	114PRO	-0.0903333	0.0286667	-0.0613333	-0.0796667	-0.000333333	-0.141	0.0737398
115	115PHE	-0.251333	0.0823333	-0.168667	-0.0623333	-0.0753333	-0.306333	0.106463
116	116LYS	-0.0876667	0.218667	0.131	0.337667	-0.0146667	0.453667	0.285398
117	117GLY	-0.016	-0.122667	-0.139	0.137333	0	-0.00166667	0.00615239
118	118THR	-0.00866667	0.146333	0.138	-0.215	0	-0.0766667	0.00598764
119	119ILE	-0.00433333	-0.0376667	-0.0416667	0.0413333	0	-0.000333333	0.00232538
120	120GLY	-0.00133333	-0.0613333	-0.0623333	0.0966667	0	0.0346667	0.00435465
121	121GLY	-0.00133333	-0.0486667	-0.05	0.06	0	0.0103333	0.011473
122	122GLY	-0.001	-0.0246667	-0.0253333	0.0316667	0	0.006	0.00758654
123	123ASN	-0.00333333	0.0263333	0.0223333	-0.023	0	0.000333333	0.0104385
124	124LEU	-0.003	0.0146667	0.012	-0.003	0	0.009	0.0062361
125	125PHE	-0.00933333	-0.0293333	-0.0383333	0.018	0	-0.0206667	0.0115886
126	126GLU	-0.0323333	-0.288667	-0.321667	-0.271667	0	-0.593333	0.116562
127	127ARG	-0.227	-0.313333	-0.540333	0.0223333	-0.0803333	-0.598333	0.318665
128	128GLN	-0.0326667	-0.157667	-0.190333	0.290667	0	0.101	0.00834
129	129LYS	-0.0263333	-1.52133	-1.548	1.708	0	0.160667	0.0483192
130	130ASP	-0.169667	7.923	7.75367	-8.19033	-0.00133333	-0.437667	0.358075
131	131PHE	-0.027	-0.370333	-0.397	0.420333	0	0.023	0.0139603
132	132VAL	-0.284	-0.565	-0.849333	0.657333	-0.003	-0.194667	0.0297483
133	133VAL	-0.117333	1.507	1.38933	-1.75233	0	-0.363	0.0241661
134	134LYS	-1.16633	-12.2227	-13.3893	15.344	-0.208333	1.74667	0.592863
135	135PHE	-0.284333	0.572	0.287667	-0.74	-0.000333333	-0.452667	0.0238716
136	136PHE	-8.14733	-2.428	-10.575	3.99167	-1.01433	-7.59767	0.228783
137	137TRP	-0.255667	-0.131667	-0.387333	-0.198667	0	-0.586	0.0561031
138	138ARG	-0.162333	2.98633	2.824	-2.233	0	0.591	0.171397
139	139GLY	-0.0176667	-0.0766667	-0.0943333	0.116667	0	0.0223333	0.0147372
140	140PRO	-0.008	0.00166667	-0.006	0.0126667	0	0.007	0.00424264
141	141SER	-0.00466667	0.0356667	0.0306667	-0.023	0	0.008	0.00377124
142	142VAL	-0.0123333	0.017	0.005	-0.046	0	-0.041	0.000471405
143	143VAL	-0.00333333	0.00466667	0.00166667	-0.0293333	0	-0.0273333	0.00190516
144	144ASN	-0.00333333	0.0136667	0.01	-0.021	0	-0.011	0.00418994
145	145ARG	-0.0203333	0.575	0.554333	0.218	0	0.772	0.0575171
146	146SER	-0.00666667	-0.00566667	-0.0123333	0.0223333	0	0.0103333	0.00334443
147	147PRO	-0.00933333	-0.0523333	-0.0613333	0.134667	0	0.073	0.00588784
148	148ASN	-0.002	0.028	0.026	-0.062	0	-0.0356667	0.00284149
149	149ASP	-0.001	0.0813333	0.0803333	-0.222333	0	-0.142	0.00498888
150	150ARG	-0.001	-0.142333	-0.143333	0.320667	0	0.177333	0.024587
151	151PHE	-0.00366667	-0.0303333	-0.034	0.095	0	0.0616667	0.00276218
152	152ALA	-0.001	0.004	0.003	-0.0386667	0	-0.0356667	0.00165552
153	153GLU	-0.001	-0.028	-0.0286667	-0.144	0	-0.173333	0.0120401
154	154PHE	-0.001	0.008	0.00666667	-0.042	0	-0.0346667	0.00222777
155	155HIS	-0.003	0.0196667	0.017	-0.101333	0	-0.0846667	0.00598764
156	156ASP	-0.00333333	-0.0496667	-0.053	-0.309	0	-0.362333	0.024451
157	157GLU	-0.002	-0.0483333	-0.0506667	-0.141	0	-0.191667	0.0174759
158	158HIS	-0.00666667	-0.0243333	-0.031	0.0723333	0	0.0416667	0.0080185
159	159HIS	-0.027	0.0726667	0.0453333	-0.163	0	-0.117667	0.0250081
160	160ARG	-0.00466667	0.082	0.0776667	0.174	0	0.251333	0.0185313
161	161LYS	-0.003	-0.063	-0.066	0.323667	0	0.257667	0.0275049
162	162THR	-0.012	0.0323333	0.0206667	-0.002	0	0.018	0.00664998
163	163ALA	-0.00733333	-0.017	-0.0236667	0.0613333	0	0.0373333	0.00165552
164	164GLU	-0.003	-0.328333	-0.331333	0.410333	0	0.0783333	0.0327697
165	165LEU	-0.004	-0.008	-0.012	0.043	0	0.031	0.00294392
166	166ALA	-0.007	0.038	0.031	-0.0366667	0	-0.00566667	0.00562402
167	167GLU	-0.00366667	-0.399	-0.403	0.674	0	0.271333	0.0381527
168	168LYS	-0.002	0.081	0.0793333	-0.065	0	0.0143333	0.0162913
169	169ILE	-0.00433333	0.026	0.022	-0.0306667	0	-0.00866667	0.00392523
170	170ILE	-0.00633333	0.051	0.0443333	-0.084	0	-0.0393333	0.00237268
171	171THR	-0.001	0.00766667	0.00666667	-0.01	0	-0.00333333	0.00347478
172	172THR	-0.001	0.0186667	0.018	-0.031	0	-0.013	0.00492161
173	173ILE	-0.00233333	0.0256667	0.0236667	-0.048	0	-0.0243333	0.00422515
174	174LEU	-0.001	0.02	0.0186667	-0.0393333	0	-0.0206667	0.00212568
175	175LYS	-0.000333333	0.0726667	0.0723333	-0.116	0	-0.044	0.0165798
176	176ALA	0	0.00733333	0.00666667	-0.0153333	0	-0.008	0.00309121
177	177LEU	-0.001	0.00666667	0.00566667	-0.0183333	0	-0.012	0.00249444
178	178THR	0	0.00433333	0.004	-0.017	0	-0.0133333	0.00313877
179	179ARG	-0.001	0.123	0.122333	-0.256333	0	-0.133667	0.0364671
180	180PHE	-0.001	-0.02	-0.0203333	0.0553333	0	0.035	0.00385861
181	181PRO	-0.000666667	-0.024	-0.024	0.053	0	0.0286667	0.0040643
182	182GLU	-0.001	-0.222667	-0.223667	0.297	0	0.0736667	0.0138109
183	183PHE	-0.00166667	-0.0366667	-0.038	0.0606667	0	0.023	0.00262467
184	184HIS	-0.004	-0.109333	-0.113667	0.172333	0	0.0583333	0.0058563
185	185PRO	-0.00266667	-0.0643333	-0.0663333	0.09	0	0.0233333	0.00165552
186	186ASP	-0.002	-0.433667	-0.435333	0.502333	0	0.067	0.0275237
187	187GLU	-0.00566667	-0.984	-0.989333	1.24333	0	0.254	0.0477935
188	188LEU	-0.0166667	-0.0913333	-0.107667	0.089	0	-0.0186667	0.00519259
189	189LYS	-0.00566667	0.845333	0.839333	-0.856333	0	-0.0173333	0.0332811
190	190ASP	-0.00466667	-0.731333	-0.735667	1.18267	0	0.446667	0.0476873
191	191ASN	-0.00133333	-0.0103333	-0.012	0.00133333	0	-0.0106667	0.00914492
192	192ILE	-0.002	0.0223333	0.0206667	-0.0536667	0	-0.0333333	0.00190516
193	193ASN	-0.00233333	-0.0153333	-0.0173333	-0.007	0	-0.024	0.00355903
194	194VAL	-0.00566667	-0.08	-0.0853333	0.137667	0	0.0523333	0.00915707
195	195ARG	-0.0193333	0.793667	0.774333	-1.24067	0	-0.466333	0.0525237
196	196ASN	-0.161	-0.126	-0.286667	0.165	-0.000333333	-0.121333	0.0412643
197	197MET	-0.177333	0.379667	0.202333	-0.484	0	-0.281667	0.09552
198	198PHE	-3.17167	-0.0313333	-3.203	1.19167	-0.203	-2.21433	0.155289
199	199PHE	-0.29	-0.464	-0.754	0.182667	0	-0.571	0.00821922
200	200SER	-0.322	0.324667	0.00233333	-0.183667	-0.000333333	-0.181667	0.0286912
201	201ASN	-0.0693333	0.476333	0.407333	-0.682333	0	-0.275333	0.0103852
202	202ARG	6.22	-61.856	-55.636	59.1303	-0.476	3.018	0.456588
203	203ILE	-0.028	0.624	0.596333	-0.821333	0	-0.225333	0.012652
204	204TYR	-0.044	0.199333	0.155333	-0.192	0	-0.037	0.00377124
205	205PRO	-0.006	0.09	0.084	-0.296667	0	-0.212667	0.00980174
206	206GLU	-0.002	0.778333	0.776667	-1.48133	0	-0.705	0.0489921
207	207ALA	-0.001	0.0953333	0.0946667	-0.206333	0	-0.112333	0.00568298
208	208PRO	-0.001	-0.002	-0.003	0.0566667	0	0.0533333	0.00196261
209	209PRO	-0.001	-0.0636667	-0.0653333	0.103667	0	0.038	0.000816497
210	210ASP	-0.001	0.351333	0.350667	-0.276667	0	0.074	0.0111455
211	211ASP	-0.001	0.375	0.374	-0.495333	0	-0.121	0.0213542
212	212GLY	0	0.0443333	0.0436667	-0.0763333	0	-0.0323333	0.000720082
213	213GLU	-0.001	0.426333	0.425333	-0.855	0	-0.429667	0.0330398
214	214LYS	-0.001	-0.286	-0.287	0.539333	0	0.252667	0.0194155
215	215ALA	-0.001	-0.0156667	-0.0166667	0.0726667	0	0.0553333	0.000981307
216	216ASP	-0.004	0.856667	0.853	-1.46133	0	-0.608333	0.0528422
217	217TYR	-0.014	-0.013	-0.0273333	0.014	0	-0.013	0.00648074
218	218ARG	-0.023	-1.8	-1.823	3.91533	0	2.09233	0.0614642
219	219LEU	-0.573	-1.19133	-1.76433	1.02433	-0.0703333	-0.810333	0.0449922
220	220VAL	-0.116333	1.352	1.23633	-1.51367	0	-0.278	0.0217
221	221PRO	-0.039	-0.128333	-0.167333	0.393333	0	0.225667	0.0137625
222	222HIS	-1.184	4.82933	3.64533	-8.11667	-0.168	-4.63933	0.093933
223	223ARG	-0.202333	-0.331667	-0.534333	0.968667	0	0.434	0.115554
224	224ASP	-0.953667	9.02233	8.068	-16.6623	-0.113667	-8.708	0.577619
225	225LEU	-4.394	1.43933	-2.95467	0.260333	-0.949667	-3.64367	0.240888
226	226SER	-2.25633	3.09033	0.834	-2.91333	-0.120667	-2.20033	0.0679744
227	227PHE	-0.147667	0.338	0.190333	-0.624	0	-0.433667	0.017297
228	228ILE	-0.118667	-0.757667	-0.876333	1.27233	0	0.395667	0.043144
229	229THR	-0.402667	-0.24	-0.642333	0.668333	-0.000666667	0.0256667	0.0322846
230	230LEU	-0.0583333	0.106667	0.0483333	-0.174	0	-0.125667	0.0117031
231	231ALA	-0.027	-0.266333	-0.293667	0.491667	0	0.198333	0.00190516
232	232ASN	-0.00933333	0.0333333	0.0243333	-0.0706667	0	-0.0463333	0.00699735
233	233GLN	-0.00833333	0.0223333	0.0136667	-0.0143333	0	-0.000666667	0.00519259
234	234VAL	-0.004	0.0376667	0.0336667	-0.094	0	-0.0596667	0.00144016
235	235PRO	-0.001	-0.01	-0.011	0.0493333	0	0.0383333	0.00504058
236	236ALA	-0.001	0.0326667	0.0316667	-0.0953333	0	-0.0636667	0.000272166
237	237ASN	-0.001	0.0663333	0.0656667	-0.192	0	-0.126667	0.00284149
238	238GLY	-0.001	0.131667	0.13	-0.271333	0	-0.141	0.00616441
239	239PHE	-0.00266667	0.152	0.149	-0.333	0	-0.183333	0.0166021
240	240LYS	-0.002	-0.470333	-0.472	0.691333	0	0.219	0.029937
241	241GLY	-0.003	-0.00433333	-0.007	0.047	0	0.04	0.00355903
242	242LEU	-0.0193333	-0.344	-0.363	0.586667	0	0.223667	0.0112973
243	243PHE	-0.0113333	0.320667	0.309333	-0.572667	0	-0.263333	0.0128783
244	244ILE	-0.00633333	-0.043	-0.0496667	0.0613333	0	0.012	0.00489898
245	245LEU	-0.00566667	-0.004	-0.00933333	-0.0103333	0	-0.0203333	0.000272166
246	246THR	-0.001	0.00566667	0.004	0.00533333	0	0.00966667	0.00558437
247	247GLY	-0.000666667	0.001	0.001	0.009	0	0.01	0.000471405
248	248ASP	-0.000666667	0.129667	0.129667	-0.156333	0	-0.0273333	0.0111687
249	249GLY	-0.000333333	0.0106667	0.0106667	-0.0196667	0	-0.009	0.00216025
250	250GLU	-0.001	0.292667	0.291667	-0.559667	0	-0.268	0.0424683
251	251LYS	-0.00233333	-0.754333	-0.756667	1.38133	0	0.624667	0.0544351
252	252ILE	-0.002	0.096	0.0943333	-0.219333	0	-0.125	0.00571548
253	253PRO	-0.00133333	-0.0803333	-0.0816667	0.165333	0	0.0836667	0.000720082
254	254VAL	-0.004	0.061	0.057	-0.129	0	-0.0716667	0.0155015
255	255PRO	-0.00166667	0.0363333	0.0346667	-0.107333	0	-0.0726667	0.0102451
256	256PRO	-0.00233333	-0.085	-0.0873333	0.201333	0	0.114667	0.0106075
257	257ILE	-0.00133333	0.053	0.0513333	-0.136333	0	-0.0853333	0.00792091
258	258ARG	-0.001	-0.297333	-0.298333	0.539333	0	0.240667	0.0523436
259	259ASN	-0.001	-0.021	-0.022	0.037	0	0.0156667	0.00819666
260	260SER	-0.002	0.0373333	0.036	-0.0726667	0	-0.0363333	0.00118634
261	261TYR	-0.00866667	-0.125667	-0.134667	0.251333	0	0.116667	0.00855483
262	262LEU	-0.015	0.0433333	0.028	-0.0716667	0	-0.0433333	0.0111787
263	263VAL	-0.0153333	0.023	0.00733333	-0.066	0	-0.0586667	0.0124395
264	264PHE	-0.097	-0.072	-0.169333	0.0866667	0	-0.0826667	0.0219207
265	265ILE	-0.028	0.325	0.297333	-0.611	0	-0.313667	0.0125285
266	266GLY	-0.043	0.412333	0.369333	-0.513	0	-0.144	0.0263354
267	267GLN	-0.08	0.643667	0.563333	-0.667667	0	-0.104333	0.0272166
268	268GLY	-0.028	0.496333	0.468333	-0.654667	0	-0.186333	0.0163458
269	269LEU	-0.02	0.098	0.0783333	-0.118333	0	-0.04	0.0134743
270	270SER	-0.00833333	0.125333	0.117	-0.149667	0	-0.0326667	0.0121503
271	271TYR	-0.0183333	0.271333	0.253667	-0.335333	0	-0.082	0.017282
272	272LEU	-0.00666667	0.105667	0.099	-0.171	0	-0.0723333	0.00838429
273	273THR	-0.003	0.076	0.0733333	-0.135333	0	-0.062	0.00496655
274	274ASN	-0.00133333	0.00533333	0.00366667	-0.00366667	0	0.000333333	0.000544331
275	275LYS	-0.00466667	0.421667	0.417	-0.890667	0	-0.473333	0.0541117
276	276TYR	-0.00166667	0.0303333	0.0286667	-0.058	0	-0.0286667	0.00178471
277	277LEU	-0.004	-0.0503333	-0.0543333	0.103667	0	0.0493333	0.00366161
278	278PRO	-0.005	0.0226667	0.0176667	-0.0933333	0	-0.0756667	0.00334443
279	279ALA	-0.0143333	0.00733333	-0.00733333	0.06	0	0.0526667	0.011317
280	280ALA	-0.0176667	0.276	0.259	-0.454	0	-0.195	0.0220907
281	281LEU	-0.0236667	-0.226333	-0.249667	0.257	0	0.00733333	0.0073686
282	282HIS	-0.152	2.40167	2.25	-4.012	0	-1.762	0.0592696
283	283GLY	-0.0203333	-0.339	-0.359333	0.327667	0	-0.0323333	0.00499629
284	284VAL	-0.0266667	0.0976667	0.071	-0.102333	0	-0.0313333	0.00596906
285	285ASP	-0.00466667	1.551	1.54633	-3.226	0	-1.679	0.0629144
286	286PHE	-0.005	-0.00666667	-0.0116667	0.00866667	0	-0.003	0.00244949
287	287PRO	-0.00133333	0.0236667	0.022	-0.071	0	-0.049	0.00169967
288	288ASP	0	0.278	0.277667	-0.445667	0	-0.167333	0.0195581
289	289ASN	0	-0.0216667	-0.0223333	0.0376667	0	0.016	0.0131403
290	290THR	0	-0.0156667	-0.0156667	0.044	0	0.028	0.00235702
291	291ASN	0	-0.0166667	-0.017	0.0416667	0	0.0246667	0.00766425
292	292PHE	0	0.021	0.0206667	-0.0343333	0	-0.014	0.000816497
293	293GLU	-0.001	0.318333	0.317333	-0.395	0	-0.0776667	0.00462681
294	294GLY	-0.001	0.110667	0.109667	-0.245333	0	-0.135667	0.00438009
295	295SER	-0.001	-0.06	-0.0613333	0.103	0	0.042	0.0276325
296	296ARG	-0.015	-3.154	-3.16867	6.24533	0	3.07667	0.0990425
297	297ALA	-0.007	-0.24	-0.247	0.380667	0	0.133667	0.00268052
298	298SER	-0.0243333	0.217667	0.193333	-0.256667	0	-0.063	0.00355903
299	299LEU	-0.0256667	0.066	0.0403333	-0.128	0	-0.0873333	0.00118634
300	300ILE	-0.455	-0.479	-0.934333	0.472	0	-0.462	0.0254558
301	301SER	-0.193333	0.532667	0.339667	-0.667667	0	-0.328	0.0167531
302	302PHE	-7.48133	-1.71233	-9.19367	2.835	-0.404333	-6.76233	0.154891
303	303TYR	-0.348667	-0.413333	-0.762333	0.641667	0	-0.120667	0.0186448
304	304GLU	-1.30667	-52.2097	-53.5163	76.3257	-0.999333	21.81	1.05855
305	305PRO	-0.449	-0.897667	-1.34667	0.577333	-0.009	-0.778333	0.0830667
306	306ASN	-0.0726667	-0.463333	-0.536	0.451	0	-0.0846667	0.0918082
307	307ASP	-0.0946667	-3.32667	-3.42167	1.30433	-0.00533333	-2.12267	0.302188
308	308TYR	-0.0256667	0.042	0.0166667	-0.0403333	0	-0.0236667	0.0185732
309	309MET	-0.0643333	0.352333	0.288	-0.219	-0.001	0.068	0.0363593
310	310MET	-0.0386667	0.164667	0.126	-0.008	-0.00266667	0.115333	0.0289687
311	311PRO	-0.00666667	0.0856667	0.0793333	-0.0476667	0	0.031	0.0020548
312	312SER	-0.007	0.0366667	0.029	-0.0243333	0	0.00533333	0.0082507
313	313LYS	-0.00366667	0.480667	0.477	-0.443667	0	0.0333333	0.0756459
314	314ASN	-0.0106667	-0.118667	-0.129333	0.099	0	-0.03	0.0192007
315	315ILE	-0.0153333	0.038	0.0226667	-0.0223333	0	-0.000333333	0.0167686
316	316ASN	-0.00233333	-0.0243333	-0.0266667	0.0483333	0	0.0213333	0.00237268
317	317PRO	-0.00133333	0.00466667	0.003	-0.0323333	0	-0.0293333	0.00276218
318	318LEU	-0.00133333	0.00866667	0.00733333	0.00133333	0	0.009	0.0054365
319	319PRO	-0.000333333	0.00566667	0.00533333	-0.000333333	0	0.00433333	0.000544331
320	320GLU	0	-0.0813333	-0.0813333	0.0663333	0	-0.0153333	0.00411861
321	321GLU	-0.001	-0.167	-0.167333	0.358	0	0.19	0.0452573
322	322ILE	0	-0.0176667	-0.018	0.046	0	0.028	0.00555778
323	323PHE	-0.001	0.013	0.0126667	-0.0246667	0	-0.012	0.00169967
324	324GLU	-0.001	-0.0336667	-0.0343333	0.115	0	0.0803333	0.0133027
325	325LYS	-0.000666667	0.0496667	0.0493333	-0.0783333	0	-0.0293333	0.0141526
326	326SER	0	-0.00933333	-0.00933333	0.0186667	0	0.00933333	0.00190516
327	327CYS	0	-0.0113333	-0.012	0.00833333	0	-0.00366667	0.000544331
328	328THR	0	-0.00466667	-0.00566667	-0.00233333	0	-0.00733333	0.000720082
329	329PHE	0	-0.00233333	-0.00266667	0.00366667	0	0.000666667	0.000981307
330	330TYR	-0.002	0.0323333	0.0303333	-0.0556667	0	-0.0253333	0.00353815
331	331ASP	-0.00266667	-0.347333	-0.349667	0.644	0	0.294333	0.0471412
332	332ASP	-0.002	-0.326667	-0.328333	0.343333	0	0.015	0.0274348
333	333VAL	-0.009	0.078	0.0693333	-0.0963333	0	-0.0273333	0.0091934
334	334GLY	-0.005	-0.155667	-0.160667	0.169	0	0.00833333	0.0219916
335	335VAL	-0.0113333	-0.0123333	-0.0233333	-0.0176667	0	-0.0406667	0.0311888
336	336GLY	-0.0123333	-0.180667	-0.193	0.150333	0	-0.0426667	0.0280172
337	337ARG	-0.106	2.341	2.235	-0.662333	-0.0113333	1.56133	0.281581
338	338ALA	-0.02	-0.192	-0.212	0.172333	0	-0.0393333	0.0316591
339	339GLY	-0.02	0.0666667	0.0466667	-0.021	0	0.0253333	0.00843713
340	340THR	-0.012	-0.18	-0.192	0.190667	0	-0.00133333	0.0262057
341	341THR	-0.00766667	-0.0343333	-0.042	0.0673333	0	0.0253333	0.00552436
342	342TYR	-0.00766667	-0.0203333	-0.0283333	0.0573333	0	0.0286667	0.00366161
343	343ASN	-0.0263333	0.218667	0.192333	-0.076	0	0.116333	0.0268093
344	344TYR	-0.323333	1.24167	0.918	-1.081	-0.0126667	-0.175333	0.0661183
345	345VAL	-0.853333	0.239333	-0.614333	0.093	-0.265	-0.786	0.11673
346	346ARG	-0.0926667	0.789	0.696	-0.583333	0	0.112667	0.154103
347	347TYR	-0.0233333	-0.135	-0.158	0.178333	0	0.0203333	0.0164812
348	348LYS	-0.0146667	0.224333	0.209667	-0.459	0	-0.248667	0.0375243
349	349PHE	-0.389333	0.309	-0.0803333	-0.611667	-0.051	-0.742333	0.00508447
350	350HIS	-0.0213333	0.0963333	0.0743333	-0.062	0	0.0123333	0.0181005
351	351GLU	-0.007	0.311333	0.304333	-0.238333	0	0.066	0.104042

## Sheet: GfKabC
Residues Contribution of GfKabC（Unit:kJ/mol）
index	Residues	vdw	ele	mm(vdw+ele)	pb	sa	mmpbsa(mm+pb+sa)	mmpbsa standard error
27	27SER	0	-0.132333	-0.132333	0.11	0	-0.0223333	0.00993684
28	28ALA	0	0.00666667	0.00666667	-0.0113333	0	-0.00566667	0.00190516
29	29LEU	0	-0.00366667	-0.00366667	0.00633333	0	0.00266667	0.00212568
30	30PRO	0	-0.006	-0.00633333	0.0106667	0	0.00466667	0.00268052
31	31PRO	0	-0.00133333	-0.00133333	0.00966667	0	0.008	0.00731817
32	32GLU	0	0.123667	0.123333	-0.115667	0	0.00766667	0.0181618
33	33ILE	-0.001	-0.0233333	-0.0243333	0.0436667	0	0.0196667	0.00438009
34	34PRO	0	0.0256667	0.025	-0.0543333	0	-0.0293333	0.00589413
35	35VAL	0	-0.007	-0.007	0.018	0	0.0106667	0.00272166
36	36ILE	-0.000333333	0.004	0.00366667	-0.0106667	0	-0.00666667	0.00151535
37	37ASP	0	0.0353333	0.0353333	-0.0826667	0	-0.047	0.0156915
38	38LEU	-0.000666667	-0.00366667	-0.004	0.0103333	0	0.006	0.00249444
39	39ASN	0	-0.00566667	-0.00566667	0.012	0	0.006	0.00294392
40	40ASN	0	-0.005	-0.005	0.011	0	0.006	0.00235702
41	41VAL	0	-0.00233333	-0.00233333	0.005	0	0.002	0.000816497
42	42ASN	0	-0.00233333	-0.00233333	0.00266667	0	0.000333333	0.00118634
43	43THR	0	0.001	0.001	-0.003	0	-0.002	0.000816497
44	44GLU	0	0.001	0.001	-0.012	0	-0.011	0.00262467
45	45GLU	0	0.007	0.007	-0.008	0	-0.001	0.00124722
46	46GLU	0	0.0213333	0.021	-0.026	0	-0.005	0.00282843
47	47LEU	0	0.00333333	0.003	-0.00766667	0	-0.00466667	0.00151535
48	48ALA	0	0.00266667	0.00266667	-0.00566667	0	-0.00366667	0.00108866
49	49GLN	0	0.004	0.00366667	-0.006	0	-0.002	0.00141421
50	50PHE	-0.000333333	0.00766667	0.00666667	-0.0126667	0	-0.00566667	0.000981307
51	51LEU	0	0.00833333	0.00766667	-0.0136667	0	-0.00566667	0.00151535
52	52VAL	0	0.00733333	0.00733333	-0.011	0	-0.004	0.00124722
53	53ASP	0	0.0806667	0.0806667	-0.129333	0	-0.049	0.0165798
54	54ILE	-0.001	0.02	0.019	-0.0246667	0	-0.00533333	0.00190516
55	55ARG	-0.001	-0.0463333	-0.047	0.0613333	0	0.0143333	0.00973349
56	56LYS	-0.000666667	-0.0866667	-0.0873333	0.126667	0	0.0396667	0.0189287
57	57SER	-0.001	0.0386667	0.0376667	-0.0443333	0	-0.006	0.00648074
58	58GLY	-0.001	0.0566667	0.0556667	-0.0626667	0	-0.007	0.00410961
59	59LEU	-0.003	-0.0453333	-0.048	0.0716667	0	0.0236667	0.00445554
60	60PHE	-0.002	0.0386667	0.037	-0.0636667	0	-0.0273333	0.0047219
61	61TYR	-0.00133333	-0.027	-0.0286667	0.043	0	0.0146667	0.00366161
62	62VAL	-0.001	0.0133333	0.0123333	-0.0266667	0	-0.0143333	0.00313877
63	63VAL	0	0.000333333	-0.000333333	-0.00866667	0	-0.009	0.00249444
64	64ASN	0	-0.00233333	-0.00233333	0.00533333	0	0.003	0.00169967
65	65HIS	-0.001	-0.027	-0.0273333	0.0526667	0	0.0246667	0.00706058
66	66ASP	0	0.0173333	0.0173333	-0.037	0	-0.0196667	0.00536104
67	67ILE	-0.001	0.006	0.005	-0.00633333	0	-0.00166667	0.000544331
68	68PRO	0	0.008	0.00766667	-0.026	0	-0.0186667	0.00581823
69	69GLU	-0.000666667	0.136333	0.135667	-0.214667	0	-0.0793333	0.0346613
70	70GLU	-0.000666667	0.0626667	0.0623333	-0.100667	0	-0.0383333	0.021717
71	71ILE	-0.00133333	0.009	0.00766667	-0.0166667	0	-0.009	0.00329983
72	72SER	-0.00133333	0.037	0.0356667	-0.0556667	0	-0.0203333	0.00615239
73	73ILE	-0.001	0.0276667	0.0266667	-0.0503333	0	-0.024	0.00618241
74	74GLN	-0.001	0.0156667	0.0146667	-0.0186667	0	-0.004	0.00449691
75	75THR	-0.00333333	0.0513333	0.0483333	-0.0766667	0	-0.0283333	0.00607972
76	76TYR	-0.005	0.0596667	0.0543333	-0.0926667	0	-0.038	0.00748331
77	77ASN	-0.00166667	0.0486667	0.0473333	-0.0736667	0	-0.0266667	0.00751788
78	78GLU	-0.00333333	0.121667	0.118333	-0.201333	0	-0.083	0.0471192
79	79PHE	-0.0193333	0.0863333	0.0666667	-0.097	0	-0.03	0.00169967
80	80ARG	-0.004	-0.390333	-0.394	0.617	0	0.222667	0.0682191
81	81GLU	-0.002	0.257	0.255	-0.320667	0	-0.066	0.0407622
82	82PHE	-0.0163333	-0.0216667	-0.038	0.0376667	0	-0.000333333	0.00217732
83	83CYS	-0.008	0.126667	0.118333	-0.135	0	-0.0166667	0.00751788
84	84LYS	-0.00266667	-0.366	-0.368333	0.491333	0	0.123333	0.0411645
85	85LEU	-0.00366667	0.0903333	0.0866667	-0.0953333	0	-0.00933333	0.0176908
86	86PRO	-0.00266667	-0.00233333	-0.00433333	-0.017	0	-0.0216667	0.00519259
87	87GLU	-0.0126667	0.814333	0.801333	-0.371667	0	0.43	0.125398
88	88GLU	-0.003	0.0423333	0.039	0.0223333	0	0.0616667	0.0107738
89	89ALA	-0.002	-0.0393333	-0.0413333	0.044	0	0.002	0.00329983
90	90ARG	-0.0226667	-1.36533	-1.388	1.25967	0	-0.128333	0.117577
91	91GLN	-0.016	-0.0946667	-0.110333	0.161667	0	0.0506667	0.0505532
92	92LYS	-0.005	0.0213333	0.0163333	-0.069	0	-0.0523333	0.00827759
93	93TYR	-0.0153333	-0.116	-0.131333	0.162333	0	0.0306667	0.00706058
94	94ASN	-0.0346667	0.0303333	-0.005	-0.118	0	-0.123	0.0414327
95	95THR	-0.214333	-0.0123333	-0.226667	-0.035	-0.012	-0.274667	0.0639207
96	96ASP	-0.0853333	-2.15667	-2.242	1.84167	-0.00166667	-0.402	0.288684
97	97ARG	-0.415667	4.81033	4.39433	-1.91767	-0.0833333	2.39367	0.644915
98	98CYS	-0.327	-0.406667	-0.733667	0.541	-0.082	-0.274667	0.0939768
99	99PHE	-0.221	-0.515333	-0.736	1.051	-0.0276667	0.287667	0.414786
100	100PHE	-1.47733	0.672	-0.805667	0.409	-0.453333	-0.850333	0.232418
101	101ASN	-0.197	-0.424667	-0.621333	0.824333	-0.00633333	0.196333	0.13877
102	102GLY	-0.05	0.0856667	0.035	-0.0743333	0	-0.0386667	0.0184351
103	103GLY	-0.081	-0.318	-0.398667	0.297	0	-0.102	0.0327855
104	104TYR	-0.191	-0.322333	-0.513	0.255	0	-0.258	0.025197
105	105VAL	-3.204	1.21067	-1.993	0.333	-0.682667	-2.34267	0.47245
106	106PRO	-0.516333	-1.22933	-1.746	1.467	-0.0126667	-0.292	0.0907095
107	107PHE	-5.62833	-0.889	-6.518	2.72033	-0.985333	-4.78267	0.490127
108	108LYS	-0.206333	-0.948333	-1.154	0.662	0	-0.492333	0.084633
109	109ALA	-0.209	-0.389667	-0.598667	0.263	-0.003	-0.338667	0.0848873
110	110THR	-0.0403333	0.283667	0.243	-0.0996667	0	0.143667	0.0252029
111	111SER	-0.00966667	-0.128667	-0.138	0.0633333	0	-0.0746667	0.0226536
112	112ILE	-0.00333333	-0.0546667	-0.058	0.0123333	0	-0.0453333	0.00607972
113	113ASN	-0.00333333	-0.0176667	-0.0203333	-0.008	0	-0.0286667	0.0152486
114	114GLY	-0.001	0.074	0.073	-0.0793333	0	-0.00633333	0.0116269
115	115GLY	-0.001	0.072	0.0703333	-0.0736667	0	-0.00333333	0.0101799
116	116ASN	-0.00433333	0.168333	0.163667	-0.192	0	-0.028	0.0204993
117	117LYS	-0.00666667	-0.762	-0.769	0.683	0	-0.0856667	0.0427144
118	118ASN	-0.011	0.0536667	0.043	-0.000333333	0	0.0423333	0.0183323
119	119LYS	-0.071	-3.65733	-3.72833	3.16367	0	-0.564667	0.35409
120	120GLN	-0.596333	-2.276	-2.87233	2.415	-0.0103333	-0.467333	0.13568
121	121GLN	-0.0553333	-0.222333	-0.277667	0.106	0	-0.172	0.0439773
122	122ARG	0.518667	-45.2587	-44.7403	43.355	-0.591333	-1.97667	1.16917
123	123ASP	-0.534333	5.47467	4.94067	-4.861	-0.01	0.07	0.272879
124	124PHE	-8.25	-1.653	-9.90267	4.10133	-0.889	-6.69067	1.0368
125	125VAL	-0.307	0.356	0.0493333	-0.331	0	-0.282333	0.0639102
126	126VAL	-1.30867	0.423	-0.886	-0.047	-0.156	-1.08867	0.350258
127	127LYS	-0.0716667	0.329667	0.258	-0.604333	0	-0.346333	0.0909876
128	128PHE	-0.288	0.218333	-0.0696667	-0.0866667	-0.0193333	-0.176333	0.0546999
129	129PHE	-0.00666667	0.037	0.0303333	-0.019	0	0.0113333	0.00427742
130	130TRP	-0.00766667	-0.0863333	-0.0936667	0.0623333	0	-0.0316667	0.00383937
131	131ARG	-0.00366667	0.324333	0.320667	-0.211667	0	0.109667	0.0514594
132	132GLY	-0.00166667	-0.0426667	-0.044	0.06	0	0.016	0.00249444
133	133PRO	-0.00233333	-0.045	-0.0476667	0.00766667	0	-0.04	0.0180185
134	134HIS	-0.013	0.105333	0.0926667	-0.0733333	0	0.019	0.0263186
135	135VAL	-0.0196667	0.057	0.0373333	-3.46945e-18	0	0.0373333	0.00915707
136	136VAL	-0.008	-0.157667	-0.165667	0.159333	0	-0.006	0.0204015
137	137ASN	-0.0123333	0.049	0.037	-0.101	0	-0.0643333	0.0134522
138	138ARG	-0.015	1.032	1.017	-1.11	0	-0.093	0.137814
139	139SER	-0.00533333	-0.0276667	-0.033	0.028	0	-0.005	0.00402768
140	140PRO	-0.00233333	-0.014	-0.0163333	0.0373333	0	0.021	0.00849837
141	141ASN	-0.00266667	-0.003	-0.00533333	0.0206667	0	0.0153333	0.00288033
142	142GLU	-0.001	-0.056	-0.057	0.0516667	0	-0.00533333	0.0155944
143	143ARG	-0.001	5.78241e-19	-0.000333333	0.00866667	0	0.00766667	0.0105128
144	144PHE	-0.00166667	-0.000333333	-0.002	-0.002	0	-0.00366667	0.00593171
145	145ALA	-0.00133333	-0.008	-0.00933333	0.00733333	0	-0.002	0.00432049
146	146LYS	-0.001	0.0176667	0.0163333	0.001	0	0.0173333	0.00968772
147	147TRP	-0.00166667	0	-0.002	-0.012	0	-0.0136667	0.00381032
148	148HIS	-0.00666667	-0.031	-0.0376667	0.0106667	0	-0.0273333	0.00926563
149	149HIS	-0.003	-0.0493333	-0.0526667	0.0503333	0	-0.00266667	0.00706058
150	150GLN	-0.00133333	-0.00966667	-0.011	0.00966667	0	-0.001	0.0020548
151	151TYR	-0.00833333	0.009	0.000666667	-0.00666667	0	-0.00633333	0.000544331
152	152HIS	-0.016	0.12	0.103667	-0.0903333	0	0.0133333	0.0048151
153	153THR	-0.00166667	-0.012	-0.014	0.0126667	0	-0.00166667	0.00259629
154	154ARG	-0.00166667	0.0443333	0.0423333	0.00333333	0	0.0456667	0.0282856
155	155THR	-0.00466667	0.0503333	0.0453333	-0.065	0	-0.0196667	0.00151535
156	156ALA	-0.003	0.0173333	0.014	-0.0243333	0	-0.01	0.00249444
157	157GLU	-0.00166667	-0.0816667	-0.0833333	0.0396667	0	-0.0433333	0.0232108
158	158LEU	-0.002	-0.003	-0.00466667	0.0123333	0	0.00733333	0.0040643
159	159GLY	-0.00166667	0.0176667	0.0163333	-0.0176667	0	-0.00166667	0.00237268
160	160GLU	-0.002	-0.173	-0.174667	0.0813333	0	-0.0933333	0.02586
161	161LYS	-0.001	0.00733333	0.00633333	0.0496667	0	0.056	0.0198718
162	162VAL	-0.00166667	-0.000333333	-0.002	0.00933333	0	0.00733333	0.00347478
163	163MET	-0.00266667	0.0266667	0.0233333	-0.023	0	0.000333333	0.00136083
164	164THR	-0.001	-0.001	-0.00166667	0.00466667	0	0.003	0.00286744
165	165THR	0	-0.000333333	-0.000666667	0.009	0	0.00866667	0.00353815
166	166ILE	-0.001	0.003	0.00166667	0.004	0	0.00566667	0.00190516
167	167ALA	0	0.005	0.00466667	-0.00166667	0	0.003	0.00124722
168	168LYS	0	0.012	0.0116667	0.019	0	0.0306667	0.00525639
169	169ALA	0	0	-0.000333333	0.00533333	0	0.00533333	0.00178471
170	170LEU	-0.000333333	0	-0.000333333	0.002	0	0.00166667	0.00118634
171	171LYS	0	0.003	0.00266667	0.011	0	0.0136667	0.00395343
172	172THR	0	-0.002	-0.002	0.00166667	0	-0.001	0.000816497
173	173ARG	0	0.0446667	0.044	-0.00133333	0	0.0423333	0.00546368
174	174PHE	-0.00166667	-0.01	-0.011	0.001	0	-0.0106667	0.00118634
175	175PRO	-0.000666667	-0.0133333	-0.014	0.00433333	0	-0.00966667	0.00108866
176	176ASP	-0.000333333	-0.087	-0.0876667	0.0166667	0	-0.071	0.00571548
177	177PHE	-0.002	-0.00166667	-0.00333333	0.00133333	0	-0.00233333	0.00259629
178	178ASP	-0.002	-0.523	-0.525	0.223333	0	-0.301667	0.0370475
179	179PRO	-0.001	-0.00466667	-0.00566667	0.001	0	-0.00433333	0.00136083
180	180ALA	-0.000666667	0.00866667	0.00833333	-0.00533333	0	0.003	0.00141421
181	181GLU	-0.002	-0.357	-0.359	0.121667	0	-0.237	0.0119536
182	182LEU	-0.00233333	-0.00433333	-0.00666667	0.00566667	0	-0.000666667	0.00544331
183	183GLU	-0.001	-0.214667	-0.215667	0.0393333	0	-0.176	0.00860233
184	184ASP	-0.00166667	-0.43	-0.431	0.0876667	0	-0.343667	0.0447818
185	185ASN	-0.00166667	-0.00366667	-0.00533333	-0.00666667	0	-0.0123333	0.00427742
186	186VAL	-0.00433333	0.011	0.007	0.0176667	0	0.0246667	0.0111189
187	187ASN	-0.0103333	-0.0516667	-0.062	0.0626667	0	0.000666667	0.0137383
188	188PRO	-0.031	-0.103667	-0.135	0.116667	0	-0.0183333	0.0302079
189	189HIS	-0.0123333	-0.037	-0.0493333	0.035	0	-0.0143333	0.00872205
190	190ASN	-0.017	-0.158	-0.175333	0.170667	0	-0.00433333	0.0162777
191	191MET	-0.0313333	0.0576667	0.0256667	-0.0463333	0	-0.0203333	0.00341022
192	192ILE	-0.835333	0.556333	-0.278667	-0.400333	-0.111333	-0.790667	0.152505
193	193PHE	-0.107	-0.454	-0.562	0.396	0	-0.166	0.071565
194	194SER	-0.320333	0.496667	0.176667	-0.503667	0	-0.327667	0.0574656
195	195ASN	-0.126667	-0.097	-0.223667	0.251333	0	0.0276667	0.0128351
196	196ARG	0.986667	-41.5957	-40.609	42.347	-0.602667	1.13567	0.984314
197	197ILE	-0.101667	0.857667	0.756333	-0.885	0	-0.128333	0.011473
198	198TYR	-0.114	0.596667	0.482333	-0.584	0	-0.101667	0.0394471
199	199PRO	-0.017	0.146333	0.129667	-0.257	0	-0.127333	0.0100812
200	200GLU	-0.003	0.666667	0.663333	-0.732333	0	-0.069	0.0202375
201	201PHE	-0.005	0.061	0.056	-0.111	0	-0.0543333	0.0128351
202	202PRO	-0.00233333	0.0633333	0.0606667	-0.121667	0	-0.061	0.0074087
203	203PRO	-0.006	-0.184333	-0.19	0.200667	0	0.0106667	0.0087093
204	204SER	-0.006	-0.190667	-0.197	0.215	0	0.0183333	0.00144016
205	205GLU	-0.0353333	3.224	3.189	-3.39633	0	-0.207	0.199316
206	206GLY	-0.001	0.09	0.0886667	-0.0966667	0	-0.008	0.0260299
207	207GLU	-0.00166667	0.684333	0.682333	-0.712333	0	-0.03	0.0509902
208	208ASP	-0.00133333	0.541333	0.54	-0.410333	0	0.129667	0.0673306
209	209ALA	-0.00166667	0.00866667	0.007	0.0653333	0	0.072	0.00679869
210	210GLU	-0.013	2.433	2.42	-1.87467	0	0.545667	0.287937
211	211TYR	-0.0163333	0.231667	0.215333	-0.171333	0	0.0436667	0.0300752
212	212ARG	-0.0406667	-1.62533	-1.666	2.665	0	0.999	0.132816
213	213LEU	-0.422333	-1.05167	-1.47333	0.849667	-0.0243333	-0.648	0.123834
214	214THR	-0.0843333	0.52	0.435667	-0.478667	-0.002	-0.0446667	0.0781542
215	215PRO	-0.022	0.139	0.117	0.027	0	0.143667	0.0171097
216	216HIS	-0.213	0.649333	0.436333	-0.396333	-0.009	0.0306667	0.154515
217	217ARG	-0.0626667	-0.545333	-0.608	0.591667	-0.00233333	-0.0186667	0.0257524
218	218ASP	-0.178667	4.65233	4.47333	-3.377	-0.01	1.08633	0.543259
219	219ILE	-0.548333	0.0496667	-0.498333	-0.169333	-0.218333	-0.885667	0.175237
220	220SER	-0.061	0.018	-0.0433333	-0.049	-0.001	-0.0933333	0.0464623
221	221TYR	-0.017	0.133	0.116	-0.107333	0	0.00866667	0.0102668
222	222ILE	-0.0156667	-0.137667	-0.153	0.158	0	0.005	0.00758654
223	223THR	-0.0546667	-0.379333	-0.434	0.383	-0.000333333	-0.0513333	0.0169793
224	224LEU	-0.016	0.108	0.092	-0.134	0	-0.042	0.00987702
225	225VAL	-0.0183333	-0.112	-0.13	0.155	0	0.025	0.00524934
226	226ASN	-0.00466667	0.139333	0.135	-0.169333	0	-0.035	0.0062361
227	227GLN	-0.003	-0.065	-0.068	0.102	0	0.034	0.0196186
228	228THR	-0.00166667	0.0593333	0.0573333	-0.0423333	0	0.015	0.00235702
229	229PRO	-0.001	0.03	0.0293333	-0.0533333	0	-0.0243333	0.0126169
230	230ALA	-0.001	-0.037	-0.038	0.0496667	0	0.0116667	0.00474537
231	231ASN	-0.001	-0.0103333	-0.011	0.017	0	0.006	0.0046428
232	232ASN	-0.001	-0.0363333	-0.0366667	0.075	0	0.0386667	0.00517115
233	233GLY	0	-0.0126667	-0.013	0.0223333	0	0.009	0.00141421
234	234PHE	-0.002	0.02	0.018	-0.0336667	0	-0.0156667	0.00237268
235	235LYS	-0.001	-0.330667	-0.331667	0.425	0	0.0933333	0.0262904
236	236ALA	-0.003	0.06	0.057	-0.054	0	0.00266667	0.00457853
237	237LEU	-0.00966667	-0.193333	-0.202667	0.239	0	0.036	0.00731817
238	238PHE	-0.00766667	0.165	0.157333	-0.201	0	-0.0433333	0.0048151
239	239ILE	-0.00333333	-0.0186667	-0.022	0.00933333	0	-0.0133333	0.000720082
240	240VAL	-0.00233333	-0.0103333	-0.013	-0.007	0	-0.0206667	0.00151535
241	241THR	-0.001	0.0133333	0.0126667	-0.000666667	0	0.0123333	0.000981307
242	242GLY	0	0.00866667	0.00833333	-0.000666667	0	0.008	0.000471405
243	243ASP	0	0.137667	0.137667	-0.0456667	0	0.0923333	0.00944379
244	244GLY	-0.000333333	0.0206667	0.02	-0.008	0	0.0123333	0.000544331
245	245GLU	-0.001	0.270333	0.269667	-0.189	0	0.0806667	0.0153213
246	246ARG	-0.00233333	-0.768	-0.77	0.874	0	0.104	0.116973
247	247VAL	-0.001	0.062	0.061	-0.0976667	0	-0.0366667	0.00476873
248	248TYR	-0.002	-0.059	-0.0606667	0.0833333	0	0.0226667	0.00856781
249	249VAL	-0.002	0.013	0.011	-0.00866667	0	0.00233333	0.00313877
250	250PRO	-0.001	0.0253333	0.0243333	-0.0626667	0	-0.038	0.00697615
251	251PRO	-0.001	-0.0376667	-0.0386667	0.0573333	0	0.0186667	0.00476873
252	252ILE	-0.001	0.026	0.025	-0.0523333	0	-0.027	0.0062361
253	253ARG	-0.000666667	-0.112	-0.112667	0.118	0	0.005	0.0116142
254	254ASN	-0.001	-0.00433333	-0.00533333	-0.0116667	0	-0.0166667	0.00596906
255	255SER	-0.001	0.0533333	0.0523333	-0.089	0	-0.0366667	0.00819666
256	256TYR	-0.004	-0.0516667	-0.056	0.0843333	0	0.0286667	0.00682045
257	257LEU	-0.005	0.0346667	0.03	-0.046	0	-0.0163333	0.00517115
258	258VAL	-0.00433333	-0.026	-0.0303333	0.022	0	-0.00866667	0.00303071
259	259PHE	-0.0196667	-0.0433333	-0.063	0.0586667	0	-0.00433333	0.00438009
260	260ILE	-0.00666667	0.132667	0.126	-0.124	0	0.00166667	0.00953745
261	261GLY	-0.00833333	-0.033	-0.041	-0.02	0	-0.061	0.0355622
262	262GLN	-0.0163333	0.067	0.0506667	-0.083	0	-0.0323333	0.0385295
263	263SER	-0.01	-0.0216667	-0.0323333	-0.0263333	0	-0.0583333	0.0283209
264	264LEU	-0.00433333	-0.0283333	-0.0323333	0.0233333	0	-0.00866667	0.00504058
265	265SER	-0.00233333	-0.007	-0.009	0.00766667	0	-0.00166667	0.0067385
266	266TYR	-0.004	0.0153333	0.0116667	-0.0106667	0	0.000666667	0.00838429
267	267LEU	-0.002	0.0103333	0.00833333	-0.00433333	0	0.00366667	0.00108866
268	268THR	-0.001	0.0126667	0.012	-0.00733333	0	0.00433333	0.000981307
269	269ASN	-0.001	0.004	0.00333333	-0.003	0	0.000333333	0.00259629
270	270LYS	-0.00133333	-0.120333	-0.122	0.054	0	-0.0676667	0.0318271
271	271TYR	-0.001	0.00966667	0.00933333	-0.008	0	0.00133333	0.000981307
272	272LEU	-0.001	-0.003	-0.004	0.00866667	0	0.004	0.00329983
273	273PRO	-0.00166667	0.006	0.00433333	-0.0306667	0	-0.0263333	0.00517115
274	274ALA	-0.004	-0.023	-0.0273333	0.029	0	0.00166667	0.00465077
275	275ALA	-0.005	0.162667	0.157333	-0.09	0	0.0676667	0.0245508
276	276LEU	-0.00966667	-0.137333	-0.146667	0.0656667	0	-0.0806667	0.0144325
277	277HIS	-0.0433333	0.873333	0.829333	-0.599333	0	0.23	0.0706462
278	278GLY	-0.011	-0.334667	-0.346	0.346	0	0.000333333	0.0076352
279	279VAL	-0.0246667	0.128333	0.104	-0.104333	0	-0.000333333	0.00856781
280	280ALA	-0.00433333	0.146667	0.142667	-0.219	0	-0.0763333	0.00178471
281	281PHE	-0.00666667	-0.04	-0.0463333	0.049	0	0.002	0.01668
282	282PRO	-0.002	0.0406667	0.0386667	-0.0493333	0	-0.0103333	0.00499629
283	283ASP	-0.001	0.317667	0.317333	-0.367333	0	-0.05	0.0223656
284	284GLY	0	-0.00733333	-0.00733333	0.0103333	0	0.00266667	0.00108866
285	285ASN	0	-0.02	-0.02	0.034	0	0.0136667	0.00303071
286	286LEU	-0.000333333	0.0143333	0.014	-0.0186667	0	-0.00466667	0.00284149
287	287GLU	-0.000333333	0.237667	0.237333	-0.228333	0	0.00866667	0.00462681
288	288GLY	-0.001	0.031	0.0303333	-0.0543333	0	-0.0236667	0.00276218
289	289CYS	-0.002	0.153	0.151333	-0.250333	0	-0.0993333	0.0118353
290	290GLU	-0.00366667	0.506333	0.502667	-0.861667	0	-0.359	0.0677561
291	291ARG	-0.0183333	-2.591	-2.60933	3.98633	0	1.37733	0.176379
292	292ALA	-0.00933333	-0.144667	-0.154	0.135333	0	-0.0186667	0.0185732
293	293SER	-0.0263333	0.041	0.0143333	-0.0156667	0	-0.002	0.0074087
294	294LEU	-0.021	0.0996667	0.0783333	-0.141333	0	-0.063	0.00432049
295	295VAL	-0.163333	-0.374	-0.537333	0.383667	-0.000666667	-0.154	0.0114407
296	296SER	-0.0436667	0.259	0.215333	-0.241333	0	-0.026	0.0134907
297	297PHE	-1.40167	0.0346667	-1.367	0.496	-0.283667	-1.155	0.0316474
298	298TYR	-0.048	0.107	0.059	-0.0643333	0	-0.00533333	0.0224912
299	299GLU	-0.703333	-8.54633	-9.25	9.875	-0.203667	0.421333	1.35046
300	300PRO	-0.057	-0.563333	-0.62	0.179333	0	-0.440333	0.0286602
301	301TYR	-0.037	0.159333	0.122333	-0.00833333	0	0.114	0.0321248
302	302ASP	-0.047	-3.87333	-3.91967	0.330333	0	-3.58967	0.364416
303	303ARG	-0.00766667	0.832667	0.825333	-0.130667	0	0.694333	0.145209
304	304MET	-0.00966667	0.203	0.193	-0.0396667	0	0.154333	0.00876018
305	305VAL	-0.00533333	0.107	0.101333	0.003	0	0.104333	0.00924161
306	306PRO	-0.00266667	0.068	0.0656667	-0.00433333	0	0.0606667	0.00519259
307	307SER	-0.00133333	0.0523333	0.0513333	-0.00666667	0	0.044	0.00262467
308	308LYS	-0.001	0.182667	0.181667	-0.0153333	0	0.166	0.0132246
309	309ASN	-0.00233333	0.097	0.0946667	-0.024	0	0.071	0.00946338
310	310ILE	-0.004	0.0253333	0.0216667	-0.0106667	0	0.0106667	0.000272166
311	311LYS	-0.001	0.199667	0.198667	-0.0456667	0	0.152667	0.00921754
312	312PRO	-0.000666667	-0.003	-0.00333333	0.000666667	0	-0.00266667	0.000720082
313	313THR	0	0.00433333	0.00433333	-0.000666667	0	0.00366667	0.000544331
314	314ALA	0	0.00166667	0.00133333	0.000666667	0	0.002	0.000471405
315	315GLU	0	-0.0373333	-0.0373333	0.00566667	0	-0.0316667	0.00347478
316	316GLU	0	0.003	0.003	-0.0136667	0	-0.0106667	0.00360041
317	317ILE	0	-0.00166667	-0.00166667	0.00166667	0	-0.000333333	0.000272166
318	318ALA	0	0	0	-0.00133333	0	-0.001	0.000942809
319	319PRO	0	0.000666667	0.000666667	-0.00133333	0	-0.000666667	0.000544331
320	320LYS	0	0.00233333	0.002	-0.00166667	0	0.000333333	0.00313877
321	321SER	0	-0.003	-0.003	0.000333333	0	-0.00266667	0.00118634
322	322CYS	0	0.00366667	0.00333333	-0.00333333	0	0.000333333	0.000272166
323	323SER	0	0.00333333	0.00333333	-0.000333333	0	0.003	0.00124722
324	324PHE	-0.001	0.003	0.002	-0.00166667	0	0.000333333	0.00165552
325	325TYR	-0.00266667	-0.004	-0.00666667	0.00166667	0	-0.005	0.00449691
326	326ASP	-0.001	-0.123333	-0.124333	0.023	0	-0.101667	0.0405444
327	327SER	-0.001	-0.0266667	-0.0276667	-0.00366667	0	-0.0313333	0.000981307
328	328ILE	-0.00466667	0.0353333	0.0306667	0.003	0	0.0333333	0.00902261
329	329GLY	-0.00666667	0.155	0.148	-0.0106667	0	0.137667	0.00699735
330	330CYS	-0.025	0.237333	0.212333	-0.0383333	0	0.173667	0.0231389
331	331ASP	-0.14	-1.99433	-2.13467	0.336333	-0.0183333	-1.81667	0.345361
332	332LYS	-0.03	1.24067	1.21067	-0.059	0	1.15167	0.22236
333	333THR	-0.00833333	0.041	0.0323333	0.015	0	0.0476667	0.0345136
334	334GLY	-0.00333333	0.251	0.247667	-0.0736667	0	0.174	0.114316
